# Supplementary material for: Single-cell RNA sequencing of human non-hematopoietic bone marrow cells reveals a unique set of inter-species conserved biomarkers for native mesenchymal stromal cells
Source: Stem Cell Res Ther. 2023 Aug 30;14:229. doi: 10.1186/s13287-023-03437-x (PMC10469496; doi:10.1186/s13287-023-03437-x)
Supplement: Supplementary file 2 — Additional file 2. Table S1: Differentially expressed genes of all populations found in scRNA-seq experiments. [file 13287_2023_3437_MOESM2_ESM.xls]

## Sheet: Table S1
	0_n EP	0_p	0_s	0_l	1_nMyeloid Eryth-prog	1_p	1_s	1_l	2_n HSC-Myeloid-prog	2_p	2_s	2_l	3_n MP-Eryth-Granulo-prog	3_p	3_s	3_l	4_n plasma-naive BC	4_p	4_s	4_l	5_nMLP	5_p	5_s	5_l	6_n MP-Granulo-mono-prog	6_p	6_s	6_l	7_n MP-Eryth-Myeloid-prog	7_p	7_s	7_l	8_n Granulo-Mono-Neutro-prog	8_p	8_s	8_l	9_n HSC-MPP	9_p	9_s	9_l	10_n MSC	10_p	10_s	10_l	11_n MC	11_p	11_s	11_l	12_n Lymphoid-MP-prog
0	HBB	4.82192e-71	19.3986	2.04919	HBB	9.57449e-77	20.4355	2.04796	ATP5ME	9.9945e-147	32.5532	3.2174	HNRNPA1P48	2.9232e-92	31.4027	3.33978	MZB1	7.89363e-30	15.6963	6.21872	MALAT1	6.91567e-62	29.7824	5.48179	TMSB4X	2.41225e-20	13.1143	5.00872	AHSP	5.22764e-94	24.6583	2.12335	TMSB4X	2.34873e-21	19.739	6.38403	MALAT1	7.25695e-19	16.3532	3.54742	TMSB10	1.43407e-12	13.9176	4.06399	ADIRF	1.37097e-20	37.2666	10.2015	MALAT1
1	AP002990.1	4.22964e-21	10.3179	1.77938	AP002990.1	2.12978e-14	8.50138	1.57203	SLIRP	7.37445e-139	30.6339	2.88708	AC243919.1	1.72431e-141	29.6638	2.40718	IGKC	5.02684e-26	13.8848	5.7232	HLA-A	3.25404e-21	13.1231	4.59206	GSTP1	1.06475e-12	9.15321	3.31293	BLVRB	4.72985e-56	21.4473	2.28047	SRGN	5.45119e-14	12.4382	5.91744	EEF1A1	2.16293e-12	11.0495	1.4201	TMSB4X	4.07441e-11	12.1165	4.9103	MALAT1	1.26171e-26	27.2548	4.69742	HLA-B
2	AP000350.4	8.58221e-20	10.0373	2.33388	AHSP	8.49825e-14	8.22714	1.27056	CYTOR	2.81387e-117	29.7846	3.45137	ATP5ME	3.14545e-89	29.5338	3.2368	CYBA	9.40893e-24	12.9185	4.14404	IGKC	1.97364e-21	13.0321	4.74828	B2M	2.96373e-11	8.24829	2.00638	YBX1	1.635e-53	20.8342	2.02913	B2M	5.34726e-12	10.1739	2.7583	H3F3B	1.82358e-10	10.0145	3.22982	IFITM3	1.79556e-08	9.08477	6.69608	TMSB4X	2.52865e-18	22.2733	4.80498	CD74
3	AC245033.1	8.58221e-20	10.0217	2.20775	HBA1	5.49196e-10	6.86315	1.29848	TMA7	8.2587e-131	27.9832	2.48672	PFN1	1.39995e-116	27.7277	2.47149	SSR4	1.3312e-19	11.155	3.2061	HLA-B	1.45948e-17	11.2154	3.64127	SH3BGRL3	4.96493e-09	7.21746	3.48551	PRDX2	1.23419e-57	20.5834	2.00278	TMSB10	3.29848e-11	9.69073	3.16256	PLIN2	2.1154e-07	7.32181	4.4271	CFD	8.58426e-08	8.31209	8.16973	LGALS1	1.33211e-15	21.6357	7.54568	TPT1
4	SENP3-EIF4A1	6.36943e-15	8.54558	2.01822	CA1	3.14876e-09	6.56827	1.26273	FAM178B	1.89092e-104	27.3024	3.2538	EEF1G	1.02924e-93	25.7986	2.17654	FKBP11	1.71391e-17	10.3682	3.99496	HLA-C	3.34292e-15	10.082	3.49036	AIF1	7.43755e-09	7.12983	4.90992	ATP5MF	4.8271e-41	20.2706	2.57638	CD74	7.39316e-11	9.63056	6.13257	HSP90AB1	4.12191e-05	5.25175	2.09112	APOE	5.69753e-07	7.39441	7.6611	RGS5	9.32985e-14	18.0359	10.6826	HLA-DRA
5	AC016876.2	2.68196e-12	7.64377	1.88707	AC245033.1	4.98086e-07	5.59562	1.34167	TFRC	3.03807e-87	26.2922	3.82826	TUBB	1.45152e-75	24.2736	2.64491	IGHG2	1.12118e-16	10.0511	5.47583	CYBA	4.32076e-14	9.54045	3.8141	SRGN	5.4207e-08	6.63127	3.08915	TUBB	1.16649e-39	20.1429	2.63576	LYZ	3.23908e-09	8.29971	9.47109	HNRNPA1	5.77979e-05	5.11877	1.85031	IFITM2	4.61781e-06	6.43	5.56191	B2M	5.35475e-16	17.2432	3.02763	EIF1
6	AC004057.1	9.83768e-10	6.66898	1.73437	AC116533.1	1.0681e-05	4.91726	1.2212	PPDPF	1.8563e-100	26.1161	2.81197	COX7C	6.38969e-83	24.18	2.42573	IGHG1	1.59634e-16	9.97515	5.10013	CXCR4	1.83491e-13	9.27479	4.9757	PF4	2.4865e-07	6.27832	6.73512	TUBA1B	5.80573e-56	20.0882	1.84636	FTL	3.99981e-09	7.98631	1.96664	FTH1	0.000144816	4.72266	0.975209	LUM	4.83732e-06	6.41944	11.5477	IFITM3	3.65866e-13	16.6287	7.85773	IGKC
7	AC113935.1	2.19124e-08	6.09561	1.71245	PRDX2	2.5155e-05	4.6986	0.833591	COX6A1	4.32957e-110	26.0667	2.54886	PRDX2	5.03049e-91	22.9924	2.04634	IGHG3	2.21123e-15	9.49795	5.25886	CD74	1.71999e-13	9.24058	3.98747	ACTG1	1.41463e-06	5.8105	2.42677	EEF2	1.4983e-33	18.9005	2.71155	HLA-DRA	9.79036e-09	7.89786	6.90629	RAB9A	0.000293523	4.54746	4.53639	MALAT1	5.99542e-06	6.23738	3.71931	CD63	5.97582e-09	9.88898	4.68565	TMSB10
8	AC116533.1	8.67074e-08	5.82261	1.36074	CA2	3.38092e-05	4.64055	1.10238	GIHCG	1.54941e-97	25.9029	3.06116	BLVRB	8.17927e-80	22.893	2.37595	IGHA1	4.25845e-15	9.35347	4.25984	B2M	8.75251e-13	8.80053	2.5962	RAP1B	1.76375e-06	5.76212	2.67334	CA1	3.20968e-36	18.5304	2.68482	HLA-DPB1	1.53369e-08	7.74703	6.93694	CXCL8	0.0003067	4.52944	5.01915	DCN	1.08469e-05	6.06021	10.7433	IFITM1	1.0797e-07	8.41632	7.11855	CD9
9	TOMM6	1.06156e-07	5.78829	1.63769	HBM	3.64193e-05	4.62545	1.52185	ATP5MPL	5.94092e-108	25.7121	2.59517	ELOB	3.43732e-65	22.873	2.73124	DERL3	4.04192e-14	8.94578	4.4179	BTG1	3.63806e-12	8.5987	3.77331	ARPC2	2.45665e-06	5.67653	2.76703	EIF5A	3.01434e-35	18.1983	2.34064	HLA-DPA1	4.3414e-08	7.38827	6.85654	EEF1B2	0.000413967	4.38343	1.68211	ADIRF	4.42468e-05	5.44211	5.72151	PLAC9	1.89584e-07	8.13795	9.87621	H3F3B
10	AHSP	3.58255e-07	5.51241	0.863891	AC113935.1	5.95315e-05	4.49447	1.30626	ATP5MF	4.15443e-103	25.0978	2.63271	ATP5F1E	5.94475e-69	22.691	2.5059	IGLC3	1.20538e-13	8.72864	4.24685	HLA-E	3.06418e-10	7.61979	3.89513	LST1	2.56634e-06	5.67425	4.65533	HMGB1	9.46097e-51	18.1973	1.59522	HLA-DRB1	5.11406e-08	7.3276	6.34811	SAT1	0.000459275	4.36425	2.93795	GADD45B	5.6317e-05	5.34032	5.77968	H3F3B	9.77963e-08	8.10822	2.34928	CD79B
11	AP005263.1	3.40839e-06	5.06128	2.15988	AC004057.1	0.00017477	4.21256	1.11683	NDUFB1	6.84709e-91	25.0429	2.78504	S100A6	1.38955e-86	22.6815	2.0013	SEC11C	1.71164e-12	8.21334	3.33545	IGHM	1.88636e-09	7.21974	4.75035	PKM	3.70165e-06	5.57627	4.2815	HBB	1.45631e-43	17.776	1.86696	S100A11	5.94502e-08	7.27766	6.08808	ARL4A	0.000471801	4.3601	3.87646	SELENOP	6.34476e-05	5.29168	6.47861	IGFBP7	2.04139e-07	8.09577	7.78226	TMSB4X
12	FTH1	3.7665e-06	5.00695	0.547222	HSP90AA1	0.000186497	4.19239	0.801582	METAP2	9.98708e-95	24.9743	2.75768	SNHG29	2.38503e-88	22.3317	1.75501	JCHAIN	2.47093e-11	7.70882	4.28808	HERPUD1	1.82849e-09	7.21666	3.48987	CXCL8	3.79456e-06	5.57203	4.81444	ACTB	1.66002e-32	17.5082	2.62688	CST3	1.10859e-07	7.05449	4.74672	ZFP36L2	0.000639138	4.23858	3.16661	MGP	7.24492e-05	5.2355	7.78196	ID3	2.13911e-07	8.06545	7.32921	CXCR4
13	U2AF1	9.00853e-06	4.83351	1.07904	HBD	0.00026118	4.10612	1.03293	GLRX5	5.09745e-83	24.955	3.30657	EIF4A1	1.6888e-64	22.2427	2.43194	HLA-C	1.84858e-11	7.69682	2.14031	JCHAIN	3.62222e-09	7.06375	4.31993	ARHGDIB	4.22502e-06	5.53216	2.50804	EIF5AL1	1.73993e-27	17.1718	3.20635	TYROBP	1.79114e-07	6.90552	7.9772	RSL1D1	0.00100497	4.05976	2.73705	IGFBP5	7.2881e-05	5.23247	7.63978	IGFBP5	2.30574e-07	8.03373	8.55906	B2M
14	HNRNPA1L2	5.19953e-05	4.41265	1.8012	HBA2	0.000277849	4.0864	1.00873	COX7C	3.39512e-106	24.925	2.46145	ACTB	1.05664e-73	22.1782	2.30173	HLA-B	2.86543e-11	7.59926	2.00701	KLF6	4.07403e-09	7.03518	3.77448	FXYD5	4.74331e-06	5.50287	2.72966	HNRNPA1P48	1.7193e-29	17.1229	2.69026	AIF1	5.87889e-07	6.49651	5.86364	AP000350.4	0.00169466	3.84644	2.36672	CD63	7.26696e-05	5.22054	3.66196	NDUFA4L2	6.22834e-07	7.53943	11.3865	LAPTM5
15	EEF1A1	5.03729e-05	4.40449	0.43864	H3F3AP4	0.000592369	3.87541	2.15988	ATP5IF1	5.31754e-109	24.8751	2.39082	GAPDH	3.55713e-74	22.1231	2.19108	IGLC1	6.31362e-11	7.5191	3.2785	NFKBIA	4.71284e-09	6.98006	2.81673	PDLIM1	1.19769e-05	5.2565	3.53605	GYPC	3.74088e-34	17.1128	2.08507	LGALS1	6.00356e-07	6.48616	5.32252	B2M	0.00171181	3.82992	1.5713	VIM	0.00011205	5.04573	5.0289	HLA-B	5.65193e-07	7.49737	3.53944	AC074117.1
16	PRDX2	5.72199e-05	4.37331	0.719085	SENP3-EIF4A1	0.00236744	3.43787	0.870429	REXO2	1.35711e-101	24.8474	2.5399	TMA7	2.83086e-65	21.8928	2.34233	SELENOM	6.34672e-11	7.51392	3.8205	TMSB4X	4.15456e-09	6.9758	2.64229	RGS18	1.26253e-05	5.24739	10.6304	PABPC1	2.69968e-30	16.9521	2.38137	CYBA	6.59709e-07	6.43749	3.79684	NPM1	0.00199206	3.77231	1.56555	ZFP36	0.000212979	4.77244	4.90189	IFITM2	7.52909e-07	7.43037	5.8882	BTG1
17	AL138752.2	0.000127622	4.17816	1.30841	AP000350.4	0.0029028	3.37039	0.854777	COX7A2	6.81533e-100	24.8411	2.60007	PPDPF	9.76887e-55	21.6302	2.85572	ITM2C	2.68499e-10	7.23282	4.2405	UBC	9.43136e-09	6.80002	2.25191	EEF1A1	9.96979e-06	5.23707	0.761879	HMGB2	7.37955e-35	16.5669	1.91377	FCER1G	9.94554e-07	6.32424	7.86638	EIF1	0.00210641	3.74994	1.50587	RNU2-1	0.000268848	4.67516	5.8622	CRIP1	8.57667e-07	7.37075	6.58774	FAU
18	AL359762.3	0.000129578	4.17505	1.76934	AC016876.2	0.00373953	3.287	0.87083	NDUFB9	3.01442e-98	24.7752	2.59927	ATP5IF1	1.09411e-71	21.537	2.18981	FKBP2	1.95392e-09	6.80138	2.42839	NABP1	3.07505e-08	6.55537	2.77712	PPBP	1.61836e-05	5.17744	6.08011	CALM2	1.85675e-32	16.1249	1.89812	SAT1	4.08762e-06	5.83032	3.82785	SDCBP	0.00377747	3.52677	2.6072	CYP1B1	0.000276322	4.66494	8.77651	CALD1	1.30246e-06	7.17699	8.61668	IGLC3
19	AC010132.3	0.000222204	4.03203	2.19125	SLC4A1	0.007528	3.04627	1.55552	SNHG3	4.86639e-84	24.606	3.44704	NOP10	5.20102e-59	21.1578	2.53099	RABAC1	4.22858e-09	6.65161	3.19489	EVI2B	1.30331e-07	6.23374	6.25698	ENO1	1.70053e-05	5.1491	2.32151	HBA1	3.78597e-28	15.7941	2.86916	SH3BGRL3	1.11741e-05	5.49338	3.62403	NACA	0.00445828	3.43588	1.03478	ID3	0.000331492	4.58452	5.41162	RASD1	1.3253e-06	7.16665	7.60837	TF
20	TUBA1B	0.000375825	3.87817	0.677215	AC253536.7	0.0112206	2.89494	1.06841	RBX1	2.87772e-96	24.6025	2.64768	UQCRQ	2.21737e-57	20.9182	2.5082	IGLC2	7.5234e-09	6.53426	3.02631	GADD45B	2.91136e-07	6.02693	3.52595	H3F3A	1.77127e-05	5.11047	1.39232	PPDPF	1.99199e-26	15.5741	2.44329	S100A10	1.32829e-05	5.44285	5.08403	SENP3-EIF4A1	0.00608068	3.32324	2.25263	HLA-B	0.000343091	4.55767	2.94029	MYL9	1.28332e-05	6.1038	8.17361	IGHA1
21	AC024293.1	0.000400096	3.86394	1.19254	AC024293.1	0.0139272	2.81206	0.911013	ATP5MD	5.38797e-93	24.4815	2.60358	TOMM7	2.16926e-61	20.7813	2.28209	IGLC7	9.34605e-09	6.48561	3.00733	CD69	3.35448e-07	5.99949	4.61914	CXCL2	2.13715e-05	5.09824	6.34265	HMGN2	1.04423e-31	15.4393	1.76136	VIM	2.83181e-05	5.18207	4.16991	DECR1	0.00701835	3.26458	2.52215	CXCL12	0.000384061	4.52335	9.4351	LAPTM4A	2.58229e-05	5.7679	3.61368	ATP5MG
22	NME2	0.000544978	3.77271	0.726809	AL713999.1	0.0147301	2.7897	1.37413	AC243919.1	1.42495e-106	24.4483	2.267	COX6B1	4.50073e-59	20.7745	2.38119	IGHG4	2.24978e-08	6.30318	3.03452	CD37	3.40191e-07	5.99445	3.84937	GMFG	2.11313e-05	5.0893	2.41459	ATP5IF1	2.40625e-32	14.9863	1.65848	HLA-DMA	3.69627e-05	5.09464	5.22024	AP002990.1	0.00732698	3.23927	1.63516	FOS	0.000603393	4.32632	4.14123	HLA-A	3.74614e-05	5.59749	3.57272	BTF3
23	AC010323.1	0.000572886	3.76369	2.08467	AC107075.1	0.0202166	2.66145	1.26776	HNRNPA1P48	2.39192e-91	24.4268	2.71249	HNRNPA1	9.51211e-77	20.7331	1.62122	IGHGP	9.88654e-08	5.99051	7.29213	MS4A1	4.81416e-07	5.91369	6.6543	GAS5	2.48519e-05	5.02268	1.53418	SLIRP	3.11016e-26	14.8593	2.09624	LST1	4.33355e-05	5.04065	5.5503	BPTF	0.00777648	3.2221	3.79121	HSPA1B	0.000621634	4.31104	3.6154	HSPA1A	8.60248e-05	5.23154	3.45829	TCF4
24	PTMA	0.000636198	3.71892	0.36366	AC048338.2	0.0205276	2.65629	1.34873	ATP5F1E	4.15364e-103	24.3561	2.35344	ATP5MD	1.31009e-53	20.7139	2.58915	IGLL5	1.12506e-07	5.95113	2.61422	JUND	5.30757e-07	5.88023	3.21879	CLIC1	2.7586e-05	5.01177	1.97197	NOP10	4.63902e-27	14.5954	1.93084	C15orf48	6.87357e-05	4.88387	9.31596	SRP72	0.00840366	3.18779	2.83622	TAGLN	0.000740212	4.24254	7.11508	GADD45B	0.000134974	5.05006	4.85259	NABP1
25	AC013489.1	0.00192502	3.39669	2.29938	AC011448.1	0.0214164	2.63845	1.24093	NOP10	2.55202e-96	24.0654	2.5047	SLC25A6	7.25489e-59	20.5627	2.29012	CD27	1.23105e-07	5.93762	4.47404	ISG20	5.71917e-07	5.86433	3.79345	BEX3	3.15157e-05	4.98187	2.6392	UROD	3.46627e-24	14.5176	2.45226	TXN	0.00010094	4.72332	2.00475	YWHAB	0.00877528	3.1676	2.33949	LAPTM4A	0.000778918	4.21617	3.54727	RNU2-1	0.000213613	4.85133	5.17387	VPREB3
26	AC069503.2	0.00219724	3.35386	2.4083	AL157935.2	0.0274136	2.53198	0.979161	TOMM7	2.76441e-97	23.9945	2.43693	HMGB1P5	6.92269e-57	20.5415	2.33428	B2M	3.8854e-07	5.60736	1.14699	VIM	7.06752e-07	5.80382	3.02476	AREG	3.34004e-05	4.97177	4.56898	HMGB1P5	2.44857e-24	14.3248	2.20481	TMSB4XP4	0.000117789	4.69356	4.176	TSC22D3	0.00949154	3.13345	2.65345	PCOLCE	0.000871162	4.17281	7.00865	VIM	0.000211826	4.85108	4.38782	SOD2
27	AC004552.1	0.00225091	3.34336	1.06353	H3F3AP6	0.0303415	2.48889	1.76335	SNRPF	4.06884e-93	23.9411	2.51556	COX6C	5.0867e-57	20.4358	2.3218	MANF	1.56619e-06	5.34198	2.40136	AL356737.1	9.52121e-07	5.73768	2.97565	SERPINB1	4.97137e-05	4.85441	3.10893	CAST	3.01988e-23	14.3155	2.57919	ACTB	0.000110435	4.68602	1.91712	ZFP36	0.00955317	3.13136	3.12712	LGALS1	0.00119158	4.03503	4.20799	CAV1	0.000295995	4.71007	6.8039	HIST2H2AA3
28	AP001931.1	0.00267915	3.28826	1.75943	HEMGN	0.031437	2.47247	0.89859	COX5B	1.01546e-94	23.7038	2.44755	NME4	8.04862e-52	20.2994	2.70918	HERPUD1	2.07285e-06	5.26894	1.9646	NEAT1	1.54917e-06	5.60167	2.33552	HLA-A	5.45964e-05	4.81593	2.02946	SNRPG	4.18442e-24	13.7898	1.98526	IFI30	0.000124725	4.67671	5.92932	EREG	0.010693	3.08232	4.07093	S100A13	0.0020608	3.80107	6.53956	PTP4A3	0.000339455	4.65078	7.98922	HIST2H2AA4
29	AC107075.1	0.00359904	3.18834	1.41337	YBX1P1	0.0397783	2.36517	1.30671	CD36	3.36799e-84	23.5867	2.80819	UBA52	5.32998e-69	20.2538	1.73473	XBP1	2.10868e-06	5.26447	1.93858	AC027290.2	2.16074e-06	5.52592	2.68189	H2AFZ	5.78448e-05	4.78634	1.44806	HNRNPC	3.35223e-23	13.7099	2.09079	HLA-DQA1	0.000133762	4.65249	6.27345	IP6K2	0.0116723	3.04338	3.05793	MDK	0.00225959	3.76037	5.4755	SPARCL1	0.000827387	4.26011	7.59441	HLA-A
30	SNHG29	0.00818849	2.8972	0.449792	RHCE	0.0500621	2.25992	1.64723	BLVRB	4.10298e-97	23.382	2.43184	TUBA1B	4.18811e-66	20.1398	1.92805	CD74	3.06891e-06	5.16734	1.86686	LINC-PINT	2.51092e-06	5.49768	5.21055	AL157895.1	6.56868e-05	4.77998	6.19077	UBB	3.47801e-26	13.6023	1.55855	CSTA	0.000154377	4.60327	9.53667	UBXN7	0.0127781	3.00399	4.61684	COL3A1	0.00288288	3.65419	8.99051	SPARC	0.000873509	4.23691	7.38145	CD69
31	AC093512.2	0.00947092	2.84631	0.782147	AC004552.1	0.0543072	2.21923	0.737107	BSG	2.8013e-83	23.2424	2.66996	ATP5MF	1.03167e-54	20.0779	2.50615	NPC2	4.62925e-06	5.07278	1.66	CORO1B	2.67391e-06	5.4798	4.03552	TMSB4XP4	8.1716e-05	4.71055	3.25267	NME4	2.04616e-22	13.5268	2.22855	CLIC1	0.000166795	4.56462	2.59651	HINT1	0.0129387	2.99036	1.45175	RARRES2	0.00289703	3.65178	8.52606	SOD3	0.000880261	4.23381	9.45302	HLA-DPB1
32	AC021087.5	0.0100411	2.82574	1.32202	MICOS10-NBL1	0.0545076	2.21841	1.80798	ANP32B	1.07723e-90	23.088	2.3443	HMGA1	1.37051e-51	19.9706	2.55178	TNFRSF17	5.67749e-06	5.04445	5.59288	TSC22D3	2.80354e-06	5.45688	2.69069	GPX1	8.58866e-05	4.6874	1.87999	EEF1G	9.41538e-25	13.4657	1.53675	ANXA2	0.000181345	4.54451	4.76426	FOS	0.0159096	2.90174	2.42403	VCAN	0.00307517	3.6248	9.73801	MGP	0.00091928	4.21337	6.43353	EEF1A1
33	AC253536.7	0.0113021	2.78066	0.95733	AC099560.2	0.0544307	2.2184	0.819811	UBL5	6.9341e-86	23.0339	2.50642	POLR2L	8.1342e-51	19.8662	2.60059	LGALS1	8.70025e-06	4.91727	2.03126	SERPINB9	5.41622e-06	5.30134	5.22161	EIF1	8.39354e-05	4.67839	1.28527	EIF4A1	3.54996e-22	13.3777	2.14061	TIMP1	0.000300456	4.36459	4.16108	NINJ1	0.0162396	2.89433	4.07919	JUN	0.0032791	3.59336	3.37568	SELENOW	0.000937509	4.20284	4.31309	IGHM
34	AC092647.5	0.0118996	2.76196	1.57735	AC010197.2	0.0554421	2.21045	3.53719	POLR2L	7.04262e-89	23.0177	2.38063	SNRPD2	5.86864e-54	19.3824	2.24523	CD79A	1.97489e-05	4.72415	3.12053	CD79A	6.06514e-06	5.27208	4.91835	PLEK	0.000102797	4.64654	4.71928	HNRNPK	1.06429e-21	13.1825	2.06153	SNHG5	0.00029196	4.36268	2.29993	H3F3A	0.0192144	2.81096	1.24307	NNMT	0.00396197	3.51315	7.03069	HSPB1	0.000980834	4.1731	2.96502	AC027290.2
35	YBX1P1	0.0232672	2.49489	1.30406	TOMM6	0.0571693	2.19244	0.667371	COX6C	7.04262e-89	22.9444	2.34045	SERF2	1.46607e-61	19.3213	1.75883	CRELD2	5.49214e-05	4.45641	2.59031	EZR	8.54851e-06	5.17575	2.89508	DAD1	0.000111214	4.61599	2.04131	METAP2	3.16377e-21	13.1102	2.21594	AC007192.1	0.000505937	4.17878	5.63061	ZNF644	0.0198152	2.80422	3.61468	EGR1	0.00473082	3.43285	5.27135	GSN	0.00115205	4.11407	5.66697	AC243919.1
36	AC004687.2	0.0260624	2.44615	0.846014	AC138811.2	0.0586485	2.18057	1.2881	HMGB1	8.57199e-98	22.8755	1.92315	SNRPG	3.89193e-50	19.2759	2.45491	AP001453.3	0.000115332	4.25288	1.78819	CD52	9.38456e-06	5.15708	4.90409	SOD2	0.00011254	4.61376	2.40664	ATP5F1E	2.38083e-23	13.0008	1.72577	HLA-DQB1	0.00055037	4.14815	5.53365	AC245033.1	0.0199722	2.79687	1.92613	ZFP36L1	0.00543407	3.3689	3.13559	NR2F2	0.00148792	4.00252	8.79449	YIPF6
37	NPM1	0.0316558	2.36092	0.399456	TCEA1P2	0.0593015	2.1747	1.66257	COX6B1	1.78961e-87	22.8649	2.43865	YBX1	8.75801e-63	19.1833	1.76094	LY96	0.000140297	4.20558	4.01376	LINC00887	1.09316e-05	5.10609	2.3488	PABPC1	0.000118546	4.58846	1.5853	AC093591.1	5.59039e-20	12.9408	2.52085	SERPINB1	0.000647991	4.08706	3.79315	CASP4	0.0203959	2.79053	3.63219	U2-6	0.00569535	3.34974	5.0099	NOTCH3	0.00155863	3.98205	7.89957	DNTT
38	AL137060.1	0.0324645	2.35178	2.33144	HYPK	0.0651208	2.12593	1.06207	AHSP	3.13193e-96	22.8532	2.23358	MIF	1.27695e-48	19.1767	2.59897	IGLV3-1	0.000189927	4.12261	5.91998	CRIP1	1.16851e-05	5.09228	3.18416	TPM4	0.000163034	4.50844	3.37618	PFN1	1.38977e-24	12.8601	1.53914	LAPTM5	0.000691897	4.06184	3.15516	PPP2CB	0.0215817	2.76342	5.23418	C1S	0.0057663	3.34488	11.5847	COX4I2	0.0016245	3.96363	8.61776	CD37
39	EEF1B2	0.0324215	2.35013	0.380919	AL590139.1	0.0746581	2.06006	1.80237	UQCRQ	5.45581e-86	22.8132	2.46285	EIF5AL1	4.79098e-44	19.124	2.91594	IGLV6-57	0.000222234	4.07796	6.646	FNBP1	1.48161e-05	5.03464	5.03505	CXCL3	0.000172071	4.49629	5.438	YWHAE	2.28325e-20	12.7907	2.19994	HLA-DRB5	0.000752544	4.03391	5.85016	MOSPD2	0.0232139	2.72906	4.83587	DBI	0.00609837	3.31755	3.60403	HMGN3	0.00170363	3.93478	2.77815	VPREB1
40	AC099560.2	0.0329345	2.34374	0.802066	AMMECR1	0.0862678	1.98383	1.02302	S100A6	2.46073e-93	22.631	2.14177	TIMM13	1.33328e-48	19.1029	2.56582	IGHA2	0.000261703	4.02965	4.2378	CD83	1.53092e-05	5.0249	4.70951	FTH1	0.000189105	4.44141	1.01477	ERH	9.29084e-21	12.7179	2.02168	ANXA1	0.000854798	3.98455	3.66329	DDX17	0.0266978	2.66085	2.90751	SLPI	0.0061842	3.31277	7.37789	CD9	0.00177004	3.9222	4.49068	XBP1
41	AC011448.1	0.0345891	2.32107	0.996912	RINL	0.0865833	1.98198	2.48189	TMEM14C	2.19074e-83	22.415	2.48797	BTF3	3.39281e-61	18.9287	1.71976	SLAMF7	0.000430533	3.88481	4.26521	CD44	1.72115e-05	4.98929	2.95977	TPI1	0.000218448	4.40866	1.51325	ATP5MG	1.08724e-22	12.6065	1.56904	CD86	0.00107147	3.90456	10.6422	HIST1H1E	0.0279818	2.63919	3.37375	COL6A2	0.00666695	3.27878	7.63112	JUN	0.00180763	3.9102	3.45198	SH3BGRL3
42	URGCP-MRPS24	0.0364535	2.29865	0.50706	EXOC1	0.0870695	1.97778	1.12521	SYNGR1	1.75419e-80	22.2578	2.59438	NDUFB1	5.64748e-46	18.9257	2.51642	JSRP1	0.000623038	3.7753	4.21842	PTPRCAP	2.27152e-05	4.92018	5.15776	FABP5	0.000249465	4.37878	2.55584	SERBP1	1.84601e-19	12.4501	2.3289	PLAUR	0.0012867	3.8372	6.96021	DEK	0.0288897	2.62219	1.87797	FBN1	0.00700247	3.25685	7.87931	PCOLCE	0.00185069	3.90467	6.56545	SNHG7
43	AL671762.1	0.0371791	2.28987	0.857133	AP001931.1	0.0882864	1.9685	1.06743	GAS5	7.49706e-87	22.1187	2.26206	SNRPF	1.5591e-48	18.8005	2.3536	PSAP	0.000640866	3.7599	1.43027	AC074117.1	2.56019e-05	4.88114	2.44725	HLA-DRA	0.000310366	4.30774	2.43218	CA2	4.01714e-19	12.4082	2.59147	MNDA	0.00133194	3.8245	9.36227	ENO1	0.0322672	2.56852	2.04267	SELENOM	0.00699503	3.25626	4.11264	CST3	0.00182972	3.90204	2.79386	SOX4
44	AC245033.4	0.0509705	2.14149	1.34378	AC135178.3	0.0901422	1.95713	1.80329	APOC1	3.77251e-73	22.1062	3.09833	HINT1	2.21737e-57	18.7862	1.88923	ISG20	0.000658776	3.75319	2.12136	MZB1	2.63795e-05	4.87141	2.6893	LDHA	0.000333984	4.28502	1.8145	LMNA	1.05746e-18	12.3857	2.90582	CXCL8	0.00136593	3.81267	4.25627	CCNH	0.0330722	2.55766	2.5368	S100A11	0.00742823	3.22799	3.95014	ITM2B	0.00197033	3.87134	2.74689	ACTB
45	AC098588.3	0.0581903	2.07826	1.60701	GYPA	0.0910814	1.95034	0.493446	ELOB	7.0582e-84	22.0784	2.35619	ATP5MC2	5.00135e-50	18.4247	2.21051	SPAG4	0.00070523	3.73612	3.85295	JUN	2.66874e-05	4.86765	2.39376	PTMA	0.000302748	4.28407	0.673674	HSP90AB1	4.10716e-21	12.3777	1.73938	RNASEK	0.00135432	3.81183	2.19553	NABP2	0.0342638	2.54104	3.49831	SPRY1	0.00772728	3.21121	5.44696	EIF1	0.00244887	3.75215	1.39483	TRA2B
46	AL022238.4	0.0749906	1.94991	1.3827	DHX29	0.0937956	1.93335	0.976869	NDUFC1	2.65528e-75	21.9982	2.60377	ATP5MPL	7.42973e-48	18.3929	2.33643	TXNDC5	0.000741629	3.71916	2.50308	IL2RG	3.08126e-05	4.83639	3.66679	TAGLN2	0.000363188	4.26017	1.73112	ELOB	1.20548e-19	12.0602	1.95699	PFN1	0.00132401	3.81047	1.68141	DYNC1H1	0.0344588	2.53837	3.7011	JUNB	0.00775699	3.20791	3.27451	LHFPL6	0.00335651	3.64124	6.97272	ID2
47	AC040162.1	0.0771927	1.93357	1.00458	GYPE	0.0938262	1.93317	1.28755	COX8A	1.08147e-77	21.9577	2.49316	PPIA	5.71308e-55	18.3702	1.87359	PRDX4	0.000789691	3.6917	1.14521	PELI1	4.53796e-05	4.73178	4.8347	CD74	0.000398751	4.22971	2.03744	HNRNPA3	8.3175e-19	12.0568	2.13829	PRTN3	0.00168267	3.73632	6.96331	KMT2E	0.0368601	2.50455	2.54079	B2M	0.00851583	3.15874	1.88013	TAGLN	0.00337473	3.63869	6.73759	ATP6V1G1
48	AC017002.6	0.0781432	1.92696	0.856554	YBX1	0.100311	1.89409	0.342898	TMEM14B	8.07e-82	21.8988	2.2923	RACK1	1.08712e-59	18.305	1.50507	QPCT	0.000861819	3.67506	4.25284	LINC01116	4.77475e-05	4.7158	3.31547	GP1BB	0.000465463	4.19311	4.69329	CAT	3.58551e-18	12.0307	2.58421	ID2	0.00170955	3.72744	3.2642	LAMB1	0.0380142	2.49048	7.23951	CALD1	0.00892544	3.1456	5.55082	COX7A1	0.00352706	3.6194	7.60017	HLA-DPA1
49	PLAC1	0.0801507	1.91447	4.64776	FMC1-LUC7L2	0.102768	1.88179	1.22396	PFDN5	4.56495e-89	21.8772	1.95943	COX5B	1.18937e-47	18.2338	2.28281	GNG7	0.00114813	3.58418	2.64899	CFLAR	5.22459e-05	4.68979	3.1219	CFL1	0.000451543	4.185	1.32568	ATP5F1A	1.03328e-18	11.9861	2.13156	HCST	0.00188897	3.69156	4.91248	SEPTIN7	0.0382335	2.4855	1.7241	IFITM1	0.00982227	3.1011	3.6179	PGF	0.00364776	3.6044	10.358	PNRC1
50	H3F3AP4	0.0834935	1.89158	0.9115	STXBP1	0.109995	1.8459	2.26897	SNRPG	1.65198e-81	21.8714	2.33542	CFL1	4.11575e-51	18.1694	1.96449	IGKV3-20	0.00145793	3.51164	3.47094	HLA-F	5.42701e-05	4.68086	4.15233	TUBA1A	0.000554489	4.13506	2.54081	PTGES3	1.83434e-19	11.8407	1.71655	CREM	0.00203232	3.66265	4.07686	PTRHD1	0.038445	2.4834	1.95281	RASD1	0.00985588	3.10049	5.01398	HLA-C	0.00366196	3.59713	2.73472	AC138207.7
51	APOBEC3A	0.0845024	1.88588	1.10644	GIN1	0.119743	1.80018	3.34046	GPX4	3.99078e-80	21.8535	2.39899	PA2G4	1.05433e-44	18.1596	2.46089	PLPP5	0.00171186	3.45782	2.40596	IGHG1	5.33093e-05	4.67816	2.52593	ABRACL	0.000606767	4.10629	2.21816	U2AF1L5	3.89468e-18	11.7934	2.14947	LDHA	0.00209329	3.64607	2.08491	RBM25	0.0387791	2.47902	2.07479	HLA-C	0.0109182	3.05013	2.47522	MEF2C	0.00394923	3.56722	4.06169	IGLC7
52	MICOS10-NBL1	0.0858807	1.87745	1.42438	TSNAX-DISC1	0.137864	1.71507	3.02744	SELENOH	9.0978e-81	21.8114	2.36064	CHCHD2	3.51222e-53	18.1487	1.81352	DPEP1	0.00177495	3.44916	5.89693	IGHG2	6.03584e-05	4.64398	2.70467	MYL12A	0.000686766	4.06386	1.7136	FTH1	2.36716e-24	11.778	0.878051	CYSTM1	0.00249529	3.58655	4.61486	PTMA	0.0393627	2.44817	0.378348	IGFBP7	0.0118959	3.01279	4.61254	MYL12A	0.00496272	3.46029	2.59849	IGLL1
53	THSD8	0.086766	1.87215	1.13837	AL096870.2	0.140081	1.70192	0.733715	GADD45GIP1	4.43201e-77	21.7636	2.52599	SLIRP	5.24619e-43	18.0246	2.59682	HLA-E	0.00251234	3.3303	1.52749	FAM30A	6.3772e-05	4.63419	3.34964	FERMT3	0.000714248	4.05721	2.91729	BIRC5	2.85555e-17	11.7475	3.13544	AC120057.2	0.00247467	3.58544	2.13258	SERINC3	0.0414793	2.44511	2.95721	COL6A1	0.0119235	3.01215	7.61663	NR4A1	0.00522743	3.44007	4.70871	DDX5
54	CHURC1-FNTB	0.0887192	1.85998	1.16661	AC048338.1	0.14371	1.68374	0.730696	MALAT1	4.0487e-89	21.7491	2.6659	ERH	5.80929e-44	18.0228	2.43528	LMF1	0.00283503	3.29425	3.44728	GPR183	7.23437e-05	4.60106	4.70808	H3F3B	0.000683272	4.05668	1.29932	COX6B1	9.70162e-20	11.6498	1.58502	CSTB	0.00251163	3.58106	2.70621	UVRAG	0.0428518	2.42943	4.49349	LEPR	0.0135074	2.95323	4.24332	KCNQ1OT1	0.00610479	3.36952	4.39528	OAZ1
55	HMGN2P5	0.0932232	1.83539	2.63043	PTMA	0.143888	1.68115	0.177409	TIMM13	4.93922e-78	21.59	2.44966	RAN	2.2528e-52	18.0207	1.84831	ARSA	0.00285775	3.29186	4.39626	RASGRP3	7.96182e-05	4.5753	6.19345	GAPDH	0.000689652	4.05318	1.27401	AC073861.1	1.71194e-17	11.5665	2.1878	WFDC21P	0.00266486	3.56214	10.1142	MRPL32	0.0431314	2.42525	2.50301	HLA-A	0.0134379	2.95267	2.39044	U2-6	0.0061338	3.36765	4.95065	PMAIP1
56	AC068547.1	0.10639	1.76622	1.2871	ZFHX2-AS1	0.150596	1.65287	1.72042	AC073861.1	4.85864e-73	21.3403	2.38695	STMN1	1.32313e-50	17.9659	1.95886	SDF2L1	0.0029445	3.27706	1.38151	YPEL5	7.89636e-05	4.57175	2.55295	AC000093.1	0.000737695	4.04865	4.51012	FECH	7.49752e-17	11.5451	3.13749	GPR183	0.00293289	3.5249	5.56918	SELENOK	0.0441854	2.41236	1.85122	CEBPD	0.0148273	2.91048	5.7463	THY1	0.0062157	3.36217	7.56765	EPC1
57	FAM111B	0.107612	1.7609	3.27458	CHURC1-FNTB	0.156571	1.62654	1.13829	ATP5MC2	5.93436e-81	21.2467	2.19062	EIF5A	2.69602e-45	17.785	2.26328	IGKV4-1	0.00313801	3.26028	3.14775	HLA-DRA	8.68805e-05	4.54235	2.74096	IFITM3	0.000809041	4.00919	2.07127	HSPA8	4.31252e-18	11.4915	1.94731	EIF1	0.00318887	3.47736	1.3021	CHAF1A	0.0462371	2.39085	3.06931	TPM2	0.0153071	2.89542	5.84353	RHOB	0.0063568	3.35082	4.12248	AKAP12
58	AC018463.1	0.113183	1.73351	24.4525	PGAM4	0.157361	1.62335	2.61505	NDUFA13	2.07653e-74	21.245	2.43557	ATP5MC3	7.16621e-50	17.7033	1.889	DEFA1B	0.0030968	3.25913	1.6733	CLECL1	9.11634e-05	4.5365	4.96766	IFITM2	0.000825422	4.00408	2.06815	HMBS	5.38334e-17	11.4094	2.56246	CXCR4	0.00335487	3.46953	3.1847	ACTR3	0.0463747	2.38885	2.14762	MXRA8	0.0153692	2.89375	7.06193	ADAMTS1	0.00641097	3.34796	8.68884	LINC00887
59	TRIM69	0.114691	1.72309	2.24005	AL033543.1	0.158471	1.61806	0.756948	MPC2	3.56074e-78	21.2041	2.25415	NPM1	3.00483e-56	17.6939	1.55976	CD38	0.00340542	3.23029	2.52429	RAB3B	9.54681e-05	4.51741	2.28536	TSC22D1	0.000889311	3.98274	2.22267	TMEM14C	3.18413e-18	11.3972	1.81959	COTL1	0.00337454	3.46912	4.91119	LZIC	0.0468016	2.38499	3.16692	MARCKS	0.0159793	2.87549	4.82784	BTG1	0.0067745	3.31857	2.90192	FOXP1
60	AL133352.1	0.116296	1.71323	1.8701	BUB1	0.160939	1.60851	1.0623	MGST3	3.69559e-72	21.1686	2.5796	S100A4	5.51422e-48	17.553	2.07971	IGHM	0.00354468	3.2159	1.75906	SELENOK	0.000107378	4.47996	1.85269	SNHG5	0.00092255	3.9627	1.45828	CCT8	1.19281e-17	11.3219	1.89911	ARHGDIB	0.00338016	3.46392	2.1845	GTF2A2	0.0471443	2.37997	1.6941	SERPING1	0.0160629	2.87273	5.21849	CEBPD	0.00744887	3.27792	5.81208	CD99
61	BOLA2-SMG1P6	0.122549	1.6783	0.602138	COX6A1P2	0.165286	1.59223	2.39778	NDUFA1	4.26998e-73	21.1147	2.33594	OST4	3.68533e-45	17.457	2.02963	DEFA1	0.00380021	3.19108	1.67156	CCR7	0.000114877	4.47169	6.27051	SERPINB6	0.00127705	3.86868	4.88049	HBA2	3.64263e-17	11.3094	2.88547	ARPC1B	0.00343897	3.46022	3.19922	PMS2P6	0.049634	2.35664	3.53618	ID2	0.0161922	2.86744	3.09243	FOS	0.00748786	3.27389	3.51163	AL021155.5
62	AL096870.2	0.12779	1.65234	0.657316	SPEF2	0.169424	1.57594	2.33739	HIST2H2AA4	1.53571e-68	21.0292	2.72179	ATP5MC1	2.59532e-44	17.4306	2.22344	CLECL1	0.00443976	3.14	3.36152	H3F3B	0.000107463	4.46148	1.22644	CYBA	0.00125467	3.8664	1.83293	IDH2	8.2413e-17	11.2679	2.35357	CST7	0.00395707	3.40707	6.7966	NMI	0.04967	2.35514	2.08945	HSPA1A	0.0176351	2.8257	2.51203	EPAS1	0.00760254	3.26873	7.02029	TLE4
63	ANKHD1-EIF4EBP3	0.134218	1.62165	0.764438	AL132780.3	0.171355	1.56826	1.1666	COX7B	7.47277e-76	20.9522	2.28522	UBL5	2.32519e-42	17.3549	2.33089	TIMP1	0.00439096	3.13619	1.09462	TMEM243	0.000127423	4.43995	3.99771	HCST	0.00137642	3.84147	3.49696	UBL5	1.06295e-17	11.2295	1.7966	PKM	0.00396346	3.40514	3.93541	VDAC2	0.0499087	2.35224	1.7662	HSPB1	0.018131	2.81127	2.18436	RHOC	0.00881418	3.1993	5.02178	MAP1LC3B
64	AC018521.1	0.134356	1.62119	1.46548	SQOR	0.178885	1.54234	0.939498	PA2G4	5.58364e-73	20.8887	2.38129	PCLAF	2.69602e-45	17.3493	2.0943	RNASET2	0.00474802	3.11212	1.47929	SAT1	0.000152088	4.37138	1.47339	HLA-DRB1	0.00135834	3.84122	2.21304	CCT6A	7.53317e-17	11.157	2.15111	AZU1	0.00434037	3.37049	6.65783	AL360181.3	0.0503242	2.34923	4.4273	LY6E	0.0209331	2.74496	4.07894	SERF2	0.0112442	3.06309	0.978531	HSPB1
65	GCSHP5	0.135771	1.61506	2.04556	WDR59	0.181862	1.53218	1.13043	FAU	1.12271e-83	20.8881	1.673	NACA	4.93372e-55	17.3194	1.38487	FCRL5	0.00590877	3.039	3.25828	SRGN	0.000177051	4.33399	1.79824	BIN2	0.00152392	3.8081	3.86646	ALAS2	3.92937e-16	11.1424	3.16081	MS4A3	0.00434578	3.36988	7.72215	DDX52	0.0512072	2.34	2.98754	VCAM1	0.0213069	2.73635	8.10791	HIGD1B	0.012399	3.04122	10.5207	HIST1H1C
66	GGT1	0.139169	1.59994	1.04743	SDAD1P1	0.182378	1.53037	1.97587	PET100	7.12295e-67	20.8336	2.6984	UQCR11	9.1124e-41	17.081	2.41798	FBP1	0.00664529	2.99862	5.67856	BCL2	0.000184897	4.33391	4.9932	ARPC3	0.00163748	3.77462	1.41551	TCEA1	7.52461e-17	11.092	2.00902	AREG	0.00436912	3.36662	4.10771	NORAD	0.0524593	2.32669	2.96323	DUSP1	0.0213062	2.73432	2.44494	MFGE8	0.0129605	3.01967	7.71385	TRA2A
67	NACA	0.140999	1.59158	0.250739	KRT1	0.184023	1.52473	3.58972	PFN1	2.58737e-79	20.8068	2.12685	LSM5	1.68101e-42	16.9864	2.12139	C4orf48	0.00712793	2.97198	2.75991	FKBP2	0.000184464	4.3271	1.97895	RNASEK-C17orf49	0.00178251	3.74958	1.77661	ATP5MPL	3.18413e-18	11.0734	1.5558	GSTP1	0.00461125	3.34061	1.9608	G6PC3	0.0551842	2.29946	4.7817	OLFML3	0.0222844	2.71427	9.70998	TBX2-AS1	0.0131183	3.01394	9.86131	MEF2C
68	AL713999.1	0.1615	1.51157	0.648198	HNRNPA1L2	0.184326	1.52293	0.629237	UQCR11	6.38262e-75	20.7971	2.23137	COX7B	3.41901e-42	16.9444	2.20139	FAM92B	0.00872684	2.89854	5.60753	TPGS1	0.000195695	4.31506	2.89141	GSN	0.00187005	3.7374	3.42002	SMIM1	3.54124e-16	11.0418	2.6041	FXYD5	0.00466198	3.33878	2.6051	C2orf49	0.055159	2.29938	3.03138	GAS6	0.0231565	2.69561	6.29965	CSRP2	0.0135748	2.99784	7.55672	DEPP1
69	ACOT1	0.172852	1.47239	1.41496	FRMD6-AS1	0.184383	1.52265	0.65295	HMGN1	3.55236e-78	20.7873	2.07303	PFDN5	2.55533e-45	16.8963	1.87655	MDK	0.00865305	2.8974	1.74924	SLC43A2	0.00021626	4.28603	3.19805	SPINK2	0.00195279	3.7248	6.98609	S100A6	1.00804e-19	11.038	1.27296	ELANE	0.00471904	3.33625	5.90533	LARP1	0.0552489	2.29845	3.16916	LRP1	0.0238924	2.68014	6.96076	TXNIP	0.013747	2.98914	2.53635	WTAP
70	UPF3AP2	0.176705	1.45954	2.05344	DPH7	0.186361	1.51659	1.51804	ATP5MC1	1.28406e-73	20.7425	2.33661	RANBP1	1.11913e-39	16.8256	2.41998	AC012313.3	0.00965417	2.86009	2.27431	NNT-AS1	0.000233059	4.25826	1.90389	CLU	0.00195471	3.7231	4.82151	TFDP1	3.68221e-16	11.0333	2.45037	FABP5	0.00486521	3.32131	2.91184	N4BP2L2	0.0552469	2.29726	1.77512	COL1A2	0.0239889	2.67801	6.94169	NUPR1	0.0146653	2.96061	5.59323	PNISR
71	HMGB1	0.177132	1.45729	0.238325	AQP1	0.186555	1.5159	1.6492	ATP5F1D	3.36876e-70	20.6394	2.45574	MRPL52	2.11536e-37	16.7903	2.80651	ICAM3	0.00965732	2.85972	2.21382	DDX5	0.000230678	4.255	1.43484	HMGN1	0.0021265	3.6847	1.25022	HNRNPA2B1	3.34907e-17	11.0236	1.78467	INSIG1	0.00494006	3.31659	3.65401	KPNA2	0.0558466	2.29158	2.08028	ANGPTL4	0.0247308	2.663	6.17245	SELENOM	0.0148069	2.95535	3.6919	ACTG1
72	NDUFC2-KCTD14	0.183021	1.43886	2.67146	DNAJB1	0.187056	1.51354	0.370996	PCBP2	8.2618e-67	20.6016	2.57171	APOC1	1.4956e-37	16.7505	2.94168	CTSS	0.00990234	2.85134	2.66223	FOXP1	0.000256269	4.23354	2.56838	MANF	0.00221254	3.6804	2.51944	NDUFS5	5.8342e-18	10.9748	1.52628	PYCARD	0.00495187	3.31619	4.96857	ASB1	0.0567814	2.28322	3.68806	RHOB	0.0248015	2.66124	3.88046	CPE	0.0160902	2.91747	8.14411	AC006480.2
73	AL157935.2	0.184856	1.43272	0.513381	AL035461.3	0.189083	1.50785	0.672073	MZT2B	1.65498e-71	20.5989	2.38016	HMGB1	8.13122e-53	16.6949	1.40679	MEI1	0.0101319	2.84423	5.65811	ZFP36	0.000257716	4.22801	2.27981	CLEC1B	0.00248072	3.64424	10.2426	UQCR11	4.90312e-17	10.8674	1.71217	ANXA5	0.00502525	3.30992	4.12533	ARHGDIB	0.0567483	2.28226	1.75538	CCN1	0.0249981	2.65762	5.97286	ACTA2	0.0164572	2.90654	8.25441	HNRNPH1
74	AP003419.1	0.186985	1.42621	0.904725	GPATCH8	0.19653	1.48483	0.989869	STMN1	2.16908e-77	20.4689	2.00685	SUMO2	2.25504e-42	16.6123	1.93126	S100A11	0.0103798	2.83213	1.76845	CORO1A	0.000267229	4.22477	4.75326	CXCL6	0.0027038	3.61527	29.1744	SLC25A6	4.09395e-17	10.7622	1.58803	AC020656.1	0.00567659	3.26102	9.30749	TSR2	0.0581622	2.2699	2.87211	SOCS3	0.0269464	2.62054	5.23214	TPM2	0.0164994	2.90501	5.37233	SON
75	IFT140	0.191243	1.40786	2.50069	ANKRD20A1	0.197548	1.48192	2.86531	ERH	1.24096e-69	20.4347	2.34383	NME1	1.22859e-37	16.5886	2.63168	SDC1	0.0139541	2.7222	5.14452	IGHA1	0.000276943	4.20487	1.9454	CMTM5	0.00270459	3.61493	6.68131	ST13	3.13403e-16	10.6944	1.85679	FCER1A	0.00625092	3.22205	6.31811	ZNF493	0.0593037	2.25893	4.02102	CD81	0.0279232	2.60338	4.7158	MYH9	0.0182881	2.85593	4.55316	MDM4
76	ZNF883	0.199409	1.37849	5.32666	RALGPS2	0.198415	1.47918	1.2883	KTN1	1.7261e-62	20.4207	3.11652	FAM178B	1.87447e-37	16.4617	2.7199	SELENOK	0.0144415	2.7048	0.899721	AC138207.7	0.000296572	4.18854	2.27476	HSP90B1	0.00308515	3.56267	1.59472	ILF2	8.18265e-16	10.6695	2.05812	ENO1	0.00661861	3.19618	2.36474	LUC7L3	0.0594717	2.25628	1.84646	BGLAP	0.0279383	2.60328	6.43915	HLA-F	0.0185873	2.8479	4.87236	LIMD2
77	ZNF883-1	0.199409	1.37849	5.32666	YPEL4	0.200078	1.47395	1.64524	HBA1	4.54367e-78	20.4051	2.28529	EEF1B2	8.34118e-47	16.4505	1.55771	KRTCAP2	0.015355	2.67982	0.68559	MIR155HG	0.000317266	4.17221	4.38662	CREM	0.00327413	3.54584	3.09985	FAM178B	7.5403e-16	10.5604	2.03616	BTG1	0.00672362	3.18997	2.47832	NDUFB5	0.0600181	2.25132	1.78297	DDIT4	0.0299091	2.56836	2.95086	ID1	0.019345	2.82833	5.17371	NFKBIA
78	AC007256.1	0.19971	1.37754	5.25176	AC105180.2	0.201587	1.46933	1.25641	SUMO2	2.78828e-74	20.3506	2.03186	H2AFZ	1.72924e-46	16.4215	1.66015	IGKV2D-28	0.0163627	2.65977	2.64546	MARCKS	0.000320694	4.16893	4.05809	LY6E	0.00350345	3.51973	2.57199	DUT	7.5725e-16	10.4894	1.82476	TPT1	0.00692102	3.16967	1.18879	PPM1A	0.0605617	2.24738	3.21592	NEAT1	0.0299857	2.56604	2.33261	HSPA1B	0.01945	2.82382	2.66764	CMTM7
79	SERPINE1	0.202621	1.36832	5.03181	UBE2Q2P2	0.205788	1.45704	1.62517	HIST2H2AA3	1.06201e-64	20.293	2.68343	SNRPE	1.15882e-39	16.3264	2.16924	SCNN1B	0.0171025	2.64231	5.54537	SKIL	0.000322627	4.16617	3.58057	TGFB1	0.00369508	3.50071	2.85398	MCM7	7.16475e-15	10.4429	2.76259	RNASE2	0.00712417	3.1692	6.81707	FAM98A	0.0607221	2.24611	3.79921	GMDS	0.0314528	2.54399	4.55847	PTEN	0.0195953	2.82191	4.41023	CLEC2B
80	ZDHHC21	0.203496	1.3655	1.72555	SLC25A37	0.205927	1.45621	0.431593	SEC61G	2.31976e-69	20.2465	2.20026	UQCRB	2.3205e-41	16.2867	1.95566	LIME1	0.0170421	2.64079	1.66989	PPP1R15A	0.00033959	4.14327	1.66733	PSMB8	0.00373896	3.49651	2.6157	HMGA1	1.81414e-15	10.4042	1.92963	CTSG	0.00729975	3.15939	7.4962	AL671762.1	0.0609223	2.24369	2.37937	ANXA1	0.0342083	2.50027	3.00027	FAU	0.0196468	2.80944	1.16089	GPBP1
81	RAN	0.203802	1.36384	0.25436	DEDD2	0.207316	1.45211	0.680973	PCBP1	3.86084e-64	20.2087	2.61164	UQCRH	7.28691e-41	15.9789	1.84217	SPCS3	0.0178843	2.62061	1.0586	ANKRD28	0.000352922	4.13966	2.98162	CKB	0.0041663	3.4592	3.16014	PA2G4	2.36761e-15	10.3903	2.00171	SPI1	0.007422	3.15255	6.59696	NCOA7	0.0638211	2.21917	3.24586	ERRFI1	0.0391018	2.43462	8.81055	ACTG1	0.0200296	2.80784	2.14879	CDC42
82	TREX2	0.207783	1.35208	2.23964	MCM10	0.212203	1.43812	0.934987	NDUFA3	8.13433e-63	20.1637	2.66424	NDUFS5	3.23166e-39	15.8855	1.97266	MIR155HG	0.0183612	2.61307	2.95376	IGHG3	0.000362523	4.12786	2.44777	LAPTM4B	0.00429144	3.45041	6.39724	SRSF3	3.27014e-16	10.3777	1.52804	BCL2A1	0.00972183	3.03949	4.29192	BRWD3	0.0640545	2.21726	6.04726	CHL1	0.0397792	2.42587	10.4593	CIRBP	0.0216097	2.77066	2.03386	AC134407.2
83	FANCC	0.20886	1.34891	2.22769	PCYT1B	0.215912	1.4277	2.60048	NDUFB11	1.44953e-68	20.151	2.35033	COX7A2	1.54196e-37	15.7484	2.13021	A1BG	0.0184165	2.61173	3.09228	CD48	0.000370557	4.1275	5.14926	GP9	0.00429144	3.45027	6.09182	HMGB1P6	2.33471e-15	10.3004	1.85854	MPO	0.00974369	3.03897	7.3759	CNPY2	0.0639626	2.21723	1.92628	AC134407.2	0.0397409	2.4257	3.03221	RNASEK	0.0221442	2.75846	2.02084	AC012313.3
84	ST20-MTHFS	0.214603	1.33215	1.39004	IPPK	0.218025	1.42144	1.948	LSM7	1.41097e-67	20.0821	2.36253	GPX4	7.03579e-37	15.741	2.19245	SELENOS	0.0187841	2.60035	0.957085	HLA-DQB1	0.000369576	4.12661	3.99385	MDK	0.0046343	3.42107	3.03285	CKS2	4.1679e-15	10.2909	2.0526	PLAC8	0.00973193	3.03873	3.6986	SRSF11	0.0642005	2.21397	1.46149	TMEM176A	0.040509	2.41696	7.69699	ZFHX3	0.0230325	2.74122	7.661	HLA-C
85	CA1	0.218883	1.31861	0.243356	CSNK2A3	0.218048	1.42136	2.66613	SERF2	2.94013e-76	20.0283	1.74441	AC073861.1	1.55094e-34	15.675	2.3831	NCF1	0.0208209	2.56116	2.88644	IGLC3	0.000372189	4.11915	2.22621	CARD19	0.0047198	3.41516	3.47316	AC026403.1	1.15453e-14	10.2636	2.34197	HLA-B	0.00964336	3.03743	1.58449	HSD17B11	0.064347	2.21361	2.16922	RND3	0.0416972	2.40252	6.52333	CCDC151	0.0230867	2.73972	6.91512	HMHB1
86	AL157786.1	0.222699	1.3085	3.91128	TSPAN32	0.218256	1.42068	1.32468	NUCKS1	5.6575e-63	19.9829	2.76023	SRSF3	1.52885e-39	15.6588	1.79148	CDK2AP2	0.0218662	2.54013	1.54487	ARHGAP24	0.000396038	4.10783	8.61727	LIMD2	0.00506671	3.38696	2.40336	RANBP1	4.1342e-15	10.2444	1.93925	S100A8	0.0120439	2.95009	4.70399	AC004832.3	0.0657623	2.20311	4.1785	COL1A1	0.0419047	2.39998	8.12082	JUNB	0.0233752	2.73165	2.58391	SEMA3E
87	PAAF1	0.222642	1.30839	0.68164	AC099811.2	0.223749	1.3963	6.23711	NDUFC2	2.14558e-63	19.9454	2.69742	ATP5MG	6.80288e-39	15.6322	1.85587	KLF13	0.0225065	2.52832	1.96571	STK4	0.000394511	4.10628	3.17509	TPT1	0.00498827	3.38265	0.900958	DNAJA1	7.78953e-15	10.2147	2.14769	S100A9	0.0135847	2.89902	5.65469	AC211476.4	0.0666898	2.19583	5.05296	FRMD6	0.0421092	2.39743	7.81383	BST2	0.0236964	2.72589	3.23205	ITM2B
88	AL132780.3	0.226716	1.29664	0.899489	AL138831.2	0.223749	1.39629	6.38527	SNRPE	1.39045e-70	19.9188	2.14159	EEF1A1	2.63182e-46	15.622	0.920773	DNAJB9	0.0225619	2.52514	1.20867	LY9	0.00041839	4.09114	8.00974	DDAH2	0.00517689	3.38141	3.63589	HBD	1.00701e-14	10.1546	2.44308	CORO1A	0.0157404	2.83441	4.11487	ANXA1	0.0673502	2.19	2.46152	FGF7	0.0422298	2.39579	7.73652	RERGL	0.0239158	2.72242	9.50944	EZR
89	HMGN2P3	0.230788	1.28592	3.54087	AC130324.3	0.224536	1.39313	2.43333	EIF5B	2.79582e-62	19.8384	2.65054	AHSP	5.07105e-41	15.586	1.84312	TNFRSF13C	0.0270282	2.45226	3.79363	BIRC3	0.000491448	4.0407	3.88223	SEPTIN6	0.00523274	3.37734	3.27074	HSPE1	1.88065e-15	9.99668	1.5138	TYMP	0.0162671	2.82072	3.88359	SNW1	0.0695922	2.17301	1.94342	FN1	0.0445242	2.36811	7.16958	PDGFRB	0.0240049	2.72046	8.88711	OLMALINC
90	AL358472.7	0.23357	1.27823	1.29973	ALG10B	0.225357	1.39012	1.4613	SNRPD1	2.14295e-70	19.7565	2.06042	HMGN2	5.69586e-40	15.5783	1.76756	TNFRSF18	0.0270829	2.45146	4.46996	IER2	0.000528522	4.01218	1.88375	ARPC5	0.00531523	3.36946	2.19384	PCNA	1.81056e-14	9.99564	2.02145	IFITM2	0.0164789	2.81275	2.21874	THUMPD3-AS1	0.0702206	2.16886	2.54286	NUPR1	0.0455531	2.35582	5.48389	STEAP4	0.0242208	2.71602	8.50765	RBM39
91	AC010531.1	0.234139	1.27651	1.05058	AC092354.2	0.228181	1.38126	5.40749	DRAP1	2.15353e-61	19.6761	2.74121	LSM7	2.72729e-36	15.5097	2.09386	CD48	0.0278912	2.43649	2.00595	AK9	0.000581164	3.99017	3.25146	CMTM6	0.00539516	3.36398	2.69668	UQCRQ	4.7899e-15	9.93925	1.5675	PSAP	0.0193555	2.74358	2.2873	NAAA	0.0708144	2.16499	5.36262	THBS1	0.0458307	2.35265	7.53044	IGFBP4	0.0244893	2.71063	6.90689	ORC4
92	FSCN3	0.234638	1.27494	0.759353	MRPL20-AS1	0.230529	1.37439	1.0678	SNHG8	5.95102e-65	19.6196	2.36841	COX8A	3.64648e-35	15.4984	2.24252	IGHV3-30	0.028555	2.42874	5.13068	CCL5	0.000598131	3.98089	3.33422	ISG15	0.00546143	3.35985	2.63881	APEX1	2.62461e-14	9.91881	1.94494	GPSM3	0.0202764	2.72275	3.33195	AC093766.1	0.0715286	2.15942	7.16531	SPARCL1	0.0463589	2.34604	5.12734	ZFP36L1	0.0245077	2.70874	2.69891	ID3
93	AC104389.6	0.245281	1.24655	0.604965	MALAT1	0.231516	1.37024	0.294203	MRPS21	5.54079e-63	19.5758	2.42577	FTH1	6.35568e-46	15.4854	1.07574	TNFRSF13B	0.0297744	2.4092	2.60404	CLEC2D	0.00060288	3.9793	5.00851	NAP1L1	0.005801	3.33181	1.28258	ATP5PB	1.95684e-14	9.90914	1.85507	ITGB2	0.0207377	2.71376	5.48288	DNAJC7	0.0720454	2.15462	2.17921	LHFPL6	0.0466926	2.34211	5.17604	ARHGAP29	0.0246091	2.70802	7.22124	IGHG1
94	UPF3AP1	0.249242	1.23602	1.52743	AC010531.1	0.235214	1.36011	1.25158	SNHG6	1.7227e-65	19.4837	2.22836	HSPE1	9.64001e-37	15.3159	2.02271	BLOC1S5-TXNDC5	0.0309001	2.39362	1.91568	PMAIP1	0.000624836	3.96238	2.09795	ITGA2B	0.00601534	3.32421	5.03488	PCLAF	3.68935e-15	9.85216	1.45059	VAMP8	0.0236679	2.65081	1.68764	C12orf76	0.0726977	2.15032	4.0021	HES1	0.0478596	2.3287	5.2288	GJA4	0.024789	2.70452	6.45833	GMFG
95	AL022311.1	0.251628	1.2301	0.652166	DAND5	0.237327	1.35472	4.63084	NDUFA4	2.48256e-71	19.4728	1.84402	C1QBP	1.41813e-34	15.2298	2.1939	PIM2	0.0310063	2.39163	1.61184	CD9	0.000648229	3.95202	2.62396	NRGN	0.00603913	3.32326	6.7548	KCNH2	1.28369e-13	9.80348	2.56332	LITAF	0.0243642	2.63834	3.50918	SNHG30	0.0748049	2.13514	3.1132	SPARC	0.0479966	2.32697	4.76391	MUSTN1	0.0254895	2.69059	9.90357	CCL5
96	SMG1P5	0.259428	1.20989	0.506917	ZNF611	0.238198	1.35201	2.27478	UQCR10	2.05388e-65	19.3507	2.1585	FIS1	6.17867e-33	15.1202	2.44864	IGKV2-28	0.0315402	2.38431	1.9074	HLA-DRB1	0.000726057	3.91744	2.45527	TBXAS1	0.00609781	3.31855	4.2326	S100A4	6.93476e-15	9.70667	1.47573	GABARAP	0.0245069	2.63364	1.53882	ACAA2	0.0756198	2.12814	1.74764	SERPINF1	0.0486078	2.32035	5.93829	ZFP36	0.0257089	2.68519	3.39301	HLA-DRB1
97	KAZALD1	0.2623	1.20324	1.76849	FAM83D	0.238194	1.35193	0.837286	DANCR	2.29972e-60	19.2966	2.60801	OAZ1	8.05248e-37	15.1196	1.81693	AP002852.1	0.0335196	2.35819	4.1932	SELENOM	0.000744421	3.911	2.58512	MGST1	0.00639486	3.30037	2.92461	AKR1C3	1.33277e-13	9.69635	2.31044	CD63	0.0246213	2.63134	1.60973	MPP7	0.0761191	2.12563	5.63732	INAFM1	0.048818	2.31773	4.70536	ISYNA1	0.0268343	2.66426	3.67086	RAB3B
98	TMED2-DT	0.262817	1.20198	2.7881	RRM2	0.239298	1.34852	0.497759	GNG5	5.27548e-61	19.2233	2.36659	APRT	2.22324e-33	15.0903	2.35957	HM13	0.0349814	2.33657	1.07298	TRBC2	0.000788557	3.89756	8.16134	AVP	0.00671974	3.28386	8.38914	SERF2	7.52461e-17	9.69611	0.928062	RGL4	0.0262339	2.60557	7.50301	WDR61	0.0761057	2.1249	1.85685	CLEC11A	0.049249	2.31285	3.37816	TSC22D1	0.0276584	2.64788	2.37514	IGLL5
99	SMG1P6	0.264298	1.19823	1.8634	AC068831.7	0.239306	1.34849	1.02438	HMGB1P5	2.32991e-63	19.1609	2.1883	PTMA	8.95229e-44	15.0902	0.943771	NCF1B	0.0358094	2.32878	3.38164	DNAJB9	0.000784312	3.89579	2.60887	H2AFY	0.00662425	3.28353	1.36305	TIMM13	4.04487e-14	9.68501	1.76883	DEFA1	0.0281015	2.57307	3.83934	ZNF670	0.0767379	2.12111	4.30576	PDK4	0.0494874	2.31038	4.97405	DSTN	0.0287474	2.62768	1.99409	SSBP2
100	LINC01150	0.271054	1.18237	2.68399	AL121845.2	0.242364	1.3398	4.36446	COX7A2L	1.06653e-60	19.1516	2.42019	ATP5PF	4.01685e-35	15.0609	1.9639	ERLEC1	0.0367183	2.31577	1.25589	FP671120.6	0.000796162	3.89032	2.09204	ITM2A	0.0073777	3.24626	2.24938	HSPD1	5.40866e-14	9.66344	1.76991	IL1R2	0.030534	2.53405	29.2337	CDC5L	0.0767515	2.12049	2.51165	EPHX1	0.0509283	2.29396	4.79086	DUSP1	0.0309667	2.58953	1.90514	LINC01551
101	HPS5	0.277034	1.16822	1.68852	NPM1P39	0.243322	1.33725	4.24356	NCL	1.60739e-63	19.1148	2.28171	GYPC	5.56876e-35	14.9715	1.99686	TMEM156	0.0381754	2.30048	3.04805	TPM4	0.000814175	3.88361	2.87299	RILPL2	0.00754453	3.23746	2.25743	RBBP4	1.65226e-13	9.65394	2.13207	RGS1	0.0309373	2.52749	4.13634	AC211476.3	0.0782656	2.1112	3.40734	MYL12A	0.0525035	2.2767	1.91473	TPPP3	0.0322381	2.57234	7.42862	TMEM243
102	EIF2S2P4	0.286908	1.14545	1.66514	AC116366.3	0.243387	1.33662	0.742288	NDUFS5	3.67658e-66	19.1026	2.03019	RBX1	2.0369e-33	14.9422	2.26092	CFLAR	0.0391482	2.28872	1.42904	AC026523.2	0.00082868	3.87977	2.96634	PRDX1	0.00752782	3.23574	1.26933	UBE2D3	6.31751e-14	9.64787	1.75864	DEFA1B	0.0309638	2.52725	4.14605	SMC3	0.0786572	2.10762	1.90958	TSC22D3	0.0529047	2.27248	2.1922	COL18A1	0.0327721	2.5639	4.67041	AL592211.1
103	ATP5IF1	0.286908	1.14512	0.203047	BLVRB	0.2445	1.333	0.261129	NME4	9.76477e-64	19.0501	2.18095	NDUFA4	1.37069e-35	14.9418	1.85087	ADTRP	0.0403923	2.27537	3.35031	CD53	0.000842531	3.87493	3.7536	PPIB	0.00764971	3.23023	1.33163	NDUFB1	8.92429e-14	9.63618	1.77536	PNRC1	0.0314674	2.51848	2.30254	FRS2	0.0790197	2.10591	5.55556	SAT2	0.053989	2.26318	4.37112	S100A11	0.0333973	2.55346	3.32404	CALHM6
104	AL590139.1	0.291624	1.13459	0.896079	MKI67	0.245367	1.3311	0.623854	NDUFA2	2.36033e-60	18.9482	2.38185	NDUFB4	2.83803e-32	14.7677	2.29876	TBCEL	0.0407367	2.27186	3.09379	AC253572.2	0.000894112	3.8552	2.95966	HOPX	0.00842387	3.1974	7.3959	XRCC6	1.81652e-13	9.63238	2.23358	FTH1P10	0.0322784	2.50651	2.58654	DCP1A	0.0791771	2.10452	3.45646	CNN3	0.0547824	2.25517	4.5179	CRYAB	0.0354295	2.52429	5.42142	RNU2-1
105	HNRNPA1	0.297018	1.12242	0.174438	HOTAIRM1	0.245704	1.33017	1.52994	POLR2I	3.82621e-58	18.9409	2.6432	MZT2B	7.28543e-33	14.7416	2.21212	POU2AF1	0.0443142	2.23279	4.14535	HSPH1	0.000892736	3.85136	1.83737	ZYX	0.00877866	3.18136	4.16942	ATP5ME	8.78173e-14	9.58795	1.83916	NR4A3	0.0323555	2.50616	7.63815	EIF3M	0.0797118	2.09941	1.37038	C5orf56	0.0558244	2.24508	4.17408	AHNAK	0.0375576	2.49363	4.01668	RGS2
106	ZNF43	0.298841	1.11878	1.06128	MRC2	0.246717	1.32746	4.41648	AL365205.1	1.16326e-60	18.8439	2.18641	RBM3	3.35983e-33	14.6213	1.99083	IGHV3-33	0.0448285	2.22739	3.99953	CDKN1A	0.000911354	3.85018	4.34712	ARPC1B	0.00880352	3.17757	1.89866	NUDC	2.27311e-13	9.58466	2.22441	MYL6	0.0325645	2.4992	1.18435	SULT1A1	0.0815274	2.08933	4.04582	RHOC	0.0566275	2.23764	4.08291	RCAN2	0.0398578	2.46384	10.3341	LINC01013
107	RRAGD	0.30215	1.11167	1.23238	FAM133DP	0.246717	1.3272	1.38161	PCLAF	1.23175e-65	18.8308	1.96217	LDHB	7.98943e-35	14.5892	1.79949	IGHV4-59	0.044964	2.22581	4.32316	ICAM3	0.000941682	3.83973	3.92901	MYCT1	0.00922814	3.16273	5.27304	CENPU	2.64212e-13	9.55164	2.32522	CFP	0.0329777	2.49737	10.0308	VEZT	0.0833954	2.07678	3.5666	TMEM98	0.0580488	2.2247	4.16572	TBC1D15	0.0408135	2.44971	2.18239	ZFAS1
108	AC068831.7	0.302343	1.11107	0.795001	CDK8	0.248206	1.32302	1.4264	COX5A	5.76225e-63	18.8232	2.12953	EEF1D	3.46673e-34	14.4691	1.76722	SPCS1	0.0452465	2.21952	0.601154	TUBA4A	0.000954507	3.83497	3.09954	BCL2A1	0.0101331	3.12613	3.22556	COX7C	7.9988e-15	9.54498	1.31787	NINJ1	0.0341044	2.48063	3.2641	SMIM10	0.083946	2.07214	2.11616	LINC01551	0.059313	2.21285	2.10193	BGN	0.0412569	2.44616	7.57012	RCSD1
109	AC016747.4	0.304531	1.10658	1.55322	HBZ	0.254933	1.30566	1.82504	SRI	5.79693e-63	18.7996	2.06099	MRPS21	1.6318e-30	14.3997	2.38904	ADA2	0.0474268	2.19974	4.28779	HLA-DPA1	0.000964194	3.82738	2.50332	CD9	0.010175	3.12281	2.17103	GDI2	2.54749e-13	9.51151	2.1094	SDS	0.0343002	2.4786	28.9373	TTC28-AS1	0.0839696	2.07204	2.31034	UBC	0.0594585	2.21078	1.67059	PDE1A	0.0416598	2.44148	9.32849	BTG2
110	ZNF671	0.307705	1.09992	2.22832	RHD	0.256768	1.30053	1.20049	DDT	6.86559e-57	18.7605	2.57358	FAU	1.24471e-35	14.2169	1.43932	IFI27L2	0.0478284	2.19459	1.42259	PHACTR1	0.00098154	3.82603	4.48428	TMSB15A	0.0108273	3.1009	27.7205	EIF3C	4.32248e-13	9.49977	2.36107	SAMSN1	0.0351863	2.46605	3.66836	C12orf29	0.0850678	2.06459	2.77655	TXNIP	0.0595643	2.21005	1.8866	SEPTIN7	0.0417788	2.4378	1.93116	SRSF5
111	DENND10P1	0.308817	1.09747	2.22311	SLC2A1	0.258167	1.29678	0.571309	ACTB	2.84502e-67	18.7556	1.8931	COX4I1	7.61194e-35	14.122	1.51928	IL2RA	0.0486578	2.18746	4.99085	BCL2A1	0.00101476	3.81407	3.58071	CCNB1IP1	0.0108307	3.09851	2.29922	RAD23A	3.61622e-13	9.49405	2.32322	CXCL16	0.0364317	2.44988	7.36019	COPB2	0.0853513	2.06223	2.63704	AHNAK	0.0662786	2.15438	3.56354	UBL5	0.0417299	2.43627	1.41527	IER2
112	EEF1B2P6	0.309623	1.09546	0.302011	METTL7A	0.261348	1.28887	1.03112	ZFAS1	9.38028e-62	18.7475	2.1644	SYNGR1	1.23152e-30	14.0537	2.15656	PCSK1N	0.0489426	2.18423	3.75974	ELF1	0.0010273	3.80756	2.24604	CD63	0.0109723	3.0901	1.27414	IMPDH2	2.31253e-13	9.48127	1.9662	TNFAIP8L1	0.0365026	2.44886	6.2778	ANKLE2	0.0854811	2.0615	3.76538	GSN	0.0673673	2.14608	3.87861	PLN	0.0422348	2.43419	10.2784	JMJD1C
113	CU634019.1	0.311287	1.09219	1.50484	E2F2	0.264077	1.28202	2.01672	SEM1	6.08569e-60	18.7025	2.2432	SELENOH	1.54981e-30	14.0288	2.12535	AIP	0.0493791	2.17927	2.10238	YIPF6	0.00110956	3.782	1.82666	AC120057.2	0.0109771	3.08971	1.26261	HNRNPM	3.4762e-13	9.44511	2.11081	FAU	0.0367873	2.4392	0.893117	RBM4	0.0860123	2.05684	1.89549	CDH11	0.0682799	2.13949	29.143	HSPB2	0.0426095	2.42957	7.82429	HSD17B11
114	AL136295.7	0.313635	1.08715	2.1533	FBXO38	0.267086	1.27481	1.55147	TSPO	2.32036e-59	18.6789	2.31869	DUT	1.23819e-30	13.9688	2.00771	NEU1	0.0498865	2.17311	1.67061	EEF1D	0.0010838	3.78007	1.10008	ELF1	0.0115891	3.06967	1.77192	SSB	2.66468e-13	9.4451	1.94386	PLEK	0.0376324	2.43332	3.22297	LTO1	0.0863979	2.05456	3.98762	TNC	0.0685871	2.13721	10.2651	FILIP1	0.043165	2.4231	7.48838	SNHG6
115	TERF1	0.314338	1.08536	0.52875	AC026464.6	0.269768	1.26862	1.29134	CA1	4.48862e-66	18.5763	1.96838	TIMM10	1.69612e-28	13.8885	2.6131	IGHV1-69D	0.0514243	2.16089	3.65228	HIST1H1C	0.00113788	3.77226	1.68924	NAA38	0.0121782	3.04917	1.23571	EIF3L	2.66566e-13	9.44206	1.90534	ACTG1	0.0392436	2.41003	1.4183	NBPF9	0.0866057	2.05249	3.2451	WIF1	0.0693345	2.13124	10.2346	SEPTIN4	0.0432885	2.42168	7.29434	SMIM3
116	ZCCHC4	0.31839	1.07692	1.17726	AP003419.1	0.269803	1.26826	0.873188	PRDX2	1.23175e-65	18.5629	1.91508	EEF2	3.53351e-30	13.8781	1.96954	PLD3	0.0513266	2.16081	1.78991	SARAF	0.00114376	3.77149	1.80432	HLA-E	0.0122672	3.04701	1.77518	PDAP1	5.87742e-13	9.41246	2.40936	PKIB	0.0405602	2.3969	7.77658	LRRC28	0.0889854	2.03639	3.5714	TMEM176B	0.0711059	2.11826	7.38215	CDH6	0.0436414	2.41772	10.4032	LTB
117	AC005943.1	0.31909	1.07524	1.05091	RBAK-RBAKDN	0.271993	1.26328	3.42281	PPIA	7.30895e-66	18.5578	1.79727	AL365205.1	2.40093e-29	13.8462	2.13215	AC012236.1	0.0520302	2.15549	4.87455	KMT2E	0.0011932	3.75948	2.09467	SELP	0.0124435	3.04565	7.14155	CCT3	4.72935e-13	9.40503	2.20642	RNASET2	0.0405602	2.39598	2.44546	CHD2	0.0892533	2.03385	2.11353	CP	0.0713304	2.11663	8.06415	MYO1B	0.0439075	2.41433	6.86141	IGHG2
118	AC004223.3	0.324995	1.06348	2.65714	LINC02242	0.272752	1.26089	0.995702	CKS2	6.29876e-61	18.5387	2.14856	ATP5PO	8.36626e-30	13.7542	2.05389	FAM30A	0.0525225	2.14951	1.28065	OLMALINC	0.00122998	3.7521	2.59447	GNA15	0.0139136	2.99956	2.44782	PDCD4	7.41707e-13	9.39405	2.61868	GRN	0.0413965	2.38617	2.66351	PIAS1	0.0893431	2.03351	3.41046	DDR2	0.0723392	2.10908	7.89746	TINAGL1	0.0442214	2.4106	6.56959	GADD45B
119	HBG1	0.330382	1.0522	0.577979	NPM1P27	0.273156	1.26021	1.48412	NDUFB8	1.97423e-59	18.5156	2.18358	H3F3A	7.57102e-34	13.7051	1.40928	SYCE1L	0.0529405	2.14666	3.29633	TNFAIP8	0.00128793	3.73819	2.90829	RAB37	0.014562	2.98267	6.51558	HNRNPF	2.45309e-13	9.39215	1.78422	NBPF10	0.0421682	2.37724	3.3994	ZNF790-AS1	0.0910901	2.02156	5.52344	IGFBP3	0.0723565	2.10887	8.87553	TOB1	0.0447868	2.40375	3.54128	SYPL1
120	BLVRB	0.331293	1.05014	0.186669	SERBP1P5	0.27416	1.25755	1.96507	SET	2.41068e-56	18.488	2.49352	RSL24D1	3.89676e-30	13.6737	1.8403	TRAM1	0.0534134	2.14081	0.993674	FXYD5	0.00128431	3.73437	1.79699	RAB9A	0.014727	2.97675	2.31374	NAA50	7.41707e-13	9.38987	2.63888	LSP1	0.0425916	2.37249	4.19474	AC090204.1	0.092394	2.01268	3.83259	ITM2B	0.0721976	2.10878	1.69496	C12orf57	0.0451741	2.39831	2.23163	HLA-E
121	AC011468.5	0.332503	1.04812	2.01251	SLC25A17	0.277398	1.24965	0.871054	FBXO7	2.05866e-57	18.4858	2.37775	SEM1	8.85939e-29	13.6353	2.1299	HBG1	0.0552589	2.12572	1.68017	NPIPB5	0.00132127	3.73099	3.77252	GPSM3	0.0155393	2.95457	2.67327	SNRPE	1.21077e-13	9.30514	1.48357	FP671120.6	0.0432969	2.36383	1.97862	NFKBIA	0.0936347	2.00361	1.53886	ALDH1A3	0.0725538	2.10714	29.2945	ABCC9	0.0454233	2.39649	6.51088	CSRNP1
122	H3F3BP1	0.340403	1.03233	1.16114	TAF9B	0.279326	1.24509	0.832032	SNRPD2	8.20854e-63	18.4461	1.96537	SKP1	2.47444e-30	13.6349	1.7957	CD79B	0.0571067	2.10852	1.29517	SPOCK2	0.00136936	3.7207	8.37515	RASGRP2	0.0159779	2.94417	3.56643	REXO2	3.4762e-13	9.29947	1.80639	MYL12A	0.043831	2.35619	1.2752	PLIN3	0.0941116	2.00134	2.43	TFPI	0.0725393	2.10698	3.45815	NRARP	0.0454378	2.39629	8.64591	UBALD2
123	AC009779.2	0.347577	1.01833	1.92491	HSPA1A	0.286101	1.22821	0.285329	SERBP1	1.16645e-60	18.4367	2.05686	MICOS10	1.28932e-29	13.5639	1.88969	AHNAK	0.0579887	2.10345	1.75932	RNU2-63P	0.00143252	3.70558	5.63805	NEAT1	0.0160636	2.93894	1.41701	H3F3A	7.16475e-15	9.27119	1.04502	S100P	0.0465544	2.33039	28.524	KIF5B	0.0965454	1.98626	2.4118	RUNX1	0.0733409	2.10087	3.34678	COL1A2	0.0477227	2.37021	5.4044	CHMP1B
124	AC092718.8	0.348131	1.01722	1.93581	NPIPB3	0.287012	1.2264	1.86513	NAA38	4.13557e-57	18.43	2.37255	SEC61G	3.07064e-29	13.5629	1.87107	IGLV1-47	0.0582374	2.10187	2.29799	AC103591.3	0.00150081	3.68864	3.73464	SNHG29	0.0158978	2.93822	0.780911	CKS1B	8.83798e-13	9.2684	2.25567	FTH1	0.0487491	2.30567	1.16728	RBM18	0.0966666	1.98541	2.66611	GGT5	0.0735194	2.09941	6.34685	COL6A2	0.0478941	2.36813	5.21499	KLHL24
125	DCTN5	0.350235	1.01296	0.684041	AL672310.1	0.289142	1.22121	2.92387	NFIA	4.4582e-53	18.429	3.28153	BOLA3	1.635e-27	13.5574	2.55644	HLA-A	0.058872	2.09428	0.689144	HSPA1A	0.00146952	3.68827	1.47885	PDIA3	0.0165182	2.92639	1.31062	HNRNPU	9.0182e-13	9.23545	2.07853	NBPF14	0.0495594	2.2981	2.93514	SLC25A6	0.0975638	1.97793	1.07336	PDGFRA	0.0739804	2.09583	8.86265	MXRA8	0.0483161	2.36365	5.89344	HSPA5
126	AC253572.1	0.35386	1.00589	1.91385	ALG13	0.289061	1.2212	0.691607	DEK	6.05051e-57	18.4093	2.41335	REXO2	1.84471e-29	13.5201	1.93734	TNFRSF14	0.0594738	2.09073	1.53135	PTPRC	0.00153036	3.68245	4.42623	COPB1	0.0175981	2.9033	2.0298	PCBP2	1.1003e-12	9.2018	2.01585	CDA	0.04991	2.2953	6.50925	AL713999.1	0.0982313	1.97544	2.3438	SORBS2	0.0740506	2.09525	7.65945	C11orf96	0.0487166	2.35912	6.21919	PNPT1
127	SERPINB2	0.354284	1	22.5029	C21orf59-TCP10L	0.289906	1.21912	1.42771	ATP5MG	1.69057e-63	18.3559	1.81595	MRPL51	5.93723e-28	13.4826	2.3123	CCR10	0.0604993	2.08399	4.37063	MCL1	0.0015514	3.67476	2.28616	MSN	0.018031	2.89352	2.22933	ECH1	7.91028e-13	9.15117	1.77247	PRKAG2	0.0516942	2.27645	5.0893	KLF12	0.0993618	1.96957	7.84262	C1R	0.0749683	2.08799	6.48587	TGFB1I1	0.0513581	2.32995	5.34441	ANKRD10
128	SHANK2	0.354284	1	22.8014	FBXO3	0.291476	1.21536	0.73847	NDUFB7	1.36422e-57	18.3239	2.26652	PSMB3	1.79759e-28	13.4602	2.06455	CTSH	0.0627653	2.06584	2.53844	RGS1	0.00162137	3.6639	4.67491	CAVIN2	0.0181272	2.89189	2.76245	UQCRB	2.08287e-13	9.14871	1.40175	DEFA3	0.0521299	2.272	4.59424	SHLD1	0.10055	1.96226	3.6	CFH	0.0753879	2.08454	7.06576	CRIP2	0.0523375	2.31916	5.04896	YBX3
129	DHFRP1	0.357766	0.992928	1.29834	KLHL11	0.294681	1.20796	2.03193	CUTA	9.85537e-59	18.3212	2.1656	HMGB2	3.96344e-31	13.4354	1.62321	AL121845.3	0.0626504	2.06529	1.09499	LINC01551	0.00168513	3.64679	1.83577	NINJ1	0.0181298	2.8915	2.68999	POLE3	1.78483e-12	9.14455	2.30134	CLEC7A	0.0541212	2.25249	8.75692	IGLL1	0.100706	1.96084	2.487	ENPEP	0.0763327	2.07697	8.73787	FOXK1	0.0530882	2.31118	4.57678	AL356737.1
130	AC007238.1	0.361305	0.986088	1.77805	AC108488.2	0.297607	1.20149	1.80903	ATP5MC3	2.0231e-62	18.3077	1.89998	COX5A	5.48151e-28	13.2991	2.08705	AL391056.1	0.0651663	2.04864	4.44056	AC239799.2	0.00173151	3.64281	6.23818	FCER1A	0.0183069	2.88798	3.90905	TMEM14B	4.13792e-13	9.1329	1.52349	AC016831.5	0.054347	2.25017	5.80741	ZNF706	0.100669	1.96036	1.40171	C12orf57	0.0764603	2.07468	1.98096	ANGPTL4	0.0531448	2.31039	5.03738	LINC00504
131	AL132656.2	0.361647	0.985399	1.78075	KIAA1841	0.300453	1.19499	1.20572	MRPL52	2.55019e-56	18.296	2.38592	SOD1	6.73038e-30	13.2952	1.63727	AMPD1	0.0653466	2.04741	5.12748	ANXA2	0.00172236	3.64045	2.56073	MAX	0.0183166	2.88723	2.6512	EIF3E	2.08287e-13	9.11825	1.34762	FCN1	0.0551412	2.24212	8.79442	IL1B	0.101984	1.95427	4.78827	CCN2	0.0769805	2.07155	6.07534	STOM	0.0532124	2.30891	2.62465	AK3
132	ZNF563	0.363412	0.98199	1.75399	AC005943.1	0.302132	1.19111	1.37586	RANBP1	9.81756e-60	18.2699	2.07635	EIF3K	9.48955e-29	13.2946	1.86663	TXNDC15	0.0677686	2.02893	1.5753	CYTIP	0.00176134	3.63586	4.20973	CTSW	0.0184811	2.8838	3.28435	CCT2	1.57964e-12	9.06065	1.9592	GMFG	0.0550716	2.2409	1.5249	PTPN2	0.102573	1.95056	2.59874	GPM6B	0.0778185	2.06498	5.62955	INAFM1	0.0536636	2.30449	4.50295	REL
133	TECRP1	0.367368	0.974201	1.03854	TSPO2	0.302704	1.18996	1.41173	FIS1	1.15076e-56	18.2656	2.31044	SNRPD1	1.62633e-28	13.2848	1.91917	VOPP1	0.0707632	2.00843	1.73939	CDC42SE2	0.00178253	3.63001	2.30421	LDHB	0.0183781	2.88061	0.955165	AL365205.1	1.37097e-12	9.01447	1.65834	NPC2	0.055151	2.24039	1.59373	CD53	0.102601	1.95036	3.25276	TIMP2	0.0778185	2.06494	5.5528	BHLHE40	0.0545095	2.29567	4.82536	HELLPAR
134	AC005702.1	0.368304	0.972492	1.76152	AC025165.3	0.303957	1.18687	0.754761	TMEM256	6.03359e-54	18.2632	2.689	TMSB10	7.08411e-30	13.2437	1.70974	FAM3C	0.0720318	1.99876	1.77112	CREM	0.00186088	3.61551	2.69345	PBX1	0.0195224	2.86196	4.90172	MORF4L1	1.52574e-12	9.00685	1.73723	AP1S2	0.0569886	2.22436	3.18869	HPS1	0.102573	1.95022	1.89058	TF	0.0779157	2.06381	2.60894	CAMTA1	0.0550759	2.2887	1.94839	MAP1LC3B2
135	AC026464.6	0.370781	0.96769	0.895972	AC011511.4	0.31123	1.17136	1.7695	HMGB1P6	1.48153e-57	18.2622	2.25674	ALDOA	5.91431e-27	13.2348	2.22631	CLPTM1L	0.0736442	1.9871	2.21562	KLF2	0.00193741	3.60539	4.15344	RTN4	0.019691	2.85506	1.35835	VPS29	1.82361e-12	9.00012	1.80133	ATP6V1F	0.0573146	2.22036	1.4244	WDR6	0.102915	1.94852	4.08906	EMP1	0.0784254	2.0602	5.42736	SERPING1	0.0564271	2.27735	4.78523	TLE1
136	SYNJ2BP-COX16	0.373104	0.963166	0.498656	NPIPB12	0.318873	1.15497	1.66935	SUB1	4.14871e-62	18.189	1.81652	NDUFB11	8.52794e-28	13.2243	2.05073	PCED1B-AS1	0.0739676	1.98335	1.97013	Metazoa_SRP-108	0.00211576	3.57401	2.5256	VDAC1	0.0197479	2.85448	1.47366	RBMX	3.70929e-12	8.94229	2.07399	ARPC4	0.0584564	2.2108	1.71999	OS9	0.104295	1.94068	2.58805	NOTCH3	0.0801212	2.04699	5.50842	PFDN5	0.0589639	2.24894	1.1607	NPY
137	FAM86EP	0.37322	0.963092	1.21128	AC034236.2	0.323046	1.14599	1.62685	OST4	3.29185e-60	18.1586	1.90082	SNRPB	4.10231e-28	13.2234	1.93513	SSR3	0.0739363	1.98229	0.627104	TPT1	0.00203848	3.57238	0.88953	VIM	0.0204216	2.84007	1.73029	RAN	3.2637e-13	8.93892	1.25281	CAPG	0.0586005	2.2106	4.80146	HP1BP3	0.105101	1.93607	1.82766	LARP6	0.0815996	2.03588	7.24415	FXYD1	0.0598648	2.24539	7.001	SOCS2
138	AC073896.1	0.373698	0.962096	1.25782	NEMP2	0.324695	1.14254	2.48767	EIF4A1	1.52923e-60	18.1333	1.86196	CENPX	1.60718e-26	13.2022	2.48859	EAF2	0.0754257	1.9727	1.49975	CPEB4	0.00213341	3.57223	3.55384	ANXA5	0.0205267	2.83951	2.44637	CCT4	2.52015e-12	8.92263	1.7828	RASGRP2	0.0592113	2.20444	3.63399	TENT2	0.105516	1.93402	2.9237	TIMP1	0.0815754	2.03528	2.15578	ITGB1	0.0603532	2.24005	2.10685	SNHG32
139	CRISP1	0.379848	0.950163	4.36683	HNRNPA1P7	0.326495	1.13834	1.92411	RBM3	7.19176e-58	18.081	2.09086	U2AF1L5	2.56397e-27	13.2005	2.03883	CD53	0.077285	1.9585	1.41572	CDC42SE1	0.00223237	3.55548	2.38494	WDR1	0.0207236	2.83517	1.7622	SLC25A39	4.82386e-12	8.91615	2.1938	BEST1	0.0593999	2.20252	2.23695	ZNF160	0.105559	1.93398	5.31618	LTBP3	0.0820125	2.03293	4.7039	ACYP1	0.0605737	2.23795	2.33315	RAG1
140	ZNF32	0.381496	0.946542	0.646873	KDM7A	0.328394	1.13442	1.16256	TMEM59	3.30406e-56	18.066	2.21179	UXT	4.912e-27	13.1971	2.26049	ANXA2	0.0784467	1.95102	1.40878	LITAF	0.00226357	3.55144	3.30511	MED12L	0.0211505	2.82792	4.7173	KLF1	5.93697e-12	8.89001	2.28676	PTPRE	0.05969	2.20041	5.48941	PARP1	0.106109	1.93003	1.64061	JUND	0.0822439	2.03065	2.41242	CFL1	0.0613283	2.22841	1.23149	KLF10
141	AC093849.4	0.384793	0.940798	4.12376	TRMO	0.333354	1.12454	1.24603	HMGB2	2.46799e-62	17.9786	1.76652	HBB	3.21987e-33	13.1095	1.2835	MYDGF	0.0787543	1.94751	0.625625	HLA-DMA	0.00228189	3.54777	2.56002	LTC4S	0.0216478	2.81827	4.58172	BSG	4.62517e-12	8.85925	1.93292	VSIG4	0.0597746	2.19974	9.11081	ATXN7L1	0.106415	1.92922	5.20137	CRYAB	0.0840771	2.01802	4.88518	OST4	0.0618089	2.22502	1.31076	C2CD3
142	EIF4BP3	0.388263	0.934134	3.97148	DOLK	0.335322	1.12059	2.32758	ENY2	2.41068e-56	17.9619	2.17298	METAP2	6.07042e-27	13.0399	2.07569	PDXK	0.0795341	1.94377	1.53572	SSR4	0.00229414	3.54015	1.26412	ANXA1	0.0216478	2.8158	1.8411	PAICS	6.10858e-12	8.85028	2.18358	MED29	0.0599951	2.19736	3.01987	TCEA1	0.10692	1.92564	1.36914	IGF2	0.084336	2.01622	7.19367	RNF13	0.0621912	2.22464	4.1473	RACK1
143	AC036176.1	0.389348	0.931959	1.61418	KIF1C	0.337456	1.11607	1.59879	SIVA1	2.98407e-54	17.9614	2.42556	EIF3F	1.37667e-26	13.0114	2.15842	AC074212.1	0.0798334	1.94235	3.63532	SAMSN1	0.00235177	3.53857	3.13121	SAT1	0.021903	2.80875	1.09302	CSDE1	1.07244e-11	8.79354	2.57229	EMP3	0.0602165	2.19408	1.46858	APC	0.107773	1.92229	3.73922	DYNC1I2	0.0851678	2.00992	2.3254	NUCB1	0.0624005	2.22256	2.76882	AFF3
144	PKNOX1	0.39069	0.929489	1.16189	FEM1C	0.337618	1.11563	1.17294	NDUFA6	8.90929e-56	17.9522	2.25534	NDUFA13	2.60476e-27	13.0058	1.94894	OS9	0.0803908	1.93708	0.981433	VAMP2	0.00237142	3.5341	2.12442	ZFAS1	0.0233372	2.78175	0.996865	COX7B	1.33005e-12	8.77986	1.36699	SERP1	0.060606	2.18989	1.13898	VMP1	0.107711	1.9222	1.94344	CAVIN1	0.087909	1.99208	4.38773	ZFAND5	0.0624497	2.22199	2.8319	SRRM1
145	TMEM99	0.391347	0.928156	1.17546	RHOT1	0.338608	1.11369	0.647797	C1QBP	1.15529e-58	17.9274	1.97206	UBB	2.71704e-30	12.927	1.36146	CTHRC1	0.0809019	1.9356	4.33078	HLA-DPB1	0.00240245	3.52795	2.28428	RGS16	0.0238123	2.77674	2.9566	CYCS	3.79833e-12	8.77519	1.60612	HES4	0.0608583	2.1897	4.58601	YBX1	0.107742	1.92034	0.98646	BORCS7	0.0880408	1.99099	3.10603	PTMS	0.0642942	2.20628	2.31199	SNHG5
146	AC105339.2	0.392225	0.926641	1.58423	TBL1X	0.34099	1.10902	2.2578	S100A4	1.57989e-60	17.9268	1.93762	CALM2	9.68428e-29	12.9004	1.57161	S100A8	0.081586	1.92904	1.04871	SNORD3B-2	0.0024433	3.52584	3.96592	SPX	0.024077	2.77252	9.24369	TPI1	2.64576e-12	8.77295	1.5344	GLIPR1	0.0626546	2.1748	4.82816	MYL6	0.108916	1.9138	0.93528	THY1	0.088486	1.98818	4.73582	TIMP3	0.0648148	2.20264	3.83885	TMEM123
147	AC129492.3	0.39231	0.926498	3.8061	FDXACB1	0.342067	1.1067	1.41746	EEF2	7.26577e-59	17.901	1.88318	SNU13	1.19635e-26	12.8383	1.93979	PERP	0.0821698	1.92743	4.33719	IGLC1	0.00246907	3.51885	1.74084	RNASEK	0.0238396	2.77229	1.00128	YWHAH	9.81412e-12	8.75724	2.09291	ISG20	0.0641605	2.16275	2.45192	LIMS1	0.109525	1.91254	2.21875	ZBTB20	0.0904411	1.97587	4.29438	AL033543.1	0.0651992	2.19906	2.90898	CHST12
148	CEP170P1	0.393777	0.923737	3.76584	AC018630.2	0.344063	1.10267	2.21887	HBQ1	1.33422e-51	17.8965	2.8363	TPT1	9.9167e-31	12.8353	1.22711	SURF1	0.0841123	1.9133	0.985522	TMSB4XP4	0.00247135	3.5179	2.15828	LCN2	0.0242934	2.76727	2.83189	AC079250.1	9.2521e-12	8.7468	1.9657	RNASE6	0.0643529	2.16189	5.14249	HMGB1	0.109338	1.91028	0.770611	PLAC9	0.0937617	1.95483	4.06835	CALM2	0.0660918	2.18888	1.21891	ITGA1
149	AC020915.4	0.395315	0.92074	0.585364	SREBF2-AS1	0.3442	1.10232	1.50438	NDUFS6	8.69153e-55	17.8297	2.24434	UQCR10	1.60718e-26	12.8273	1.97336	IGF1	0.0851848	1.90754	3.29331	AL121944.1	0.00253229	3.51384	4.009	C4orf48	0.0249632	2.7554	2.85861	CDK1	1.78248e-11	8.72047	3.12224	AKAP12	0.0648161	2.15788	3.95452	WASH5P	0.110094	1.91003	3.42549	HSPH1	0.0994718	1.92193	1.98583	GMFG	0.0682829	2.1738	2.03209	HLA-DMA
150	TRGC1	0.396164	0.919269	1.5844	USP8	0.344468	1.10164	0.710547	COX4I1	2.32559e-60	17.8159	1.76181	ATP5F1D	4.05848e-26	12.8271	2.14257	IGLV2-14	0.0872265	1.89548	2.23012	CYSTM1	0.00260151	3.50256	3.12957	PTPN6	0.0250612	2.75429	3.3857	VBP1	1.01041e-11	8.71459	2.03646	G0S2	0.0668111	2.14201	2.13778	ZNF791	0.111353	1.90371	4.23529	SLC2A3	0.0999545	1.91978	3.71451	PPP1R14A	0.0697485	2.16208	2.29621	NRIP1
151	AC012360.1	0.397989	0.916075	3.63317	B4GAT1	0.345909	1.0988	1.50965	SRSF2	3.6776e-56	17.8143	2.10602	BANF1	5.71026e-26	12.8125	2.15226	PNOC	0.0897637	1.88022	2.89199	S100A10	0.00265278	3.49414	2.29721	LAPTM5	0.0251398	2.75111	1.55227	NCL	4.52484e-12	8.67736	1.58287	CALHM6	0.0672516	2.13878	2.80806	KAT7	0.111462	1.90287	3.02282	CRIP1	0.0999166	1.9194	2.18186	SERPINH1	0.0714299	2.15035	3.54256	TRIM56
152	AC024592.3	0.39856	0.914806	0.985998	GUSBP5	0.346373	1.09784	2.23257	SRP14	4.19306e-61	17.7964	1.6637	SRP14	3.12282e-28	12.8092	1.5534	CADM1	0.0899472	1.87944	4.04304	TSPYL2	0.00278962	3.48108	4.5474	RGS10	0.0254724	2.74476	1.42841	SNRPB	5.91996e-12	8.66322	1.59015	ALOX5AP	0.0683591	2.13052	4.36042	GRPEL1	0.113385	1.89238	1.75783	SELENBP1	0.100189	1.91817	2.63527	LAMTOR4	0.073647	2.13299	1.72484	PPP1R14B
153	JAK3	0.399385	0.913355	3.58973	MIR4453HG	0.347286	1.09614	2.19326	LINC00887	2.46577e-49	17.7899	3.56583	GAS5	6.37568e-28	12.8021	1.71923	TMEM255B	0.0904737	1.8766	6.1916	SEC11C	0.00281996	3.47441	2.02347	DUT	0.0253898	2.74426	0.965453	IGHG4	1.78248e-11	8.63992	2.54972	LGALS3	0.0685454	2.1285	2.03231	NDUFS5	0.113217	1.89203	1.0342	GLG1	0.10204	1.90824	3.78895	HGF	0.0745808	2.12749	8.10144	AC106791.1
154	UQCRFS1P1	0.399877	0.912412	3.54828	AC068631.2	0.348833	1.09273	1.53332	HNRNPU	3.89373e-53	17.6521	2.36725	TPI1	4.78229e-26	12.7471	2.08599	FP671120.7	0.0904648	1.87571	1.07913	TMSB10	0.00278798	3.46883	1.02868	CAMK1	0.0259523	2.73921	5.43549	CD36	9.53385e-12	8.63807	1.75091	OGFRL1	0.0690506	2.12542	4.64285	CCNG1	0.113676	1.89076	1.68726	PLAAT4	0.102318	1.90662	3.81827	CD99	0.0745387	2.12625	1.6669	KMT2E
155	CHADL	0.400087	0.91194	3.56459	AC073548.1	0.348921	1.09253	0.730811	SEC62	9.12686e-51	17.5851	2.6082	SUB1	3.49977e-27	12.744	1.71632	IGHV4-34	0.0917978	1.86932	3.95641	ADGRE5	0.00289198	3.46872	4.42594	INSIG1	0.0261426	2.73475	2.10298	CYC1	1.68128e-11	8.60305	2.0088	TNFRSF1A	0.0703665	2.11545	3.27034	ITGA2B	0.11505	1.88467	4.73318	TNFRSF1A	0.102663	1.90489	3.92673	ROCK1	0.0758837	2.11796	3.59207	RNU2-63P
156	ISCA1P1	0.400585	0.911031	3.54964	STX16-NPEPL1	0.349033	1.09245	2.17132	MRPS34	3.08781e-52	17.5112	2.38137	NDUFS6	1.54637e-25	12.6819	2.13063	SIL1	0.0965423	1.84244	1.47995	AL022322.2	0.00290305	3.46686	3.14532	NOP53	0.0260729	2.73365	1.0669	TSPAN17	3.22773e-11	8.59484	3.21442	ATP5F1E	0.0754751	2.0778	0.909244	OSBPL11	0.115618	1.88179	4.63217	PPP1R14A	0.103719	1.89851	2.20411	AC103955.1	0.0760393	2.11698	7.53702	SHOC2
157	HEPACAM2	0.401246	0.909696	3.50452	AL590867.1	0.350984	1.08859	1.2771	CFL1	1.09409e-57	17.4764	1.80562	EIF3E	2.24937e-27	12.6625	1.63128	IGKV3-15	0.0974343	1.83859	4.57583	IDS	0.00292967	3.46461	4.56816	TPM1	0.0262983	2.72997	1.21849	SRP14	4.27873e-12	8.58118	1.31963	CTSC	0.0762202	2.0757	2.45573	CAMLG	0.115723	1.88076	2.14614	TUBA1A	0.105163	1.89106	2.58162	PTPRK	0.0761944	2.11585	7.79074	TAF7
158	SLC2A1-AS1	0.401705	0.908847	3.51694	TPTEP2-CSNK1E	0.351165	1.08825	2.18827	TMEM258	8.78583e-54	17.4678	2.0921	MRPL12	5.84819e-25	12.6598	2.42324	LINC02362	0.0973972	1.83843	3.8013	ARID5A	0.00300211	3.45484	3.45213	RHOF	0.0269633	2.72142	2.27061	PFDN5	2.16182e-12	8.56037	1.184	TNFSF13B	0.0776949	2.06641	4.45333	STMP1	0.116573	1.87628	1.58331	CST3	0.111608	1.8571	1.5265	FAM162B	0.0761944	2.11578	8.21334	PDE4B
159	ZNF574	0.402015	0.90806	0.919045	IFT122	0.353312	1.08358	1.19399	POMP	1.38635e-56	17.4608	1.8665	HMGN1	1.13825e-26	12.6407	1.77978	ODF3B	0.0985955	1.83213	2.77418	AC019205.1	0.00300368	3.45326	2.29038	IFI44	0.0279266	2.70809	3.62851	DDX5	1.12293e-11	8.51885	1.53684	RBMXL1	0.0805175	2.04635	4.29713	MFSD5	0.118691	1.86698	4.6678	AC245297.3	0.114249	1.84494	3.2043	COL5A3	0.0764081	2.11395	8.06115	UBE2S
160	ZNF846	0.403151	0.906011	0.920854	NUP88	0.353681	1.08259	0.697163	EIF1AY	4.57526e-52	17.4308	2.38615	TXN	4.46564e-27	12.6197	1.68766	SPCS2	0.0983396	1.83141	0.492381	ARID5B	0.00304612	3.45027	4.48666	TYROBP	0.027909	2.70699	2.58346	GMPS	4.34948e-11	8.49305	2.76712	CMTM6	0.082353	2.03217	2.3187	STAT5A	0.118987	1.8655	2.99024	RAB3B	0.115829	1.83692	1.74245	FRMD6-AS1	0.0764051	2.11339	2.64213	HIST1H2AE
161	AC108134.2	0.404109	0.904309	3.45064	KLHDC9	0.35479	1.08046	2.15385	UBA52	1.97423e-59	17.3959	1.51431	CA1	2.49377e-28	12.5789	1.60196	HLA-F	0.101332	1.8173	1.44149	IGLC2	0.00306521	3.4445	1.79259	BIRC3	0.0290623	2.69055	2.83087	AP2M1	2.85944e-11	8.49285	2.01641	HLA-E	0.0832467	2.02513	1.74988	OAZ3	0.121587	1.8534	7.09699	SYTL2	0.116594	1.83363	2.30327	NR2F2-AS1	0.0765051	2.11302	10.5055	PRDM2
162	TGIF2-RAB5IF	0.405687	0.900874	0.669759	ZBED4	0.355042	1.07992	1.49063	ZFP36L2	2.79828e-50	17.3811	2.70841	PTGES3	9.55479e-27	12.5612	1.64664	GMPPB	0.101351	1.8171	1.45463	RELB	0.00311936	3.44115	3.39628	RAC2	0.0293832	2.68503	1.87648	TCP1	2.74226e-11	8.48737	2.02983	ACAA1	0.0837833	2.02199	2.24539	PAFAH1B2	0.121859	1.85192	2.61699	AC092053.1	0.116866	1.83246	3.2128	TXNDC12	0.0777469	2.10339	3.35212	UBB
163	AL451062.3	0.40593	0.90059	1.51005	AP006222.1	0.356019	1.07782	1.58882	TOMM5	4.53225e-52	17.376	2.1426	NME1-NME2	2.34942e-25	12.5243	1.94201	TMCC2	0.102409	1.81299	5.77232	LINC01873	0.00318172	3.43479	2.95026	VASP	0.0297605	2.67923	2.26135	PSMA4	1.21156e-11	8.44366	1.45716	HMOX1	0.0840713	2.02045	5.47468	GNAI3	0.122062	1.85042	1.8328	SEMA3E	0.116969	1.83176	2.37522	MAP1B	0.0778315	2.10306	10.218	ZFP36
164	AL596094.1	0.406193	0.900041	1.53431	AC018521.1	0.356783	1.07616	1.034	HMGA1	6.83301e-55	17.3695	1.98261	GTF3A	9.02341e-25	12.5065	2.23398	EGR3	0.102702	1.81153	4.5049	GNG7	0.00319201	3.43349	3.25253	BEX1	0.0303551	2.67216	6.14683	FBXO7	3.10024e-11	8.43258	1.84045	IL1R1	0.0848109	2.01527	8.10613	MBD5	0.122415	1.84928	2.64913	FBLN1	0.121398	1.81096	28.5236	CYB5R3	0.0778719	2.10188	2.49316	HSPH1
165	HBD	0.406895	0.898423	0.189477	AC010323.1	0.356878	1.07576	0.586496	NDUFB4	2.81692e-52	17.3426	2.21166	UQCC2	1.73745e-24	12.4704	2.39139	GBA	0.103026	1.80991	3.63901	RHOH	0.00321217	3.43149	3.77954	DUSP4	0.0307977	2.66552	5.87506	CALM3	3.37365e-11	8.42607	1.90699	TPM4	0.0853733	2.01081	2.58224	ANKRD28	0.122611	1.84802	2.25848	KLK4	0.121442	1.81067	28.7754	MCAM	0.0780174	2.1015	29.4387	TNRC6B
166	SLC7A6OS	0.410645	0.891639	0.891837	ZNF35	0.357113	1.07553	1.59963	CBX3	6.35884e-51	17.3396	2.35745	NDUFA3	1.27522e-24	12.4631	2.11361	SDF4	0.104862	1.79964	1.04495	CCNL1	0.00343353	3.40581	1.74918	PLAC8	0.0308093	2.66368	2.33086	PSMA7	2.24641e-11	8.34432	1.47512	CD1C	0.0862447	2.00521	8.43369	PRXL2B	0.122714	1.84794	3.87803	NAV2	0.122248	1.80449	9.42598	C1R	0.0780692	2.10091	5.93227	UBE2J1
167	AC211476.6	0.410969	0.891128	3.23884	AC025678.3	0.357825	1.07404	2.15399	RHAG	1.0361e-48	17.3283	2.93319	DDT	1.6101e-24	12.4499	2.24133	CD63	0.106537	1.79043	0.487066	TF	0.00359307	3.39045	1.84239	ITPKA	0.0321017	2.64685	6.5752	ACSS1	9.14799e-11	8.33706	3.05073	CRIP1	0.0862884	2.00319	1.64195	CLUHP3	0.12287	1.84721	5.21403	NCAM2	0.12285	1.80054	28.5561	KCNE4	0.078124	2.10059	7.63714	RTN4
168	ZNF8-ERVK3-1	0.413221	0.886907	0.523905	KIAA0753	0.358024	1.07353	2.11191	HSPE1	1.97173e-55	17.2816	1.9538	CKS2	3.6709e-25	12.4184	2.0004	ITGB7	0.107963	1.78565	4.1951	LIMD2	0.00366556	3.38534	2.56486	LAT2	0.032224	2.64516	5.14227	ALDH1A1	6.02411e-11	8.31836	2.02818	VSTM1	0.0872351	1.99805	27.9391	ARGLU1	0.122702	1.84707	1.40301	PTPRD	0.122878	1.80001	9.12123	C1orf54	0.0785918	2.09673	5.57866	GNG11
169	AL671277.1	0.414858	0.88407	3.18166	AKR1C1	0.361235	1.06687	0.651316	GLRX	1.84692e-51	17.265	2.28903	HBA1	7.97956e-27	12.4068	1.87126	SWAP70	0.107963	1.78546	2.6558	PRDM1	0.00371337	3.38283	5.6047	CAMTA1	0.0321678	2.64284	1.17278	TUBG1	8.53667e-11	8.30848	2.50285	CD52	0.0872235	1.99752	2.63115	ATRAID	0.122934	1.846	1.53332	SOX4	0.123546	1.79601	2.57293	MYL6	0.078315	2.09608	1.20141	FHIT
170	GATD3B	0.417102	0.879913	0.336199	ASB3	0.365889	1.05789	0.873173	PFDN4	1.54272e-50	17.2516	2.40146	SLC25A3	1.38975e-25	12.3966	1.79781	HSP90B1	0.107598	1.78532	0.496493	LTB	0.00372943	3.38129	5.04594	PRDX5	0.0331592	2.63018	1.20032	FKBP1A	4.37555e-11	8.30546	1.68997	TM2D2	0.0873707	1.99653	3.0966	ERF	0.12314	1.84557	4.19551	C7	0.123679	1.79558	8.34289	S1PR3	0.0789255	2.09406	8.92569	HNRNPDL
171	LINC01301	0.421374	0.872621	3.01808	AC125257.1	0.366776	1.05626	2.04849	NEDD8	2.82313e-54	17.2417	1.92393	SLC25A5	3.12158e-25	12.3937	1.90496	IGKV2D-29	0.108374	1.78327	3.45408	CHST12	0.00376125	3.37541	1.81183	TIMP1	0.0333087	2.6278	1.34859	SNRPD2	2.97307e-11	8.28889	1.51599	EZR	0.0886411	1.98798	1.84823	CCDC66	0.123501	1.84378	2.82542	PCDH9	0.123931	1.79393	7.27009	NABP1	0.0787054	2.09356	1.40937	GABPB1-AS1
172	AC007250.1	0.421508	0.872244	1.43185	AC027644.4	0.367042	1.05559	1.54843	TOMM20	1.2082e-49	17.2282	2.54047	PSME1	4.77722e-25	12.3818	1.91897	PCAT6	0.109729	1.77692	4.29654	NPIPB13	0.0038465	3.37089	4.99823	BZW2	0.033926	2.6207	1.48751	CDK4	7.34607e-11	8.25957	1.91155	MFSD10	0.0887277	1.98796	3.21393	RAD51-AS1	0.123626	1.84339	4.68743	PTPN13	0.123931	1.79389	7.08196	STIMATE-MUSTN1	0.0794266	2.0902	8.13485	TPGS1
173	PRG2	0.423387	0.868892	1.06221	KCNRG	0.367363	1.05495	2.09087	ROMO1	2.76346e-49	17.2036	2.48056	PCBP2	1.48993e-24	12.3708	2.04465	ACY3	0.112327	1.76479	4.27618	AL360020.1	0.00398449	3.35552	2.13696	FAM162A	0.0341944	2.61732	1.43692	ATP5F1B	4.93016e-11	8.25023	1.61563	AKAP13	0.0891301	1.98552	3.61266	HEXIM1	0.124816	1.83753	2.99429	PALLD	0.12404	1.79322	7.70682	MAML2	0.0796497	2.08794	6.42596	CD53
174	AC099689.1	0.426418	0.863578	2.95872	ZNF430	0.368971	1.05188	0.823379	EIF3A	4.15915e-50	17.1907	2.51286	EIF4EBP1	4.16278e-24	12.3333	2.34302	C16orf74	0.113187	1.76048	2.16294	DUSP2	0.00404325	3.3515	2.91575	GABARAP	0.0342227	2.61566	1.03555	EEF1D	1.75556e-11	8.24557	1.23078	PFDN5	0.0913638	1.96936	0.883676	ETS2	0.125074	1.83611	2.68037	PCDH18	0.124055	1.79297	29.0332	MRPL33	0.0811045	2.07597	1.88528	Metazoa_SRP-108
175	AC007405.3	0.42681	0.862838	2.91281	AL133352.1	0.369143	1.0514	1.16933	HNRNPA2B1	2.45379e-56	17.1899	1.7329	TRMT112	1.74334e-25	12.3206	1.74474	IGHV3-74	0.113435	1.75994	3.99884	REL	0.00406027	3.34924	2.41343	TREML1	0.0347441	2.61208	10.4722	OST4	2.36331e-11	8.24126	1.27375	CD58	0.0929685	1.96145	2.18138	CR1	0.125202	1.83576	5.74062	CHRDL1	0.124166	1.79245	9.20151	TBX2	0.0812812	2.07548	9.93463	SRP14
176	AL592182.3	0.426936	0.862576	2.91001	AC012184.2	0.37029	1.04929	1.99326	RBBP4	8.42732e-49	17.1795	2.55634	ANP32B	4.85688e-26	12.2896	1.61164	PLP2	0.113801	1.7563	0.688531	TNFRSF13B	0.00415126	3.34352	5.28657	TMED3	0.0354657	2.6003	1.80382	PSMA2	4.92713e-11	8.22886	1.54491	TRH	0.0931878	1.96073	8.04955	RAB2B	0.12602	1.83188	4.28383	ID4	0.124474	1.79033	7.73759	ESAM	0.0813417	2.07499	5.75799	AC010733.2
177	PUS10	0.427583	0.861416	1.4024	HERC6	0.371191	1.04766	1.99228	LSM5	3.07077e-53	17.1522	2.00079	NHP2	3.01222e-24	12.273	2.15681	FUOM	0.115785	1.74811	1.63376	Z93241.1	0.00417612	3.34131	4.91641	HLA-B	0.0353095	2.59938	0.90261	OAZ1	1.56808e-11	8.22368	1.18162	NAP1L1	0.0933228	1.95809	1.06965	XPR1	0.12602	1.83185	4.63431	IFI44L	0.124533	1.78987	6.76254	FXYD6	0.0819818	2.0703	7.82477	FXR1
178	AC006011.1	0.428326	0.860031	1.07541	LINC00539	0.376677	1.03715	1.96514	ECH1	1.20102e-52	17.1239	2.04136	MRPS24	2.0138e-24	12.235	1.87487	IFIT1B	0.11645	1.74576	3.52697	ITM2B	0.00419237	3.33412	1.27236	HINT1	0.0356848	2.59361	0.796917	MRPL27	1.01976e-10	8.22325	2.16392	ANXA3	0.0938448	1.95672	5.40889	SMN2	0.127427	1.82532	2.11729	OMD	0.124602	1.78934	28.9749	GPX3	0.0825557	2.0661	6.51022	SNX2
179	TMEM182	0.429217	0.858483	2.86936	TUBB1	0.378042	1.03423	2.09445	NABP1	1.85794e-47	17.1213	3.03288	AC093591.1	1.78415e-23	12.2154	2.3466	TCN2	0.11661	1.74406	3.10599	IFRD1	0.00433542	3.32567	2.34053	RALB	0.0363937	2.58887	3.03521	NDUFA1	4.59394e-11	8.21288	1.4216	LAMTOR4	0.0941468	1.95323	1.09068	GIHCG	0.127572	1.82343	1.11098	PLEC	0.125941	1.78148	6.09388	HES4	0.0828667	2.06365	5.19808	SIAH2
180	AP002748.5	0.429217	0.858431	1.42248	CNPY4	0.378693	1.033	1.25308	BANF1	4.69644e-51	17.1131	2.22267	SNRPC	3.20625e-24	12.2054	2.06223	SSR2	0.116728	1.74159	0.529819	POU2F2	0.00441241	3.32157	4.70031	FNTA	0.036456	2.5873	1.9642	POLR2L	4.22957e-11	8.19577	1.42429	LRRFIP1	0.0947382	1.95088	2.46056	ZNF264	0.128882	1.81932	3.92907	BMP5	0.126312	1.77951	7.92632	SELENOP	0.0829154	2.06267	3.14299	YPEL3
181	AC006059.2	0.429569	0.857848	2.86368	CLK4	0.379919	1.03014	0.645244	SNRPB	1.57326e-53	17.0747	1.92898	PARK7	2.83499e-24	12.141	1.95244	ZBTB21	0.118492	1.73139	3.15849	ARF6	0.00436105	3.32156	1.52581	BST1	0.0369064	2.58335	6.04779	ALDOA	8.07655e-11	8.17973	1.62815	NKG7	0.0948689	1.95026	4.5423	ZFAND1	0.129184	1.81761	1.94078	OBSL1	0.126341	1.77925	7.93217	ATN1	0.0837737	2.05684	5.47962	JUN
182	AC138207.2	0.429931	0.857196	2.86029	AC104389.7	0.38178	1.02668	1.64083	HSPA1B	5.39151e-49	17.0477	2.77296	SNRPD3	1.01818e-23	12.1129	2.11587	TES	0.118744	1.72972	2.60899	C2CD3	0.00456749	3.30592	1.83705	SERPING1	0.0370902	2.58014	3.29022	HNRNPA0	1.22972e-10	8.1701	1.98081	AL391832.2	0.0949304	1.94998	8.97286	CHEK1	0.129234	1.81751	2.62463	LINC00640	0.126743	1.77687	28.9511	TMSB10	0.0834011	2.05609	1.12774	GABPB1-IT1
183	AC097263.1	0.431431	0.854471	1.4624	CA3	0.383487	1.02311	0.857583	UQCC2	1.05161e-49	16.9886	2.36352	COPE	1.62562e-23	12.0609	2.14689	PGLYRP2	0.120578	1.7193	24.8835	AC012313.1	0.00474197	3.29513	2.66232	WAS	0.0374332	2.57601	4.25235	ATP5PF	4.91563e-11	8.16009	1.39623	ALCAM	0.0950389	1.94919	5.90291	TMEM216	0.130487	1.81245	3.69099	CMTM8	0.127201	1.77413	6.12726	LGI4	0.0843093	2.05278	7.3186	H3F3A
184	AC040169.3	0.432406	0.852907	2.81485	CCDC142	0.383494	1.02297	0.524406	RTF1	8.10205e-48	16.9083	2.56905	ESD	2.76119e-24	12.0557	1.83115	LCN8	0.121353	1.71448	3.79759	AC012313.3	0.00476225	3.29339	3.07539	DHRS7	0.0376843	2.57174	2.24407	PSMC3	1.27344e-10	8.15891	2.07315	SNHG15	0.0950948	1.94798	1.70032	FBXL20	0.132136	1.80545	3.10881	TNFAIP6	0.127214	1.77403	6.81056	ODF3B	0.0847256	2.04962	5.23671	SSH2
185	SOHLH2	0.433512	0.850877	2.79452	AC239868.1	0.383831	1.02249	1.33068	MZT2A	3.02151e-49	16.872	2.3333	TSPO	6.81849e-24	12.0331	1.94876	IGLC5	0.122905	1.70615	24.8171	IQGAP1	0.00478573	3.29176	2.80266	AJ009632.2	0.0379687	2.56876	8.03833	SYNGR1	1.0621e-10	8.10969	1.74081	FCGR2A	0.096862	1.93826	3.57176	IFITM2	0.132907	1.80095	1.55944	NDRG2	0.127214	1.77397	6.6257	GEM	0.0859276	2.04127	5.70318	COX4I1
186	SLC10A4	0.43529	0.847639	1.01348	RARG	0.3839	1.02222	1.41041	GAPDH	1.15217e-56	16.8657	1.54769	PEBP1	7.80404e-24	12.0232	1.96413	TMEM205	0.12355	1.7009	0.774891	AHNAK	0.00493268	3.28189	3.29848	GALK1	0.0380937	2.56649	3.44401	RBX1	7.07872e-11	8.10797	1.4868	NCF4	0.0974861	1.93427	2.57774	SAMSN1	0.133235	1.80026	2.68342	RUNX2	0.127432	1.77274	7.18961	CCL2	0.0861198	2.0397	5.72466	JAK1
187	PTS	0.43533	0.847378	0.394302	COG5	0.384638	1.02088	0.930154	ATF7IP2	1.30866e-45	16.8647	3.44053	NDUFA2	1.15801e-23	12.0227	2.03373	LINC00582	0.124647	1.69712	5.90692	P2RY10	0.00496263	3.28115	8.25519	RNF2	0.0383408	2.5628	1.85013	PPA2	1.38341e-10	8.10542	1.83501	GPX1	0.0973821	1.93371	1.04151	PITPNA	0.133461	1.79946	3.6383	PTGS2	0.127454	1.77256	9.37849	TPT1	0.0861246	2.03431	0.814907	ADAM17
188	AC073610.2	0.435369	0.84727	0.865248	POLR2J4-1	0.384979	1.02021	1.07779	UQCRH	1.09746e-54	16.8616	1.70078	HNRNPA2B1	3.61291e-25	12.0176	1.54417	BCL2	0.125377	1.693	1.99946	HLA-DRB5	0.00515948	3.26403	2.8205	ISG20	0.038496	2.56076	1.89285	TUBB4B	1.87651e-10	8.09471	2.19959	TRIB1	0.0976354	1.93349	3.51059	SFT2D1	0.133436	1.79894	1.46679	CYGB	0.127454	1.7725	6.43113	SOX4	0.0868203	2.03404	2.52547	SMC4
189	AC008581.2	0.438109	0.842686	0.604345	NCK1-DT	0.387015	1.01626	0.91946	SNHG1	7.28969e-46	16.8519	3.18719	POMP	1.39198e-24	11.9748	1.644	IGKV1-33	0.127067	1.68382	2.69256	HVCN1	0.00522058	3.26265	5.54269	CDIP1	0.038739	2.55873	3.19425	HSPA9	2.34586e-10	8.07142	2.40295	CTSB	0.0983957	1.92903	2.1558	FXYD5	0.134007	1.79633	1.57292	FRZB	0.128763	1.76455	6.1933	EPS8	0.087149	2.03249	4.87664	HNRNPA1P48
190	AC233992.2	0.438361	0.842348	2.71609	AP003680.1	0.387588	1.01522	1.93867	GYPC	6.46165e-54	16.8515	1.785	CUTA	2.35699e-23	11.941	2.03938	EPS8L2	0.127608	1.68151	3.27083	PDE4B	0.00525875	3.25938	4.28642	HNRNPA1	0.0386358	2.55546	0.698477	GADD45GIP1	1.33881e-10	8.06058	1.69002	ARRB2	0.0985027	1.92835	3.03035	ACTG1	0.134558	1.79333	1.19682	ST5	0.12899	1.76326	6.54493	SERPINF1	0.0871699	2.03226	4.79152	TOP2B
191	ALMS1-IT1	0.438722	0.841597	1.39583	ABHD4	0.388562	1.01348	1.45581	OAZ1	1.43476e-54	16.7877	1.65721	EIF3L	2.00742e-23	11.8533	1.84526	PDK1	0.127658	1.68116	2.01727	COBLL1	0.00537187	3.25129	4.50809	NME1-NME2	0.0388988	2.55345	0.794282	AC107032.1	2.56768e-10	8.05616	2.29978	SKIL	0.0988492	1.92605	2.48277	ARMC8	0.134965	1.79254	2.25215	COL6A3	0.129224	1.76195	6.55409	GGT5	0.087554	2.02956	5.68204	ARPP21
192	WARS2	0.439474	0.840333	0.645421	KNL1	0.388697	1.01322	0.928283	UQCRB	2.82828e-53	16.765	1.78626	COX7A2L	4.12143e-23	11.8398	1.96478	AC018695.6	0.128325	1.6783	26.0191	XBP1	0.00560304	3.23301	1.71057	STARD10	0.0397807	2.54791	4.66044	ALAD	3.12501e-10	8.04323	2.98192	C16orf74	0.0990834	1.92499	3.90838	PHIP	0.13506	1.79191	2.08381	CPNE8	0.129899	1.75886	6.43646	A2M	0.0878616	2.02729	5.22116	PPP1R15A
193	AC020907.6	0.441078	0.83766	2.66169	AC034236.1	0.389621	1.01142	0.289651	KCNH2	1.21069e-46	16.752	2.65742	TOMM5	7.12404e-23	11.8243	1.9612	BRSK1	0.129585	1.67259	5.06925	Z82195.3	0.00583117	3.22156	2.57754	AL731557.1	0.0399723	2.54577	6.6101	UQCC2	1.87087e-10	8.03606	1.86666	IFI27L2	0.100233	1.91787	2.13712	NR4A2	0.135206	1.79139	3.21094	SOX9	0.130052	1.75797	9.2919	AXL	0.0880134	2.0264	6.38667	CMTM6
194	L3MBTL3	0.444455	0.831817	0.820596	MCMBP	0.391447	1.00804	0.610564	SNU13	6.54754e-51	16.7491	1.97714	NDUFC1	1.10308e-22	11.8192	2.1033	IGLV3-19	0.130278	1.66963	5.29179	TCF4	0.00618431	3.19835	2.22658	ZNF385A	0.0405982	2.53846	5.20149	CBX3	1.97866e-10	8.035	1.82516	RNU2-1	0.100433	1.91681	2.14993	PSMA3-AS1	0.13544	1.78945	2.23212	LINC02762	0.130225	1.75695	6.81163	U2-7	0.0901535	2.01227	4.74565	PLEKHF2
195	AC246787.1	0.445176	0.830679	2.62201	DDX12P	0.391683	1.00748	2.06217	MRPL23	3.32703e-48	16.7491	2.39055	TALDO1	9.4662e-23	11.7528	2.02954	B3GNT7	0.130414	1.66899	3.16888	SBF2	0.00634244	3.19048	2.30255	TNFSF4	0.0409888	2.53376	27.9525	GLUL	2.3734e-10	8.01683	2.00353	RNASE3	0.104256	1.89738	28.0265	NDUFA4	0.135807	1.78508	0.958341	LAMA4	0.130412	1.75592	5.68862	VAMP5	0.0903721	2.01067	4.42676	BCL11A
196	SEMA6C	0.445592	0.829964	2.59552	TMEM25	0.392047	1.00411	1.85638	HNRNPH1	3.24968e-46	16.7355	2.72284	ATP5F1B	5.87143e-23	11.6579	1.79967	LINC00877	0.132812	1.65777	2.63015	IFI16	0.00640678	3.18795	3.47684	PRSS57	0.0408627	2.53303	1.39033	BX679664.3	2.12553e-10	8.01254	1.74626	RGS2	0.10442	1.89589	2.28642	LDHA	0.135912	1.78483	1.33497	DDX17	0.130441	1.75536	2.16951	CCN2	0.0905414	2.00947	5.02183	CD22
197	TLCD4-RWDD3	0.445828	0.829302	0.511864	KCNJ14	0.392047	1.00359	1.89856	SKP1	2.0233e-53	16.7303	1.717	CKS1B	5.12181e-22	11.6522	2.38383	AC073610.2	0.132795	1.65772	2.11513	AC109326.1	0.00667462	3.17382	4.07724	DBI	0.0410743	2.5301	1.38422	RFESD	2.49903e-10	8.01173	2.10841	KDM6B	0.104643	1.89507	3.91099	HADHB	0.136217	1.78351	1.8142	TP73-AS1	0.131422	1.75045	5.62392	HES1	0.0915947	2.00273	4.47329	HERPUD1
198	NSRP1P1	0.446878	0.827557	2.58986	OSGEPL1	0.392047	1.00193	1.29009	EEF1G	1.14326e-53	16.6857	1.51576	MYL6	3.7249e-24	11.6411	1.45131	CHPF	0.132934	1.65755	5.52342	RAB30	0.00674095	3.17056	5.09956	ARMH1	0.0414379	2.528	4.79598	PCNP	2.42755e-10	7.99784	1.91678	NLRP3	0.105365	1.8915	6.42094	CMTM6	0.136476	1.78159	2.3188	MGMT	0.131805	1.74814	2.17265	ATP5MC2	0.0914715	2.00133	1.22603	AC092053.1
199	AC132008.2	0.446948	0.827333	1.33232	AC109460.2	0.392662	1	23.5212	MRPS24	2.09876e-49	16.6374	1.96647	TXN2	6.13461e-22	11.6398	2.38316	TRIB1	0.133924	1.65284	2.03701	ANKRD37	0.00683431	3.16524	4.4927	SLC30A5	0.0417921	2.52196	1.52405	MPC2	1.02225e-10	7.97995	1.36825	CD68	0.105485	1.8908	4.38997	RANBP9	0.136746	1.77998	3.77686	EMILIN1	0.132207	1.74617	5.19817	LAMP1	0.0919061	2.00068	2.92136	RUBCN
[truncated: 7 more columns]
