# Supplementary material for: Single-cell RNA sequencing of human non-hematopoietic bone marrow cells reveals a unique set of inter-species conserved biomarkers for native mesenchymal stromal cells
Source: Stem Cell Res Ther. 2023 Aug 30;14:229. doi: 10.1186/s13287-023-03437-x (PMC10469496; doi:10.1186/s13287-023-03437-x)
Supplement: Supplementary file 3 — Additional file 3. Table S2: GO-terms of biological processes for EC population. n/a: not applicable. [file 13287_2023_3437_MOESM3_ESM.xls]

## Sheet: Sheet1
GO terms	GO-Term id	P-value	Adjusted p-value	# Genes (observed)	# Genes (expected)	# Genes (total)	List of observed genes	Gene ids
regulation of response to stimulus	GO:0048583	4.78974e-14	n/a	83	37.9122	3906	ADAM10, DLC1, PJA2, HYAL2, CRHBP, DLG1, SEMA3G, PCBP2, TNFSF10, FABP5, CD36, HHEX, PER1, CCL14, MAP3K11, NCOA7, LY96, RELL1, FABP4, KLF2, HLA-E, ITGA6, A2M, DNASE1L3, ERCC4, C1QBP, CD59, DAB2, IGLC3, SDCBP, PEA15, BTNL9, CALCRL, HERPUD1, TCF7L2, LPAR6, EGFL7, EFNA1, STING1, DUSP6, RAC1, MGST2, S1PR1, STMN1, APP, ENG, NEAT1, DNAJB6, SPTBN1, PLCG2, TSPAN14, CHORDC1, RAMP2, KLF4, FLT1, ANXA2, PSMD10…	102, 10395, 9867, 8692, 1393, 1739, 56920, 5094, 8743, 2171, 948, 3087, 5187, 6358, 4296, 135112, 23643, 768211, 2167, 10365, 3133, 3655, 2, 1776, 2072, 708, 966, 1601, 3539, 6386, 8682, 153579, 10203, 9709, 6934, 10161, 51162, 1942, 340061, 1848, 5879, 4258, 1901, 3925, 351, 2022, 283131, 10049, 6711, 5336, 81619, 26973, 10266, 9314, 2321, 302, 5716, 567, 3714, 2113, 7376, 3115, 3383, 3105, 3123…
positive regulation of biological process	GO:0048518	1.26974e-13	n/a	108	59.5763	6138	FBLN2, ADAM10, DNAJC3, DLC1, PJA2, GLUL, HYAL2, HLA-DPA1, BAG3, DLG1, RAPGEF3, SEMA3G, TNFSF10, FABP5, CD36, HSPE1, HHEX, PER1, CCL14, MAP3K11, NCOA7, LY96, RELL1, PSMC1, FABP4, KLF2, HLA-E, ITGA6, A2M, C1QBP, CD59, DAB2, IGLC3, SDCBP, PEA15, PODXL, BTNL9, CALCRL, LMO2, TRMT112, HERPUD1, NR2F1, TCF7L2, COX17, PDLIM1, ETS2, CDC27, G3BP2, LPAR6, EGFL7, EFNA1, CLEC3B, STING1, CLDN5, ID1, DUSP6, SUMO…	2199, 102, 5611, 10395, 9867, 2752, 8692, 3113, 9531, 1739, 10411, 56920, 8743, 2171, 948, 3336, 3087, 5187, 6358, 4296, 135112, 23643, 768211, 5700, 2167, 10365, 3133, 3655, 2, 708, 966, 1601, 3539, 6386, 8682, 5420, 153579, 10203, 4005, 51504, 9709, 7025, 6934, 10063, 9124, 2114, 996, 9908, 10161, 51162, 1942, 7123, 340061, 7122, 3397, 1848, 6613, 5879, 4258, 1901, 3925, 351, 55743, 2022, 28313…
positive regulation of cellular process	GO:0048522	1.63409e-13	n/a	102	54.4321	5608	FBLN2, ADAM10, DNAJC3, DLC1, PJA2, GLUL, HYAL2, HLA-DPA1, BAG3, DLG1, RAPGEF3, SEMA3G, TNFSF10, FABP5, CD36, HSPE1, HHEX, PER1, CCL14, MAP3K11, NCOA7, LY96, RELL1, PSMC1, KLF2, HLA-E, ITGA6, C1QBP, DAB2, IGLC3, SDCBP, PEA15, PODXL, CALCRL, LMO2, TRMT112, HERPUD1, NR2F1, TCF7L2, COX17, PDLIM1, ETS2, CDC27, G3BP2, LPAR6, EGFL7, EFNA1, CLEC3B, STING1, CLDN5, ID1, DUSP6, SUMO2, RAC1, S1PR1, STMN1, AP…	2199, 102, 5611, 10395, 9867, 2752, 8692, 3113, 9531, 1739, 10411, 56920, 8743, 2171, 948, 3336, 3087, 5187, 6358, 4296, 135112, 23643, 768211, 5700, 10365, 3133, 3655, 708, 1601, 3539, 6386, 8682, 5420, 10203, 4005, 51504, 9709, 7025, 6934, 10063, 9124, 2114, 996, 9908, 10161, 51162, 1942, 7123, 340061, 7122, 3397, 1848, 6613, 5879, 1901, 3925, 351, 55743, 2022, 283131, 6711, 5336, 51434, 81619,…
positive regulation of macromolecule metabolic process	GO:0010604	6.74115e-13	n/a	74	32.8165	3381	DNAJC3, DLC1, HYAL2, HLA-DPA1, DLG1, RAPGEF3, TNFSF10, CD36, HSPE1, HHEX, PER1, MAP3K11, NCOA7, LY96, PSMC1, KLF2, HLA-E, ITGA6, C1QBP, DAB2, SDCBP, LMO2, TRMT112, HERPUD1, NR2F1, TCF7L2, PDLIM1, ETS2, EFNA1, CLEC3B, STING1, CLDN5, ID1, SUMO2, RAC1, S1PR1, APP, CHFR, ENG, NEAT1, SPTBN1, PLCG2, RAMP2, SERP1, KLF4, FLT1, ANXA2, TNRC6B, PSMD10, B2M, ETS1, NR1H2, HLA-DPB1, ICAM1, HLA-A, HLA-DRB1, TRI…	5611, 10395, 8692, 3113, 1739, 10411, 8743, 948, 3336, 3087, 5187, 4296, 135112, 23643, 5700, 10365, 3133, 3655, 708, 1601, 6386, 4005, 51504, 9709, 7025, 6934, 9124, 2114, 1942, 7123, 340061, 7122, 3397, 6613, 5879, 1901, 351, 55743, 2022, 283131, 6711, 5336, 10266, 27230, 9314, 2321, 302, 23112, 5716, 567, 2113, 7376, 3115, 3383, 3105, 3123, 51499, 3184, 5962, 246175, 8531, 6280, 6774, 56892, 7…
positive regulation of metabolic process	GO:0009893	1.87652e-12	n/a	77	35.7477	3683	DNAJC3, DLC1, HYAL2, HLA-DPA1, BAG3, DLG1, RAPGEF3, TNFSF10, FABP5, CD36, HSPE1, HHEX, PER1, MAP3K11, NCOA7, LY96, PSMC1, FABP4, KLF2, HLA-E, ITGA6, C1QBP, DAB2, SDCBP, LMO2, TRMT112, HERPUD1, NR2F1, TCF7L2, PDLIM1, ETS2, EFNA1, CLEC3B, STING1, CLDN5, ID1, SUMO2, RAC1, S1PR1, APP, CHFR, ENG, NEAT1, SPTBN1, PLCG2, RAMP2, SERP1, KLF4, FLT1, ANXA2, TNRC6B, PSMD10, B2M, ETS1, NR1H2, HLA-DPB1, ICAM1, …	5611, 10395, 8692, 3113, 9531, 1739, 10411, 8743, 2171, 948, 3336, 3087, 5187, 4296, 135112, 23643, 5700, 2167, 10365, 3133, 3655, 708, 1601, 6386, 4005, 51504, 9709, 7025, 6934, 9124, 2114, 1942, 7123, 340061, 7122, 3397, 6613, 5879, 1901, 351, 55743, 2022, 283131, 6711, 5336, 10266, 27230, 9314, 2321, 302, 23112, 5716, 567, 2113, 7376, 3115, 3383, 3105, 3123, 51499, 3184, 5962, 246175, 8531, 62…
regulation of response to stress	GO:0080134	3.78446e-12	n/a	42	12.7248	1311	PJA2, HYAL2, CRHBP, DLG1, PCBP2, CD36, PER1, MAP3K11, NCOA7, RELL1, FABP4, HLA-E, A2M, DNASE1L3, ERCC4, C1QBP, SDCBP, CALCRL, HERPUD1, STING1, MGST2, APP, NEAT1, DNAJB6, PLCG2, CHORDC1, KLF4, ANXA2, PSMD10, B2M, ETS1, NR1H2, HLA-A, HLA-DRB1, TRIAP1, YBX3, S100A9, CD74, TNFRSF1B, HLA-B, IL6, HIPK3	9867, 8692, 1393, 1739, 5094, 948, 5187, 4296, 135112, 768211, 2167, 3133, 2, 1776, 2072, 708, 6386, 10203, 9709, 340061, 4258, 351, 283131, 10049, 5336, 26973, 9314, 302, 5716, 567, 2113, 7376, 3105, 3123, 51499, 8531, 6280, 972, 7133, 3106, 3569, 10114
regulation of protein metabolic process	GO:0051246	7.09605e-12	n/a	61	24.9545	2571	DNAJC3, DLC1, HYAL2, DLG1, RAPGEF3, TNFSF10, CD36, HSPE1, HHEX, PER1, MAP3K11, NCOA7, PSMC1, FABP4, KLF2, A2M, C1QBP, DAB2, SDCBP, HERPUD1, TCF7L2, EFNA1, CLEC3B, DUSP6, SUMO2, RAC1, APP, CHFR, ENG, DNAJB6, PLCG2, CHORDC1, SERP1, EIF3K, KLF4, FLT1, ANXA2, TNRC6B, PSMD10, NR1H2, ICAM1, HLA-DRB1, PTPRB, TRIAP1, HNRNPD, RDX, CNOT6L, YBX3, S100A9, STAT3, TCIM, VEGFC, NUB1, RGCC, CD74, TNFRSF1B, TIMP3…	5611, 10395, 8692, 1739, 10411, 8743, 948, 3336, 3087, 5187, 4296, 135112, 5700, 2167, 10365, 2, 708, 1601, 6386, 9709, 6934, 1942, 7123, 1848, 6613, 5879, 351, 55743, 2022, 10049, 5336, 26973, 27230, 27335, 9314, 2321, 302, 23112, 5716, 7376, 3383, 3123, 5787, 51499, 3184, 5962, 246175, 8531, 6280, 6774, 56892, 7424, 51667, 28984, 972, 7133, 7078, 8425, 3569, 8570, 10114
regulation of cellular protein metabolic process	GO:0032268	1.47311e-11	n/a	58	23.3239	2403	DNAJC3, DLC1, HYAL2, DLG1, RAPGEF3, TNFSF10, CD36, HSPE1, HHEX, PER1, MAP3K11, NCOA7, PSMC1, FABP4, A2M, C1QBP, DAB2, SDCBP, HERPUD1, EFNA1, CLEC3B, DUSP6, SUMO2, RAC1, APP, CHFR, ENG, DNAJB6, PLCG2, CHORDC1, SERP1, EIF3K, KLF4, FLT1, ANXA2, TNRC6B, PSMD10, NR1H2, ICAM1, HLA-DRB1, PTPRB, TRIAP1, HNRNPD, RDX, CNOT6L, YBX3, S100A9, STAT3, TCIM, VEGFC, NUB1, RGCC, CD74, TNFRSF1B, TIMP3, IL6, KHSRP, …	5611, 10395, 8692, 1739, 10411, 8743, 948, 3336, 3087, 5187, 4296, 135112, 5700, 2167, 2, 708, 1601, 6386, 9709, 1942, 7123, 1848, 6613, 5879, 351, 55743, 2022, 10049, 5336, 26973, 27230, 27335, 9314, 2321, 302, 23112, 5716, 7376, 3383, 3123, 5787, 51499, 3184, 5962, 246175, 8531, 6280, 6774, 56892, 7424, 51667, 28984, 972, 7133, 7078, 3569, 8570, 10114
positive regulation of protein metabolic process	GO:0051247	3.76578e-11	n/a	43	14.2583	1469	DNAJC3, DLC1, DLG1, RAPGEF3, TNFSF10, CD36, HSPE1, MAP3K11, PSMC1, KLF2, C1QBP, DAB2, SDCBP, HERPUD1, TCF7L2, EFNA1, CLEC3B, SUMO2, RAC1, APP, CHFR, ENG, PLCG2, SERP1, KLF4, FLT1, ANXA2, PSMD10, NR1H2, ICAM1, HLA-DRB1, HNRNPD, RDX, YBX3, S100A9, STAT3, TCIM, VEGFC, NUB1, RGCC, CD74, TNFRSF1B, IL6	5611, 10395, 1739, 10411, 8743, 948, 3336, 4296, 5700, 10365, 708, 1601, 6386, 9709, 6934, 1942, 7123, 6613, 5879, 351, 55743, 2022, 5336, 27230, 9314, 2321, 302, 5716, 7376, 3383, 3123, 3184, 5962, 8531, 6280, 6774, 56892, 7424, 51667, 28984, 972, 7133, 3569
positive regulation of response to stimulus	GO:0048584	5.01561e-11	n/a	53	20.6644	2129	ADAM10, PJA2, HYAL2, TNFSF10, FABP5, CD36, HHEX, CCL14, MAP3K11, LY96, RELL1, FABP4, KLF2, HLA-E, A2M, C1QBP, CD59, DAB2, IGLC3, SDCBP, PEA15, BTNL9, HERPUD1, TCF7L2, LPAR6, EFNA1, STING1, RAC1, MGST2, S1PR1, APP, ENG, NEAT1, PLCG2, TSPAN14, FLT1, B2M, JAG2, ETS1, HLA-DPB1, ICAM1, HLA-A, HLA-DRB1, S100A9, STAT3, TCIM, VEGFC, DDX21, RGCC, CD74, HLA-B, TIMP3, IL6	102, 9867, 8692, 8743, 2171, 948, 3087, 6358, 4296, 23643, 768211, 2167, 10365, 3133, 2, 708, 966, 1601, 3539, 6386, 8682, 153579, 9709, 6934, 10161, 1942, 340061, 5879, 4258, 1901, 351, 2022, 283131, 5336, 81619, 2321, 567, 3714, 2113, 3115, 3383, 3105, 3123, 6280, 6774, 56892, 7424, 9188, 28984, 972, 3106, 7078, 3569
positive regulation of cellular protein metabolic process	GO:0032270	7.79475e-11	n/a	41	13.4042	1381	DNAJC3, DLC1, DLG1, RAPGEF3, TNFSF10, CD36, HSPE1, MAP3K11, PSMC1, C1QBP, DAB2, SDCBP, HERPUD1, EFNA1, CLEC3B, SUMO2, RAC1, APP, CHFR, ENG, PLCG2, SERP1, KLF4, FLT1, ANXA2, PSMD10, NR1H2, ICAM1, HLA-DRB1, HNRNPD, RDX, YBX3, S100A9, STAT3, TCIM, VEGFC, NUB1, RGCC, CD74, TNFRSF1B, IL6	5611, 10395, 1739, 10411, 8743, 948, 3336, 4296, 5700, 708, 1601, 6386, 9709, 1942, 7123, 6613, 5879, 351, 55743, 2022, 5336, 27230, 9314, 2321, 302, 5716, 7376, 3383, 3123, 3184, 5962, 8531, 6280, 6774, 56892, 7424, 51667, 28984, 972, 7133, 3569
negative regulation of cellular process	GO:0048523	3.21909e-10	n/a	87	47.7931	4924	ADAM10, DNAJC3, TMEM109, DLC1, PLAAT3, HYAL2, CRHBP, BAG3, DLG1, RAPGEF3, SEMA3G, TMEM115, FABP5, CD36, HHEX, PER1, NCOA7, PSMC1, FABP4, KLF2, HLA-E, ITGA6, A2M, ERCC4, C1QBP, DAB2, FXYD5, SDCBP, PEA15, NAA38, PODXL, HERPUD1, NR2F1, TCF7L2, ETS2, CCDC85B, EGFL7, IFI27, EFNA1, CLDN5, ID1, DUSP6, RAC1, S1PR1, STMN1, APP, CHFR, ENG, PLPP1, DNAJB6, SPTBN1, PLCG2, CHORDC1, RAMP2, BNIP2, KLF4, FLT1, AN…	102, 5611, 79073, 10395, 11145, 8692, 1393, 9531, 1739, 10411, 56920, 11070, 2171, 948, 3087, 5187, 135112, 5700, 2167, 10365, 3133, 3655, 2, 2072, 708, 1601, 53827, 6386, 8682, 84316, 5420, 9709, 7025, 6934, 2114, 11007, 51162, 3429, 1942, 7122, 3397, 1848, 5879, 1901, 3925, 351, 55743, 2022, 8611, 10049, 6711, 5336, 26973, 10266, 663, 9314, 2321, 302, 23112, 5716, 567, 2113, 7376, 3383, 3105, 3…
response to stress	GO:0006950	4.80351e-10	n/a	74	37.4754	3861	HSPG2, DNAJC3, TMEM109, PJA2, GLUL, HYAL2, CRHBP, HLA-DPA1, BAG3, DLG1, PCBP2, UPP1, CD36, HSPE1, HHEX, PER1, CCL14, MAP3K11, NCOA7, LY96, RELL1, FABP4, KLF2, HLA-E, A2M, DNASE1L3, ERCC4, C1QBP, CD59, IGLC3, SDCBP, CALCRL, MAP4K3, HERPUD1, PDLIM1, G3BP2, IFI27, STING1, DUSP6, RAC1, MGST2, APP, NEAT1, DNAJB6, PLCG2, RNASE1, SEC61B, CHORDC1, RAMP2, SERP1, KLF4, ANXA2, PSMD10, B2M, ETS1, NR1H2, ICAM…	3339, 5611, 79073, 9867, 2752, 8692, 1393, 3113, 9531, 1739, 5094, 7378, 948, 3336, 3087, 5187, 6358, 4296, 135112, 23643, 768211, 2167, 10365, 3133, 2, 1776, 2072, 708, 966, 3539, 6386, 10203, 8491, 9709, 9124, 9908, 3429, 340061, 1848, 5879, 4258, 351, 283131, 10049, 5336, 6035, 10952, 26973, 10266, 27230, 9314, 302, 5716, 567, 2113, 7376, 3383, 3105, 3123, 51499, 8531, 6280, 6774, 56892, 7424,…
response to organic substance	GO:0010033	5.89409e-10	n/a	64	29.9532	3086	ADAM10, DNAJC3, GLUL, HYAL2, CRHBP, HLA-DPA1, BAG3, RAPGEF3, TNFSF10, CD36, HSPE1, HHEX, PER1, CCL14, LY96, FABP4, KLF2, ITGA6, DAB2, SDCBP, PEA15, CALCRL, MAP4K3, LMO2, HERPUD1, TCF7L2, IFI27, CLEC3B, STING1, CLDN5, ID1, DUSP6, RAC1, MGST2, APP, ENG, PLPP1, PLCG2, SEC61B, RAMP2, SERP1, KLF4, FLT1, ANXA2, B2M, ETS1, NR1H2, ICAM1, HLA-DRB1, HNRNPD, RDX, YBX3, S100A9, STAT3, VEGFC, DDX21, NUB1, CD7…	102, 5611, 2752, 8692, 1393, 3113, 9531, 10411, 8743, 948, 3336, 3087, 5187, 6358, 23643, 2167, 10365, 3655, 1601, 6386, 8682, 10203, 8491, 4005, 9709, 6934, 3429, 7123, 340061, 7122, 3397, 1848, 5879, 4258, 351, 2022, 8611, 5336, 10952, 10266, 27230, 9314, 2321, 302, 567, 2113, 7376, 3383, 3123, 3184, 5962, 8531, 6280, 6774, 7424, 9188, 51667, 972, 7133, 7078, 8425, 3569, 5547, 8570
angiogenesis	GO:0001525	6.71934e-10	n/a	25	5.75575	593	HSPG2, GLUL, RAPGEF3, HHEX, KLF2, CALCRL, EGFL7, EFNA1, CLDN5, ID1, S1PR1, ENG, SAT1, RAMP2, KLF4, FLT1, ANXA2, ETS1, PTPRB, STAT3, VEGFC, RGCC, IL6, PRCP, SOX18	3339, 2752, 10411, 3087, 10365, 10203, 51162, 1942, 7122, 3397, 1901, 2022, 6303, 10266, 9314, 2321, 302, 2113, 5787, 6774, 7424, 28984, 3569, 5547, 54345
positive regulation of nitrogen compound metabolic process	GO:0051173	9.72103e-10	n/a	62	28.8273	2970	DNAJC3, DLC1, HYAL2, DLG1, RAPGEF3, TNFSF10, CD36, HSPE1, HHEX, PER1, MAP3K11, NCOA7, PSMC1, KLF2, ITGA6, C1QBP, DAB2, SDCBP, LMO2, TRMT112, HERPUD1, NR2F1, TCF7L2, PDLIM1, ETS2, EFNA1, CLEC3B, STING1, SUMO2, RAC1, S1PR1, APP, CHFR, ENG, PLCG2, SERP1, KLF4, FLT1, ANXA2, TNRC6B, PSMD10, ETS1, NR1H2, ICAM1, HLA-DRB1, TRIAP1, HNRNPD, RDX, CNOT6L, YBX3, S100A9, STAT3, TCIM, VEGFC, LARP7, NUB1, RGCC, …	5611, 10395, 8692, 1739, 10411, 8743, 948, 3336, 3087, 5187, 4296, 135112, 5700, 10365, 3655, 708, 1601, 6386, 4005, 51504, 9709, 7025, 6934, 9124, 2114, 1942, 7123, 340061, 6613, 5879, 1901, 351, 55743, 2022, 5336, 27230, 9314, 2321, 302, 23112, 5716, 2113, 7376, 3383, 3123, 51499, 3184, 5962, 246175, 8531, 6280, 6774, 56892, 7424, 51574, 51667, 28984, 972, 7133, 3569, 54345, 8570
regulation of cellular component organization	GO:0051128	1.65688e-09	n/a	52	22.0427	2271	ADAM10, DLC1, HYAL2, DPYSL2, DLG1, RAPGEF3, SEMA3G, TNFSF10, CD36, TBC1D1, ITGA6, ERCC4, DAB2, SDCBP, PODXL, NR2F1, CDC27, G3BP2, CCDC85B, EFNA1, CLDN5, ID1, RAC1, S1PR1, STMN1, APP, CHFR, DNAJB6, SPTBN1, PLCG2, VDAC3, ANAPC7, CHORDC1, RAB5A, KLF4, ANXA2, PSMD10, B2M, ETS1, NR1H2, ICAM1, TMSB10, TRIAP1, HNRNPD, RDX, CNOT6L, S100A9, RGCC, PEAK1, TNFRSF1B, LTBP4, IL6	102, 10395, 8692, 1808, 1739, 10411, 56920, 8743, 948, 23216, 3655, 2072, 1601, 6386, 5420, 7025, 996, 9908, 11007, 1942, 7122, 3397, 5879, 1901, 3925, 351, 55743, 10049, 6711, 5336, 7419, 51434, 26973, 5868, 9314, 302, 5716, 567, 2113, 7376, 3383, 9168, 51499, 3184, 5962, 246175, 6280, 28984, 79834, 7133, 8425, 3569
regulation of response to external stimulus	GO:0032101	2.96145e-09	n/a	31	9.26937	955	ADAM10, HYAL2, SEMA3G, PCBP2, CD36, LY96, FABP4, HLA-E, A2M, DNASE1L3, C1QBP, CALCRL, STING1, RAC1, MGST2, S1PR1, APP, NEAT1, PLCG2, KLF4, ANXA2, ETS1, NR1H2, HLA-A, HLA-DRB1, S100A9, VEGFC, CD74, TNFRSF1B, HLA-B, IL6	102, 8692, 56920, 5094, 948, 23643, 2167, 3133, 2, 1776, 708, 10203, 340061, 5879, 4258, 1901, 351, 283131, 5336, 9314, 302, 2113, 7376, 3105, 3123, 6280, 7424, 972, 7133, 3106, 3569
regulation of cell adhesion	GO:0030155	4.16918e-09	n/a	27	7.28932	751	FBLN2, ADAM10, DLC1, HLA-DPA1, DLG1, CD36, HLA-E, ITGA6, C1QBP, FXYD5, PODXL, EFNA1, RAC1, S1PR1, KLF4, B2M, JAG2, ETS1, HLA-DPB1, ICAM1, HLA-A, HLA-DRB1, RDX, RGCC, PEAK1, CD74, IL6	2199, 102, 10395, 3113, 1739, 948, 3133, 3655, 708, 53827, 5420, 1942, 5879, 1901, 9314, 567, 3714, 2113, 3115, 3383, 3105, 3123, 5962, 28984, 79834, 972, 3569
positive regulation of cellular metabolic process	GO:0031325	5.07707e-09	n/a	63	30.7976	3173	DNAJC3, DLC1, HYAL2, BAG3, DLG1, RAPGEF3, TNFSF10, CD36, HSPE1, HHEX, PER1, MAP3K11, NCOA7, PSMC1, KLF2, ITGA6, C1QBP, DAB2, SDCBP, LMO2, TRMT112, HERPUD1, NR2F1, TCF7L2, PDLIM1, ETS2, EFNA1, CLEC3B, STING1, SUMO2, RAC1, S1PR1, APP, CHFR, ENG, PLCG2, SERP1, KLF4, FLT1, ANXA2, TNRC6B, PSMD10, ETS1, NR1H2, ICAM1, HLA-DRB1, TRIAP1, HNRNPD, RDX, CNOT6L, YBX3, S100A9, STAT3, TCIM, VEGFC, LARP7, NUB1, …	5611, 10395, 8692, 9531, 1739, 10411, 8743, 948, 3336, 3087, 5187, 4296, 135112, 5700, 10365, 3655, 708, 1601, 6386, 4005, 51504, 9709, 7025, 6934, 9124, 2114, 1942, 7123, 340061, 6613, 5879, 1901, 351, 55743, 2022, 5336, 27230, 9314, 2321, 302, 23112, 5716, 2113, 7376, 3383, 3123, 51499, 3184, 5962, 246175, 8531, 6280, 6774, 56892, 7424, 51574, 51667, 28984, 972, 7133, 3569, 54345, 8570
regulation of multicellular organismal process	GO:0051239	7.57942e-09	n/a	57	26.624	2743	HSPG2, ADAM10, GLUL, HYAL2, CRHBP, HLA-DPA1, DLG1, RAPGEF3, SEMA3G, FABP5, CD36, HHEX, PER1, LY96, FABP4, KLF2, HLA-E, C1QBP, DAB2, SDCBP, BTNL9, CALCRL, TCF7L2, EFNA1, STING1, CLDN5, ID1, DUSP6, RAC1, S1PR1, APP, ENG, SPTBN1, PLCG2, RAMP2, SERP1, KLF4, FLT1, ANXA2, B2M, ETS1, NR1H2, HLA-DPB1, ICAM1, HLA-A, HLA-DRB1, YBX3, STAT3, VEGFC, DDX21, RGCC, CD74, TNFRSF1B, HLA-B, IL6, PRCP, KHSRP	3339, 102, 2752, 8692, 1393, 3113, 1739, 10411, 56920, 2171, 948, 3087, 5187, 23643, 2167, 10365, 3133, 708, 1601, 6386, 153579, 10203, 6934, 1942, 340061, 7122, 3397, 1848, 5879, 1901, 351, 2022, 6711, 5336, 10266, 27230, 9314, 2321, 302, 567, 2113, 7376, 3115, 3383, 3105, 3123, 8531, 6774, 7424, 9188, 28984, 972, 7133, 3106, 3569, 5547, 8570
regulation of vasculature development	GO:1901342	9.57019e-09	n/a	18	3.39715	350	HSPG2, ADAM10, GLUL, RAPGEF3, HHEX, KLF2, EFNA1, CLDN5, ID1, ENG, RAMP2, KLF4, FLT1, ETS1, STAT3, VEGFC, RGCC, IL6	3339, 102, 2752, 10411, 3087, 10365, 1942, 7122, 3397, 2022, 10266, 9314, 2321, 2113, 6774, 7424, 28984, 3569
blood vessel morphogenesis	GO:0048514	1.31134e-08	n/a	25	6.66812	687	HSPG2, GLUL, RAPGEF3, HHEX, KLF2, CALCRL, EGFL7, EFNA1, CLDN5, ID1, S1PR1, ENG, SAT1, RAMP2, KLF4, FLT1, ANXA2, ETS1, PTPRB, STAT3, VEGFC, RGCC, IL6, PRCP, SOX18	3339, 2752, 10411, 3087, 10365, 10203, 51162, 1942, 7122, 3397, 1901, 2022, 6303, 10266, 9314, 2321, 302, 2113, 5787, 6774, 7424, 28984, 3569, 5547, 54345
negative regulation of response to stimulus	GO:0048585	1.35817e-08	n/a	41	15.9569	1644	DLC1, HYAL2, CRHBP, DLG1, SEMA3G, PCBP2, HHEX, PER1, NCOA7, HLA-E, ITGA6, A2M, ERCC4, C1QBP, CD59, DAB2, PEA15, CALCRL, HERPUD1, TCF7L2, EGFL7, EFNA1, DUSP6, STMN1, KLF4, ANXA2, PSMD10, NR1H2, ICAM1, HLA-A, HLA-DRB1, TRIAP1, YBX3, TCIM, CD74, TNFRSF1B, HLA-B, TMEM88, TIMP3, IL6, HIPK3	10395, 8692, 1393, 1739, 56920, 5094, 3087, 5187, 135112, 3133, 3655, 2, 2072, 708, 966, 1601, 8682, 10203, 9709, 6934, 51162, 1942, 1848, 3925, 9314, 302, 5716, 7376, 3383, 3105, 3123, 51499, 8531, 56892, 972, 7133, 3106, 92162, 7078, 3569, 10114
vasculature development	GO:0001944	1.62043e-08	n/a	27	7.77463	801	HSPG2, ADAM10, GLUL, RAPGEF3, HHEX, KLF2, CALCRL, TCF7L2, EGFL7, EFNA1, CLDN5, ID1, S1PR1, ENG, SAT1, RAMP2, KLF4, FLT1, ANXA2, ETS1, PTPRB, STAT3, VEGFC, RGCC, IL6, PRCP, SOX18	3339, 102, 2752, 10411, 3087, 10365, 10203, 6934, 51162, 1942, 7122, 3397, 1901, 2022, 6303, 10266, 9314, 2321, 302, 2113, 5787, 6774, 7424, 28984, 3569, 5547, 54345
defense response	GO:0006952	1.66971e-08	n/a	42	16.7237	1723	HSPG2, DNAJC3, PJA2, HYAL2, CRHBP, HLA-DPA1, PCBP2, CD36, PER1, CCL14, LY96, FABP4, HLA-E, A2M, DNASE1L3, C1QBP, IGLC3, CALCRL, G3BP2, IFI27, STING1, RAC1, MGST2, APP, NEAT1, PLCG2, RNASE1, KLF4, ETS1, NR1H2, ICAM1, HLA-A, HLA-DRB1, S100A9, STAT3, DDX21, NUB1, CD74, TNFRSF1B, HLA-B, IL6, PRCP	3339, 5611, 9867, 8692, 1393, 3113, 5094, 948, 5187, 6358, 23643, 2167, 3133, 2, 1776, 708, 3539, 10203, 9908, 3429, 340061, 5879, 4258, 351, 283131, 5336, 6035, 9314, 2113, 7376, 3383, 3105, 3123, 6280, 6774, 9188, 51667, 972, 7133, 3106, 3569, 5547
regulation of localization	GO:0032879	1.73466e-08	n/a	57	27.2355	2806	ADAM10, TMEM109, DLC1, GLUL, HYAL2, CRHBP, BAG3, DLG1, RAPGEF3, SEMA3G, FABP5, CD36, PER1, TBC1D1, ITGA6, C1QBP, DAB2, FXYD5, SDCBP, PEA15, PODXL, TCF7L2, COX17, IFI27, EFNA1, CLDN5, RAC1, S1PR1, STMN1, APP, ENG, DNAJB6, SPTBN1, PLCG2, SYNE2, RAB5A, SERP1, KLF4, FLT1, ANXA2, B2M, ETS1, NR1H2, ICAM1, HLA-DRB1, TMSB10, TRIAP1, RDX, STAT3, VEGFC, LARP7, RGCC, CD74, TNFRSF1B, IL6, PRCP, NOP10	102, 79073, 10395, 2752, 8692, 1393, 9531, 1739, 10411, 56920, 2171, 948, 5187, 23216, 3655, 708, 1601, 53827, 6386, 8682, 5420, 6934, 10063, 3429, 1942, 7122, 5879, 1901, 3925, 351, 2022, 10049, 6711, 5336, 23224, 5868, 27230, 9314, 2321, 302, 567, 2113, 7376, 3383, 3123, 9168, 51499, 5962, 6774, 7424, 51574, 28984, 972, 7133, 3569, 5547, 55505
negative regulation of biological process	GO:0048519	1.74239e-08	n/a	92	55.9657	5766	HSPG2, ADAM10, DNAJC3, TMEM109, DLC1, PLAAT3, HYAL2, CRHBP, BAG3, DLG1, RAPGEF3, SEMA3G, PCBP2, TMEM115, FABP5, CD36, HHEX, PER1, NCOA7, PSMC1, FABP4, KLF2, HLA-E, ITGA6, A2M, ERCC4, C1QBP, CD59, DAB2, FXYD5, SDCBP, PEA15, NAA38, PODXL, CALCRL, HERPUD1, NR2F1, TCF7L2, ETS2, CCDC85B, EGFL7, IFI27, EFNA1, CLDN5, ID1, DUSP6, RAC1, S1PR1, STMN1, APP, CHFR, ENG, PLPP1, NEAT1, DNAJB6, SPTBN1, PLCG2, CH…	3339, 102, 5611, 79073, 10395, 11145, 8692, 1393, 9531, 1739, 10411, 56920, 5094, 11070, 2171, 948, 3087, 5187, 135112, 5700, 2167, 10365, 3133, 3655, 2, 2072, 708, 966, 1601, 53827, 6386, 8682, 84316, 5420, 10203, 9709, 7025, 6934, 2114, 11007, 51162, 3429, 1942, 7122, 3397, 1848, 5879, 1901, 3925, 351, 55743, 2022, 8611, 283131, 10049, 6711, 5336, 26973, 10266, 663, 9314, 2321, 302, 23112, 5716…
inflammatory response	GO:0006954	2.32231e-08	n/a	27	7.91051	815	HSPG2, PJA2, HYAL2, CRHBP, CD36, PER1, CCL14, LY96, FABP4, HLA-E, DNASE1L3, CALCRL, STING1, RAC1, MGST2, APP, NEAT1, PLCG2, KLF4, ETS1, ICAM1, HLA-DRB1, S100A9, STAT3, TNFRSF1B, IL6, PRCP	3339, 9867, 8692, 1393, 948, 5187, 6358, 23643, 2167, 3133, 1776, 10203, 340061, 5879, 4258, 351, 283131, 5336, 9314, 2113, 3383, 3123, 6280, 6774, 7133, 3569, 5547
regulation of cell migration	GO:0030334	2.44908e-08	n/a	30	9.57997	987	ADAM10, DLC1, GLUL, HYAL2, SEMA3G, ITGA6, C1QBP, DAB2, SDCBP, PODXL, EFNA1, CLDN5, RAC1, S1PR1, APP, ENG, PLCG2, SYNE2, KLF4, FLT1, ETS1, ICAM1, TMSB10, RDX, STAT3, VEGFC, RGCC, CD74, IL6, PRCP	102, 10395, 2752, 8692, 56920, 3655, 708, 1601, 6386, 5420, 1942, 7122, 5879, 1901, 351, 2022, 5336, 23224, 9314, 2321, 2113, 3383, 9168, 5962, 6774, 7424, 28984, 972, 3569, 5547
blood vessel development	GO:0001568	2.61037e-08	n/a	26	7.4252	765	HSPG2, GLUL, RAPGEF3, HHEX, KLF2, CALCRL, TCF7L2, EGFL7, EFNA1, CLDN5, ID1, S1PR1, ENG, SAT1, RAMP2, KLF4, FLT1, ANXA2, ETS1, PTPRB, STAT3, VEGFC, RGCC, IL6, PRCP, SOX18	3339, 2752, 10411, 3087, 10365, 10203, 6934, 51162, 1942, 7122, 3397, 1901, 2022, 6303, 10266, 9314, 2321, 302, 2113, 5787, 6774, 7424, 28984, 3569, 5547, 54345
regulation of cellular component movement	GO:0051270	3.20772e-08	n/a	32	10.8515	1118	ADAM10, DLC1, GLUL, HYAL2, DLG1, SEMA3G, ITGA6, C1QBP, DAB2, SDCBP, PODXL, EFNA1, CLDN5, RAC1, S1PR1, STMN1, APP, ENG, PLCG2, SYNE2, KLF4, FLT1, ETS1, ICAM1, TMSB10, RDX, STAT3, VEGFC, RGCC, CD74, IL6, PRCP	102, 10395, 2752, 8692, 1739, 56920, 3655, 708, 1601, 6386, 5420, 1942, 7122, 5879, 1901, 3925, 351, 2022, 5336, 23224, 9314, 2321, 2113, 3383, 9168, 5962, 6774, 7424, 28984, 972, 3569, 5547
cell adhesion	GO:0007155	3.28484e-08	n/a	38	14.5301	1497	BCAM, FBLN2, ADAM10, DLC1, HLA-DPA1, DLG1, CD36, HLA-E, ITGA6, C1QBP, FXYD5, PODXL, PDLIM1, EGFL7, EFNA1, CLDN5, ID1, RAC1, S1PR1, APP, ENG, PPFIBP1, DNAJB6, KLF4, ANXA2, B2M, JAG2, ETS1, HLA-DPB1, ICAM1, HLA-A, HLA-DRB1, RDX, S100A9, RGCC, PEAK1, CD74, IL6	4059, 2199, 102, 10395, 3113, 1739, 948, 3133, 3655, 708, 53827, 5420, 9124, 51162, 1942, 7122, 3397, 5879, 1901, 351, 2022, 8496, 10049, 9314, 302, 567, 3714, 2113, 3115, 3383, 3105, 3123, 5962, 6280, 28984, 79834, 972, 3569
protein metabolic process	GO:0019538	3.37937e-08	n/a	87	52.2191	5380	ADAM10, DNAJC3, DLC1, PJA2, GLUL, HYAL2, BAG3, DLG1, RAPGEF3, PCBP2, TNFSF10, CD36, HSPE1, HHEX, PER1, MAP3K11, NCOA7, PSMC1, FABP4, KLF2, CDK17, PIGN, A2M, C1QBP, DAB2, SDCBP, MAST4, SEC11C, MAP4K3, TRMT112, HERPUD1, TCF7L2, CDC27, IFI27, EFNA1, CLEC3B, MRPL18, DUSP6, SUMO2, RAC1, APP, CHFR, ENG, PRKD3, DNAJB6, SPTBN1, PLCG2, ANAPC7, TSPAN14, SEC61B, CHORDC1, SERP1, EIF3K, KLF4, CHCHD1, FLT1, AN…	102, 5611, 10395, 9867, 2752, 8692, 9531, 1739, 10411, 5094, 8743, 948, 3336, 3087, 5187, 4296, 135112, 5700, 2167, 10365, 5128, 23556, 2, 708, 1601, 6386, 375449, 90701, 8491, 51504, 9709, 6934, 996, 3429, 1942, 7123, 29074, 1848, 6613, 5879, 351, 55743, 2022, 23683, 10049, 6711, 5336, 51434, 81619, 10952, 26973, 27230, 27335, 9314, 118487, 2321, 302, 23112, 5716, 567, 5373, 7376, 3383, 3123, 57…
biological adhesion	GO:0022610	3.71521e-08	n/a	38	14.598	1504	BCAM, FBLN2, ADAM10, DLC1, HLA-DPA1, DLG1, CD36, HLA-E, ITGA6, C1QBP, FXYD5, PODXL, PDLIM1, EGFL7, EFNA1, CLDN5, ID1, RAC1, S1PR1, APP, ENG, PPFIBP1, DNAJB6, KLF4, ANXA2, B2M, JAG2, ETS1, HLA-DPB1, ICAM1, HLA-A, HLA-DRB1, RDX, S100A9, RGCC, PEAK1, CD74, IL6	4059, 2199, 102, 10395, 3113, 1739, 948, 3133, 3655, 708, 53827, 5420, 9124, 51162, 1942, 7122, 3397, 5879, 1901, 351, 2022, 8496, 10049, 9314, 302, 567, 3714, 2113, 3115, 3383, 3105, 3123, 5962, 6280, 28984, 79834, 972, 3569
regulation of cell death	GO:0010941	4.2785e-08	n/a	40	15.9666	1645	ADAM10, DNAJC3, TMEM109, DLC1, HYAL2, BAG3, TNFSF10, CD36, MAP3K11, NCOA7, PSMC1, ITGA6, C1QBP, DAB2, PEA15, NAA38, HERPUD1, TCF7L2, EFNA1, ID1, DUSP6, ENG, DNAJB6, PLCG2, RAMP2, BNIP2, KLF4, PSMD10, ICAM1, TRIAP1, YBX3, S100A9, STAT3, TCIM, RGCC, CD74, TNFRSF1B, TIMP3, IL6, HIPK3	102, 5611, 79073, 10395, 8692, 9531, 8743, 948, 4296, 135112, 5700, 3655, 708, 1601, 8682, 84316, 9709, 6934, 1942, 3397, 1848, 2022, 10049, 5336, 10266, 663, 9314, 5716, 3383, 51499, 8531, 6280, 6774, 56892, 28984, 972, 7133, 7078, 3569, 10114
positive regulation of multicellular organismal process	GO:0051240	4.53413e-08	n/a	37	14.0739	1450	HYAL2, HLA-DPA1, RAPGEF3, FABP5, CD36, LY96, FABP4, HLA-E, C1QBP, DAB2, SDCBP, TCF7L2, STING1, APP, ENG, SPTBN1, PLCG2, RAMP2, SERP1, KLF4, FLT1, ANXA2, B2M, ETS1, NR1H2, HLA-DPB1, ICAM1, HLA-A, HLA-DRB1, YBX3, STAT3, VEGFC, DDX21, RGCC, CD74, TNFRSF1B, IL6	8692, 3113, 10411, 2171, 948, 23643, 2167, 3133, 708, 1601, 6386, 6934, 340061, 351, 2022, 6711, 5336, 10266, 27230, 9314, 2321, 302, 567, 2113, 7376, 3115, 3383, 3105, 3123, 8531, 6774, 7424, 9188, 28984, 972, 7133, 3569
cellular protein metabolic process	GO:0044267	4.5667e-08	n/a	80	46.4633	4787	ADAM10, DNAJC3, DLC1, PJA2, GLUL, HYAL2, DLG1, RAPGEF3, PCBP2, TNFSF10, CD36, HSPE1, HHEX, PER1, MAP3K11, NCOA7, PSMC1, FABP4, CDK17, PIGN, A2M, C1QBP, DAB2, SDCBP, MAST4, SEC11C, MAP4K3, TRMT112, HERPUD1, CDC27, IFI27, EFNA1, CLEC3B, MRPL18, DUSP6, SUMO2, RAC1, APP, CHFR, ENG, PRKD3, DNAJB6, SPTBN1, PLCG2, ANAPC7, SEC61B, CHORDC1, SERP1, EIF3K, KLF4, CHCHD1, FLT1, ANXA2, TNRC6B, PSMD10, PMM2, NR…	102, 5611, 10395, 9867, 2752, 8692, 1739, 10411, 5094, 8743, 948, 3336, 3087, 5187, 4296, 135112, 5700, 2167, 5128, 23556, 2, 708, 1601, 6386, 375449, 90701, 8491, 51504, 9709, 996, 3429, 1942, 7123, 29074, 1848, 6613, 5879, 351, 55743, 2022, 23683, 10049, 6711, 5336, 51434, 10952, 26973, 27230, 27335, 9314, 118487, 2321, 302, 23112, 5716, 5373, 7376, 3383, 3123, 5787, 4245, 51499, 3184, 5962, 24…
positive regulation of gene expression	GO:0010628	4.84224e-08	n/a	32	11.0456	1138	DNAJC3, HYAL2, HLA-DPA1, CD36, LY96, HLA-E, C1QBP, CLEC3B, STING1, CLDN5, ID1, APP, ENG, NEAT1, SPTBN1, PLCG2, RAMP2, SERP1, KLF4, B2M, ETS1, NR1H2, HLA-DPB1, HLA-A, HNRNPD, RDX, YBX3, STAT3, DDX21, RGCC, CD74, IL6	5611, 8692, 3113, 948, 23643, 3133, 708, 7123, 340061, 7122, 3397, 351, 2022, 283131, 6711, 5336, 10266, 27230, 9314, 567, 2113, 7376, 3115, 3105, 3184, 5962, 8531, 6774, 9188, 28984, 972, 3569
regulation of cytokine production	GO:0001817	6.21408e-08	n/a	26	7.75521	799	HYAL2, HLA-DPA1, CD36, PER1, LY96, KLF2, HLA-E, C1QBP, BTNL9, STING1, RAC1, APP, SPTBN1, PLCG2, KLF4, B2M, HLA-DPB1, HLA-A, HLA-DRB1, STAT3, DDX21, RGCC, CD74, TNFRSF1B, HLA-B, IL6	8692, 3113, 948, 5187, 23643, 10365, 3133, 708, 153579, 340061, 5879, 351, 6711, 5336, 9314, 567, 3115, 3105, 3123, 6774, 9188, 28984, 972, 7133, 3106, 3569
antigen processing and presentation of exogenous peptide antigen	GO:0002478	7.07714e-08	n/a	7	0.368834	38	HLA-DPA1, HLA-E, B2M, HLA-DPB1, HLA-A, HLA-DRB1, CD74	3113, 3133, 567, 3115, 3105, 3123, 972
tube morphogenesis	GO:0035239	7.43338e-08	n/a	28	8.92966	920	HSPG2, DLC1, GLUL, DLG1, RAPGEF3, HHEX, KLF2, PODXL, CALCRL, EGFL7, EFNA1, CLDN5, ID1, S1PR1, ENG, SAT1, RAMP2, KLF4, FLT1, ANXA2, ETS1, PTPRB, STAT3, VEGFC, RGCC, IL6, PRCP, SOX18	3339, 10395, 2752, 1739, 10411, 3087, 10365, 5420, 10203, 51162, 1942, 7122, 3397, 1901, 2022, 6303, 10266, 9314, 2321, 302, 2113, 5787, 6774, 7424, 28984, 3569, 5547, 54345
regulation of proteolysis	GO:0030162	7.81114e-08	n/a	25	7.30873	753	DLC1, TNFSF10, HSPE1, PSMC1, A2M, DAB2, SDCBP, HERPUD1, EFNA1, CLEC3B, SUMO2, APP, CHFR, DNAJB6, KLF4, ANXA2, PSMD10, NR1H2, TRIAP1, S100A9, STAT3, NUB1, TNFRSF1B, TIMP3, LTBP4	10395, 8743, 3336, 5700, 2, 1601, 6386, 9709, 1942, 7123, 6613, 351, 55743, 10049, 9314, 302, 5716, 7376, 51499, 6280, 6774, 51667, 7133, 7078, 8425
organonitrogen compound metabolic process	GO:1901564	8.42909e-08	n/a	96	61.3137	6317	ADAM10, DNAJC3, DLC1, PJA2, PLAAT3, GLUL, HYAL2, BAG3, DPYSL2, DLG1, RAPGEF3, PCBP2, UPP1, TNFSF10, FABP5, CD36, HSPE1, HHEX, PER1, MAP3K11, NCOA7, PSMC1, FABP4, KLF2, CDK17, PIGN, A2M, C1QBP, DAB2, SDCBP, MAST4, SEC11C, ASNSD1, MAP4K3, TRMT112, HERPUD1, TCF7L2, CDC27, IFI27, EFNA1, CLEC3B, MRPL18, DUSP6, SUMO2, RAC1, UROD, MGST2, APP, CHFR, ENG, PLPP1, PRKD3, DNAJB6, SPTBN1, PLCG2, ANAPC7, TSPAN…	102, 5611, 10395, 9867, 11145, 2752, 8692, 9531, 1808, 1739, 10411, 5094, 7378, 8743, 2171, 948, 3336, 3087, 5187, 4296, 135112, 5700, 2167, 10365, 5128, 23556, 2, 708, 1601, 6386, 375449, 90701, 54529, 8491, 51504, 9709, 6934, 996, 3429, 1942, 7123, 29074, 1848, 6613, 5879, 7389, 4258, 351, 55743, 2022, 8611, 23683, 10049, 6711, 5336, 51434, 81619, 10952, 6303, 26973, 27230, 27335, 9314, 118487,…
cytokine production	GO:0001816	8.54438e-08	n/a	26	7.88139	812	HYAL2, HLA-DPA1, CD36, PER1, LY96, KLF2, HLA-E, C1QBP, BTNL9, STING1, RAC1, APP, SPTBN1, PLCG2, KLF4, B2M, HLA-DPB1, HLA-A, HLA-DRB1, STAT3, DDX21, RGCC, CD74, TNFRSF1B, HLA-B, IL6	8692, 3113, 948, 5187, 23643, 10365, 3133, 708, 153579, 340061, 5879, 351, 6711, 5336, 9314, 567, 3115, 3105, 3123, 6774, 9188, 28984, 972, 7133, 3106, 3569
regulation of cell motility	GO:2000145	8.64797e-08	n/a	30	10.1429	1045	ADAM10, DLC1, GLUL, HYAL2, SEMA3G, ITGA6, C1QBP, DAB2, SDCBP, PODXL, EFNA1, CLDN5, RAC1, S1PR1, APP, ENG, PLCG2, SYNE2, KLF4, FLT1, ETS1, ICAM1, TMSB10, RDX, STAT3, VEGFC, RGCC, CD74, IL6, PRCP	102, 10395, 2752, 8692, 56920, 3655, 708, 1601, 6386, 5420, 1942, 7122, 5879, 1901, 351, 2022, 5336, 23224, 9314, 2321, 2113, 3383, 9168, 5962, 6774, 7424, 28984, 972, 3569, 5547
regulation of signal transduction	GO:0009966	1.00283e-07	n/a	57	28.6137	2948	ADAM10, DLC1, PJA2, HYAL2, CRHBP, DLG1, TNFSF10, FABP5, CD36, HHEX, PER1, CCL14, MAP3K11, LY96, RELL1, KLF2, ITGA6, C1QBP, DAB2, SDCBP, PEA15, HERPUD1, TCF7L2, LPAR6, EGFL7, EFNA1, DUSP6, RAC1, STMN1, APP, ENG, SPTBN1, PLCG2, TSPAN14, RAMP2, KLF4, FLT1, PSMD10, JAG2, NR1H2, ICAM1, HLA-DRB1, TRIAP1, RDX, YBX3, S100A9, STAT3, TCIM, VEGFC, DDX21, CD74, TMEM88, TIMP3, LTBP4, IL6, PRCP, HIPK3	102, 10395, 9867, 8692, 1393, 1739, 8743, 2171, 948, 3087, 5187, 6358, 4296, 23643, 768211, 10365, 3655, 708, 1601, 6386, 8682, 9709, 6934, 10161, 51162, 1942, 1848, 5879, 3925, 351, 2022, 6711, 5336, 81619, 10266, 9314, 2321, 5716, 3714, 7376, 3383, 3123, 51499, 5962, 8531, 6280, 6774, 56892, 7424, 9188, 972, 92162, 7078, 8425, 3569, 5547, 10114
response to external stimulus	GO:0009605	1.0977e-07	n/a	55	27.1772	2800	ADAM10, DNAJC3, IFI44, PJA2, PLAAT3, GLUL, HYAL2, HLA-DPA1, BAG3, DPYSL2, SEMA3G, PCBP2, UPP1, CD36, PER1, CCL14, LY96, FABP4, HLA-E, A2M, DNASE1L3, C1QBP, IGLC3, CALCRL, G3BP2, IFI27, EFNA1, STING1, RAC1, MGST2, S1PR1, STMN1, APP, ENG, NEAT1, PLCG2, RNASE1, BNIP2, KLF4, FLT1, ANXA2, B2M, ETS1, NR1H2, ICAM1, HLA-A, HLA-DRB1, S100A9, VEGFC, DDX21, NUB1, CD74, TNFRSF1B, HLA-B, IL6	102, 5611, 10561, 9867, 11145, 2752, 8692, 3113, 9531, 1808, 56920, 5094, 7378, 948, 5187, 6358, 23643, 2167, 3133, 2, 1776, 708, 3539, 10203, 9908, 3429, 1942, 340061, 5879, 4258, 1901, 3925, 351, 2022, 283131, 5336, 6035, 663, 9314, 2321, 302, 567, 2113, 7376, 3383, 3105, 3123, 6280, 7424, 9188, 51667, 972, 7133, 3106, 3569
immune effector process	GO:0002252	1.15091e-07	n/a	23	6.40606	660	HLA-DPA1, CD36, HLA-E, A2M, DNASE1L3, C1QBP, CD59, IGLC3, APP, PLCG2, B2M, HLA-DPB1, ICAM1, HLA-A, HLA-DRB1, STAT3, TCIM, DDX21, RGCC, CD74, TNFRSF1B, HLA-B, IL6	3113, 948, 3133, 2, 1776, 708, 966, 3539, 351, 5336, 567, 3115, 3383, 3105, 3123, 6774, 56892, 9188, 28984, 972, 7133, 3106, 3569
circulatory system development	GO:0072359	1.15611e-07	n/a	32	11.4727	1182	HSPG2, ADAM10, DLC1, GLUL, RAPGEF3, HHEX, KLF2, CALCRL, TCF7L2, COX17, PDLIM1, EGFL7, EFNA1, CLDN5, ID1, DUSP6, S1PR1, ENG, SAT1, RAMP2, KLF4, FLT1, ANXA2, ETS1, PTPRB, STAT3, VEGFC, RGCC, TNFRSF1B, IL6, PRCP, SOX18	3339, 102, 10395, 2752, 10411, 3087, 10365, 10203, 6934, 10063, 9124, 51162, 1942, 7122, 3397, 1848, 1901, 2022, 6303, 10266, 9314, 2321, 302, 2113, 5787, 6774, 7424, 28984, 7133, 3569, 5547, 54345
negative regulation of cell death	GO:0060548	1.34196e-07	n/a	29	9.76439	1006	ADAM10, DNAJC3, TMEM109, BAG3, NCOA7, PSMC1, ITGA6, DAB2, PEA15, NAA38, HERPUD1, TCF7L2, EFNA1, ID1, DNAJB6, PLCG2, RAMP2, BNIP2, KLF4, PSMD10, ICAM1, TRIAP1, YBX3, STAT3, TCIM, CD74, TNFRSF1B, IL6, HIPK3	102, 5611, 79073, 9531, 135112, 5700, 3655, 1601, 8682, 84316, 9709, 6934, 1942, 3397, 10049, 5336, 10266, 663, 9314, 5716, 3383, 51499, 8531, 6774, 56892, 972, 7133, 3569, 10114
antigen processing and presentation of peptide antigen	GO:0048002	1.45984e-07	n/a	8	0.601781	62	HLA-DPA1, HLA-E, B2M, HLA-DPB1, HLA-A, HLA-DRB1, CD74, HLA-B	3113, 3133, 567, 3115, 3105, 3123, 972, 3106
antigen processing and presentation of endogenous antigen	GO:0019883	1.50843e-07	n/a	6	0.25236	26	HLA-E, B2M, HLA-A, HLA-DRB1, CD74, HLA-B	3133, 567, 3105, 3123, 972, 3106
cellular macromolecule metabolic process	GO:0044260	1.68874e-07	n/a	89	55.7327	5742	ADAM10, DNAJC3, DLC1, PJA2, GLUL, HYAL2, DLG1, RAPGEF3, PCBP2, TNFSF10, CD36, HSPE1, HHEX, PER1, MAP3K11, NCOA7, PSMC1, FABP4, CDK17, PIGN, A2M, DNASE1L3, ERCC4, C1QBP, DAB2, SDCBP, MAST4, SEC11C, CALCRL, MAP4K3, TRMT112, HERPUD1, TCF7L2, CDC27, IFI27, EFNA1, CLEC3B, MRPL18, DUSP6, SUMO2, RAC1, APP, CHFR, ENG, PRKD3, DNAJB6, SPTBN1, PLCG2, ANAPC7, SEC61B, CHORDC1, RAMP2, RAB5A, SERP1, EIF3K, KLF4…	102, 5611, 10395, 9867, 2752, 8692, 1739, 10411, 5094, 8743, 948, 3336, 3087, 5187, 4296, 135112, 5700, 2167, 5128, 23556, 2, 1776, 2072, 708, 1601, 6386, 375449, 90701, 10203, 8491, 51504, 9709, 6934, 996, 3429, 1942, 7123, 29074, 1848, 6613, 5879, 351, 55743, 2022, 23683, 10049, 6711, 5336, 51434, 10952, 26973, 10266, 5868, 27230, 27335, 9314, 118487, 2321, 302, 23112, 5716, 5373, 7376, 3383, 3…
regulation of locomotion	GO:0040012	1.95035e-07	n/a	30	10.5312	1085	ADAM10, DLC1, GLUL, HYAL2, SEMA3G, ITGA6, C1QBP, DAB2, SDCBP, PODXL, EFNA1, CLDN5, RAC1, S1PR1, APP, ENG, PLCG2, SYNE2, KLF4, FLT1, ETS1, ICAM1, TMSB10, RDX, STAT3, VEGFC, RGCC, CD74, IL6, PRCP	102, 10395, 2752, 8692, 56920, 3655, 708, 1601, 6386, 5420, 1942, 7122, 5879, 1901, 351, 2022, 5336, 23224, 9314, 2321, 2113, 3383, 9168, 5962, 6774, 7424, 28984, 972, 3569, 5547
regulation of defense response	GO:0031347	1.97585e-07	n/a	22	6.08576	627	HYAL2, PCBP2, FABP4, HLA-E, A2M, DNASE1L3, C1QBP, CALCRL, STING1, MGST2, APP, NEAT1, PLCG2, KLF4, ETS1, NR1H2, HLA-A, HLA-DRB1, S100A9, TNFRSF1B, HLA-B, IL6	8692, 5094, 2167, 3133, 2, 1776, 708, 10203, 340061, 4258, 351, 283131, 5336, 9314, 2113, 7376, 3105, 3123, 6280, 7133, 3106, 3569
positive regulation of response to external stimulus	GO:0032103	2.08827e-07	n/a	18	4.16394	429	ADAM10, HYAL2, LY96, FABP4, HLA-E, C1QBP, STING1, RAC1, MGST2, S1PR1, APP, NEAT1, PLCG2, ETS1, S100A9, VEGFC, CD74, IL6	102, 8692, 23643, 2167, 3133, 708, 340061, 5879, 4258, 1901, 351, 283131, 5336, 2113, 6280, 7424, 972, 3569
regulation of molecular function	GO:0065009	2.27299e-07	n/a	58	30.0696	3098	DNAJC3, DLC1, HYAL2, CRHBP, BAG3, DLG1, RAPGEF3, TNFSF10, CD36, HSPE1, HHEX, CCL14, MAP3K11, FABP4, TBC1D1, ITGA6, A2M, ERCC4, DAB2, FXYD5, HERPUD1, TCF7L2, COX17, G3BP2, EFNA1, STING1, CLDN5, ID1, MGST2, S1PR1, STMN1, APP, DNAJB6, PLCG2, CHORDC1, RAMP2, BNIP2, KLF4, FLT1, ANXA2, PSMD10, B2M, NR1H2, ICAM1, HLA-DRB1, PTPRB, TRIAP1, HNRNPD, RDX, S100A9, STAT3, TCIM, VEGFC, RGCC, CD74, TIMP3, IL6, H…	5611, 10395, 8692, 1393, 9531, 1739, 10411, 8743, 948, 3336, 3087, 6358, 4296, 2167, 23216, 3655, 2, 2072, 1601, 53827, 9709, 6934, 10063, 9908, 1942, 340061, 7122, 3397, 4258, 1901, 3925, 351, 10049, 5336, 26973, 10266, 663, 9314, 2321, 302, 5716, 567, 7376, 3383, 3123, 5787, 51499, 3184, 5962, 6280, 6774, 56892, 7424, 28984, 972, 7078, 3569, 10114
positive regulation of cytokine production involved in immune response	GO:0002720	2.39929e-07	n/a	8	0.640606	66	CD36, HLA-E, PLCG2, B2M, HLA-A, DDX21, CD74, IL6	948, 3133, 5336, 567, 3105, 9188, 972, 3569
regulation of anatomical structure morphogenesis	GO:0022603	2.45538e-07	n/a	28	9.4635	975	HSPG2, ADAM10, DLC1, GLUL, DLG1, RAPGEF3, SEMA3G, HHEX, KLF2, C1QBP, DAB2, EFNA1, CLDN5, ID1, RAC1, ENG, RAMP2, KLF4, FLT1, ETS1, ICAM1, RDX, STAT3, PALMD, VEGFC, RGCC, PALM2AKAP2, IL6	3339, 102, 10395, 2752, 1739, 10411, 56920, 3087, 10365, 708, 1601, 1942, 7122, 3397, 5879, 2022, 10266, 9314, 2321, 2113, 3383, 5962, 6774, 54873, 7424, 28984, 445815, 3569
regulation of signaling	GO:0023051	2.4764e-07	n/a	61	32.4865	3347	ADAM10, DLC1, PJA2, GLUL, HYAL2, CRHBP, DLG1, TNFSF10, FABP5, CD36, HHEX, PER1, CCL14, MAP3K11, LY96, RELL1, KLF2, ITGA6, C1QBP, DAB2, SDCBP, PEA15, HERPUD1, TCF7L2, LPAR6, EGFL7, EFNA1, DUSP6, RAC1, STMN1, APP, ENG, SPTBN1, PLCG2, TSPAN14, RAMP2, RAB5A, SERP1, KLF4, FLT1, ANXA2, PSMD10, JAG2, NR1H2, ICAM1, HLA-DRB1, TRIAP1, RDX, YBX3, S100A9, STAT3, TCIM, VEGFC, DDX21, CD74, TMEM88, TIMP3, LTBP4…	102, 10395, 9867, 2752, 8692, 1393, 1739, 8743, 2171, 948, 3087, 5187, 6358, 4296, 23643, 768211, 10365, 3655, 708, 1601, 6386, 8682, 9709, 6934, 10161, 51162, 1942, 1848, 5879, 3925, 351, 2022, 6711, 5336, 81619, 10266, 5868, 27230, 9314, 2321, 302, 5716, 3714, 7376, 3383, 3123, 51499, 5962, 8531, 6280, 6774, 56892, 7424, 9188, 972, 92162, 7078, 8425, 3569, 5547, 10114
regulation of immune effector process	GO:0002697	2.49884e-07	n/a	16	3.32921	343	CD36, HLA-E, A2M, DNASE1L3, C1QBP, CD59, PLCG2, B2M, ICAM1, HLA-A, HLA-DRB1, DDX21, CD74, TNFRSF1B, HLA-B, IL6	948, 3133, 2, 1776, 708, 966, 5336, 567, 3383, 3105, 3123, 9188, 972, 7133, 3106, 3569
regulation of angiogenesis	GO:0045765	2.59877e-07	n/a	16	3.33892	344	HSPG2, GLUL, RAPGEF3, HHEX, KLF2, EFNA1, CLDN5, ENG, RAMP2, KLF4, FLT1, ETS1, STAT3, VEGFC, RGCC, IL6	3339, 2752, 10411, 3087, 10365, 1942, 7122, 2022, 10266, 9314, 2321, 2113, 6774, 7424, 28984, 3569
positive regulation of molecular function	GO:0044093	3.19015e-07	n/a	36	14.5495	1499	DLC1, DLG1, RAPGEF3, TNFSF10, CD36, HSPE1, CCL14, MAP3K11, TBC1D1, ITGA6, TCF7L2, COX17, EFNA1, STING1, CLDN5, S1PR1, STMN1, APP, PLCG2, RAMP2, KLF4, FLT1, ANXA2, PSMD10, B2M, NR1H2, ICAM1, HLA-DRB1, HNRNPD, S100A9, STAT3, TCIM, VEGFC, RGCC, CD74, IL6	10395, 1739, 10411, 8743, 948, 3336, 6358, 4296, 23216, 3655, 6934, 10063, 1942, 340061, 7122, 1901, 3925, 351, 5336, 10266, 9314, 2321, 302, 5716, 567, 7376, 3383, 3123, 3184, 6280, 6774, 56892, 7424, 28984, 972, 3569
antigen processing and presentation of exogenous antigen	GO:0019884	3.27644e-07	n/a	7	0.456189	47	HLA-DPA1, HLA-E, B2M, HLA-DPB1, HLA-A, HLA-DRB1, CD74	3113, 3133, 567, 3115, 3105, 3123, 972
positive regulation of cellular component movement	GO:0051272	3.47439e-07	n/a	21	5.77516	595	ADAM10, SEMA3G, ITGA6, C1QBP, DAB2, SDCBP, PODXL, RAC1, S1PR1, STMN1, APP, PLCG2, SYNE2, FLT1, ETS1, ICAM1, RDX, STAT3, VEGFC, CD74, IL6	102, 56920, 3655, 708, 1601, 6386, 5420, 5879, 1901, 3925, 351, 5336, 23224, 2321, 2113, 3383, 5962, 6774, 7424, 972, 3569
regulation of cellular catabolic process	GO:0031329	3.89523e-07	n/a	25	7.95904	820	BAG3, PSMC1, ERCC4, DAB2, SDCBP, HERPUD1, EFNA1, STING1, DEPP1, SUMO2, APP, CHFR, ANXA2, TNRC6B, PSMD10, HNRNPD, RDX, CNOT6L, YBX3, STAT3, NUB1, TNFRSF1B, TIMP3, IL6, KHSRP	9531, 5700, 2072, 1601, 6386, 9709, 1942, 340061, 11067, 6613, 351, 55743, 302, 23112, 5716, 3184, 5962, 246175, 8531, 6774, 51667, 7133, 7078, 3569, 8570
regulation of phosphorylation	GO:0042325	4.129e-07	n/a	32	12.1424	1251	DNAJC3, HYAL2, DLG1, RAPGEF3, CD36, HHEX, MAP3K11, FABP4, ITGA6, DAB2, SDCBP, EFNA1, DUSP6, RAC1, APP, ENG, PLCG2, CHORDC1, KLF4, FLT1, ANXA2, PSMD10, ICAM1, HLA-DRB1, PTPRB, STAT3, TCIM, VEGFC, RGCC, CD74, IL6, HIPK3	5611, 8692, 1739, 10411, 948, 3087, 4296, 2167, 3655, 1601, 6386, 1942, 1848, 5879, 351, 2022, 5336, 26973, 9314, 2321, 302, 5716, 3383, 3123, 5787, 6774, 56892, 7424, 28984, 972, 3569, 10114
regulation of cytokine production involved in immune response	GO:0002718	4.30308e-07	n/a	9	0.941496	97	CD36, HLA-E, PLCG2, B2M, HLA-A, DDX21, CD74, TNFRSF1B, IL6	948, 3133, 5336, 567, 3105, 9188, 972, 7133, 3569
regulation of cell communication	GO:0010646	5.06054e-07	n/a	60	32.3506	3333	ADAM10, DLC1, PJA2, GLUL, HYAL2, CRHBP, DLG1, TNFSF10, FABP5, CD36, HHEX, PER1, CCL14, MAP3K11, LY96, RELL1, KLF2, ITGA6, C1QBP, DAB2, SDCBP, PEA15, HERPUD1, TCF7L2, LPAR6, EGFL7, EFNA1, DUSP6, RAC1, STMN1, APP, ENG, SPTBN1, PLCG2, TSPAN14, RAMP2, RAB5A, SERP1, KLF4, FLT1, PSMD10, JAG2, NR1H2, ICAM1, HLA-DRB1, TRIAP1, RDX, YBX3, S100A9, STAT3, TCIM, VEGFC, DDX21, CD74, TMEM88, TIMP3, LTBP4, IL6, …	102, 10395, 9867, 2752, 8692, 1393, 1739, 8743, 2171, 948, 3087, 5187, 6358, 4296, 23643, 768211, 10365, 3655, 708, 1601, 6386, 8682, 9709, 6934, 10161, 51162, 1942, 1848, 5879, 3925, 351, 2022, 6711, 5336, 81619, 10266, 5868, 27230, 9314, 2321, 5716, 3714, 7376, 3383, 3123, 51499, 5962, 8531, 6280, 6774, 56892, 7424, 9188, 972, 92162, 7078, 8425, 3569, 5547, 10114
regulation of cellular response to stress	GO:0080135	5.09597e-07	n/a	22	6.43518	663	PJA2, CRHBP, DLG1, CD36, PER1, MAP3K11, NCOA7, RELL1, ERCC4, SDCBP, HERPUD1, APP, DNAJB6, CHORDC1, KLF4, PSMD10, B2M, NR1H2, TRIAP1, YBX3, CD74, HIPK3	9867, 1393, 1739, 948, 5187, 4296, 135112, 768211, 2072, 6386, 9709, 351, 10049, 26973, 9314, 5716, 567, 7376, 51499, 8531, 972, 10114
cytokine production involved in immune response	GO:0002367	5.12612e-07	n/a	9	0.960909	99	CD36, HLA-E, PLCG2, B2M, HLA-A, DDX21, CD74, TNFRSF1B, IL6	948, 3133, 5336, 567, 3105, 9188, 972, 7133, 3569
positive regulation of cell migration	GO:0030335	5.1502e-07	n/a	20	5.40632	557	ADAM10, SEMA3G, ITGA6, C1QBP, DAB2, SDCBP, PODXL, RAC1, S1PR1, APP, PLCG2, SYNE2, FLT1, ETS1, ICAM1, RDX, STAT3, VEGFC, CD74, IL6	102, 56920, 3655, 708, 1601, 6386, 5420, 5879, 1901, 351, 5336, 23224, 2321, 2113, 3383, 5962, 6774, 7424, 972, 3569
cell migration	GO:0016477	5.56016e-07	n/a	36	14.8892	1534	ADAM10, DLC1, GLUL, HYAL2, SEMA3G, CCL14, ITGA6, C1QBP, DAB2, SDCBP, PODXL, PDLIM1, EFNA1, CLDN5, ID1, RAC1, S1PR1, APP, ENG, PLCG2, SYNE2, KLF4, FLT1, ETS1, ICAM1, TMSB10, RDX, S100A9, STAT3, VEGFC, RGCC, PEAK1, CD74, IL6, PRCP, SOX18	102, 10395, 2752, 8692, 56920, 6358, 3655, 708, 1601, 6386, 5420, 9124, 1942, 7122, 3397, 5879, 1901, 351, 2022, 5336, 23224, 9314, 2321, 2113, 3383, 9168, 5962, 6280, 6774, 7424, 28984, 79834, 972, 3569, 5547, 54345
regulation of cellular process	GO:0050794	5.68616e-07	n/a	140	108.515	11180	BCAM, FBLN2, ADAM10, DNAJC3, TMEM109, DLC1, PJA2, PLAAT3, GLUL, HYAL2, CRHBP, HLA-DPA1, BAG3, DPYSL2, DLG1, RAPGEF3, SEMA3G, PCBP2, TMEM115, TNFSF10, FABP5, CD36, HSPE1, HHEX, PER1, CCL14, MAP3K11, NCOA7, LY96, RELL1, PSMC1, FABP4, KLF2, CDK17, TBC1D1, HLA-E, ITGA6, A2M, DNASE1L3, ERCC4, C1QBP, CD59, DAB2, IGLC3, FXYD5, SDCBP, MAST4, PEA15, NAA38, PODXL, BTNL9, CALCRL, MAP4K3, LMO2, TRMT112, HERP…	4059, 2199, 102, 5611, 79073, 10395, 9867, 11145, 2752, 8692, 1393, 3113, 9531, 1808, 1739, 10411, 56920, 5094, 11070, 8743, 2171, 948, 3336, 3087, 5187, 6358, 4296, 135112, 23643, 768211, 5700, 2167, 10365, 5128, 23216, 3133, 3655, 2, 1776, 2072, 708, 966, 1601, 3539, 53827, 6386, 375449, 8682, 84316, 5420, 153579, 10203, 8491, 4005, 51504, 9709, 7025, 6934, 10063, 9124, 2114, 996, 9908, 10161, …
MAPK cascade	GO:0000165	5.78393e-07	n/a	24	7.5708	780	PJA2, HYAL2, DLG1, CD36, PER1, CCL14, MAP3K11, RELL1, SDCBP, PEA15, MAP4K3, EFNA1, DUSP6, APP, PLCG2, KLF4, FLT1, PSMD10, ICAM1, HLA-DRB1, CD74, TIMP3, IL6, HIPK3	9867, 8692, 1739, 948, 5187, 6358, 4296, 768211, 6386, 8682, 8491, 1942, 1848, 351, 5336, 9314, 2321, 5716, 3383, 3123, 972, 7078, 3569, 10114
regulation of cell population proliferation	GO:0042127	6.21912e-07	n/a	39	16.9761	1749	ADAM10, DLC1, GLUL, HLA-DPA1, DLG1, TMEM115, HHEX, CCL14, HLA-E, SDCBP, CALCRL, TCF7L2, COX17, EGFL7, CLDN5, ID1, S1PR1, APP, ENG, PLPP1, NEAT1, KLF4, FLT1, ANXA2, B2M, JAG2, ETS1, HLA-DPB1, HLA-A, HLA-DRB1, CNOT6L, STAT3, VEGFC, CRIP2, RGCC, CD74, TNFRSF1B, IL6, SOX18	102, 10395, 2752, 3113, 1739, 11070, 3087, 6358, 3133, 6386, 10203, 6934, 10063, 51162, 7122, 3397, 1901, 351, 2022, 8611, 283131, 9314, 2321, 302, 567, 3714, 2113, 3115, 3105, 3123, 246175, 6774, 7424, 1397, 28984, 972, 7133, 3569, 54345
cell death	GO:0008219	6.85215e-07	n/a	44	20.5382	2116	ADAM10, DNAJC3, TMEM109, DLC1, HYAL2, BAG3, TNFSF10, CD36, MAP3K11, NCOA7, PSMC1, ITGA6, DNASE1L3, C1QBP, DAB2, PEA15, NAA38, HERPUD1, TCF7L2, IFI27, EFNA1, ID1, DUSP6, APP, ENG, DNAJB6, PLCG2, RAMP2, BNIP2, KLF4, PSMD10, JAG2, ICAM1, TRIAP1, YBX3, S100A9, STAT3, TCIM, RGCC, CD74, TNFRSF1B, TIMP3, IL6, HIPK3	102, 5611, 79073, 10395, 8692, 9531, 8743, 948, 4296, 135112, 5700, 3655, 1776, 708, 1601, 8682, 84316, 9709, 6934, 3429, 1942, 3397, 1848, 351, 2022, 10049, 5336, 10266, 663, 9314, 5716, 3714, 3383, 51499, 8531, 6280, 6774, 56892, 28984, 972, 7133, 7078, 3569, 10114
regulation of MAPK cascade	GO:0043408	7.78341e-07	n/a	22	6.60018	680	PJA2, HYAL2, DLG1, CD36, PER1, CCL14, MAP3K11, RELL1, SDCBP, EFNA1, DUSP6, APP, PLCG2, KLF4, FLT1, PSMD10, ICAM1, HLA-DRB1, CD74, TIMP3, IL6, HIPK3	9867, 8692, 1739, 948, 5187, 6358, 4296, 768211, 6386, 1942, 1848, 351, 5336, 9314, 2321, 5716, 3383, 3123, 972, 7078, 3569, 10114
protein phosphorylation	GO:0006468	8.16945e-07	n/a	36	15.1319	1559	ADAM10, DNAJC3, HYAL2, DLG1, RAPGEF3, CD36, HHEX, MAP3K11, FABP4, CDK17, DAB2, SDCBP, MAST4, MAP4K3, EFNA1, DUSP6, RAC1, APP, ENG, PRKD3, SPTBN1, PLCG2, CHORDC1, FLT1, ANXA2, PSMD10, ICAM1, HLA-DRB1, PTPRB, TCIM, VEGFC, RGCC, PEAK1, CD74, IL6, HIPK3	102, 5611, 8692, 1739, 10411, 948, 3087, 4296, 2167, 5128, 1601, 6386, 375449, 8491, 1942, 1848, 5879, 351, 2022, 23683, 6711, 5336, 26973, 2321, 302, 5716, 3383, 3123, 5787, 56892, 7424, 28984, 79834, 972, 3569, 10114
antigen processing and presentation of endogenous peptide antigen	GO:0002483	8.49054e-07	n/a	5	0.184417	19	HLA-E, B2M, HLA-A, HLA-DRB1, HLA-B	3133, 567, 3105, 3123, 3106
regulation of protein phosphorylation	GO:0001932	8.84457e-07	n/a	29	10.6962	1102	DNAJC3, HYAL2, DLG1, RAPGEF3, CD36, HHEX, MAP3K11, FABP4, DAB2, SDCBP, EFNA1, DUSP6, RAC1, APP, ENG, PLCG2, CHORDC1, FLT1, ANXA2, PSMD10, ICAM1, HLA-DRB1, PTPRB, TCIM, VEGFC, RGCC, CD74, IL6, HIPK3	5611, 8692, 1739, 10411, 948, 3087, 4296, 2167, 1601, 6386, 1942, 1848, 5879, 351, 2022, 5336, 26973, 2321, 302, 5716, 3383, 3123, 5787, 56892, 7424, 28984, 972, 3569, 10114
positive regulation of proteolysis	GO:0045862	9.1084e-07	n/a	16	3.66892	378	DLC1, TNFSF10, HSPE1, PSMC1, DAB2, HERPUD1, EFNA1, CLEC3B, SUMO2, APP, CHFR, PSMD10, S100A9, STAT3, NUB1, TNFRSF1B	10395, 8743, 3336, 5700, 1601, 9709, 1942, 7123, 6613, 351, 55743, 5716, 6280, 6774, 51667, 7133
antigen processing and presentation	GO:0019882	9.17496e-07	n/a	9	1.02885	106	HLA-DPA1, HLA-E, B2M, HLA-DPB1, ICAM1, HLA-A, HLA-DRB1, CD74, HLA-B	3113, 3133, 567, 3115, 3383, 3105, 3123, 972, 3106
regulation of programmed cell death	GO:0043067	1.01853e-06	n/a	35	14.6078	1505	ADAM10, DNAJC3, DLC1, HYAL2, BAG3, TNFSF10, MAP3K11, ITGA6, C1QBP, DAB2, PEA15, NAA38, HERPUD1, TCF7L2, EFNA1, ID1, DUSP6, ENG, DNAJB6, PLCG2, RAMP2, BNIP2, KLF4, PSMD10, ICAM1, TRIAP1, YBX3, S100A9, TCIM, RGCC, CD74, TNFRSF1B, TIMP3, IL6, HIPK3	102, 5611, 10395, 8692, 9531, 8743, 4296, 3655, 708, 1601, 8682, 84316, 9709, 6934, 1942, 3397, 1848, 2022, 10049, 5336, 10266, 663, 9314, 5716, 3383, 51499, 8531, 6280, 56892, 28984, 972, 7133, 7078, 3569, 10114
positive regulation of cell motility	GO:2000147	1.04725e-06	n/a	20	5.65868	583	ADAM10, SEMA3G, ITGA6, C1QBP, DAB2, SDCBP, PODXL, RAC1, S1PR1, APP, PLCG2, SYNE2, FLT1, ETS1, ICAM1, RDX, STAT3, VEGFC, CD74, IL6	102, 56920, 3655, 708, 1601, 6386, 5420, 5879, 1901, 351, 5336, 23224, 2321, 2113, 3383, 5962, 6774, 7424, 972, 3569
positive regulation of cellular catabolic process	GO:0031331	1.05239e-06	n/a	17	4.17364	430	BAG3, PSMC1, DAB2, HERPUD1, STING1, SUMO2, APP, CHFR, TNRC6B, PSMD10, HNRNPD, RDX, CNOT6L, NUB1, TNFRSF1B, IL6, KHSRP	9531, 5700, 1601, 9709, 340061, 6613, 351, 55743, 23112, 5716, 3184, 5962, 246175, 51667, 7133, 3569, 8570
positive regulation of inflammatory response	GO:0050729	1.27359e-06	n/a	10	1.37827	142	HYAL2, FABP4, HLA-E, MGST2, APP, NEAT1, PLCG2, ETS1, S100A9, IL6	8692, 2167, 3133, 4258, 351, 283131, 5336, 2113, 6280, 3569
regulation of inflammatory response	GO:0050727	1.326e-06	n/a	16	3.77569	389	HYAL2, FABP4, HLA-E, DNASE1L3, CALCRL, STING1, MGST2, APP, NEAT1, PLCG2, KLF4, ETS1, HLA-DRB1, S100A9, TNFRSF1B, IL6	8692, 2167, 3133, 1776, 10203, 340061, 4258, 351, 283131, 5336, 9314, 2113, 3123, 6280, 7133, 3569
response to biotic stimulus	GO:0009607	1.46512e-06	n/a	35	14.8407	1529	DNAJC3, IFI44, PJA2, PLAAT3, HYAL2, HLA-DPA1, PCBP2, CD36, CCL14, LY96, FABP4, HLA-E, A2M, C1QBP, IGLC3, G3BP2, IFI27, STING1, MGST2, STMN1, PLCG2, RNASE1, KLF4, B2M, NR1H2, ICAM1, HLA-A, HLA-DRB1, S100A9, DDX21, NUB1, CD74, TNFRSF1B, HLA-B, IL6	5611, 10561, 9867, 11145, 8692, 3113, 5094, 948, 6358, 23643, 2167, 3133, 2, 708, 3539, 9908, 3429, 340061, 4258, 3925, 5336, 6035, 9314, 567, 7376, 3383, 3105, 3123, 6280, 9188, 51667, 972, 7133, 3106, 3569
positive regulation of locomotion	GO:0040017	1.5083e-06	n/a	20	5.79457	597	ADAM10, SEMA3G, ITGA6, C1QBP, DAB2, SDCBP, PODXL, RAC1, S1PR1, APP, PLCG2, SYNE2, FLT1, ETS1, ICAM1, RDX, STAT3, VEGFC, CD74, IL6	102, 56920, 3655, 708, 1601, 6386, 5420, 5879, 1901, 351, 5336, 23224, 2321, 2113, 3383, 5962, 6774, 7424, 972, 3569
regulation of phosphate metabolic process	GO:0019220	1.56517e-06	n/a	33	13.5595	1397	DNAJC3, DLC1, HYAL2, DLG1, RAPGEF3, CD36, HHEX, MAP3K11, FABP4, ITGA6, DAB2, SDCBP, EFNA1, DUSP6, RAC1, APP, ENG, PLCG2, CHORDC1, KLF4, FLT1, ANXA2, PSMD10, ICAM1, HLA-DRB1, PTPRB, STAT3, TCIM, VEGFC, RGCC, CD74, IL6, HIPK3	5611, 10395, 8692, 1739, 10411, 948, 3087, 4296, 2167, 3655, 1601, 6386, 1942, 1848, 5879, 351, 2022, 5336, 26973, 9314, 2321, 302, 5716, 3383, 3123, 5787, 6774, 56892, 7424, 28984, 972, 3569, 10114
regulation of phosphorus metabolic process	GO:0051174	1.56517e-06	n/a	33	13.5595	1397	DNAJC3, DLC1, HYAL2, DLG1, RAPGEF3, CD36, HHEX, MAP3K11, FABP4, ITGA6, DAB2, SDCBP, EFNA1, DUSP6, RAC1, APP, ENG, PLCG2, CHORDC1, KLF4, FLT1, ANXA2, PSMD10, ICAM1, HLA-DRB1, PTPRB, STAT3, TCIM, VEGFC, RGCC, CD74, IL6, HIPK3	5611, 10395, 8692, 1739, 10411, 948, 3087, 4296, 2167, 3655, 1601, 6386, 1942, 1848, 5879, 351, 2022, 5336, 26973, 9314, 2321, 302, 5716, 3383, 3123, 5787, 6774, 56892, 7424, 28984, 972, 3569, 10114
immune system process	GO:0002376	1.67121e-06	n/a	51	26.4395	2724	ADAM10, IFI44, PJA2, HYAL2, HLA-DPA1, DLG1, RAPGEF3, PCBP2, TNFSF10, CD36, HHEX, CCL14, LY96, KLF2, HLA-E, A2M, DNASE1L3, C1QBP, CD59, IGLC3, BTNL9, G3BP2, IFI27, STING1, RAC1, S1PR1, APP, PLCG2, KLF4, FLT1, ANXA2, B2M, JAG2, ETS1, NR1H2, HLA-DPB1, ICAM1, HLA-A, HLA-DRB1, S100A9, STAT3, TCIM, VEGFC, DDX21, NUB1, CRIP2, RGCC, CD74, TNFRSF1B, HLA-B, IL6	102, 10561, 9867, 8692, 3113, 1739, 10411, 5094, 8743, 948, 3087, 6358, 23643, 10365, 3133, 2, 1776, 708, 966, 3539, 153579, 9908, 3429, 340061, 5879, 1901, 351, 5336, 9314, 2321, 302, 567, 3714, 2113, 7376, 3115, 3383, 3105, 3123, 6280, 6774, 56892, 7424, 9188, 51667, 1397, 28984, 972, 7133, 3106, 3569
regulation of apoptotic process	GO:0042981	1.79898e-06	n/a	34	14.3069	1474	ADAM10, DNAJC3, DLC1, HYAL2, BAG3, TNFSF10, MAP3K11, ITGA6, C1QBP, DAB2, PEA15, NAA38, HERPUD1, TCF7L2, EFNA1, ID1, DUSP6, ENG, DNAJB6, RAMP2, BNIP2, KLF4, PSMD10, ICAM1, TRIAP1, YBX3, S100A9, TCIM, RGCC, CD74, TNFRSF1B, TIMP3, IL6, HIPK3	102, 5611, 10395, 8692, 9531, 8743, 4296, 3655, 708, 1601, 8682, 84316, 9709, 6934, 1942, 3397, 1848, 2022, 10049, 10266, 663, 9314, 5716, 3383, 51499, 8531, 6280, 56892, 28984, 972, 7133, 7078, 3569, 10114
regulation of cellular component biogenesis	GO:0044087	1.87741e-06	n/a	26	9.26937	955	DLC1, DLG1, RAPGEF3, CD36, TBC1D1, SDCBP, PODXL, G3BP2, CLDN5, ID1, RAC1, S1PR1, STMN1, APP, DNAJB6, SPTBN1, PLCG2, VDAC3, RAB5A, NR1H2, ICAM1, TMSB10, RDX, CNOT6L, RGCC, PEAK1	10395, 1739, 10411, 948, 23216, 6386, 5420, 9908, 7122, 3397, 5879, 1901, 3925, 351, 10049, 6711, 5336, 7419, 5868, 7376, 3383, 9168, 5962, 246175, 28984, 79834
positive regulation of signaling	GO:0023056	1.99554e-06	n/a	37	16.4034	1690	PJA2, GLUL, HYAL2, TNFSF10, FABP5, CD36, HHEX, CCL14, MAP3K11, LY96, RELL1, KLF2, C1QBP, DAB2, SDCBP, PEA15, TCF7L2, LPAR6, EFNA1, RAC1, APP, ENG, PLCG2, TSPAN14, SERP1, FLT1, ANXA2, JAG2, ICAM1, HLA-DRB1, S100A9, STAT3, TCIM, DDX21, CD74, TIMP3, IL6	9867, 2752, 8692, 8743, 2171, 948, 3087, 6358, 4296, 23643, 768211, 10365, 708, 1601, 6386, 8682, 6934, 10161, 1942, 5879, 351, 2022, 5336, 81619, 27230, 2321, 302, 3714, 3383, 3123, 6280, 6774, 56892, 9188, 972, 7078, 3569
phosphorylation	GO:0016310	1.99911e-06	n/a	39	17.7914	1833	ADAM10, DNAJC3, HYAL2, DLG1, RAPGEF3, CD36, HHEX, MAP3K11, FABP4, CDK17, ITGA6, DAB2, SDCBP, MAST4, MAP4K3, EFNA1, DUSP6, RAC1, APP, ENG, PRKD3, SPTBN1, PLCG2, CHORDC1, KLF4, FLT1, ANXA2, PSMD10, ICAM1, HLA-DRB1, PTPRB, STAT3, TCIM, VEGFC, RGCC, PEAK1, CD74, IL6, HIPK3	102, 5611, 8692, 1739, 10411, 948, 3087, 4296, 2167, 5128, 3655, 1601, 6386, 375449, 8491, 1942, 1848, 5879, 351, 2022, 23683, 6711, 5336, 26973, 9314, 2321, 302, 5716, 3383, 3123, 5787, 6774, 56892, 7424, 28984, 79834, 972, 3569, 10114
response to other organism	GO:0051707	2.1548e-06	n/a	34	14.4233	1486	DNAJC3, IFI44, PJA2, PLAAT3, HYAL2, HLA-DPA1, PCBP2, CD36, CCL14, LY96, FABP4, HLA-E, A2M, C1QBP, IGLC3, G3BP2, IFI27, STING1, MGST2, STMN1, PLCG2, RNASE1, B2M, NR1H2, ICAM1, HLA-A, HLA-DRB1, S100A9, DDX21, NUB1, CD74, TNFRSF1B, HLA-B, IL6	5611, 10561, 9867, 11145, 8692, 3113, 5094, 948, 6358, 23643, 2167, 3133, 2, 708, 3539, 9908, 3429, 340061, 4258, 3925, 5336, 6035, 567, 7376, 3383, 3105, 3123, 6280, 9188, 51667, 972, 7133, 3106, 3569
cellular response to chemical stimulus	GO:0070887	2.17861e-06	n/a	55	29.7785	3068	ADAM10, HYAL2, CRHBP, HLA-DPA1, BAG3, RAPGEF3, CD36, HHEX, PER1, CCL14, NCOA7, LY96, FABP4, KLF2, ITGA6, C1QBP, DAB2, SDCBP, CALCRL, LMO2, HERPUD1, IFI27, CLEC3B, STING1, CLDN5, ID1, RAC1, MGST2, S1PR1, APP, ENG, PLPP1, PLCG2, RAMP2, SERP1, KLF4, FLT1, B2M, ETS1, NR1H2, ICAM1, HLA-DRB1, HNRNPD, RDX, YBX3, S100A9, STAT3, VEGFC, RGCC, CD74, TNFRSF1B, LTBP4, IL6, PRCP, KHSRP	102, 8692, 1393, 3113, 9531, 10411, 948, 3087, 5187, 6358, 135112, 23643, 2167, 10365, 3655, 708, 1601, 6386, 10203, 4005, 9709, 3429, 7123, 340061, 7122, 3397, 5879, 4258, 1901, 351, 2022, 8611, 5336, 10266, 27230, 9314, 2321, 567, 2113, 7376, 3383, 3123, 3184, 5962, 8531, 6280, 6774, 7424, 28984, 972, 7133, 8425, 3569, 5547, 8570
response to external biotic stimulus	GO:0043207	2.18719e-06	n/a	34	14.433	1487	DNAJC3, IFI44, PJA2, PLAAT3, HYAL2, HLA-DPA1, PCBP2, CD36, CCL14, LY96, FABP4, HLA-E, A2M, C1QBP, IGLC3, G3BP2, IFI27, STING1, MGST2, STMN1, PLCG2, RNASE1, B2M, NR1H2, ICAM1, HLA-A, HLA-DRB1, S100A9, DDX21, NUB1, CD74, TNFRSF1B, HLA-B, IL6	5611, 10561, 9867, 11145, 8692, 3113, 5094, 948, 6358, 23643, 2167, 3133, 2, 708, 3539, 9908, 3429, 340061, 4258, 3925, 5336, 6035, 567, 7376, 3383, 3105, 3123, 6280, 9188, 51667, 972, 7133, 3106, 3569
regulation of intracellular signal transduction	GO:1902531	2.19978e-06	n/a	37	16.4713	1697	DLC1, PJA2, HYAL2, DLG1, TNFSF10, CD36, PER1, CCL14, MAP3K11, RELL1, C1QBP, SDCBP, HERPUD1, TCF7L2, LPAR6, EFNA1, DUSP6, RAC1, STMN1, APP, ENG, PLCG2, KLF4, FLT1, PSMD10, ICAM1, HLA-DRB1, TRIAP1, RDX, YBX3, S100A9, TCIM, DDX21, CD74, TIMP3, IL6, HIPK3	10395, 9867, 8692, 1739, 8743, 948, 5187, 6358, 4296, 768211, 708, 6386, 9709, 6934, 10161, 1942, 1848, 5879, 3925, 351, 2022, 5336, 9314, 2321, 5716, 3383, 3123, 51499, 5962, 8531, 6280, 56892, 9188, 972, 7078, 3569, 10114
positive regulation of signal transduction	GO:0009967	2.25331e-06	n/a	34	14.4525	1489	PJA2, HYAL2, TNFSF10, FABP5, CD36, HHEX, CCL14, MAP3K11, LY96, RELL1, KLF2, C1QBP, DAB2, SDCBP, PEA15, TCF7L2, LPAR6, EFNA1, RAC1, APP, ENG, PLCG2, TSPAN14, FLT1, JAG2, ICAM1, HLA-DRB1, S100A9, STAT3, TCIM, DDX21, CD74, TIMP3, IL6	9867, 8692, 8743, 2171, 948, 3087, 6358, 4296, 23643, 768211, 10365, 708, 1601, 6386, 8682, 6934, 10161, 1942, 5879, 351, 2022, 5336, 81619, 2321, 3714, 3383, 3123, 6280, 6774, 56892, 9188, 972, 7078, 3569
positive regulation of cell population proliferation	GO:0008284	2.5935e-06	n/a	26	9.43438	972	ADAM10, GLUL, HLA-DPA1, DLG1, CCL14, HLA-E, SDCBP, CALCRL, TCF7L2, COX17, EGFL7, CLDN5, ID1, S1PR1, NEAT1, FLT1, ANXA2, ETS1, HLA-DPB1, HLA-A, CNOT6L, STAT3, VEGFC, CRIP2, CD74, IL6	102, 2752, 3113, 1739, 6358, 3133, 6386, 10203, 6934, 10063, 51162, 7122, 3397, 1901, 283131, 2321, 302, 2113, 3115, 3105, 246175, 6774, 7424, 1397, 972, 3569
cellular response to stimulus	GO:0051716	2.86704e-06	n/a	103	72.3108	7450	BCAM, ADAM10, DNAJC3, TMEM109, DLC1, PJA2, GLUL, HYAL2, CRHBP, HLA-DPA1, BAG3, DPYSL2, DLG1, RAPGEF3, SEMA3G, UPP1, TNFSF10, FABP5, CD36, HHEX, PER1, CCL14, MAP3K11, NCOA7, LY96, RELL1, FABP4, KLF2, ITGA6, ERCC4, C1QBP, CD59, DAB2, IGLC3, SDCBP, MAST4, PEA15, BTNL9, CALCRL, MAP4K3, LMO2, HERPUD1, NR2F1, TCF7L2, G3BP2, LPAR6, EGFL7, IFI27, EFNA1, CLEC3B, STING1, CLDN5, ID1, GNG11, DUSP6, RAC1, MGS…	4059, 102, 5611, 79073, 10395, 9867, 2752, 8692, 1393, 3113, 9531, 1808, 1739, 10411, 56920, 7378, 8743, 2171, 948, 3087, 5187, 6358, 4296, 135112, 23643, 768211, 2167, 10365, 3655, 2072, 708, 966, 1601, 3539, 6386, 375449, 8682, 153579, 10203, 8491, 4005, 9709, 7025, 6934, 9908, 10161, 51162, 3429, 1942, 7123, 340061, 7122, 3397, 2791, 1848, 5879, 4258, 1901, 3925, 351, 55743, 2022, 8611, 23683,…
response to stimulus	GO:0050896	3.14103e-06	n/a	118	87.3456	8999	BCAM, HSPG2, ADAM10, DNAJC3, IFI44, TMEM109, DLC1, PJA2, PLAAT3, GLUL, HYAL2, CRHBP, HLA-DPA1, BAG3, DPYSL2, DLG1, RAPGEF3, SEMA3G, PCBP2, UPP1, TNFSF10, FABP5, CD36, HSPE1, HHEX, PER1, CCL14, MAP3K11, NCOA7, LY96, RELL1, FABP4, KLF2, HLA-E, ITGA6, A2M, DNASE1L3, ERCC4, C1QBP, CD59, DAB2, IGLC3, SDCBP, MAST4, PEA15, BTNL9, CALCRL, MAP4K3, LMO2, HERPUD1, NR2F1, TCF7L2, PDLIM1, G3BP2, LPAR6, EGFL7,…	4059, 3339, 102, 5611, 10561, 79073, 10395, 9867, 11145, 2752, 8692, 1393, 3113, 9531, 1808, 1739, 10411, 56920, 5094, 7378, 8743, 2171, 948, 3336, 3087, 5187, 6358, 4296, 135112, 23643, 768211, 2167, 10365, 3133, 3655, 2, 1776, 2072, 708, 966, 1601, 3539, 6386, 375449, 8682, 153579, 10203, 8491, 4005, 9709, 7025, 6934, 9124, 9908, 10161, 51162, 3429, 1942, 7123, 340061, 7122, 3397, 2791, 1848, 5…
regulation of organelle organization	GO:0033043	3.17385e-06	n/a	28	10.7738	1110	DLC1, DLG1, RAPGEF3, TNFSF10, TBC1D1, ERCC4, SDCBP, CDC27, G3BP2, ID1, RAC1, S1PR1, STMN1, CHFR, SPTBN1, VDAC3, ANAPC7, RAB5A, ANXA2, PSMD10, ICAM1, TMSB10, TRIAP1, HNRNPD, RDX, CNOT6L, S100A9, RGCC	10395, 1739, 10411, 8743, 23216, 2072, 6386, 996, 9908, 3397, 5879, 1901, 3925, 55743, 6711, 7419, 51434, 5868, 302, 5716, 3383, 9168, 51499, 3184, 5962, 246175, 6280, 28984
positive regulation of cytokine production	GO:0001819	3.31029e-06	n/a	17	4.54248	468	HYAL2, HLA-DPA1, CD36, LY96, HLA-E, STING1, APP, SPTBN1, PLCG2, B2M, HLA-DPB1, HLA-A, STAT3, DDX21, RGCC, CD74, IL6	8692, 3113, 948, 23643, 3133, 340061, 351, 6711, 5336, 567, 3115, 3105, 6774, 9188, 28984, 972, 3569
tube development	GO:0035295	3.39959e-06	n/a	28	10.8126	1114	HSPG2, DLC1, GLUL, DLG1, RAPGEF3, HHEX, KLF2, PODXL, CALCRL, EGFL7, EFNA1, CLDN5, ID1, S1PR1, ENG, SAT1, RAMP2, KLF4, FLT1, ANXA2, ETS1, PTPRB, STAT3, VEGFC, RGCC, IL6, PRCP, SOX18	3339, 10395, 2752, 1739, 10411, 3087, 10365, 5420, 10203, 51162, 1942, 7122, 3397, 1901, 2022, 6303, 10266, 9314, 2321, 302, 2113, 5787, 6774, 7424, 28984, 3569, 5547, 54345
regulation of biological process	GO:0050789	3.50969e-06	n/a	145	116.746	12028	BCAM, HSPG2, FBLN2, ADAM10, DNAJC3, TMEM109, DLC1, PJA2, PLAAT3, GLUL, HYAL2, CRHBP, HLA-DPA1, BAG3, DPYSL2, DLG1, RAPGEF3, SEMA3G, PCBP2, TMEM115, TNFSF10, FABP5, CD36, HSPE1, HHEX, PER1, CCL14, MAP3K11, NCOA7, LY96, RELL1, PSMC1, FABP4, KLF2, CDK17, TBC1D1, HLA-E, ITGA6, A2M, DNASE1L3, ERCC4, C1QBP, CD59, DAB2, IGLC3, FXYD5, SDCBP, MAST4, PEA15, NAA38, PODXL, BTNL9, CALCRL, MAP4K3, LMO2, TRMT11…	4059, 3339, 2199, 102, 5611, 79073, 10395, 9867, 11145, 2752, 8692, 1393, 3113, 9531, 1808, 1739, 10411, 56920, 5094, 11070, 8743, 2171, 948, 3336, 3087, 5187, 6358, 4296, 135112, 23643, 768211, 5700, 2167, 10365, 5128, 23216, 3133, 3655, 2, 1776, 2072, 708, 966, 1601, 3539, 53827, 6386, 375449, 8682, 84316, 5420, 153579, 10203, 8491, 4005, 51504, 9709, 7025, 6934, 10063, 9124, 2114, 996, 9908, 1…
anatomical structure formation involved in morphogenesis	GO:0048646	3.56714e-06	n/a	29	11.4727	1182	HSPG2, DLC1, GLUL, RAPGEF3, CD36, HHEX, KLF2, PODXL, CALCRL, ETS2, EGFL7, EFNA1, CLDN5, ID1, S1PR1, ENG, SAT1, RAMP2, KLF4, FLT1, ANXA2, ETS1, PTPRB, STAT3, VEGFC, RGCC, IL6, PRCP, SOX18	3339, 10395, 2752, 10411, 948, 3087, 10365, 5420, 10203, 2114, 51162, 1942, 7122, 3397, 1901, 2022, 6303, 10266, 9314, 2321, 302, 2113, 5787, 6774, 7424, 28984, 3569, 5547, 54345
negative regulation of cellular component organization	GO:0051129	3.77602e-06	n/a	21	6.70695	691	DLC1, RAPGEF3, SEMA3G, ERCC4, SDCBP, NR2F1, EFNA1, ID1, RAC1, S1PR1, STMN1, APP, DNAJB6, SPTBN1, PSMD10, B2M, NR1H2, TMSB10, TRIAP1, RDX, TNFRSF1B	10395, 10411, 56920, 2072, 6386, 7025, 1942, 3397, 5879, 1901, 3925, 351, 10049, 6711, 5716, 567, 7376, 9168, 51499, 5962, 7133
response to chemical	GO:0042221	3.9733e-06	n/a	71	43.5612	4488	ADAM10, DNAJC3, GLUL, HYAL2, CRHBP, HLA-DPA1, BAG3, DPYSL2, RAPGEF3, SEMA3G, TNFSF10, CD36, HSPE1, HHEX, PER1, CCL14, NCOA7, LY96, FABP4, KLF2, ITGA6, C1QBP, DAB2, SDCBP, PEA15, CALCRL, MAP4K3, LMO2, HERPUD1, TCF7L2, IFI27, EFNA1, CLEC3B, STING1, CLDN5, ID1, DUSP6, RAC1, MGST2, S1PR1, APP, ENG, PLPP1, PLCG2, SEC61B, RAMP2, SERP1, KLF4, FLT1, ANXA2, B2M, ETS1, NR1H2, ICAM1, HLA-DRB1, HNRNPD, RDX, …	102, 5611, 2752, 8692, 1393, 3113, 9531, 1808, 10411, 56920, 8743, 948, 3336, 3087, 5187, 6358, 135112, 23643, 2167, 10365, 3655, 708, 1601, 6386, 8682, 10203, 8491, 4005, 9709, 6934, 3429, 1942, 7123, 340061, 7122, 3397, 1848, 5879, 4258, 1901, 351, 2022, 8611, 5336, 10952, 10266, 27230, 9314, 2321, 302, 567, 2113, 7376, 3383, 3123, 3184, 5962, 8531, 6280, 6774, 7424, 9188, 51667, 28984, 972, 71…
regulation of macromolecule metabolic process	GO:0060255	4.02091e-06	n/a	94	64.2062	6615	ADAM10, DNAJC3, DLC1, HYAL2, HLA-DPA1, BAG3, DLG1, RAPGEF3, PCBP2, TNFSF10, CD36, HSPE1, HHEX, PER1, MAP3K11, NCOA7, LY96, PSMC1, FABP4, KLF2, CDK17, HLA-E, ITGA6, A2M, ERCC4, C1QBP, DAB2, SDCBP, BTNL9, LMO2, TRMT112, HERPUD1, NR2F1, TCF7L2, PDLIM1, ETS2, G3BP2, CCDC85B, IFI27, EFNA1, CLEC3B, STING1, CLDN5, ID1, DUSP6, SUMO2, RAC1, S1PR1, APP, CHFR, ENG, NEAT1, DNAJB6, SPTBN1, PLCG2, CHORDC1, RAM…	102, 5611, 10395, 8692, 3113, 9531, 1739, 10411, 5094, 8743, 948, 3336, 3087, 5187, 4296, 135112, 23643, 5700, 2167, 10365, 5128, 3133, 3655, 2, 2072, 708, 1601, 6386, 153579, 4005, 51504, 9709, 7025, 6934, 9124, 2114, 9908, 11007, 3429, 1942, 7123, 340061, 7122, 3397, 1848, 6613, 5879, 1901, 351, 55743, 2022, 283131, 10049, 6711, 5336, 26973, 10266, 27230, 27335, 9314, 2321, 302, 23112, 5716, 56…
programmed cell death	GO:0012501	4.27632e-06	n/a	40	19.0726	1965	ADAM10, DNAJC3, TMEM109, DLC1, HYAL2, BAG3, TNFSF10, MAP3K11, ITGA6, DNASE1L3, C1QBP, DAB2, PEA15, NAA38, HERPUD1, TCF7L2, IFI27, EFNA1, ID1, DUSP6, APP, ENG, DNAJB6, PLCG2, RAMP2, BNIP2, KLF4, PSMD10, JAG2, ICAM1, TRIAP1, YBX3, S100A9, TCIM, RGCC, CD74, TNFRSF1B, TIMP3, IL6, HIPK3	102, 5611, 79073, 10395, 8692, 9531, 8743, 4296, 3655, 1776, 708, 1601, 8682, 84316, 9709, 6934, 3429, 1942, 3397, 1848, 351, 2022, 10049, 5336, 10266, 663, 9314, 5716, 3714, 3383, 51499, 8531, 6280, 56892, 28984, 972, 7133, 7078, 3569, 10114
regulation of metabolic process	GO:0019222	4.44093e-06	n/a	99	69.069	7116	ADAM10, DNAJC3, DLC1, HYAL2, HLA-DPA1, BAG3, DLG1, RAPGEF3, PCBP2, TNFSF10, FABP5, CD36, HSPE1, HHEX, PER1, MAP3K11, NCOA7, LY96, PSMC1, FABP4, KLF2, CDK17, HLA-E, ITGA6, A2M, ERCC4, C1QBP, DAB2, SDCBP, BTNL9, LMO2, TRMT112, HERPUD1, NR2F1, TCF7L2, COX17, PDLIM1, ETS2, G3BP2, CCDC85B, IFI27, EFNA1, CLEC3B, STING1, CLDN5, ID1, DUSP6, DEPP1, SUMO2, RAC1, S1PR1, APP, CHFR, ENG, PLPP1, NEAT1, DNAJB6,…	102, 5611, 10395, 8692, 3113, 9531, 1739, 10411, 5094, 8743, 2171, 948, 3336, 3087, 5187, 4296, 135112, 23643, 5700, 2167, 10365, 5128, 3133, 3655, 2, 2072, 708, 1601, 6386, 153579, 4005, 51504, 9709, 7025, 6934, 10063, 9124, 2114, 9908, 11007, 3429, 1942, 7123, 340061, 7122, 3397, 1848, 11067, 6613, 5879, 1901, 351, 55743, 2022, 8611, 283131, 10049, 6711, 5336, 26973, 10266, 27230, 27335, 9314, …
cellular response to organic substance	GO:0071310	4.52219e-06	n/a	46	23.5277	2424	HYAL2, CRHBP, HLA-DPA1, BAG3, RAPGEF3, CD36, HHEX, PER1, CCL14, LY96, FABP4, KLF2, ITGA6, DAB2, SDCBP, CALCRL, LMO2, HERPUD1, IFI27, CLEC3B, STING1, CLDN5, ID1, RAC1, APP, ENG, PLPP1, PLCG2, RAMP2, SERP1, KLF4, FLT1, NR1H2, ICAM1, HLA-DRB1, HNRNPD, RDX, YBX3, STAT3, VEGFC, CD74, TNFRSF1B, LTBP4, IL6, PRCP, KHSRP	8692, 1393, 3113, 9531, 10411, 948, 3087, 5187, 6358, 23643, 2167, 10365, 3655, 1601, 6386, 10203, 4005, 9709, 3429, 7123, 340061, 7122, 3397, 5879, 351, 2022, 8611, 5336, 10266, 27230, 9314, 2321, 7376, 3383, 3123, 3184, 5962, 8531, 6774, 7424, 972, 7133, 8425, 3569, 5547, 8570
positive regulation of cell communication	GO:0010647	4.8676e-06	n/a	36	16.3452	1684	PJA2, GLUL, HYAL2, TNFSF10, FABP5, CD36, HHEX, CCL14, MAP3K11, LY96, RELL1, KLF2, C1QBP, DAB2, SDCBP, PEA15, TCF7L2, LPAR6, EFNA1, RAC1, APP, ENG, PLCG2, TSPAN14, SERP1, FLT1, JAG2, ICAM1, HLA-DRB1, S100A9, STAT3, TCIM, DDX21, CD74, TIMP3, IL6	9867, 2752, 8692, 8743, 2171, 948, 3087, 6358, 4296, 23643, 768211, 10365, 708, 1601, 6386, 8682, 6934, 10161, 1942, 5879, 351, 2022, 5336, 81619, 27230, 2321, 3714, 3383, 3123, 6280, 6774, 56892, 9188, 972, 7078, 3569
regulation of immune system process	GO:0002682	5.13168e-06	n/a	32	13.6566	1407	ADAM10, PJA2, HLA-DPA1, DLG1, CD36, LY96, HLA-E, A2M, DNASE1L3, C1QBP, CD59, IGLC3, BTNL9, STING1, RAC1, APP, PLCG2, B2M, ETS1, NR1H2, HLA-DPB1, ICAM1, HLA-A, HLA-DRB1, STAT3, VEGFC, DDX21, RGCC, CD74, TNFRSF1B, HLA-B, IL6	102, 9867, 3113, 1739, 948, 23643, 3133, 2, 1776, 708, 966, 3539, 153579, 340061, 5879, 351, 5336, 567, 2113, 7376, 3115, 3383, 3105, 3123, 6774, 7424, 9188, 28984, 972, 7133, 3106, 3569
apoptotic process	GO:0006915	5.54033e-06	n/a	39	18.5582	1912	ADAM10, DNAJC3, TMEM109, DLC1, HYAL2, BAG3, TNFSF10, MAP3K11, ITGA6, DNASE1L3, C1QBP, DAB2, PEA15, NAA38, HERPUD1, TCF7L2, IFI27, EFNA1, ID1, DUSP6, APP, ENG, DNAJB6, RAMP2, BNIP2, KLF4, PSMD10, JAG2, ICAM1, TRIAP1, YBX3, S100A9, TCIM, RGCC, CD74, TNFRSF1B, TIMP3, IL6, HIPK3	102, 5611, 79073, 10395, 8692, 9531, 8743, 4296, 3655, 1776, 708, 1601, 8682, 84316, 9709, 6934, 3429, 1942, 3397, 1848, 351, 2022, 10049, 10266, 663, 9314, 5716, 3714, 3383, 51499, 8531, 6280, 56892, 28984, 972, 7133, 7078, 3569, 10114
positive regulation of phosphate metabolic process	GO:0045937	5.61254e-06	n/a	24	8.62877	889	DLC1, DLG1, RAPGEF3, CD36, MAP3K11, ITGA6, DAB2, SDCBP, EFNA1, RAC1, APP, ENG, PLCG2, FLT1, ANXA2, PSMD10, ICAM1, HLA-DRB1, STAT3, TCIM, VEGFC, RGCC, CD74, IL6	10395, 1739, 10411, 948, 4296, 3655, 1601, 6386, 1942, 5879, 351, 2022, 5336, 2321, 302, 5716, 3383, 3123, 6774, 56892, 7424, 28984, 972, 3569
positive regulation of phosphorus metabolic process	GO:0010562	5.61254e-06	n/a	24	8.62877	889	DLC1, DLG1, RAPGEF3, CD36, MAP3K11, ITGA6, DAB2, SDCBP, EFNA1, RAC1, APP, ENG, PLCG2, FLT1, ANXA2, PSMD10, ICAM1, HLA-DRB1, STAT3, TCIM, VEGFC, RGCC, CD74, IL6	10395, 1739, 10411, 948, 4296, 3655, 1601, 6386, 1942, 5879, 351, 2022, 5336, 2321, 302, 5716, 3383, 3123, 6774, 56892, 7424, 28984, 972, 3569
positive regulation of cell adhesion	GO:0045785	5.89607e-06	n/a	16	4.24159	437	FBLN2, HLA-DPA1, CD36, HLA-E, ITGA6, C1QBP, PODXL, RAC1, B2M, ETS1, HLA-DPB1, ICAM1, HLA-A, HLA-DRB1, CD74, IL6	2199, 3113, 948, 3133, 3655, 708, 5420, 5879, 567, 2113, 3115, 3383, 3105, 3123, 972, 3569
receptor-mediated endocytosis	GO:0006898	5.98867e-06	n/a	12	2.41683	249	HSPG2, CD36, DAB2, SDCBP, CALCRL, RAC1, APP, PLCG2, RAMP2, RAB5A, ANXA2, B2M	3339, 948, 1601, 6386, 10203, 5879, 351, 5336, 10266, 5868, 302, 567
regulation of catabolic process	GO:0009894	6.34704e-06	n/a	25	9.29849	958	BAG3, PSMC1, ERCC4, DAB2, SDCBP, HERPUD1, EFNA1, STING1, DEPP1, SUMO2, APP, CHFR, ANXA2, TNRC6B, PSMD10, HNRNPD, RDX, CNOT6L, YBX3, STAT3, NUB1, TNFRSF1B, TIMP3, IL6, KHSRP	9531, 5700, 2072, 1601, 6386, 9709, 1942, 340061, 11067, 6613, 351, 55743, 302, 23112, 5716, 3184, 5962, 246175, 8531, 6774, 51667, 7133, 7078, 3569, 8570
regulation of catalytic activity	GO:0050790	6.76701e-06	n/a	45	23.1298	2383	DNAJC3, DLC1, HYAL2, BAG3, DLG1, RAPGEF3, TNFSF10, HSPE1, HHEX, CCL14, MAP3K11, FABP4, TBC1D1, ITGA6, A2M, ERCC4, HERPUD1, COX17, EFNA1, MGST2, S1PR1, STMN1, APP, DNAJB6, CHORDC1, BNIP2, KLF4, FLT1, ANXA2, PSMD10, NR1H2, ICAM1, HLA-DRB1, PTPRB, TRIAP1, HNRNPD, RDX, S100A9, STAT3, TCIM, VEGFC, RGCC, CD74, TIMP3, HIPK3	5611, 10395, 8692, 9531, 1739, 10411, 8743, 3336, 3087, 6358, 4296, 2167, 23216, 3655, 2, 2072, 9709, 10063, 1942, 4258, 1901, 3925, 351, 10049, 26973, 663, 9314, 2321, 302, 5716, 7376, 3383, 3123, 5787, 51499, 3184, 5962, 6280, 6774, 56892, 7424, 28984, 972, 7078, 10114
positive regulation of catabolic process	GO:0009896	6.95424e-06	n/a	17	4.80454	495	BAG3, PSMC1, DAB2, HERPUD1, STING1, SUMO2, APP, CHFR, TNRC6B, PSMD10, HNRNPD, RDX, CNOT6L, NUB1, TNFRSF1B, IL6, KHSRP	9531, 5700, 1601, 9709, 340061, 6613, 351, 55743, 23112, 5716, 3184, 5962, 246175, 51667, 7133, 3569, 8570
positive regulation of immune system process	GO:0002684	7.03241e-06	n/a	24	8.74524	901	ADAM10, HLA-DPA1, CD36, HLA-E, A2M, C1QBP, CD59, IGLC3, BTNL9, STING1, RAC1, APP, PLCG2, B2M, HLA-DPB1, ICAM1, HLA-A, HLA-DRB1, VEGFC, DDX21, RGCC, CD74, HLA-B, IL6	102, 3113, 948, 3133, 2, 708, 966, 3539, 153579, 340061, 5879, 351, 5336, 567, 3115, 3383, 3105, 3123, 7424, 9188, 28984, 972, 3106, 3569
regulation of cell killing	GO:0031341	7.31998e-06	n/a	8	0.999733	103	HLA-E, DNASE1L3, CD59, B2M, ICAM1, HLA-A, HLA-DRB1, HLA-B	3133, 1776, 966, 567, 3383, 3105, 3123, 3106
regulation of developmental process	GO:0050793	7.3211e-06	n/a	46	23.9548	2468	HSPG2, ADAM10, DLC1, PLAAT3, GLUL, DPYSL2, DLG1, RAPGEF3, SEMA3G, CD36, HHEX, KLF2, C1QBP, DAB2, SDCBP, TCF7L2, CCDC85B, EFNA1, CLDN5, ID1, DUSP6, RAC1, S1PR1, APP, ENG, RAMP2, SERP1, KLF4, FLT1, B2M, ETS1, NR1H2, ICAM1, HLA-DRB1, RDX, YBX3, STAT3, PALMD, VEGFC, RGCC, CD74, TNFRSF1B, HLA-B, LTBP4, PALM2AKAP2, IL6	3339, 102, 10395, 11145, 2752, 1808, 1739, 10411, 56920, 948, 3087, 10365, 708, 1601, 6386, 6934, 11007, 1942, 7122, 3397, 1848, 5879, 1901, 351, 2022, 10266, 27230, 9314, 2321, 567, 2113, 7376, 3383, 3123, 5962, 8531, 6774, 54873, 7424, 28984, 972, 7133, 3106, 8425, 445815, 3569
leukocyte mediated immunity	GO:0002443	7.40535e-06	n/a	16	4.31924	445	HLA-DPA1, HLA-E, DNASE1L3, C1QBP, IGLC3, PLCG2, B2M, HLA-DPB1, ICAM1, HLA-A, HLA-DRB1, DDX21, CD74, TNFRSF1B, HLA-B, IL6	3113, 3133, 1776, 708, 3539, 5336, 567, 3115, 3383, 3105, 3123, 9188, 972, 7133, 3106, 3569
anatomical structure morphogenesis	GO:0009653	7.50176e-06	n/a	49	26.2745	2707	HSPG2, ADAM10, DLC1, GLUL, HYAL2, DPYSL2, DLG1, RAPGEF3, SEMA3G, CD36, HHEX, KLF2, ITGA6, C1QBP, DAB2, PODXL, CALCRL, ETS2, EGFL7, EFNA1, CLDN5, ID1, RAC1, S1PR1, STMN1, APP, ENG, DNAJB6, SAT1, RAMP2, SERP1, KLF4, FLT1, ANXA2, JAG2, ETS1, ICAM1, PTPRB, RDX, STAT3, PALMD, VEGFC, RGCC, PEAK1, TNFRSF1B, PALM2AKAP2, IL6, PRCP, SOX18	3339, 102, 10395, 2752, 8692, 1808, 1739, 10411, 56920, 948, 3087, 10365, 3655, 708, 1601, 5420, 10203, 2114, 51162, 1942, 7122, 3397, 5879, 1901, 3925, 351, 2022, 10049, 6303, 10266, 27230, 9314, 2321, 302, 3714, 2113, 3383, 5787, 5962, 6774, 54873, 7424, 28984, 79834, 7133, 445815, 3569, 5547, 54345
regulation of protein modification process	GO:0031399	7.6081e-06	n/a	33	14.598	1504	DNAJC3, DLC1, HYAL2, DLG1, RAPGEF3, CD36, HHEX, MAP3K11, NCOA7, FABP4, DAB2, SDCBP, HERPUD1, EFNA1, DUSP6, RAC1, APP, CHFR, ENG, PLCG2, CHORDC1, FLT1, ANXA2, PSMD10, ICAM1, HLA-DRB1, PTPRB, TCIM, VEGFC, RGCC, CD74, IL6, HIPK3	5611, 10395, 8692, 1739, 10411, 948, 3087, 4296, 135112, 2167, 1601, 6386, 9709, 1942, 1848, 5879, 351, 55743, 2022, 5336, 26973, 2321, 302, 5716, 3383, 3123, 5787, 56892, 7424, 28984, 972, 3569, 10114
cell motility	GO:0048870	7.6194e-06	n/a	36	16.6752	1718	ADAM10, DLC1, GLUL, HYAL2, SEMA3G, CCL14, ITGA6, C1QBP, DAB2, SDCBP, PODXL, PDLIM1, EFNA1, CLDN5, ID1, RAC1, S1PR1, APP, ENG, PLCG2, SYNE2, KLF4, FLT1, ETS1, ICAM1, TMSB10, RDX, S100A9, STAT3, VEGFC, RGCC, PEAK1, CD74, IL6, PRCP, SOX18	102, 10395, 2752, 8692, 56920, 6358, 3655, 708, 1601, 6386, 5420, 9124, 1942, 7122, 3397, 5879, 1901, 351, 2022, 5336, 23224, 9314, 2321, 2113, 3383, 9168, 5962, 6280, 6774, 7424, 28984, 79834, 972, 3569, 5547, 54345
localization of cell	GO:0051674	7.6194e-06	n/a	36	16.6752	1718	ADAM10, DLC1, GLUL, HYAL2, SEMA3G, CCL14, ITGA6, C1QBP, DAB2, SDCBP, PODXL, PDLIM1, EFNA1, CLDN5, ID1, RAC1, S1PR1, APP, ENG, PLCG2, SYNE2, KLF4, FLT1, ETS1, ICAM1, TMSB10, RDX, S100A9, STAT3, VEGFC, RGCC, PEAK1, CD74, IL6, PRCP, SOX18	102, 10395, 2752, 8692, 56920, 6358, 3655, 708, 1601, 6386, 5420, 9124, 1942, 7122, 3397, 5879, 1901, 351, 2022, 5336, 23224, 9314, 2321, 2113, 3383, 9168, 5962, 6280, 6774, 7424, 28984, 79834, 972, 3569, 5547, 54345
positive regulation of T cell mediated cytotoxicity	GO:0001916	8.0146e-06	n/a	5	0.281478	29	HLA-E, B2M, HLA-A, HLA-DRB1, HLA-B	3133, 567, 3105, 3123, 3106
negative regulation of programmed cell death	GO:0043069	8.15334e-06	n/a	24	8.82289	909	ADAM10, DNAJC3, BAG3, ITGA6, DAB2, PEA15, NAA38, HERPUD1, TCF7L2, EFNA1, ID1, DNAJB6, PLCG2, RAMP2, BNIP2, KLF4, PSMD10, ICAM1, TRIAP1, YBX3, TCIM, CD74, IL6, HIPK3	102, 5611, 9531, 3655, 1601, 8682, 84316, 9709, 6934, 1942, 3397, 10049, 5336, 10266, 663, 9314, 5716, 3383, 51499, 8531, 56892, 972, 3569, 10114
positive regulation of protein phosphorylation	GO:0001934	8.40743e-06	n/a	21	7.06608	728	DLG1, RAPGEF3, CD36, MAP3K11, DAB2, SDCBP, EFNA1, RAC1, APP, ENG, PLCG2, FLT1, ANXA2, PSMD10, ICAM1, HLA-DRB1, TCIM, VEGFC, RGCC, CD74, IL6	1739, 10411, 948, 4296, 1601, 6386, 1942, 5879, 351, 2022, 5336, 2321, 302, 5716, 3383, 3123, 56892, 7424, 28984, 972, 3569
regulation of actin filament bundle assembly	GO:0032231	8.44374e-06	n/a	8	1.01915	105	DLC1, RAPGEF3, ID1, RAC1, S1PR1, STMN1, RDX, RGCC	10395, 10411, 3397, 5879, 1901, 3925, 5962, 28984
regulation of cell-cell adhesion	GO:0022407	8.51576e-06	n/a	16	4.36777	450	HLA-DPA1, DLG1, HLA-E, FXYD5, PODXL, KLF4, B2M, ETS1, HLA-DPB1, ICAM1, HLA-A, HLA-DRB1, RDX, RGCC, CD74, IL6	3113, 1739, 3133, 53827, 5420, 9314, 567, 2113, 3115, 3383, 3105, 3123, 5962, 28984, 972, 3569
immune response	GO:0006955	8.62501e-06	n/a	38	18.1893	1874	IFI44, PJA2, HLA-DPA1, RAPGEF3, PCBP2, TNFSF10, CD36, CCL14, LY96, HLA-E, A2M, DNASE1L3, C1QBP, CD59, IGLC3, BTNL9, G3BP2, IFI27, STING1, APP, PLCG2, B2M, ETS1, NR1H2, HLA-DPB1, ICAM1, HLA-A, HLA-DRB1, S100A9, STAT3, TCIM, DDX21, NUB1, RGCC, CD74, TNFRSF1B, HLA-B, IL6	10561, 9867, 3113, 10411, 5094, 8743, 948, 6358, 23643, 3133, 2, 1776, 708, 966, 3539, 153579, 9908, 3429, 340061, 351, 5336, 567, 2113, 7376, 3115, 3383, 3105, 3123, 6280, 6774, 56892, 9188, 51667, 28984, 972, 7133, 3106, 3569
localization	GO:0051179	8.64551e-06	n/a	89	60.5858	6242	HSPG2, ADAM10, TMEM109, DLC1, SLC9A3R2, GLUL, HYAL2, CRHBP, BAG3, DPYSL2, ATP13A3, DLG1, RAPGEF3, SEMA3G, TMEM115, AP1S2, FABP5, CD36, SLC50A1, HHEX, PER1, CCL14, COX5A, FABP4, TBC1D1, ITGA6, C1QBP, DAB2, IGLC3, FXYD5, SDCBP, PEA15, PODXL, CALCRL, HERPUD1, TCF7L2, COX17, PDLIM1, G3BP2, IFI27, EFNA1, SRP14, MRPL18, CLDN5, ID1, RAC1, S1PR1, STMN1, APP, ENG, DNAJB6, SPTBN1, PLCG2, VDAC3, TSPAN14, NX…	3339, 102, 79073, 10395, 9351, 2752, 8692, 1393, 9531, 1808, 79572, 1739, 10411, 56920, 11070, 8905, 2171, 948, 55974, 3087, 5187, 6358, 9377, 2167, 23216, 3655, 708, 1601, 3539, 53827, 6386, 8682, 5420, 10203, 9709, 6934, 10063, 9124, 9908, 3429, 1942, 6727, 29074, 7122, 3397, 5879, 1901, 3925, 351, 2022, 10049, 6711, 5336, 7419, 81619, 29107, 10952, 23224, 10266, 5868, 27230, 9314, 2321, 302, 5…
cell population proliferation	GO:0008283	8.94714e-06	n/a	40	19.6647	2026	ADAM10, DLC1, GLUL, HLA-DPA1, DLG1, TMEM115, HHEX, CCL14, HLA-E, SDCBP, CALCRL, TCF7L2, COX17, EGFL7, CLDN5, ID1, RAC1, S1PR1, APP, ENG, PLPP1, NEAT1, KLF4, FLT1, ANXA2, B2M, JAG2, ETS1, HLA-DPB1, HLA-A, HLA-DRB1, CNOT6L, STAT3, VEGFC, CRIP2, RGCC, CD74, TNFRSF1B, IL6, SOX18	102, 10395, 2752, 3113, 1739, 11070, 3087, 6358, 3133, 6386, 10203, 6934, 10063, 51162, 7122, 3397, 5879, 1901, 351, 2022, 8611, 283131, 9314, 2321, 302, 567, 3714, 2113, 3115, 3105, 3123, 246175, 6774, 7424, 1397, 28984, 972, 7133, 3569, 54345
negative regulation of nitrogen compound metabolic process	GO:0051172	9.18006e-06	n/a	45	23.4015	2411	DNAJC3, HYAL2, BAG3, DLG1, CD36, HHEX, PER1, NCOA7, FABP4, KLF2, A2M, ERCC4, C1QBP, DAB2, SDCBP, HERPUD1, NR2F1, TCF7L2, ETS2, CCDC85B, IFI27, EFNA1, ID1, DUSP6, APP, ENG, DNAJB6, CHORDC1, KLF4, ANXA2, TNRC6B, PSMD10, NR1H2, PTPRB, TRIAP1, HNRNPD, CNOT6L, YBX3, STAT3, LARP7, TIMP3, IL6, SOX18, KHSRP, HIPK3	5611, 8692, 9531, 1739, 948, 3087, 5187, 135112, 2167, 10365, 2, 2072, 708, 1601, 6386, 9709, 7025, 6934, 2114, 11007, 3429, 1942, 3397, 1848, 351, 2022, 10049, 26973, 9314, 302, 23112, 5716, 7376, 5787, 51499, 3184, 246175, 8531, 6774, 51574, 7078, 3569, 54345, 8570, 10114
regulation of actin filament organization	GO:0110053	9.28003e-06	n/a	12	2.5236	260	DLC1, DLG1, RAPGEF3, ID1, RAC1, S1PR1, STMN1, SPTBN1, ICAM1, TMSB10, RDX, RGCC	10395, 1739, 10411, 3397, 5879, 1901, 3925, 6711, 3383, 9168, 5962, 28984
antigen processing and presentation of exogenous peptide antigen via MHC class II	GO:0019886	9.54215e-06	n/a	5	0.291184	30	HLA-DPA1, B2M, HLA-DPB1, HLA-DRB1, CD74	3113, 567, 3115, 3123, 972
response to cytokine	GO:0034097	1.0142e-05	n/a	24	8.93936	921	ADAM10, HYAL2, CRHBP, HLA-DPA1, CCL14, FABP4, KLF2, MAP4K3, IFI27, STING1, APP, KLF4, ETS1, NR1H2, ICAM1, YBX3, STAT3, VEGFC, NUB1, CD74, TNFRSF1B, TIMP3, IL6, KHSRP	102, 8692, 1393, 3113, 6358, 2167, 10365, 8491, 3429, 340061, 351, 9314, 2113, 7376, 3383, 8531, 6774, 7424, 51667, 972, 7133, 7078, 3569, 8570
negative regulation of cellular protein metabolic process	GO:0032269	1.01492e-05	n/a	26	10.1818	1049	DNAJC3, HYAL2, HHEX, NCOA7, FABP4, A2M, SDCBP, HERPUD1, EFNA1, DUSP6, APP, ENG, DNAJB6, CHORDC1, KLF4, ANXA2, TNRC6B, NR1H2, PTPRB, TRIAP1, HNRNPD, CNOT6L, STAT3, TIMP3, KHSRP, HIPK3	5611, 8692, 3087, 135112, 2167, 2, 6386, 9709, 1942, 1848, 351, 2022, 10049, 26973, 9314, 302, 23112, 7376, 5787, 51499, 3184, 246175, 6774, 7078, 8570, 10114
positive regulation of epithelial to mesenchymal transition	GO:0010718	1.08205e-05	n/a	6	0.50472	52	DAB2, SDCBP, TCF7L2, ENG, RGCC, IL6	1601, 6386, 6934, 2022, 28984, 3569
adaptive immune response based on somatic recombination of immune receptors built from immunoglobulin superfamily domains	GO:0002460	1.10449e-05	n/a	14	3.4748	358	HLA-DPA1, HLA-E, C1QBP, IGLC3, B2M, HLA-DPB1, ICAM1, HLA-A, HLA-DRB1, STAT3, CD74, TNFRSF1B, HLA-B, IL6	3113, 3133, 708, 3539, 567, 3115, 3383, 3105, 3123, 6774, 972, 7133, 3106, 3569
T cell mediated immunity	GO:0002456	1.27266e-05	n/a	8	1.07738	111	HLA-E, B2M, ICAM1, HLA-A, HLA-DRB1, TNFRSF1B, HLA-B, IL6	3133, 567, 3383, 3105, 3123, 7133, 3106, 3569
positive regulation of phosphorylation	GO:0042327	1.27345e-05	n/a	22	7.85227	809	DLG1, RAPGEF3, CD36, MAP3K11, ITGA6, DAB2, SDCBP, EFNA1, RAC1, APP, ENG, PLCG2, FLT1, ANXA2, PSMD10, ICAM1, HLA-DRB1, TCIM, VEGFC, RGCC, CD74, IL6	1739, 10411, 948, 4296, 3655, 1601, 6386, 1942, 5879, 351, 2022, 5336, 2321, 302, 5716, 3383, 3123, 56892, 7424, 28984, 972, 3569
peptide antigen assembly with MHC class II protein complex	GO:0002503	1.42662e-05	n/a	4	0.155298	16	HLA-DPA1, B2M, HLA-DPB1, HLA-DRB1	3113, 567, 3115, 3123
MHC class II protein complex assembly	GO:0002399	1.42662e-05	n/a	4	0.155298	16	HLA-DPA1, B2M, HLA-DPB1, HLA-DRB1	3113, 567, 3115, 3123
regulation of leukocyte mediated immunity	GO:0002703	1.52104e-05	n/a	11	2.22271	229	HLA-E, DNASE1L3, PLCG2, B2M, ICAM1, HLA-A, HLA-DRB1, DDX21, TNFRSF1B, HLA-B, IL6	3133, 1776, 5336, 567, 3383, 3105, 3123, 9188, 7133, 3106, 3569
positive regulation of T cell mediated immunity	GO:0002711	1.67114e-05	n/a	6	0.543544	56	HLA-E, B2M, HLA-A, HLA-DRB1, HLA-B, IL6	3133, 567, 3105, 3123, 3106, 3569
negative regulation of apoptotic process	GO:0043066	1.73718e-05	n/a	23	8.61906	888	ADAM10, DNAJC3, BAG3, ITGA6, DAB2, PEA15, NAA38, HERPUD1, TCF7L2, EFNA1, ID1, DNAJB6, RAMP2, BNIP2, KLF4, PSMD10, ICAM1, TRIAP1, YBX3, TCIM, CD74, IL6, HIPK3	102, 5611, 9531, 3655, 1601, 8682, 84316, 9709, 6934, 1942, 3397, 10049, 10266, 663, 9314, 5716, 3383, 51499, 8531, 56892, 972, 3569, 10114
regulation of leukocyte mediated cytotoxicity	GO:0001910	1.74479e-05	n/a	7	0.815317	84	HLA-E, DNASE1L3, B2M, ICAM1, HLA-A, HLA-DRB1, HLA-B	3133, 1776, 567, 3383, 3105, 3123, 3106
protection from natural killer cell mediated cytotoxicity	GO:0042270	1.76067e-05	n/a	3	0.0582369	6	HLA-E, HLA-A, HLA-B	3133, 3105, 3106
ameboidal-type cell migration	GO:0001667	1.79536e-05	n/a	16	4.63954	478	GLUL, HYAL2, SEMA3G, C1QBP, PDLIM1, EFNA1, ID1, RAC1, ENG, PLCG2, KLF4, ETS1, VEGFC, RGCC, PRCP, SOX18	2752, 8692, 56920, 708, 9124, 1942, 3397, 5879, 2022, 5336, 9314, 2113, 7424, 28984, 5547, 54345
antigen processing and presentation of peptide antigen via MHC class II	GO:0002495	1.80548e-05	n/a	5	0.330009	34	HLA-DPA1, B2M, HLA-DPB1, HLA-DRB1, CD74	3113, 567, 3115, 3123, 972
antigen processing and presentation of endogenous peptide antigen via MHC class I	GO:0019885	1.85146e-05	n/a	4	0.165005	17	HLA-E, B2M, HLA-A, HLA-B	3133, 567, 3105, 3106
cellular response to stress	GO:0033554	1.87036e-05	n/a	37	18.0923	1864	DNAJC3, TMEM109, PJA2, GLUL, CRHBP, BAG3, DLG1, UPP1, CD36, PER1, MAP3K11, NCOA7, RELL1, KLF2, ERCC4, SDCBP, MAP4K3, HERPUD1, APP, DNAJB6, SEC61B, CHORDC1, SERP1, KLF4, PSMD10, B2M, ETS1, NR1H2, ICAM1, TRIAP1, YBX3, TCIM, RGCC, CD74, TNFRSF1B, IL6, HIPK3	5611, 79073, 9867, 2752, 1393, 9531, 1739, 7378, 948, 5187, 4296, 135112, 768211, 10365, 2072, 6386, 8491, 9709, 351, 10049, 10952, 26973, 27230, 9314, 5716, 567, 2113, 7376, 3383, 51499, 8531, 56892, 28984, 972, 7133, 3569, 10114
positive regulation of protein binding	GO:0032092	1.88595e-05	n/a	7	0.825023	85	TCF7L2, STING1, CLDN5, APP, RAMP2, ANXA2, B2M	6934, 340061, 7122, 351, 10266, 302, 567
regulation of T cell mediated immunity	GO:0002709	1.88595e-05	n/a	7	0.825023	85	HLA-E, B2M, HLA-A, HLA-DRB1, TNFRSF1B, HLA-B, IL6	3133, 567, 3105, 3123, 7133, 3106, 3569
biological process involved in interspecies interaction between organisms	GO:0044419	1.91226e-05	n/a	34	15.9666	1645	DNAJC3, IFI44, PJA2, PLAAT3, HYAL2, HLA-DPA1, PCBP2, CD36, CCL14, LY96, FABP4, HLA-E, A2M, C1QBP, IGLC3, G3BP2, IFI27, STING1, MGST2, STMN1, PLCG2, RNASE1, B2M, NR1H2, ICAM1, HLA-A, HLA-DRB1, S100A9, DDX21, NUB1, CD74, TNFRSF1B, HLA-B, IL6	5611, 10561, 9867, 11145, 8692, 3113, 5094, 948, 6358, 23643, 2167, 3133, 2, 708, 3539, 9908, 3429, 340061, 4258, 3925, 5336, 6035, 567, 7376, 3383, 3105, 3123, 6280, 9188, 51667, 972, 7133, 3106, 3569
cellular catabolic process	GO:0044248	1.91283e-05	n/a	41	21.0526	2169	DNAJC3, GLUL, BAG3, DPYSL2, PCBP2, UPP1, CD36, PSMC1, DNASE1L3, ERCC4, DAB2, SDCBP, HERPUD1, CDC27, IFI27, EFNA1, STING1, DEPP1, SUMO2, MGST2, APP, CHFR, PLCG2, ANAPC7, SEC61B, RAB5A, ANXA2, TNRC6B, PSMD10, MGAT1, HNRNPD, RDX, CNOT6L, YBX3, S100A9, STAT3, NUB1, TNFRSF1B, TIMP3, IL6, KHSRP	5611, 2752, 9531, 1808, 5094, 7378, 948, 5700, 1776, 2072, 1601, 6386, 9709, 996, 3429, 1942, 340061, 11067, 6613, 4258, 351, 55743, 5336, 51434, 10952, 5868, 302, 23112, 5716, 4245, 3184, 5962, 246175, 8531, 6280, 6774, 51667, 7133, 7078, 3569, 8570
positive regulation of production of molecular mediator of immune response	GO:0002702	2.11644e-05	n/a	8	1.15503	119	CD36, HLA-E, PLCG2, B2M, HLA-A, DDX21, CD74, IL6	948, 3133, 5336, 567, 3105, 9188, 972, 3569
peptide antigen assembly with MHC protein complex	GO:0002501	2.36242e-05	n/a	4	0.174711	18	HLA-DPA1, B2M, HLA-DPB1, HLA-DRB1	3113, 567, 3115, 3123
antigen processing and presentation of peptide or polysaccharide antigen via MHC class II	GO:0002504	2.40798e-05	n/a	5	0.349421	36	HLA-DPA1, B2M, HLA-DPB1, HLA-DRB1, CD74	3113, 567, 3115, 3123, 972
locomotion	GO:0040011	2.41948e-05	n/a	37	18.3058	1886	ADAM10, DLC1, GLUL, HYAL2, DPYSL2, SEMA3G, CCL14, ITGA6, C1QBP, DAB2, SDCBP, PODXL, PDLIM1, EFNA1, CLDN5, ID1, RAC1, S1PR1, APP, ENG, PLCG2, SYNE2, KLF4, FLT1, ETS1, ICAM1, TMSB10, RDX, S100A9, STAT3, VEGFC, RGCC, PEAK1, CD74, IL6, PRCP, SOX18	102, 10395, 2752, 8692, 1808, 56920, 6358, 3655, 708, 1601, 6386, 5420, 9124, 1942, 7122, 3397, 5879, 1901, 351, 2022, 5336, 23224, 9314, 2321, 2113, 3383, 9168, 5962, 6280, 6774, 7424, 28984, 79834, 972, 3569, 5547, 54345
phosphorus metabolic process	GO:0006793	2.42496e-05	n/a	48	26.6434	2745	ADAM10, DNAJC3, DLC1, PLAAT3, HYAL2, DLG1, RAPGEF3, UPP1, FABP5, CD36, HHEX, MAP3K11, FABP4, CDK17, PIGN, ITGA6, DAB2, SDCBP, MAST4, MAP4K3, EFNA1, DUSP6, RAC1, APP, ENG, PLPP1, PRKD3, SPTBN1, PLCG2, CHORDC1, KLF4, FLT1, ANXA2, PSMD10, NR1H2, ICAM1, HLA-DRB1, PTPRB, MGAT1, STAT3, TCIM, VEGFC, DUSP23, RGCC, PEAK1, CD74, IL6, HIPK3	102, 5611, 10395, 11145, 8692, 1739, 10411, 7378, 2171, 948, 3087, 4296, 2167, 5128, 23556, 3655, 1601, 6386, 375449, 8491, 1942, 1848, 5879, 351, 2022, 8611, 23683, 6711, 5336, 26973, 9314, 2321, 302, 5716, 7376, 3383, 3123, 5787, 4245, 6774, 56892, 7424, 54935, 28984, 79834, 972, 3569, 10114
defense response to other organism	GO:0098542	2.45757e-05	n/a	26	10.7156	1104	DNAJC3, PJA2, HYAL2, HLA-DPA1, PCBP2, CD36, CCL14, LY96, HLA-E, A2M, C1QBP, IGLC3, G3BP2, IFI27, STING1, PLCG2, RNASE1, NR1H2, ICAM1, HLA-A, S100A9, DDX21, NUB1, CD74, HLA-B, IL6	5611, 9867, 8692, 3113, 5094, 948, 6358, 23643, 3133, 2, 708, 3539, 9908, 3429, 340061, 5336, 6035, 7376, 3383, 3105, 6280, 9188, 51667, 972, 3106, 3569
regulation of primary metabolic process	GO:0080090	2.5873e-05	n/a	82	55.6745	5736	DNAJC3, DLC1, HYAL2, BAG3, DLG1, RAPGEF3, PCBP2, TNFSF10, FABP5, CD36, HSPE1, HHEX, PER1, MAP3K11, NCOA7, PSMC1, FABP4, KLF2, CDK17, ITGA6, A2M, ERCC4, C1QBP, DAB2, SDCBP, LMO2, TRMT112, HERPUD1, NR2F1, TCF7L2, PDLIM1, ETS2, G3BP2, CCDC85B, IFI27, EFNA1, CLEC3B, STING1, ID1, DUSP6, SUMO2, RAC1, S1PR1, APP, CHFR, ENG, PLPP1, DNAJB6, PLCG2, CHORDC1, SERP1, EIF3K, KLF4, FLT1, ANXA2, TNRC6B, PSMD10, …	5611, 10395, 8692, 9531, 1739, 10411, 5094, 8743, 2171, 948, 3336, 3087, 5187, 4296, 135112, 5700, 2167, 10365, 5128, 3655, 2, 2072, 708, 1601, 6386, 4005, 51504, 9709, 7025, 6934, 9124, 2114, 9908, 11007, 3429, 1942, 7123, 340061, 3397, 1848, 6613, 5879, 1901, 351, 55743, 2022, 8611, 10049, 5336, 26973, 27230, 27335, 9314, 2321, 302, 23112, 5716, 2113, 7376, 3383, 3123, 5787, 51499, 3184, 5962, …
actin filament bundle assembly	GO:0051017	2.68833e-05	n/a	9	1.55298	160	DLC1, RAPGEF3, PDLIM1, ID1, RAC1, S1PR1, STMN1, RDX, RGCC	10395, 10411, 9124, 3397, 5879, 1901, 3925, 5962, 28984
positive regulation of catalytic activity	GO:0043085	2.82172e-05	n/a	26	10.8029	1113	DLC1, DLG1, RAPGEF3, TNFSF10, HSPE1, CCL14, MAP3K11, TBC1D1, ITGA6, COX17, EFNA1, S1PR1, APP, KLF4, FLT1, PSMD10, NR1H2, ICAM1, HLA-DRB1, HNRNPD, S100A9, STAT3, TCIM, VEGFC, RGCC, CD74	10395, 1739, 10411, 8743, 3336, 6358, 4296, 23216, 3655, 10063, 1942, 1901, 351, 9314, 2321, 5716, 7376, 3383, 3123, 3184, 6280, 6774, 56892, 7424, 28984, 972
regulation of nitrogen compound metabolic process	GO:0051171	2.93333e-05	n/a	80	54.0341	5567	DNAJC3, DLC1, HYAL2, BAG3, DLG1, RAPGEF3, PCBP2, TNFSF10, CD36, HSPE1, HHEX, PER1, MAP3K11, NCOA7, PSMC1, FABP4, KLF2, CDK17, ITGA6, A2M, ERCC4, C1QBP, DAB2, SDCBP, LMO2, TRMT112, HERPUD1, NR2F1, TCF7L2, PDLIM1, ETS2, G3BP2, CCDC85B, IFI27, EFNA1, CLEC3B, STING1, ID1, DUSP6, SUMO2, RAC1, S1PR1, APP, CHFR, ENG, DNAJB6, PLCG2, CHORDC1, SERP1, EIF3K, KLF4, FLT1, ANXA2, TNRC6B, PSMD10, ETS1, NR1H2, I…	5611, 10395, 8692, 9531, 1739, 10411, 5094, 8743, 948, 3336, 3087, 5187, 4296, 135112, 5700, 2167, 10365, 5128, 3655, 2, 2072, 708, 1601, 6386, 4005, 51504, 9709, 7025, 6934, 9124, 2114, 9908, 11007, 3429, 1942, 7123, 340061, 3397, 1848, 6613, 5879, 1901, 351, 55743, 2022, 10049, 5336, 26973, 27230, 27335, 9314, 2321, 302, 23112, 5716, 2113, 7376, 3383, 3123, 5787, 51499, 3184, 5962, 246175, 8531…
MHC protein complex assembly	GO:0002396	2.96976e-05	n/a	4	0.184417	19	HLA-DPA1, B2M, HLA-DPB1, HLA-DRB1	3113, 567, 3115, 3123
cell surface receptor signaling pathway	GO:0007166	2.98883e-05	n/a	48	26.8569	2767	ADAM10, HYAL2, BAG3, SEMA3G, TNFSF10, CD36, HHEX, CCL14, LY96, ITGA6, CD59, DAB2, IGLC3, SDCBP, PEA15, BTNL9, CALCRL, TCF7L2, EGFL7, IFI27, EFNA1, CLDN5, ID1, RAC1, STMN1, APP, ENG, SPTBN1, PLCG2, TSPAN14, RAB5A, KLF4, FLT1, JAG2, NR1H2, HLA-DPB1, ICAM1, HLA-A, HLA-DRB1, STAT3, TCIM, VEGFC, CD74, TNFRSF1B, TMEM88, TIMP3, LTBP4, IL6	102, 8692, 9531, 56920, 8743, 948, 3087, 6358, 23643, 3655, 966, 1601, 3539, 6386, 8682, 153579, 10203, 6934, 51162, 3429, 1942, 7122, 3397, 5879, 3925, 351, 2022, 6711, 5336, 81619, 5868, 9314, 2321, 3714, 7376, 3115, 3383, 3105, 3123, 6774, 56892, 7424, 972, 7133, 92162, 7078, 8425, 3569
regulation of nitric oxide biosynthetic process	GO:0045428	3.01531e-05	n/a	6	0.601781	62	CD36, KLF2, RAC1, KLF4, ICAM1, KHSRP	948, 10365, 5879, 9314, 3383, 8570
negative regulation of protein metabolic process	GO:0051248	3.09096e-05	n/a	26	10.8612	1119	DNAJC3, HYAL2, HHEX, NCOA7, FABP4, A2M, SDCBP, HERPUD1, EFNA1, DUSP6, APP, ENG, DNAJB6, CHORDC1, KLF4, ANXA2, TNRC6B, NR1H2, PTPRB, TRIAP1, HNRNPD, CNOT6L, STAT3, TIMP3, KHSRP, HIPK3	5611, 8692, 3087, 135112, 2167, 2, 6386, 9709, 1942, 1848, 351, 2022, 10049, 26973, 9314, 302, 23112, 7376, 5787, 51499, 3184, 246175, 6774, 7078, 8570, 10114
actin filament bundle organization	GO:0061572	3.26646e-05	n/a	9	1.59181	164	DLC1, RAPGEF3, PDLIM1, ID1, RAC1, S1PR1, STMN1, RDX, RGCC	10395, 10411, 9124, 3397, 5879, 1901, 3925, 5962, 28984
movement of cell or subcellular component	GO:0006928	3.28408e-05	n/a	40	20.7906	2142	ADAM10, DLC1, GLUL, HYAL2, BAG3, DPYSL2, DLG1, SEMA3G, CCL14, ITGA6, C1QBP, DAB2, SDCBP, PODXL, PDLIM1, EFNA1, CLDN5, ID1, RAC1, S1PR1, STMN1, APP, ENG, PLCG2, SYNE2, KLF4, FLT1, ETS1, ICAM1, TMSB10, RDX, S100A9, STAT3, VEGFC, RGCC, PEAK1, CD74, IL6, PRCP, SOX18	102, 10395, 2752, 8692, 9531, 1808, 1739, 56920, 6358, 3655, 708, 1601, 6386, 5420, 9124, 1942, 7122, 3397, 5879, 1901, 3925, 351, 2022, 5336, 23224, 9314, 2321, 2113, 3383, 9168, 5962, 6280, 6774, 7424, 28984, 79834, 972, 3569, 5547, 54345
positive regulation of interleukin-6 production	GO:0032755	3.39151e-05	n/a	7	0.902672	93	HYAL2, CD36, APP, PLCG2, STAT3, CD74, IL6	8692, 948, 351, 5336, 6774, 972, 3569
regulation of interleukin-6 production	GO:0032675	3.42641e-05	n/a	9	1.60151	165	HYAL2, CD36, KLF2, APP, PLCG2, STAT3, CD74, HLA-B, IL6	8692, 948, 10365, 351, 5336, 6774, 972, 3106, 3569
interleukin-6 production	GO:0032635	3.42641e-05	n/a	9	1.60151	165	HYAL2, CD36, KLF2, APP, PLCG2, STAT3, CD74, HLA-B, IL6	8692, 948, 10365, 351, 5336, 6774, 972, 3106, 3569
negative regulation of signal transduction	GO:0009968	3.48736e-05	n/a	28	12.2686	1264	DLC1, HYAL2, CRHBP, DLG1, HHEX, PER1, ITGA6, C1QBP, DAB2, PEA15, HERPUD1, TCF7L2, EGFL7, EFNA1, DUSP6, STMN1, KLF4, PSMD10, NR1H2, ICAM1, TRIAP1, YBX3, TCIM, CD74, TMEM88, TIMP3, IL6, HIPK3	10395, 8692, 1393, 1739, 3087, 5187, 3655, 708, 1601, 8682, 9709, 6934, 51162, 1942, 1848, 3925, 9314, 5716, 7376, 3383, 51499, 8531, 56892, 972, 92162, 7078, 3569, 10114
positive regulation of RNA metabolic process	GO:0051254	3.53573e-05	n/a	34	16.4519	1695	HYAL2, HHEX, PER1, NCOA7, KLF2, ITGA6, DAB2, LMO2, TRMT112, NR2F1, TCF7L2, PDLIM1, ETS2, STING1, SUMO2, S1PR1, APP, ENG, KLF4, TNRC6B, ETS1, NR1H2, HLA-DRB1, TRIAP1, HNRNPD, CNOT6L, STAT3, LARP7, RGCC, CD74, TNFRSF1B, IL6, SOX18, KHSRP	8692, 3087, 5187, 135112, 10365, 3655, 1601, 4005, 51504, 7025, 6934, 9124, 2114, 340061, 6613, 1901, 351, 2022, 9314, 23112, 2113, 7376, 3123, 51499, 3184, 246175, 6774, 51574, 28984, 972, 7133, 3569, 54345, 8570
regulation of T cell mediated cytotoxicity	GO:0001914	3.59186e-05	n/a	5	0.37854	39	HLA-E, B2M, HLA-A, HLA-DRB1, HLA-B	3133, 567, 3105, 3123, 3106
regulation of production of molecular mediator of immune response	GO:0002700	3.59295e-05	n/a	9	1.61122	166	CD36, HLA-E, PLCG2, B2M, HLA-A, DDX21, CD74, TNFRSF1B, IL6	948, 3133, 5336, 567, 3105, 9188, 972, 7133, 3569
regulation of nitric oxide metabolic process	GO:0080164	3.61895e-05	n/a	6	0.621194	64	CD36, KLF2, RAC1, KLF4, ICAM1, KHSRP	948, 10365, 5879, 9314, 3383, 8570
signal transduction	GO:0007165	3.67666e-05	n/a	84	58.0039	5976	BCAM, ADAM10, TMEM109, DLC1, PJA2, HYAL2, CRHBP, BAG3, DPYSL2, DLG1, RAPGEF3, SEMA3G, TNFSF10, FABP5, CD36, HHEX, PER1, CCL14, MAP3K11, LY96, RELL1, KLF2, ITGA6, C1QBP, CD59, DAB2, IGLC3, SDCBP, MAST4, PEA15, BTNL9, CALCRL, MAP4K3, HERPUD1, NR2F1, TCF7L2, G3BP2, LPAR6, EGFL7, IFI27, EFNA1, CLDN5, ID1, GNG11, DUSP6, RAC1, S1PR1, STMN1, APP, CHFR, ENG, PLPP1, PRKD3, SPTBN1, PLCG2, TSPAN14, RAMP2, R…	4059, 102, 79073, 10395, 9867, 8692, 1393, 9531, 1808, 1739, 10411, 56920, 8743, 2171, 948, 3087, 5187, 6358, 4296, 23643, 768211, 10365, 3655, 708, 966, 1601, 3539, 6386, 375449, 8682, 153579, 10203, 8491, 9709, 7025, 6934, 9908, 10161, 51162, 3429, 1942, 7122, 3397, 2791, 1848, 5879, 1901, 3925, 351, 55743, 2022, 8611, 23683, 6711, 5336, 81619, 10266, 5868, 27230, 9314, 2321, 5716, 3714, 7376, …
response to tumor necrosis factor	GO:0034612	3.81326e-05	n/a	11	2.45566	253	ADAM10, HYAL2, CRHBP, CCL14, FABP4, KLF2, MAP4K3, ICAM1, YBX3, NUB1, TNFRSF1B	102, 8692, 1393, 6358, 2167, 10365, 8491, 3383, 8531, 51667, 7133
regulation of hydrolase activity	GO:0051336	3.98438e-05	n/a	24	9.72556	1002	DLC1, RAPGEF3, TNFSF10, HSPE1, CCL14, TBC1D1, ITGA6, A2M, HERPUD1, EFNA1, S1PR1, STMN1, APP, DNAJB6, KLF4, FLT1, ANXA2, NR1H2, ICAM1, TRIAP1, RDX, S100A9, STAT3, TIMP3	10395, 10411, 8743, 3336, 6358, 23216, 3655, 2, 9709, 1942, 1901, 3925, 351, 10049, 9314, 2321, 302, 7376, 3383, 51499, 5962, 6280, 6774, 7078
intracellular signal transduction	GO:0035556	4.04195e-05	n/a	46	25.5951	2637	TMEM109, DLC1, PJA2, HYAL2, DLG1, RAPGEF3, TNFSF10, CD36, PER1, CCL14, MAP3K11, RELL1, C1QBP, SDCBP, MAST4, PEA15, MAP4K3, HERPUD1, TCF7L2, G3BP2, LPAR6, EFNA1, DUSP6, RAC1, STMN1, APP, CHFR, ENG, PRKD3, PLCG2, KLF4, FLT1, PSMD10, ICAM1, HLA-DRB1, TRIAP1, RDX, YBX3, S100A9, TCIM, DDX21, CD74, TNFRSF1B, TIMP3, IL6, HIPK3	79073, 10395, 9867, 8692, 1739, 10411, 8743, 948, 5187, 6358, 4296, 768211, 708, 6386, 375449, 8682, 8491, 9709, 6934, 9908, 10161, 1942, 1848, 5879, 3925, 351, 55743, 2022, 23683, 5336, 9314, 2321, 5716, 3383, 3123, 51499, 5962, 8531, 6280, 56892, 9188, 972, 7133, 7078, 3569, 10114
cellular component organization or biogenesis	GO:0071840	4.1495e-05	n/a	87	60.9546	6280	FBLN2, ADAM10, DLC1, PLAAT3, SLC9A3R2, GLUL, HYAL2, HLA-DPA1, BAG3, DPYSL2, DLG1, RAPGEF3, SEMA3G, TNFSF10, CD36, HHEX, PET100, KLF2, CAVIN2, TBC1D1, ITGA6, DNASE1L3, ERCC4, C1QBP, DAB2, IGLC3, FXYD5, SDCBP, MAST4, PODXL, TRMT112, NR2F1, TCF7L2, COX17, PDLIM1, CDC27, G3BP2, CCDC85B, EFNA1, STING1, CLDN5, ID1, RAC1, S1PR1, STMN1, APP, CHFR, ENG, PPFIBP1, DNAJB6, SPTBN1, PLCG2, VDAC3, ANAPC7, TPM3,…	2199, 102, 10395, 11145, 9351, 2752, 8692, 3113, 9531, 1808, 1739, 10411, 56920, 8743, 948, 3087, 100131801, 10365, 8436, 23216, 3655, 1776, 2072, 708, 1601, 3539, 53827, 6386, 375449, 5420, 51504, 7025, 6934, 10063, 9124, 996, 9908, 11007, 1942, 340061, 7122, 3397, 5879, 1901, 3925, 351, 55743, 2022, 8496, 10049, 6711, 5336, 7419, 51434, 7170, 26973, 10266, 5868, 27230, 27335, 54927, 9314, 302, …
phosphate-containing compound metabolic process	GO:0006796	4.23649e-05	n/a	47	26.4298	2723	ADAM10, DNAJC3, DLC1, PLAAT3, HYAL2, DLG1, RAPGEF3, UPP1, FABP5, CD36, HHEX, MAP3K11, FABP4, CDK17, PIGN, ITGA6, DAB2, SDCBP, MAST4, MAP4K3, EFNA1, DUSP6, RAC1, APP, ENG, PLPP1, PRKD3, SPTBN1, PLCG2, CHORDC1, KLF4, FLT1, ANXA2, PSMD10, NR1H2, ICAM1, HLA-DRB1, PTPRB, STAT3, TCIM, VEGFC, DUSP23, RGCC, PEAK1, CD74, IL6, HIPK3	102, 5611, 10395, 11145, 8692, 1739, 10411, 7378, 2171, 948, 3087, 4296, 2167, 5128, 23556, 3655, 1601, 6386, 375449, 8491, 1942, 1848, 5879, 351, 2022, 8611, 23683, 6711, 5336, 26973, 9314, 2321, 302, 5716, 7376, 3383, 3123, 5787, 6774, 56892, 7424, 54935, 28984, 79834, 972, 3569, 10114
lymphocyte mediated immunity	GO:0002449	4.27241e-05	n/a	13	3.42627	353	HLA-DPA1, HLA-E, C1QBP, IGLC3, B2M, HLA-DPB1, ICAM1, HLA-A, HLA-DRB1, CD74, TNFRSF1B, HLA-B, IL6	3113, 3133, 708, 3539, 567, 3115, 3383, 3105, 3123, 972, 7133, 3106, 3569
regulation of cellular protein catabolic process	GO:1903362	4.39768e-05	n/a	11	2.49448	257	PSMC1, DAB2, SDCBP, HERPUD1, EFNA1, SUMO2, CHFR, ANXA2, PSMD10, RDX, NUB1	5700, 1601, 6386, 9709, 1942, 6613, 55743, 302, 5716, 5962, 51667
negative regulation of defense response	GO:0031348	4.55529e-05	n/a	11	2.50419	258	PCBP2, HLA-E, A2M, C1QBP, CALCRL, KLF4, NR1H2, HLA-A, HLA-DRB1, TNFRSF1B, HLA-B	5094, 3133, 2, 708, 10203, 9314, 7376, 3105, 3123, 7133, 3106
regulation of apoptotic signaling pathway	GO:2001233	4.65946e-05	n/a	13	3.45539	356	HYAL2, TNFSF10, ITGA6, PEA15, HERPUD1, TCF7L2, PSMD10, ICAM1, TRIAP1, YBX3, S100A9, CD74, TIMP3	8692, 8743, 3655, 8682, 9709, 6934, 5716, 3383, 51499, 8531, 6280, 972, 7078
regulation of endocytosis	GO:0030100	4.71739e-05	n/a	10	2.07712	214	CD36, DAB2, SDCBP, RAC1, APP, PLCG2, RAB5A, ANXA2, B2M, NR1H2	948, 1601, 6386, 5879, 351, 5336, 5868, 302, 567, 7376
antigen processing and presentation of endogenous peptide antigen via MHC class I via ER pathway	GO:0002484	4.85932e-05	n/a	3	0.0776492	8	HLA-E, HLA-A, HLA-B	3133, 3105, 3106
antigen processing and presentation of endogenous peptide antigen via MHC class I via ER pathway, TAP-independent	GO:0002486	4.85932e-05	n/a	3	0.0776492	8	HLA-E, HLA-A, HLA-B	3133, 3105, 3106
positive regulation of binding	GO:0051099	4.96208e-05	n/a	9	1.67916	173	TCF7L2, STING1, CLDN5, STMN1, APP, RAMP2, KLF4, ANXA2, B2M	6934, 340061, 7122, 3925, 351, 10266, 9314, 302, 567
negative regulation of cellular metabolic process	GO:0031324	4.9624e-05	n/a	45	25.0225	2578	DNAJC3, HYAL2, BAG3, DLG1, CD36, HHEX, PER1, NCOA7, FABP4, KLF2, A2M, ERCC4, C1QBP, DAB2, SDCBP, HERPUD1, NR2F1, TCF7L2, ETS2, CCDC85B, IFI27, EFNA1, ID1, DUSP6, APP, ENG, DNAJB6, CHORDC1, KLF4, ANXA2, TNRC6B, PSMD10, NR1H2, PTPRB, TRIAP1, HNRNPD, CNOT6L, YBX3, STAT3, LARP7, TIMP3, IL6, SOX18, KHSRP, HIPK3	5611, 8692, 9531, 1739, 948, 3087, 5187, 135112, 2167, 10365, 2, 2072, 708, 1601, 6386, 9709, 7025, 6934, 2114, 11007, 3429, 1942, 3397, 1848, 351, 2022, 10049, 26973, 9314, 302, 23112, 5716, 7376, 5787, 51499, 3184, 246175, 8531, 6774, 51574, 7078, 3569, 54345, 8570, 10114
positive regulation of biosynthetic process	GO:0009891	5.02264e-05	n/a	37	18.9367	1951	DNAJC3, HYAL2, CD36, HHEX, PER1, NCOA7, KLF2, ITGA6, C1QBP, DAB2, LMO2, NR2F1, TCF7L2, PDLIM1, ETS2, STING1, SUMO2, RAC1, S1PR1, APP, ENG, PLCG2, SERP1, KLF4, ETS1, NR1H2, ICAM1, HLA-DRB1, TRIAP1, HNRNPD, YBX3, STAT3, LARP7, RGCC, CD74, IL6, SOX18	5611, 8692, 948, 3087, 5187, 135112, 10365, 3655, 708, 1601, 4005, 7025, 6934, 9124, 2114, 340061, 6613, 5879, 1901, 351, 2022, 5336, 27230, 9314, 2113, 7376, 3383, 3123, 51499, 3184, 8531, 6774, 51574, 28984, 972, 3569, 54345
regulation of epithelial to mesenchymal transition	GO:0010717	5.07552e-05	n/a	7	0.960909	99	DAB2, SDCBP, TCF7L2, EFNA1, ENG, RGCC, IL6	1601, 6386, 6934, 1942, 2022, 28984, 3569
positive regulation of leukocyte migration	GO:0002687	5.24107e-05	n/a	8	1.31033	135	ADAM10, C1QBP, RAC1, APP, ICAM1, VEGFC, CD74, IL6	102, 708, 5879, 351, 3383, 7424, 972, 3569
production of molecular mediator of immune response	GO:0002440	5.25315e-05	n/a	12	3.00891	310	HLA-DPA1, CD36, HLA-E, PLCG2, B2M, HLA-DPB1, HLA-A, HLA-DRB1, DDX21, CD74, TNFRSF1B, IL6	3113, 948, 3133, 5336, 567, 3115, 3105, 3123, 9188, 972, 7133, 3569
catabolic process	GO:0009056	5.42658e-05	n/a	44	24.3333	2507	DNAJC3, PLAAT3, GLUL, HYAL2, BAG3, DPYSL2, PCBP2, UPP1, CD36, PSMC1, DNASE1L3, ERCC4, DAB2, SDCBP, HERPUD1, CDC27, IFI27, EFNA1, STING1, DEPP1, SUMO2, MGST2, APP, CHFR, PLCG2, ANAPC7, SEC61B, SAT1, RAB5A, ANXA2, TNRC6B, PSMD10, MGAT1, HNRNPD, RDX, CNOT6L, YBX3, S100A9, STAT3, NUB1, TNFRSF1B, TIMP3, IL6, KHSRP	5611, 11145, 2752, 8692, 9531, 1808, 5094, 7378, 948, 5700, 1776, 2072, 1601, 6386, 9709, 996, 3429, 1942, 340061, 11067, 6613, 4258, 351, 55743, 5336, 51434, 10952, 6303, 5868, 302, 23112, 5716, 4245, 3184, 5962, 246175, 8531, 6280, 6774, 51667, 7133, 7078, 3569, 8570
apoptotic signaling pathway	GO:0097190	5.46402e-05	n/a	17	5.64898	582	TMEM109, HYAL2, BAG3, TNFSF10, ITGA6, PEA15, HERPUD1, TCF7L2, IFI27, PSMD10, ICAM1, TRIAP1, YBX3, S100A9, CD74, TNFRSF1B, TIMP3	79073, 8692, 9531, 8743, 3655, 8682, 9709, 6934, 3429, 5716, 3383, 51499, 8531, 6280, 972, 7133, 7078
positive regulation of myeloid leukocyte cytokine production involved in immune response	GO:0061081	5.47845e-05	n/a	4	0.213535	22	CD36, PLCG2, DDX21, CD74	948, 5336, 9188, 972
extrinsic apoptotic signaling pathway	GO:0097191	5.72899e-05	n/a	10	2.12565	219	HYAL2, BAG3, TNFSF10, ITGA6, PEA15, TCF7L2, IFI27, ICAM1, TNFRSF1B, TIMP3	8692, 9531, 8743, 3655, 8682, 6934, 3429, 3383, 7133, 7078
macromolecule localization	GO:0033036	5.76973e-05	n/a	49	28.3517	2921	ADAM10, SLC9A3R2, GLUL, HYAL2, BAG3, DLG1, RAPGEF3, TMEM115, AP1S2, FABP5, CD36, HHEX, FABP4, TBC1D1, DAB2, SDCBP, CALCRL, HERPUD1, TCF7L2, G3BP2, IFI27, SRP14, MRPL18, ID1, RAC1, DNAJB6, SPTBN1, TSPAN14, NXT1, SEC61B, RAMP2, RAB5A, SERP1, ANXA2, PSMD10, RBP7, NR1H2, HLA-DRB1, TMSB10, TRIAP1, RDX, STAT3, VEGFC, LARP7, CD74, TMEM88, IL6, KHSRP, NOP10	102, 9351, 2752, 8692, 9531, 1739, 10411, 11070, 8905, 2171, 948, 3087, 2167, 23216, 1601, 6386, 10203, 9709, 6934, 9908, 3429, 6727, 29074, 3397, 5879, 10049, 6711, 81619, 29107, 10952, 10266, 5868, 27230, 302, 5716, 116362, 7376, 3123, 9168, 51499, 5962, 6774, 7424, 51574, 972, 92162, 3569, 8570, 55505
positive regulation of leukocyte mediated immunity	GO:0002705	5.81759e-05	n/a	8	1.32974	137	HLA-E, PLCG2, B2M, HLA-A, HLA-DRB1, DDX21, HLA-B, IL6	3133, 5336, 567, 3105, 3123, 9188, 3106, 3569
positive regulation of cellular component organization	GO:0051130	5.87487e-05	n/a	24	9.96822	1027	DLG1, RAPGEF3, TNFSF10, CD36, ITGA6, DAB2, SDCBP, CDC27, G3BP2, CLDN5, ID1, RAC1, APP, PLCG2, ANAPC7, ANXA2, B2M, NR1H2, ICAM1, HNRNPD, CNOT6L, S100A9, RGCC, IL6	1739, 10411, 8743, 948, 3655, 1601, 6386, 996, 9908, 7122, 3397, 5879, 351, 5336, 51434, 302, 567, 7376, 3383, 3184, 246175, 6280, 28984, 3569
regulation of supramolecular fiber organization	GO:1902903	6.00985e-05	n/a	13	3.54274	365	DLC1, DLG1, RAPGEF3, ID1, RAC1, S1PR1, STMN1, APP, SPTBN1, ICAM1, TMSB10, RDX, RGCC	10395, 1739, 10411, 3397, 5879, 1901, 3925, 351, 6711, 3383, 9168, 5962, 28984
regulation of cellular metabolic process	GO:0031323	6.15297e-05	n/a	83	57.8389	5959	DNAJC3, DLC1, HYAL2, BAG3, DLG1, RAPGEF3, PCBP2, TNFSF10, FABP5, CD36, HSPE1, HHEX, PER1, MAP3K11, NCOA7, PSMC1, FABP4, KLF2, CDK17, ITGA6, A2M, ERCC4, C1QBP, DAB2, SDCBP, LMO2, TRMT112, HERPUD1, NR2F1, TCF7L2, COX17, PDLIM1, ETS2, G3BP2, CCDC85B, IFI27, EFNA1, CLEC3B, STING1, ID1, DUSP6, DEPP1, SUMO2, RAC1, S1PR1, APP, CHFR, ENG, DNAJB6, PLCG2, CHORDC1, SERP1, EIF3K, KLF4, FLT1, ANXA2, TNRC6B, P…	5611, 10395, 8692, 9531, 1739, 10411, 5094, 8743, 2171, 948, 3336, 3087, 5187, 4296, 135112, 5700, 2167, 10365, 5128, 3655, 2, 2072, 708, 1601, 6386, 4005, 51504, 9709, 7025, 6934, 10063, 9124, 2114, 9908, 11007, 3429, 1942, 7123, 340061, 3397, 1848, 11067, 6613, 5879, 1901, 351, 55743, 2022, 10049, 5336, 26973, 27230, 27335, 9314, 2321, 302, 23112, 5716, 2113, 7376, 3383, 3123, 5787, 51499, 3184…
positive regulation of transport	GO:0051050	6.26352e-05	n/a	22	8.72583	899	GLUL, HYAL2, BAG3, DLG1, RAPGEF3, CD36, DAB2, SDCBP, TCF7L2, COX17, RAC1, PLCG2, RAB5A, SERP1, ANXA2, B2M, NR1H2, HLA-DRB1, TRIAP1, RDX, VEGFC, RGCC	2752, 8692, 9531, 1739, 10411, 948, 1601, 6386, 6934, 10063, 5879, 5336, 5868, 27230, 302, 567, 7376, 3123, 51499, 5962, 7424, 28984
organic substance catabolic process	GO:1901575	6.29659e-05	n/a	38	19.8879	2049	DNAJC3, PLAAT3, GLUL, HYAL2, BAG3, DPYSL2, PCBP2, UPP1, PSMC1, DNASE1L3, DAB2, SDCBP, HERPUD1, CDC27, IFI27, EFNA1, SUMO2, MGST2, APP, CHFR, PLCG2, ANAPC7, SEC61B, SAT1, ANXA2, TNRC6B, PSMD10, MGAT1, HNRNPD, RDX, CNOT6L, YBX3, STAT3, NUB1, TNFRSF1B, TIMP3, IL6, KHSRP	5611, 11145, 2752, 8692, 9531, 1808, 5094, 7378, 5700, 1776, 1601, 6386, 9709, 996, 3429, 1942, 6613, 4258, 351, 55743, 5336, 51434, 10952, 6303, 302, 23112, 5716, 4245, 3184, 5962, 246175, 8531, 6774, 51667, 7133, 7078, 3569, 8570
positive regulation of tumor necrosis factor production	GO:0032760	6.53889e-05	n/a	7	0.999733	103	CD36, LY96, HLA-E, APP, PLCG2, STAT3, IL6	948, 23643, 3133, 351, 5336, 6774, 3569
macromolecule catabolic process	GO:0009057	6.70338e-05	n/a	28	12.7345	1312	DNAJC3, HYAL2, BAG3, PCBP2, PSMC1, DNASE1L3, DAB2, SDCBP, HERPUD1, CDC27, IFI27, EFNA1, SUMO2, CHFR, ANAPC7, SEC61B, ANXA2, TNRC6B, PSMD10, HNRNPD, RDX, CNOT6L, YBX3, NUB1, TNFRSF1B, TIMP3, IL6, KHSRP	5611, 8692, 9531, 5094, 5700, 1776, 1601, 6386, 9709, 996, 3429, 1942, 6613, 55743, 51434, 10952, 302, 23112, 5716, 3184, 5962, 246175, 8531, 51667, 7133, 7078, 3569, 8570
negative regulation of MAPK cascade	GO:0043409	6.74793e-05	n/a	9	1.74711	180	HYAL2, DLG1, PER1, EFNA1, DUSP6, KLF4, PSMD10, TIMP3, HIPK3	8692, 1739, 5187, 1942, 1848, 9314, 5716, 7078, 10114
cell-cell adhesion	GO:0098609	6.9055e-05	n/a	22	8.78406	905	HLA-DPA1, DLG1, HLA-E, ITGA6, FXYD5, PODXL, PDLIM1, CLDN5, DNAJB6, KLF4, ANXA2, B2M, ETS1, HLA-DPB1, ICAM1, HLA-A, HLA-DRB1, RDX, S100A9, RGCC, CD74, IL6	3113, 1739, 3133, 3655, 53827, 5420, 9124, 7122, 10049, 9314, 302, 567, 2113, 3115, 3383, 3105, 3123, 5962, 6280, 28984, 972, 3569
positive regulation of intracellular signal transduction	GO:1902533	7.03078e-05	n/a	23	9.43438	972	PJA2, TNFSF10, CD36, CCL14, MAP3K11, RELL1, C1QBP, SDCBP, TCF7L2, LPAR6, EFNA1, RAC1, APP, ENG, PLCG2, FLT1, ICAM1, HLA-DRB1, S100A9, TCIM, DDX21, CD74, IL6	9867, 8743, 948, 6358, 4296, 768211, 708, 6386, 6934, 10161, 1942, 5879, 351, 2022, 5336, 2321, 3383, 3123, 6280, 56892, 9188, 972, 3569
positive regulation of protein modification process	GO:0031401	7.03078e-05	n/a	23	9.43438	972	DLC1, DLG1, RAPGEF3, CD36, MAP3K11, DAB2, SDCBP, EFNA1, RAC1, APP, CHFR, ENG, PLCG2, FLT1, ANXA2, PSMD10, ICAM1, HLA-DRB1, TCIM, VEGFC, RGCC, CD74, IL6	10395, 1739, 10411, 948, 4296, 1601, 6386, 1942, 5879, 351, 55743, 2022, 5336, 2321, 302, 5716, 3383, 3123, 56892, 7424, 28984, 972, 3569
biological regulation	GO:0065007	7.0746e-05	n/a	147	123.618	12736	BCAM, HSPG2, FBLN2, ADAM10, DNAJC3, TMEM109, DLC1, PJA2, PLAAT3, GLUL, HYAL2, CRHBP, HLA-DPA1, BAG3, DPYSL2, ATP13A3, DLG1, RAPGEF3, SEMA3G, PCBP2, TMEM115, TNFSF10, FABP5, CD36, HSPE1, HHEX, PER1, CCL14, MAP3K11, NCOA7, LY96, RELL1, PSMC1, FABP4, KLF2, CDK17, TBC1D1, HLA-E, ITGA6, A2M, DNASE1L3, ERCC4, C1QBP, CD59, DAB2, IGLC3, FXYD5, SDCBP, MAST4, PEA15, NAA38, PODXL, BTNL9, CALCRL, MAP4K3, LMO…	4059, 3339, 2199, 102, 5611, 79073, 10395, 9867, 11145, 2752, 8692, 1393, 3113, 9531, 1808, 79572, 1739, 10411, 56920, 5094, 11070, 8743, 2171, 948, 3336, 3087, 5187, 6358, 4296, 135112, 23643, 768211, 5700, 2167, 10365, 5128, 23216, 3133, 3655, 2, 1776, 2072, 708, 966, 1601, 3539, 53827, 6386, 375449, 8682, 84316, 5420, 153579, 10203, 8491, 4005, 51504, 9709, 7025, 6934, 10063, 9124, 2114, 996, …
leukocyte cell-cell adhesion	GO:0007159	7.08872e-05	n/a	13	3.60098	371	HLA-DPA1, DLG1, HLA-E, KLF4, B2M, ETS1, HLA-DPB1, ICAM1, HLA-A, HLA-DRB1, S100A9, CD74, IL6	3113, 1739, 3133, 9314, 567, 2113, 3115, 3383, 3105, 3123, 6280, 972, 3569
negative regulation of intracellular signal transduction	GO:1902532	7.39001e-05	n/a	16	5.22191	538	DLC1, HYAL2, DLG1, PER1, C1QBP, HERPUD1, EFNA1, DUSP6, STMN1, KLF4, PSMD10, TRIAP1, YBX3, CD74, TIMP3, HIPK3	10395, 8692, 1739, 5187, 708, 9709, 1942, 1848, 3925, 9314, 5716, 51499, 8531, 972, 7078, 10114
proteolysis	GO:0006508	7.42401e-05	n/a	34	17.0731	1759	ADAM10, DNAJC3, DLC1, PCBP2, TNFSF10, HSPE1, PSMC1, A2M, DAB2, SDCBP, SEC11C, HERPUD1, CDC27, IFI27, EFNA1, CLEC3B, SUMO2, APP, CHFR, DNAJB6, ANAPC7, SEC61B, KLF4, ANXA2, PSMD10, NR1H2, TRIAP1, S100A9, STAT3, NUB1, TNFRSF1B, TIMP3, LTBP4, PRCP	102, 5611, 10395, 5094, 8743, 3336, 5700, 2, 1601, 6386, 90701, 9709, 996, 3429, 1942, 7123, 6613, 351, 55743, 10049, 51434, 10952, 9314, 302, 5716, 7376, 51499, 6280, 6774, 51667, 7133, 7078, 8425, 5547
regulation of protein localization	GO:0032880	7.48218e-05	n/a	21	8.2017	845	ADAM10, GLUL, HYAL2, BAG3, DLG1, RAPGEF3, CD36, TBC1D1, DAB2, TCF7L2, IFI27, RAC1, DNAJB6, SPTBN1, SERP1, NR1H2, HLA-DRB1, RDX, VEGFC, LARP7, IL6	102, 2752, 8692, 9531, 1739, 10411, 948, 23216, 1601, 6934, 3429, 5879, 10049, 6711, 27230, 7376, 3123, 5962, 7424, 51574, 3569
regulation of transport	GO:0051049	7.50768e-05	n/a	34	17.0828	1760	TMEM109, GLUL, HYAL2, CRHBP, BAG3, DLG1, RAPGEF3, FABP5, CD36, PER1, DAB2, FXYD5, SDCBP, PEA15, TCF7L2, COX17, IFI27, RAC1, APP, PLCG2, RAB5A, SERP1, ANXA2, B2M, NR1H2, ICAM1, HLA-DRB1, TRIAP1, RDX, VEGFC, RGCC, CD74, TNFRSF1B, IL6	79073, 2752, 8692, 1393, 9531, 1739, 10411, 2171, 948, 5187, 1601, 53827, 6386, 8682, 6934, 10063, 3429, 5879, 351, 5336, 5868, 27230, 302, 567, 7376, 3383, 3123, 51499, 5962, 7424, 28984, 972, 7133, 3569
positive regulation of cellular biosynthetic process	GO:0031328	7.52712e-05	n/a	36	18.5582	1912	DNAJC3, HYAL2, CD36, HHEX, PER1, NCOA7, KLF2, ITGA6, C1QBP, DAB2, LMO2, NR2F1, TCF7L2, PDLIM1, ETS2, STING1, SUMO2, RAC1, S1PR1, APP, ENG, SERP1, KLF4, ETS1, NR1H2, ICAM1, HLA-DRB1, TRIAP1, HNRNPD, YBX3, STAT3, LARP7, RGCC, CD74, IL6, SOX18	5611, 8692, 948, 3087, 5187, 135112, 10365, 3655, 708, 1601, 4005, 7025, 6934, 9124, 2114, 340061, 6613, 5879, 1901, 351, 2022, 27230, 9314, 2113, 7376, 3383, 3123, 51499, 3184, 8531, 6774, 51574, 28984, 972, 3569, 54345
negative regulation of transcription by RNA polymerase II	GO:0000122	7.6057e-05	n/a	22	8.8423	911	BAG3, DLG1, CD36, HHEX, PER1, KLF2, C1QBP, DAB2, SDCBP, NR2F1, TCF7L2, ETS2, IFI27, EFNA1, ID1, KLF4, PSMD10, NR1H2, YBX3, STAT3, LARP7, SOX18	9531, 1739, 948, 3087, 5187, 10365, 708, 1601, 6386, 7025, 6934, 2114, 3429, 1942, 3397, 9314, 5716, 7376, 8531, 6774, 51574, 54345
cellular macromolecule catabolic process	GO:0044265	8.26154e-05	n/a	25	10.8515	1118	DNAJC3, PCBP2, PSMC1, DNASE1L3, DAB2, SDCBP, HERPUD1, CDC27, IFI27, EFNA1, SUMO2, CHFR, ANAPC7, SEC61B, ANXA2, TNRC6B, PSMD10, HNRNPD, RDX, CNOT6L, YBX3, NUB1, TNFRSF1B, IL6, KHSRP	5611, 5094, 5700, 1776, 1601, 6386, 9709, 996, 3429, 1942, 6613, 55743, 51434, 10952, 302, 23112, 5716, 3184, 5962, 246175, 8531, 51667, 7133, 3569, 8570
positive regulation of tumor necrosis factor superfamily cytokine production	GO:1903557	8.33028e-05	n/a	7	1.03856	107	CD36, LY96, HLA-E, APP, PLCG2, STAT3, IL6	948, 23643, 3133, 351, 5336, 6774, 3569
regulation of biological quality	GO:0065008	8.35033e-05	n/a	58	36.1942	3729	ADAM10, DLC1, GLUL, HYAL2, CRHBP, BAG3, DPYSL2, ATP13A3, DLG1, SEMA3G, FABP5, CD36, CCL14, FABP4, KLF2, CD59, HERPUD1, TCF7L2, LPAR6, EFNA1, CLDN5, ID1, RAC1, S1PR1, STMN1, APP, CHFR, SPTBN1, PLCG2, RAMP2, RAB5A, SERP1, ANXA2, TNRC6B, B2M, ETS1, NR1H2, ICAM1, HLA-DRB1, TMSB10, TRIAP1, HNRNPD, RDX, CNOT6L, YBX3, S100A9, STAT3, EMCN, PALMD, VEGFC, CD74, TNFRSF1B, TMEM88, LTBP4, PALM2AKAP2, IL6, PRC…	102, 10395, 2752, 8692, 1393, 9531, 1808, 79572, 1739, 56920, 2171, 948, 6358, 2167, 10365, 966, 9709, 6934, 10161, 1942, 7122, 3397, 5879, 1901, 3925, 351, 55743, 6711, 5336, 10266, 5868, 27230, 302, 23112, 567, 2113, 7376, 3383, 3123, 9168, 51499, 3184, 5962, 246175, 8531, 6280, 6774, 51705, 54873, 7424, 972, 7133, 92162, 8425, 445815, 3569, 5547, 8570
contractile actin filament bundle assembly	GO:0030038	8.83551e-05	n/a	7	1.04826	108	DLC1, RAPGEF3, PDLIM1, RAC1, S1PR1, STMN1, RGCC	10395, 10411, 9124, 5879, 1901, 3925, 28984
stress fiber assembly	GO:0043149	8.83551e-05	n/a	7	1.04826	108	DLC1, RAPGEF3, PDLIM1, RAC1, S1PR1, STMN1, RGCC	10395, 10411, 9124, 5879, 1901, 3925, 28984
negative regulation of response to biotic stimulus	GO:0002832	8.83551e-05	n/a	7	1.04826	108	PCBP2, HLA-E, A2M, C1QBP, NR1H2, HLA-A, HLA-B	5094, 3133, 2, 708, 7376, 3105, 3106
leukocyte chemotaxis	GO:0030595	8.93639e-05	n/a	10	2.24212	231	ADAM10, CCL14, C1QBP, RAC1, S1PR1, FLT1, S100A9, VEGFC, CD74, IL6	102, 6358, 708, 5879, 1901, 2321, 6280, 7424, 972, 3569
organic substance transport	GO:0071702	9.06176e-05	n/a	43	24.081	2481	GLUL, HYAL2, CRHBP, BAG3, ATP13A3, RAPGEF3, TMEM115, AP1S2, FABP5, CD36, SLC50A1, HHEX, FABP4, TBC1D1, DAB2, SDCBP, PEA15, CALCRL, HERPUD1, TCF7L2, G3BP2, IFI27, SRP14, MRPL18, RAC1, SPTBN1, VDAC3, NXT1, SEC61B, RAMP2, RAB5A, SERP1, ANXA2, RBP7, NR1H2, HLA-DRB1, TRIAP1, STAT3, VEGFC, CD74, LTBP4, IL6, KHSRP	2752, 8692, 1393, 9531, 79572, 10411, 11070, 8905, 2171, 948, 55974, 3087, 2167, 23216, 1601, 6386, 8682, 10203, 9709, 6934, 9908, 3429, 6727, 29074, 5879, 6711, 7419, 29107, 10952, 10266, 5868, 27230, 302, 116362, 7376, 3123, 51499, 6774, 7424, 972, 8425, 3569, 8570
regulation of endopeptidase activity	GO:0052548	9.25312e-05	n/a	14	4.22217	435	DLC1, TNFSF10, HSPE1, A2M, HERPUD1, EFNA1, APP, DNAJB6, KLF4, ANXA2, TRIAP1, S100A9, STAT3, TIMP3	10395, 8743, 3336, 2, 9709, 1942, 351, 10049, 9314, 302, 51499, 6280, 6774, 7078
detection of external biotic stimulus	GO:0098581	9.26077e-05	n/a	4	0.242654	25	LY96, HLA-A, HLA-DRB1, HLA-B	23643, 3105, 3123, 3106
regulation of response to biotic stimulus	GO:0002831	9.26312e-05	n/a	12	3.19332	329	PCBP2, CD36, LY96, HLA-E, A2M, C1QBP, STING1, PLCG2, NR1H2, HLA-A, HLA-DRB1, HLA-B	5094, 948, 23643, 3133, 2, 708, 340061, 5336, 7376, 3105, 3123, 3106
positive regulation of defense response	GO:0031349	9.48691e-05	n/a	11	2.71772	280	HYAL2, FABP4, HLA-E, STING1, MGST2, APP, NEAT1, PLCG2, ETS1, S100A9, IL6	8692, 2167, 3133, 340061, 4258, 351, 283131, 5336, 2113, 6280, 3569
nitric oxide biosynthetic process	GO:0006809	9.58501e-05	n/a	6	0.737667	76	CD36, KLF2, RAC1, KLF4, ICAM1, KHSRP	948, 10365, 5879, 9314, 3383, 8570
regulation of DNA-binding transcription factor activity	GO:0051090	0.000104368	n/a	14	4.27071	440	CD36, TCF7L2, G3BP2, STING1, ID1, APP, PLCG2, KLF4, PSMD10, ICAM1, S100A9, STAT3, RGCC, IL6	948, 6934, 9908, 340061, 3397, 351, 5336, 9314, 5716, 3383, 6280, 6774, 28984, 3569
regulation of immune response	GO:0050776	0.000105619	n/a	21	8.40553	866	PJA2, CD36, LY96, HLA-E, A2M, C1QBP, CD59, IGLC3, BTNL9, STING1, PLCG2, B2M, NR1H2, HLA-DPB1, HLA-A, HLA-DRB1, RGCC, CD74, TNFRSF1B, HLA-B, IL6	9867, 948, 23643, 3133, 2, 708, 966, 3539, 153579, 340061, 5336, 567, 7376, 3115, 3105, 3123, 28984, 972, 7133, 3106, 3569
positive regulation of cell-cell adhesion	GO:0022409	0.000107551	n/a	11	2.75655	284	HLA-DPA1, HLA-E, PODXL, B2M, ETS1, HLA-DPB1, ICAM1, HLA-A, HLA-DRB1, CD74, IL6	3113, 3133, 5420, 567, 2113, 3115, 3383, 3105, 3123, 972, 3569
regulation of leukocyte cell-cell adhesion	GO:1903037	0.000112946	n/a	12	3.26127	336	HLA-DPA1, DLG1, HLA-E, KLF4, B2M, ETS1, HLA-DPB1, ICAM1, HLA-A, HLA-DRB1, CD74, IL6	3113, 1739, 3133, 9314, 567, 2113, 3115, 3383, 3105, 3123, 972, 3569
innate immune response	GO:0045087	0.000116277	n/a	21	8.46376	872	PJA2, HLA-DPA1, PCBP2, CCL14, LY96, HLA-E, A2M, C1QBP, IGLC3, G3BP2, IFI27, STING1, PLCG2, NR1H2, ICAM1, HLA-A, S100A9, DDX21, NUB1, CD74, HLA-B	9867, 3113, 5094, 6358, 23643, 3133, 2, 708, 3539, 9908, 3429, 340061, 5336, 7376, 3383, 3105, 6280, 9188, 51667, 972, 3106
actin filament organization	GO:0007015	0.000117499	n/a	14	4.31924	445	DLC1, DLG1, RAPGEF3, PDLIM1, ID1, RAC1, S1PR1, STMN1, SPTBN1, TPM3, ICAM1, TMSB10, RDX, RGCC	10395, 1739, 10411, 9124, 3397, 5879, 1901, 3925, 6711, 7170, 3383, 9168, 5962, 28984
supramolecular fiber organization	GO:0097435	0.000118055	n/a	19	7.22137	744	DLC1, DLG1, RAPGEF3, CD36, PDLIM1, ID1, RAC1, S1PR1, STMN1, APP, DNAJB6, SPTBN1, TPM3, ANXA2, B2M, ICAM1, TMSB10, RDX, RGCC	10395, 1739, 10411, 948, 9124, 3397, 5879, 1901, 3925, 351, 10049, 6711, 7170, 302, 567, 3383, 9168, 5962, 28984
positive regulation of immune effector process	GO:0002699	0.000118313	n/a	10	2.31977	239	CD36, HLA-E, PLCG2, B2M, HLA-A, HLA-DRB1, DDX21, CD74, HLA-B, IL6	948, 3133, 5336, 567, 3105, 3123, 9188, 972, 3106, 3569
positive regulation of leukocyte cell-cell adhesion	GO:1903039	0.000118313	n/a	10	2.31977	239	HLA-DPA1, HLA-E, B2M, ETS1, HLA-DPB1, ICAM1, HLA-A, HLA-DRB1, CD74, IL6	3113, 3133, 567, 2113, 3115, 3383, 3105, 3123, 972, 3569
positive regulation of macromolecule biosynthetic process	GO:0010557	0.000119027	n/a	34	17.4905	1802	DNAJC3, HYAL2, HHEX, PER1, NCOA7, KLF2, ITGA6, C1QBP, DAB2, LMO2, NR2F1, TCF7L2, PDLIM1, ETS2, STING1, SUMO2, RAC1, S1PR1, APP, ENG, SERP1, KLF4, ETS1, NR1H2, HLA-DRB1, TRIAP1, HNRNPD, YBX3, STAT3, LARP7, RGCC, CD74, IL6, SOX18	5611, 8692, 3087, 5187, 135112, 10365, 3655, 708, 1601, 4005, 7025, 6934, 9124, 2114, 340061, 6613, 5879, 1901, 351, 2022, 27230, 9314, 2113, 7376, 3123, 51499, 3184, 8531, 6774, 51574, 28984, 972, 3569, 54345
regulation of receptor-mediated endocytosis	GO:0048259	0.000124193	n/a	7	1.1065	114	DAB2, SDCBP, RAC1, APP, PLCG2, ANXA2, B2M	1601, 6386, 5879, 351, 5336, 302, 567
regulation of protein catabolic process	GO:0042176	0.000126127	n/a	13	3.81452	393	PSMC1, DAB2, SDCBP, HERPUD1, EFNA1, SUMO2, CHFR, ANXA2, PSMD10, RDX, NUB1, TNFRSF1B, TIMP3	5700, 1601, 6386, 9709, 1942, 6613, 55743, 302, 5716, 5962, 51667, 7133, 7078
cellular component organization	GO:0016043	0.000132724	n/a	83	59.0134	6080	FBLN2, ADAM10, DLC1, PLAAT3, SLC9A3R2, HYAL2, HLA-DPA1, BAG3, DPYSL2, DLG1, RAPGEF3, SEMA3G, TNFSF10, CD36, HHEX, PET100, KLF2, CAVIN2, TBC1D1, ITGA6, DNASE1L3, ERCC4, C1QBP, DAB2, IGLC3, FXYD5, SDCBP, MAST4, PODXL, NR2F1, TCF7L2, COX17, PDLIM1, CDC27, G3BP2, CCDC85B, EFNA1, STING1, CLDN5, ID1, RAC1, S1PR1, STMN1, APP, CHFR, ENG, PPFIBP1, DNAJB6, SPTBN1, PLCG2, VDAC3, ANAPC7, TPM3, CHORDC1, RAMP2…	2199, 102, 10395, 11145, 9351, 8692, 3113, 9531, 1808, 1739, 10411, 56920, 8743, 948, 3087, 100131801, 10365, 8436, 23216, 3655, 1776, 2072, 708, 1601, 3539, 53827, 6386, 375449, 5420, 7025, 6934, 10063, 9124, 996, 9908, 11007, 1942, 340061, 7122, 3397, 5879, 1901, 3925, 351, 55743, 2022, 8496, 10049, 6711, 5336, 7419, 51434, 7170, 26973, 10266, 5868, 27230, 27335, 54927, 9314, 302, 5716, 567, 21…
regulation of actin cytoskeleton organization	GO:0032956	0.000133296	n/a	12	3.3195	342	DLC1, DLG1, RAPGEF3, ID1, RAC1, S1PR1, STMN1, SPTBN1, ICAM1, TMSB10, RDX, RGCC	10395, 1739, 10411, 3397, 5879, 1901, 3925, 6711, 3383, 9168, 5962, 28984
establishment of endothelial barrier	GO:0061028	0.000133398	n/a	5	0.495014	51	RAPGEF3, CLDN5, ICAM1, RDX, SOX18	10411, 7122, 3383, 5962, 54345
T cell mediated cytotoxicity	GO:0001913	0.000133398	n/a	5	0.495014	51	HLA-E, B2M, HLA-A, HLA-DRB1, HLA-B	3133, 567, 3105, 3123, 3106
negative regulation of cell communication	GO:0010648	0.000133491	n/a	28	13.2586	1366	DLC1, HYAL2, CRHBP, DLG1, HHEX, PER1, ITGA6, C1QBP, DAB2, PEA15, HERPUD1, TCF7L2, EGFL7, EFNA1, DUSP6, STMN1, KLF4, PSMD10, NR1H2, ICAM1, TRIAP1, YBX3, TCIM, CD74, TMEM88, TIMP3, IL6, HIPK3	10395, 8692, 1393, 1739, 3087, 5187, 3655, 708, 1601, 8682, 9709, 6934, 51162, 1942, 1848, 3925, 9314, 5716, 7376, 3383, 51499, 8531, 56892, 972, 92162, 7078, 3569, 10114
regulation of protein binding	GO:0043393	0.000134455	n/a	9	1.91211	197	DAB2, TCF7L2, STING1, CLDN5, ID1, APP, RAMP2, ANXA2, B2M	1601, 6934, 340061, 7122, 3397, 351, 10266, 302, 567
positive regulation of transcription by RNA polymerase II	GO:0045944	0.000135995	n/a	25	11.2009	1154	HYAL2, HHEX, PER1, NCOA7, KLF2, ITGA6, DAB2, LMO2, NR2F1, TCF7L2, ETS2, STING1, SUMO2, S1PR1, APP, ENG, KLF4, ETS1, NR1H2, TRIAP1, STAT3, LARP7, RGCC, IL6, SOX18	8692, 3087, 5187, 135112, 10365, 3655, 1601, 4005, 7025, 6934, 2114, 340061, 6613, 1901, 351, 2022, 9314, 2113, 7376, 51499, 6774, 51574, 28984, 3569, 54345
nitric oxide metabolic process	GO:0046209	0.000136707	n/a	6	0.786198	81	CD36, KLF2, RAC1, KLF4, ICAM1, KHSRP	948, 10365, 5879, 9314, 3383, 8570
response to organic cyclic compound	GO:0014070	0.00013712	n/a	22	9.21114	949	CRHBP, RAPGEF3, CD36, PER1, KLF2, ITGA6, DAB2, PEA15, STING1, ID1, DUSP6, APP, ENG, PLPP1, RAMP2, KLF4, ETS1, ICAM1, HNRNPD, STAT3, DDX21, IL6	1393, 10411, 948, 5187, 10365, 3655, 1601, 8682, 340061, 3397, 1848, 351, 2022, 8611, 10266, 9314, 2113, 3383, 3184, 6774, 9188, 3569
positive regulation of proteasomal protein catabolic process	GO:1901800	0.000138469	n/a	7	1.12591	116	PSMC1, DAB2, HERPUD1, SUMO2, CHFR, PSMD10, NUB1	5700, 1601, 9709, 6613, 55743, 5716, 51667
negative regulation of signaling	GO:0023057	0.00013851	n/a	28	13.2877	1369	DLC1, HYAL2, CRHBP, DLG1, HHEX, PER1, ITGA6, C1QBP, DAB2, PEA15, HERPUD1, TCF7L2, EGFL7, EFNA1, DUSP6, STMN1, KLF4, PSMD10, NR1H2, ICAM1, TRIAP1, YBX3, TCIM, CD74, TMEM88, TIMP3, IL6, HIPK3	10395, 8692, 1393, 1739, 3087, 5187, 3655, 708, 1601, 8682, 9709, 6934, 51162, 1942, 1848, 3925, 9314, 5716, 7376, 3383, 51499, 8531, 56892, 972, 92162, 7078, 3569, 10114
cellular nitrogen compound biosynthetic process	GO:0044271	0.000145946	n/a	68	45.5801	4696	DNAJC3, HYAL2, BAG3, DLG1, UPP1, CD36, HHEX, PER1, NCOA7, FABP4, KLF2, CDK17, ITGA6, ERCC4, C1QBP, DAB2, SDCBP, LMO2, NR2F1, TCF7L2, PDLIM1, ETS2, G3BP2, CCDC85B, IFI27, EFNA1, MRPL18, STING1, ID1, SUMO2, RAC1, UROD, MGST2, S1PR1, APP, ENG, DNAJB6, PLCG2, SAT1, SERP1, EIF3K, KLF4, CHCHD1, TNRC6B, PSMD10, GTF3A, PMM2, ETS1, NR1H2, ICAM1, HLA-DRB1, TRIAP1, HNRNPD, CNOT6L, YBX3, S100A9, STAT3, TCIM,…	5611, 8692, 9531, 1739, 7378, 948, 3087, 5187, 135112, 2167, 10365, 5128, 3655, 2072, 708, 1601, 6386, 4005, 7025, 6934, 9124, 2114, 9908, 11007, 3429, 1942, 29074, 340061, 3397, 6613, 5879, 7389, 4258, 1901, 351, 2022, 10049, 5336, 6303, 27230, 27335, 9314, 118487, 23112, 5716, 2971, 5373, 2113, 7376, 3383, 3123, 51499, 3184, 246175, 8531, 6280, 6774, 56892, 9188, 51574, 28984, 972, 7133, 3569, …
reactive nitrogen species metabolic process	GO:2001057	0.000146324	n/a	6	0.795904	82	CD36, KLF2, RAC1, KLF4, ICAM1, KHSRP	948, 10365, 5879, 9314, 3383, 8570
antigen processing and presentation of peptide antigen via MHC class I	GO:0002474	0.000146521	n/a	4	0.271772	28	HLA-E, B2M, HLA-A, HLA-B	3133, 567, 3105, 3106
protein localization	GO:0008104	0.000149736	n/a	42	23.8286	2455	ADAM10, SLC9A3R2, GLUL, HYAL2, BAG3, DLG1, RAPGEF3, TMEM115, AP1S2, CD36, HHEX, TBC1D1, DAB2, SDCBP, CALCRL, HERPUD1, TCF7L2, G3BP2, IFI27, SRP14, ID1, RAC1, DNAJB6, SPTBN1, TSPAN14, NXT1, SEC61B, RAMP2, RAB5A, SERP1, ANXA2, PSMD10, NR1H2, HLA-DRB1, TMSB10, RDX, STAT3, VEGFC, LARP7, CD74, TMEM88, IL6	102, 9351, 2752, 8692, 9531, 1739, 10411, 11070, 8905, 948, 3087, 23216, 1601, 6386, 10203, 9709, 6934, 9908, 3429, 6727, 3397, 5879, 10049, 6711, 81619, 29107, 10952, 10266, 5868, 27230, 302, 5716, 7376, 3123, 9168, 5962, 6774, 7424, 51574, 972, 92162, 3569
regulation of leukocyte proliferation	GO:0070663	0.000149818	n/a	10	2.38771	246	HLA-DPA1, DLG1, HHEX, HLA-E, HLA-DPB1, HLA-A, HLA-DRB1, CD74, TNFRSF1B, IL6	3113, 1739, 3087, 3133, 3115, 3105, 3123, 972, 7133, 3569
positive regulation of protein localization	GO:1903829	0.000155015	n/a	14	4.43571	457	GLUL, HYAL2, BAG3, DLG1, RAPGEF3, TCF7L2, RAC1, SPTBN1, SERP1, NR1H2, HLA-DRB1, RDX, VEGFC, LARP7	2752, 8692, 9531, 1739, 10411, 6934, 5879, 6711, 27230, 7376, 3123, 5962, 7424, 51574
positive regulation of cellular protein catabolic process	GO:1903364	0.000157612	n/a	8	1.53357	158	PSMC1, DAB2, HERPUD1, SUMO2, CHFR, PSMD10, RDX, NUB1	5700, 1601, 9709, 6613, 55743, 5716, 5962, 51667
positive regulation of immune response	GO:0050778	0.000159159	n/a	16	5.58104	575	HLA-E, A2M, C1QBP, CD59, IGLC3, BTNL9, STING1, PLCG2, B2M, HLA-DPB1, HLA-A, HLA-DRB1, RGCC, CD74, HLA-B, IL6	3133, 2, 708, 966, 3539, 153579, 340061, 5336, 567, 3115, 3105, 3123, 28984, 972, 3106, 3569
cellular component biogenesis	GO:0044085	0.000160396	n/a	51	31.1664	3211	ADAM10, DLC1, SLC9A3R2, GLUL, HLA-DPA1, BAG3, DLG1, RAPGEF3, CD36, PET100, TBC1D1, ITGA6, C1QBP, FXYD5, SDCBP, PODXL, TRMT112, COX17, PDLIM1, G3BP2, STING1, CLDN5, ID1, RAC1, S1PR1, STMN1, APP, DNAJB6, SPTBN1, PLCG2, VDAC3, RAMP2, RAB5A, EIF3K, ANXA2, PSMD10, B2M, GTF3A, NR1H2, HLA-DPB1, ICAM1, HLA-DRB1, TMSB10, RDX, CNOT6L, DDX21, RGCC, PEAK1, CD74, HAUS1, NOP10	102, 10395, 9351, 2752, 3113, 9531, 1739, 10411, 948, 100131801, 23216, 3655, 708, 53827, 6386, 5420, 51504, 10063, 9124, 9908, 340061, 7122, 3397, 5879, 1901, 3925, 351, 10049, 6711, 5336, 7419, 10266, 5868, 27335, 302, 5716, 567, 2971, 7376, 3115, 3383, 3123, 9168, 5962, 246175, 9188, 28984, 79834, 972, 115106, 55505
negative regulation of molecular function	GO:0044092	0.000163952	n/a	25	11.3368	1168	DNAJC3, HYAL2, CRHBP, HHEX, FABP4, A2M, ERCC4, DAB2, HERPUD1, TCF7L2, G3BP2, ID1, STMN1, APP, DNAJB6, CHORDC1, KLF4, ANXA2, PSMD10, B2M, PTPRB, TRIAP1, RDX, TIMP3, HIPK3	5611, 8692, 1393, 3087, 2167, 2, 2072, 1601, 9709, 6934, 9908, 3397, 3925, 351, 10049, 26973, 9314, 302, 5716, 567, 5787, 51499, 5962, 7078, 10114
myeloid leukocyte cytokine production	GO:0061082	0.000168681	n/a	4	0.281478	29	CD36, PLCG2, DDX21, CD74	948, 5336, 9188, 972
regulation of gene expression	GO:0010468	0.00017086	n/a	74	51.1708	5272	ADAM10, DNAJC3, HYAL2, HLA-DPA1, BAG3, DLG1, PCBP2, CD36, HHEX, PER1, NCOA7, LY96, FABP4, KLF2, CDK17, HLA-E, ITGA6, C1QBP, DAB2, SDCBP, BTNL9, LMO2, TRMT112, NR2F1, TCF7L2, PDLIM1, ETS2, G3BP2, CCDC85B, IFI27, EFNA1, CLEC3B, STING1, CLDN5, ID1, SUMO2, RAC1, S1PR1, APP, ENG, NEAT1, DNAJB6, SPTBN1, PLCG2, RAMP2, SERP1, EIF3K, KLF4, TNRC6B, PSMD10, B2M, ETS1, NR1H2, HLA-DPB1, ICAM1, HLA-A, HLA-DRB1…	102, 5611, 8692, 3113, 9531, 1739, 5094, 948, 3087, 5187, 135112, 23643, 2167, 10365, 5128, 3133, 3655, 708, 1601, 6386, 153579, 4005, 51504, 7025, 6934, 9124, 2114, 9908, 11007, 3429, 1942, 7123, 340061, 7122, 3397, 6613, 5879, 1901, 351, 2022, 283131, 10049, 6711, 5336, 10266, 27230, 27335, 9314, 23112, 5716, 567, 2113, 7376, 3115, 3383, 3105, 3123, 51499, 3184, 5962, 246175, 8531, 6280, 6774, …
regulation of peptidase activity	GO:0052547	0.00018137	n/a	14	4.50365	464	DLC1, TNFSF10, HSPE1, A2M, HERPUD1, EFNA1, APP, DNAJB6, KLF4, ANXA2, TRIAP1, S100A9, STAT3, TIMP3	10395, 8743, 3336, 2, 9709, 1942, 351, 10049, 9314, 302, 51499, 6280, 6774, 7078
positive regulation of macrophage cytokine production	GO:0060907	0.000185524	n/a	3	0.116474	12	CD36, PLCG2, CD74	948, 5336, 972
regulation of protein export from nucleus	GO:0046825	0.000193163	n/a	4	0.291184	30	BAG3, RAPGEF3, TCF7L2, IFI27	9531, 10411, 6934, 3429
extracellular matrix organization	GO:0030198	0.000194934	n/a	11	2.95067	304	FBLN2, ADAM10, APP, ENG, DNAJB6, RAMP2, ANXA2, ETS1, RGCC, TNFRSF1B, IL6	2199, 102, 351, 2022, 10049, 10266, 302, 2113, 28984, 7133, 3569
endothelial cell differentiation	GO:0045446	0.000199276	n/a	7	1.19386	123	RAPGEF3, CLDN5, ID1, S1PR1, ICAM1, RDX, SOX18	10411, 7122, 3397, 1901, 3383, 5962, 54345
extracellular structure organization	GO:0043062	0.000200547	n/a	11	2.96038	305	FBLN2, ADAM10, APP, ENG, DNAJB6, RAMP2, ANXA2, ETS1, RGCC, TNFRSF1B, IL6	2199, 102, 351, 2022, 10049, 10266, 302, 2113, 28984, 7133, 3569
animal organ development	GO:0048513	0.000209682	n/a	53	33.1659	3417	HSPG2, ADAM10, DLC1, PLAAT3, HYAL2, BAG3, DPYSL2, DLG1, SEMA3G, TNFSF10, HHEX, KLF2, ITGA6, DAB2, SDCBP, PODXL, CALCRL, TCF7L2, COX17, PDLIM1, EFNA1, CLEC3B, CLDN5, ID1, DUSP6, RAC1, S1PR1, STMN1, APP, ENG, DNAJB6, PLCG2, RAMP2, SERP1, KLF4, FLT1, ANXA2, B2M, JAG2, ETS1, ICAM1, HLA-DRB1, HNRNPD, YBX3, STAT3, VEGFC, CRIP2, RGCC, CD74, TNFRSF1B, HLA-B, IL6, SOX18	3339, 102, 10395, 11145, 8692, 9531, 1808, 1739, 56920, 8743, 3087, 10365, 3655, 1601, 6386, 5420, 10203, 6934, 10063, 9124, 1942, 7123, 7122, 3397, 1848, 5879, 1901, 3925, 351, 2022, 10049, 5336, 10266, 27230, 9314, 2321, 302, 567, 3714, 2113, 3383, 3123, 3184, 8531, 6774, 7424, 1397, 28984, 972, 7133, 3106, 3569, 54345
cellular protein localization	GO:0034613	0.00021036	n/a	32	16.5296	1703	ADAM10, SLC9A3R2, GLUL, HYAL2, BAG3, DLG1, RAPGEF3, AP1S2, CD36, HHEX, TBC1D1, DAB2, SDCBP, HERPUD1, TCF7L2, IFI27, SRP14, ID1, DNAJB6, SPTBN1, TSPAN14, NXT1, SEC61B, RAMP2, RAB5A, ANXA2, TMSB10, RDX, STAT3, LARP7, CD74, TMEM88	102, 9351, 2752, 8692, 9531, 1739, 10411, 8905, 948, 3087, 23216, 1601, 6386, 9709, 6934, 3429, 6727, 3397, 10049, 6711, 81619, 29107, 10952, 10266, 5868, 302, 9168, 5962, 6774, 51574, 972, 92162
external encapsulating structure organization	GO:0045229	0.000212185	n/a	11	2.97979	307	FBLN2, ADAM10, APP, ENG, DNAJB6, RAMP2, ANXA2, ETS1, RGCC, TNFRSF1B, IL6	2199, 102, 351, 2022, 10049, 10266, 302, 2113, 28984, 7133, 3569
cellular protein modification process	GO:0006464	0.000213986	n/a	55	34.8742	3593	ADAM10, DNAJC3, DLC1, PJA2, GLUL, HYAL2, DLG1, RAPGEF3, CD36, HHEX, PER1, MAP3K11, NCOA7, FABP4, CDK17, PIGN, DAB2, SDCBP, MAST4, MAP4K3, TRMT112, HERPUD1, CDC27, IFI27, EFNA1, DUSP6, SUMO2, RAC1, APP, CHFR, ENG, PRKD3, SPTBN1, PLCG2, ANAPC7, CHORDC1, SERP1, FLT1, ANXA2, PSMD10, PMM2, ICAM1, HLA-DRB1, PTPRB, MGAT1, S100A9, TCIM, VEGFC, DUSP23, NUB1, RGCC, PEAK1, CD74, IL6, HIPK3	102, 5611, 10395, 9867, 2752, 8692, 1739, 10411, 948, 3087, 5187, 4296, 135112, 2167, 5128, 23556, 1601, 6386, 375449, 8491, 51504, 9709, 996, 3429, 1942, 1848, 6613, 5879, 351, 55743, 2022, 23683, 6711, 5336, 51434, 26973, 27230, 2321, 302, 5716, 5373, 3383, 3123, 5787, 4245, 6280, 56892, 7424, 54935, 51667, 28984, 79834, 972, 3569, 10114
protein modification process	GO:0036211	0.000213986	n/a	55	34.8742	3593	ADAM10, DNAJC3, DLC1, PJA2, GLUL, HYAL2, DLG1, RAPGEF3, CD36, HHEX, PER1, MAP3K11, NCOA7, FABP4, CDK17, PIGN, DAB2, SDCBP, MAST4, MAP4K3, TRMT112, HERPUD1, CDC27, IFI27, EFNA1, DUSP6, SUMO2, RAC1, APP, CHFR, ENG, PRKD3, SPTBN1, PLCG2, ANAPC7, CHORDC1, SERP1, FLT1, ANXA2, PSMD10, PMM2, ICAM1, HLA-DRB1, PTPRB, MGAT1, S100A9, TCIM, VEGFC, DUSP23, NUB1, RGCC, PEAK1, CD74, IL6, HIPK3	102, 5611, 10395, 9867, 2752, 8692, 1739, 10411, 948, 3087, 5187, 4296, 135112, 2167, 5128, 23556, 1601, 6386, 375449, 8491, 51504, 9709, 996, 3429, 1942, 1848, 6613, 5879, 351, 55743, 2022, 23683, 6711, 5336, 51434, 26973, 27230, 2321, 302, 5716, 5373, 3383, 3123, 5787, 4245, 6280, 56892, 7424, 54935, 51667, 28984, 79834, 972, 3569, 10114
positive regulation of nucleobase-containing compound metabolic process	GO:0045935	0.000220054	n/a	34	18.0631	1861	HYAL2, HHEX, PER1, NCOA7, KLF2, ITGA6, DAB2, LMO2, TRMT112, NR2F1, TCF7L2, PDLIM1, ETS2, STING1, SUMO2, S1PR1, APP, ENG, KLF4, TNRC6B, ETS1, NR1H2, HLA-DRB1, TRIAP1, HNRNPD, CNOT6L, STAT3, LARP7, RGCC, CD74, TNFRSF1B, IL6, SOX18, KHSRP	8692, 3087, 5187, 135112, 10365, 3655, 1601, 4005, 51504, 7025, 6934, 9124, 2114, 340061, 6613, 1901, 351, 2022, 9314, 23112, 2113, 7376, 3123, 51499, 3184, 246175, 6774, 51574, 28984, 972, 7133, 3569, 54345, 8570
proteasome-mediated ubiquitin-dependent protein catabolic process	GO:0043161	0.000220264	n/a	13	4.03776	416	PCBP2, PSMC1, DAB2, SDCBP, HERPUD1, CDC27, IFI27, SUMO2, CHFR, ANAPC7, SEC61B, PSMD10, NUB1	5094, 5700, 1601, 6386, 9709, 996, 3429, 6613, 55743, 51434, 10952, 5716, 51667
protein export from nucleus	GO:0006611	0.000226868	n/a	5	0.55325	57	BAG3, RAPGEF3, TCF7L2, IFI27, NXT1	9531, 10411, 6934, 3429, 29107
cellular macromolecule localization	GO:0070727	0.000228921	n/a	32	16.6072	1711	ADAM10, SLC9A3R2, GLUL, HYAL2, BAG3, DLG1, RAPGEF3, AP1S2, CD36, HHEX, TBC1D1, DAB2, SDCBP, HERPUD1, TCF7L2, IFI27, SRP14, ID1, DNAJB6, SPTBN1, TSPAN14, NXT1, SEC61B, RAMP2, RAB5A, ANXA2, TMSB10, RDX, STAT3, LARP7, CD74, TMEM88	102, 9351, 2752, 8692, 9531, 1739, 10411, 8905, 948, 3087, 23216, 1601, 6386, 9709, 6934, 3429, 6727, 3397, 10049, 6711, 81619, 29107, 10952, 10266, 5868, 302, 9168, 5962, 6774, 51574, 972, 92162
positive regulation of organelle organization	GO:0010638	0.000230605	n/a	14	4.61042	475	DLG1, RAPGEF3, TNFSF10, SDCBP, CDC27, G3BP2, ID1, RAC1, ANAPC7, ANXA2, ICAM1, HNRNPD, CNOT6L, RGCC	1739, 10411, 8743, 6386, 996, 9908, 3397, 5879, 51434, 302, 3383, 3184, 246175, 28984
regulation of binding	GO:0051098	0.000237086	n/a	12	3.53304	364	ERCC4, DAB2, TCF7L2, STING1, CLDN5, ID1, STMN1, APP, RAMP2, KLF4, ANXA2, B2M	2072, 1601, 6934, 340061, 7122, 3397, 3925, 351, 10266, 9314, 302, 567
signaling	GO:0023052	0.000239948	n/a	86	62.7697	6467	BCAM, ADAM10, TMEM109, DLC1, PJA2, GLUL, HYAL2, CRHBP, BAG3, DPYSL2, DLG1, RAPGEF3, SEMA3G, TNFSF10, FABP5, CD36, HHEX, PER1, CCL14, MAP3K11, LY96, RELL1, KLF2, ITGA6, C1QBP, CD59, DAB2, IGLC3, SDCBP, MAST4, PEA15, BTNL9, CALCRL, MAP4K3, HERPUD1, NR2F1, TCF7L2, G3BP2, LPAR6, EGFL7, IFI27, EFNA1, CLDN5, ID1, GNG11, DUSP6, RAC1, S1PR1, STMN1, APP, CHFR, ENG, PLPP1, PRKD3, SPTBN1, PLCG2, TSPAN14, RA…	4059, 102, 79073, 10395, 9867, 2752, 8692, 1393, 9531, 1808, 1739, 10411, 56920, 8743, 2171, 948, 3087, 5187, 6358, 4296, 23643, 768211, 10365, 3655, 708, 966, 1601, 3539, 6386, 375449, 8682, 153579, 10203, 8491, 9709, 7025, 6934, 9908, 10161, 51162, 3429, 1942, 7122, 3397, 2791, 1848, 5879, 1901, 3925, 351, 55743, 2022, 8611, 23683, 6711, 5336, 81619, 10266, 5868, 27230, 9314, 2321, 302, 5716, 3…
response to growth factor	GO:0070848	0.000240855	n/a	18	7.00784	722	HYAL2, HHEX, DAB2, SDCBP, CLEC3B, CLDN5, ID1, DUSP6, APP, ENG, RAMP2, KLF4, FLT1, RDX, STAT3, VEGFC, TNFRSF1B, LTBP4	8692, 3087, 1601, 6386, 7123, 7122, 3397, 1848, 351, 2022, 10266, 9314, 2321, 5962, 6774, 7424, 7133, 8425
negative regulation of response to external stimulus	GO:0032102	0.000241649	n/a	13	4.07658	420	SEMA3G, PCBP2, HLA-E, A2M, C1QBP, CALCRL, KLF4, ANXA2, NR1H2, HLA-A, HLA-DRB1, TNFRSF1B, HLA-B	56920, 5094, 3133, 2, 708, 10203, 9314, 302, 7376, 3105, 3123, 7133, 3106
leukocyte mediated cytotoxicity	GO:0001909	0.000242704	n/a	7	1.23268	127	HLA-E, DNASE1L3, B2M, ICAM1, HLA-A, HLA-DRB1, HLA-B	3133, 1776, 567, 3383, 3105, 3123, 3106
positive regulation of leukocyte mediated cytotoxicity	GO:0001912	0.000246337	n/a	5	0.562957	58	HLA-E, B2M, HLA-A, HLA-DRB1, HLA-B	3133, 567, 3105, 3123, 3106
regulation of stress fiber assembly	GO:0051492	0.0002592	n/a	6	0.88326	91	DLC1, RAPGEF3, RAC1, S1PR1, STMN1, RGCC	10395, 10411, 5879, 1901, 3925, 28984
positive regulation of MAPK cascade	GO:0043410	0.000267643	n/a	14	4.67836	482	PJA2, CD36, CCL14, MAP3K11, RELL1, SDCBP, EFNA1, APP, PLCG2, FLT1, ICAM1, HLA-DRB1, CD74, IL6	9867, 948, 6358, 4296, 768211, 6386, 1942, 351, 5336, 2321, 3383, 3123, 972, 3569
negative regulation of macromolecule biosynthetic process	GO:0010558	0.000270892	n/a	30	15.2872	1575	BAG3, DLG1, CD36, HHEX, PER1, FABP4, KLF2, ERCC4, C1QBP, DAB2, SDCBP, NR2F1, TCF7L2, ETS2, CCDC85B, IFI27, EFNA1, ID1, DNAJB6, KLF4, TNRC6B, PSMD10, NR1H2, HNRNPD, CNOT6L, YBX3, STAT3, LARP7, SOX18, KHSRP	9531, 1739, 948, 3087, 5187, 2167, 10365, 2072, 708, 1601, 6386, 7025, 6934, 2114, 11007, 3429, 1942, 3397, 10049, 9314, 23112, 5716, 7376, 3184, 246175, 8531, 6774, 51574, 54345, 8570
negative regulation of primary miRNA processing	GO:2000635	0.000278391	n/a	2	0.0291184	3	STAT3, IL6	6774, 3569
regulation of primary miRNA processing	GO:2000634	0.000278391	n/a	2	0.0291184	3	STAT3, IL6	6774, 3569
cellular response to cycloheximide	GO:0071409	0.000278391	n/a	2	0.0291184	3	KLF2, KLF4	10365, 9314
antigen processing and presentation of exogenous peptide antigen via MHC class Ib	GO:0002477	0.000278391	n/a	2	0.0291184	3	HLA-E, B2M	3133, 567
intracellular receptor signaling pathway	GO:0030522	0.00028119	n/a	10	2.58184	266	FABP5, PER1, KLF2, C1QBP, DAB2, NR2F1, PLPP1, NR1H2, STAT3, PRCP	2171, 5187, 10365, 708, 1601, 7025, 8611, 7376, 6774, 5547
regulation of T cell proliferation	GO:0042129	0.00028131	n/a	8	1.66946	172	HLA-DPA1, DLG1, HLA-E, HLA-DPB1, HLA-A, HLA-DRB1, TNFRSF1B, IL6	3113, 1739, 3133, 3115, 3105, 3123, 7133, 3569
leukocyte migration	GO:0050900	0.000282001	n/a	12	3.60098	371	ADAM10, CCL14, C1QBP, RAC1, S1PR1, APP, FLT1, ICAM1, S100A9, VEGFC, CD74, IL6	102, 6358, 708, 5879, 1901, 351, 2321, 3383, 6280, 7424, 972, 3569
regulation of cellular macromolecule biosynthetic process	GO:2000112	0.000284403	n/a	18	7.1049	732	DNAJC3, PER1, ERCC4, C1QBP, TCF7L2, RAC1, APP, SERP1, EIF3K, KLF4, TNRC6B, HNRNPD, CNOT6L, YBX3, STAT3, RGCC, IL6, KHSRP	5611, 5187, 2072, 708, 6934, 5879, 351, 27230, 27335, 9314, 23112, 3184, 246175, 8531, 6774, 28984, 3569, 8570
macromolecule modification	GO:0043412	0.000287043	n/a	57	36.9707	3809	ADAM10, DNAJC3, DLC1, PJA2, GLUL, HYAL2, DLG1, RAPGEF3, CD36, HHEX, PER1, MAP3K11, NCOA7, FABP4, CDK17, PIGN, DAB2, SDCBP, MAST4, MAP4K3, TRMT112, HERPUD1, CDC27, IFI27, EFNA1, DUSP6, SUMO2, RAC1, APP, CHFR, ENG, PRKD3, SPTBN1, PLCG2, ANAPC7, CHORDC1, SERP1, FLT1, ANXA2, PSMD10, PMM2, ICAM1, HLA-DRB1, PTPRB, MGAT1, S100A9, TCIM, VEGFC, LARP7, DUSP23, NUB1, RGCC, PEAK1, CD74, IL6, HIPK3, NOP10	102, 5611, 10395, 9867, 2752, 8692, 1739, 10411, 948, 3087, 5187, 4296, 135112, 2167, 5128, 23556, 1601, 6386, 375449, 8491, 51504, 9709, 996, 3429, 1942, 1848, 6613, 5879, 351, 55743, 2022, 23683, 6711, 5336, 51434, 26973, 27230, 2321, 302, 5716, 5373, 3383, 3123, 5787, 4245, 6280, 56892, 7424, 51574, 54935, 51667, 28984, 79834, 972, 3569, 10114, 55505
cell activation	GO:0001775	0.000291479	n/a	23	10.3953	1071	ADAM10, PJA2, HYAL2, HLA-DPA1, DLG1, HHEX, HLA-E, DNASE1L3, IGLC3, APP, PLCG2, B2M, JAG2, HLA-DPB1, ICAM1, HLA-A, HLA-DRB1, STAT3, TCIM, RGCC, CD74, TNFRSF1B, IL6	102, 9867, 8692, 3113, 1739, 3087, 3133, 1776, 3539, 351, 5336, 567, 3714, 3115, 3383, 3105, 3123, 6774, 56892, 28984, 972, 7133, 3569
positive regulation of proteasomal ubiquitin-dependent protein catabolic process	GO:0032436	0.000291708	n/a	6	0.902672	93	DAB2, HERPUD1, SUMO2, CHFR, PSMD10, NUB1	1601, 9709, 6613, 55743, 5716, 51667
leukocyte activation	GO:0045321	0.00029233	n/a	21	9.05584	933	ADAM10, PJA2, HYAL2, HLA-DPA1, DLG1, HHEX, HLA-E, DNASE1L3, IGLC3, APP, PLCG2, B2M, JAG2, HLA-DPB1, ICAM1, HLA-A, HLA-DRB1, STAT3, CD74, TNFRSF1B, IL6	102, 9867, 8692, 3113, 1739, 3087, 3133, 1776, 3539, 351, 5336, 567, 3714, 3115, 3383, 3105, 3123, 6774, 972, 7133, 3569
nitrogen compound transport	GO:0071705	0.000295572	n/a	36	19.8782	2048	GLUL, HYAL2, CRHBP, BAG3, ATP13A3, RAPGEF3, TMEM115, AP1S2, CD36, HHEX, TBC1D1, DAB2, SDCBP, CALCRL, HERPUD1, TCF7L2, G3BP2, IFI27, SRP14, MRPL18, RAC1, SPTBN1, VDAC3, NXT1, SEC61B, RAMP2, RAB5A, SERP1, NR1H2, HLA-DRB1, STAT3, VEGFC, CD74, LTBP4, IL6, KHSRP	2752, 8692, 1393, 9531, 79572, 10411, 11070, 8905, 948, 3087, 23216, 1601, 6386, 10203, 9709, 6934, 9908, 3429, 6727, 29074, 5879, 6711, 7419, 29107, 10952, 10266, 5868, 27230, 7376, 3123, 6774, 7424, 972, 8425, 3569, 8570
response to laminar fluid shear stress	GO:0034616	0.000302595	n/a	3	0.135886	14	KLF2, KLF4, ETS1	10365, 9314, 2113
extracellular matrix constituent secretion	GO:0070278	0.000302595	n/a	3	0.135886	14	ENG, RGCC, TNFRSF1B	2022, 28984, 7133
positive regulation of leukocyte chemotaxis	GO:0002690	0.000309118	n/a	6	0.912378	94	ADAM10, C1QBP, RAC1, VEGFC, CD74, IL6	102, 708, 5879, 7424, 972, 3569
regulation of transferase activity	GO:0051338	0.000327094	n/a	20	8.47347	873	HYAL2, DLG1, HHEX, MAP3K11, FABP4, ERCC4, EFNA1, APP, CHORDC1, KLF4, FLT1, PSMD10, HLA-DRB1, PTPRB, HNRNPD, TCIM, VEGFC, RGCC, CD74, HIPK3	8692, 1739, 3087, 4296, 2167, 2072, 1942, 351, 26973, 9314, 2321, 5716, 3123, 5787, 3184, 56892, 7424, 28984, 972, 10114
regulation of Notch signaling pathway	GO:0008593	0.000327332	n/a	6	0.922084	95	ADAM10, EGFL7, TSPAN14, JAG2, STAT3, TCIM	102, 51162, 81619, 3714, 6774, 56892
cell communication	GO:0007154	0.000327499	n/a	86	63.2938	6521	BCAM, ADAM10, TMEM109, DLC1, PJA2, GLUL, HYAL2, CRHBP, BAG3, DPYSL2, DLG1, RAPGEF3, SEMA3G, UPP1, TNFSF10, FABP5, CD36, HHEX, PER1, CCL14, MAP3K11, LY96, RELL1, KLF2, ITGA6, C1QBP, CD59, DAB2, IGLC3, SDCBP, MAST4, PEA15, BTNL9, CALCRL, MAP4K3, HERPUD1, NR2F1, TCF7L2, G3BP2, LPAR6, EGFL7, IFI27, EFNA1, CLDN5, ID1, GNG11, DUSP6, RAC1, S1PR1, STMN1, APP, CHFR, ENG, PLPP1, PRKD3, SPTBN1, PLCG2, TSPAN…	4059, 102, 79073, 10395, 9867, 2752, 8692, 1393, 9531, 1808, 1739, 10411, 56920, 7378, 8743, 2171, 948, 3087, 5187, 6358, 4296, 23643, 768211, 10365, 3655, 708, 966, 1601, 3539, 6386, 375449, 8682, 153579, 10203, 8491, 9709, 7025, 6934, 9908, 10161, 51162, 3429, 1942, 7122, 3397, 2791, 1848, 5879, 1901, 3925, 351, 55743, 2022, 8611, 23683, 6711, 5336, 81619, 10266, 5868, 27230, 9314, 2321, 5716, …
negative regulation of RNA metabolic process	GO:0051253	0.00033028	n/a	27	13.2877	1369	BAG3, DLG1, CD36, HHEX, PER1, FABP4, KLF2, C1QBP, DAB2, SDCBP, NR2F1, TCF7L2, ETS2, CCDC85B, IFI27, EFNA1, ID1, DNAJB6, KLF4, PSMD10, NR1H2, HNRNPD, YBX3, STAT3, LARP7, IL6, SOX18	9531, 1739, 948, 3087, 5187, 2167, 10365, 708, 1601, 6386, 7025, 6934, 2114, 11007, 3429, 1942, 3397, 10049, 9314, 5716, 7376, 3184, 8531, 6774, 51574, 3569, 54345
blood vessel endothelial cell migration	GO:0043534	0.000341205	n/a	8	1.71799	177	EFNA1, ID1, KLF4, ETS1, VEGFC, RGCC, PRCP, SOX18	1942, 3397, 9314, 2113, 7424, 28984, 5547, 54345
negative regulation of biosynthetic process	GO:0009890	0.000341888	n/a	31	16.2384	1673	BAG3, DLG1, CD36, HHEX, PER1, FABP4, KLF2, ERCC4, C1QBP, DAB2, SDCBP, NR2F1, TCF7L2, ETS2, CCDC85B, IFI27, EFNA1, ID1, DNAJB6, KLF4, TNRC6B, PSMD10, NR1H2, HNRNPD, CNOT6L, YBX3, STAT3, LARP7, IL6, SOX18, KHSRP	9531, 1739, 948, 3087, 5187, 2167, 10365, 2072, 708, 1601, 6386, 7025, 6934, 2114, 11007, 3429, 1942, 3397, 10049, 9314, 23112, 5716, 7376, 3184, 246175, 8531, 6774, 51574, 3569, 54345, 8570
negative regulation of macromolecule metabolic process	GO:0010605	0.000344529	n/a	51	32.1371	3311	ADAM10, DNAJC3, HYAL2, BAG3, DLG1, CD36, HHEX, PER1, NCOA7, FABP4, KLF2, A2M, ERCC4, C1QBP, DAB2, SDCBP, HERPUD1, NR2F1, TCF7L2, ETS2, CCDC85B, IFI27, EFNA1, CLDN5, ID1, DUSP6, RAC1, APP, ENG, NEAT1, DNAJB6, CHORDC1, KLF4, ANXA2, TNRC6B, PSMD10, NR1H2, HLA-DRB1, PTPRB, TRIAP1, HNRNPD, CNOT6L, YBX3, STAT3, LARP7, RGCC, TIMP3, IL6, SOX18, KHSRP, HIPK3	102, 5611, 8692, 9531, 1739, 948, 3087, 5187, 135112, 2167, 10365, 2, 2072, 708, 1601, 6386, 9709, 7025, 6934, 2114, 11007, 3429, 1942, 7122, 3397, 1848, 5879, 351, 2022, 283131, 10049, 26973, 9314, 302, 23112, 5716, 7376, 3123, 5787, 51499, 3184, 246175, 8531, 6774, 51574, 28984, 7078, 3569, 54345, 8570, 10114
negative regulation of apoptotic signaling pathway	GO:2001234	0.000349648	n/a	9	2.17418	224	ITGA6, PEA15, HERPUD1, TCF7L2, PSMD10, ICAM1, TRIAP1, YBX3, CD74	3655, 8682, 9709, 6934, 5716, 3383, 51499, 8531, 972
regulation of proteolysis involved in cellular protein catabolic process	GO:1903050	0.000349648	n/a	9	2.17418	224	PSMC1, DAB2, SDCBP, HERPUD1, EFNA1, SUMO2, CHFR, PSMD10, NUB1	5700, 1601, 6386, 9709, 1942, 6613, 55743, 5716, 51667
regulation of actin filament-based process	GO:0032970	0.000358588	n/a	12	3.69804	381	DLC1, DLG1, RAPGEF3, ID1, RAC1, S1PR1, STMN1, SPTBN1, ICAM1, TMSB10, RDX, RGCC	10395, 1739, 10411, 3397, 5879, 1901, 3925, 6711, 3383, 9168, 5962, 28984
positive regulation of proteolysis involved in cellular protein catabolic process	GO:1903052	0.000368521	n/a	7	1.32004	136	PSMC1, DAB2, HERPUD1, SUMO2, CHFR, PSMD10, NUB1	5700, 1601, 9709, 6613, 55743, 5716, 51667
regulation of lymphocyte proliferation	GO:0050670	0.000373115	n/a	9	2.19359	226	HLA-DPA1, DLG1, HLA-E, HLA-DPB1, HLA-A, HLA-DRB1, CD74, TNFRSF1B, IL6	3113, 1739, 3133, 3115, 3105, 3123, 972, 7133, 3569
positive regulation of protein secretion	GO:0050714	0.000385232	n/a	7	1.32974	137	GLUL, TCF7L2, RAC1, SERP1, NR1H2, HLA-DRB1, VEGFC	2752, 6934, 5879, 27230, 7376, 3123, 7424
regulation of proteasomal ubiquitin-dependent protein catabolic process	GO:0032434	0.000385232	n/a	7	1.32974	137	DAB2, SDCBP, HERPUD1, SUMO2, CHFR, PSMD10, NUB1	1601, 6386, 9709, 6613, 55743, 5716, 51667
RNA biosynthetic process	GO:0032774	0.000394049	n/a	53	34.0006	3503	HYAL2, BAG3, DLG1, CD36, HHEX, PER1, NCOA7, FABP4, KLF2, CDK17, ITGA6, C1QBP, DAB2, SDCBP, LMO2, NR2F1, TCF7L2, PDLIM1, ETS2, G3BP2, CCDC85B, IFI27, EFNA1, STING1, ID1, SUMO2, S1PR1, APP, ENG, DNAJB6, PLCG2, KLF4, PSMD10, GTF3A, ETS1, NR1H2, ICAM1, HLA-DRB1, TRIAP1, HNRNPD, YBX3, S100A9, STAT3, TCIM, DDX21, LARP7, RGCC, CD74, TNFRSF1B, IL6, SOX18, KHSRP, HIPK3	8692, 9531, 1739, 948, 3087, 5187, 135112, 2167, 10365, 5128, 3655, 708, 1601, 6386, 4005, 7025, 6934, 9124, 2114, 9908, 11007, 3429, 1942, 340061, 3397, 6613, 1901, 351, 2022, 10049, 5336, 9314, 5716, 2971, 2113, 7376, 3383, 3123, 51499, 3184, 8531, 6280, 6774, 56892, 9188, 51574, 28984, 972, 7133, 3569, 54345, 8570, 10114
positive regulation of vasculature development	GO:1904018	0.000396275	n/a	8	1.75681	181	RAPGEF3, ENG, RAMP2, KLF4, FLT1, ETS1, STAT3, VEGFC	10411, 2022, 10266, 9314, 2321, 2113, 6774, 7424
positive regulation of angiogenesis	GO:0045766	0.000396275	n/a	8	1.75681	181	RAPGEF3, ENG, RAMP2, KLF4, FLT1, ETS1, STAT3, VEGFC	10411, 2022, 10266, 9314, 2321, 2113, 6774, 7424
regulation of mononuclear cell proliferation	GO:0032944	0.000397866	n/a	9	2.213	228	HLA-DPA1, DLG1, HLA-E, HLA-DPB1, HLA-A, HLA-DRB1, CD74, TNFRSF1B, IL6	3113, 1739, 3133, 3115, 3105, 3123, 972, 7133, 3569
regulation of multicellular organismal development	GO:2000026	0.000405332	n/a	27	13.4624	1387	HSPG2, ADAM10, GLUL, DLG1, RAPGEF3, SEMA3G, HHEX, KLF2, EFNA1, CLDN5, ID1, DUSP6, S1PR1, ENG, RAMP2, KLF4, FLT1, B2M, ETS1, HLA-DRB1, STAT3, VEGFC, RGCC, CD74, TNFRSF1B, HLA-B, IL6	3339, 102, 2752, 1739, 10411, 56920, 3087, 10365, 1942, 7122, 3397, 1848, 1901, 2022, 10266, 9314, 2321, 567, 2113, 3123, 6774, 7424, 28984, 972, 7133, 3106, 3569
cellular response to growth factor stimulus	GO:0071363	0.000418956	n/a	17	6.70695	691	HYAL2, HHEX, DAB2, SDCBP, CLEC3B, CLDN5, ID1, APP, ENG, RAMP2, KLF4, FLT1, RDX, STAT3, VEGFC, TNFRSF1B, LTBP4	8692, 3087, 1601, 6386, 7123, 7122, 3397, 351, 2022, 10266, 9314, 2321, 5962, 6774, 7424, 7133, 8425
positive regulation of cell killing	GO:0031343	0.000420414	n/a	5	0.6309	65	HLA-E, B2M, HLA-A, HLA-DRB1, HLA-B	3133, 567, 3105, 3123, 3106
positive regulation of hydrolase activity	GO:0051345	0.000428328	n/a	15	5.49368	566	DLC1, RAPGEF3, TNFSF10, HSPE1, CCL14, TBC1D1, ITGA6, EFNA1, S1PR1, APP, FLT1, NR1H2, ICAM1, S100A9, STAT3	10395, 10411, 8743, 3336, 6358, 23216, 3655, 1942, 1901, 351, 2321, 7376, 3383, 6280, 6774
regulation of kinase activity	GO:0043549	0.000431221	n/a	18	7.35726	758	HYAL2, DLG1, HHEX, MAP3K11, FABP4, EFNA1, APP, CHORDC1, KLF4, FLT1, PSMD10, HLA-DRB1, PTPRB, TCIM, VEGFC, RGCC, CD74, HIPK3	8692, 1739, 3087, 4296, 2167, 1942, 351, 26973, 9314, 2321, 5716, 3123, 5787, 56892, 7424, 28984, 972, 10114
regulation of actomyosin structure organization	GO:0110020	0.000431393	n/a	6	0.970615	100	DLC1, RAPGEF3, RAC1, S1PR1, STMN1, RGCC	10395, 10411, 5879, 1901, 3925, 28984
endothelial cell migration	GO:0043542	0.000433704	n/a	10	2.72743	281	GLUL, EFNA1, ID1, RAC1, KLF4, ETS1, VEGFC, RGCC, PRCP, SOX18	2752, 1942, 3397, 5879, 9314, 2113, 7424, 28984, 5547, 54345
T cell cytokine production	GO:0002369	0.000441484	n/a	4	0.359128	37	B2M, HLA-A, TNFRSF1B, IL6	567, 3105, 7133, 3569
regulation of T cell cytokine production	GO:0002724	0.000441484	n/a	4	0.359128	37	B2M, HLA-A, TNFRSF1B, IL6	567, 3105, 7133, 3569
cell killing	GO:0001906	0.000442154	n/a	8	1.78593	184	HLA-E, DNASE1L3, CD59, B2M, ICAM1, HLA-A, HLA-DRB1, HLA-B	3133, 1776, 966, 567, 3383, 3105, 3123, 3106
heterocycle biosynthetic process	GO:0018130	0.000443347	n/a	58	38.4461	3961	HYAL2, BAG3, DLG1, UPP1, CD36, HHEX, PER1, NCOA7, FABP4, KLF2, CDK17, ITGA6, ERCC4, C1QBP, DAB2, SDCBP, LMO2, NR2F1, TCF7L2, PDLIM1, ETS2, G3BP2, CCDC85B, IFI27, EFNA1, STING1, ID1, SUMO2, UROD, S1PR1, APP, ENG, DNAJB6, PLCG2, KLF4, PSMD10, GTF3A, PMM2, ETS1, NR1H2, ICAM1, HLA-DRB1, TRIAP1, HNRNPD, YBX3, S100A9, STAT3, TCIM, DDX21, LARP7, RGCC, CD74, TNFRSF1B, IL6, SOX18, KHSRP, HIPK3, NOP10	8692, 9531, 1739, 7378, 948, 3087, 5187, 135112, 2167, 10365, 5128, 3655, 2072, 708, 1601, 6386, 4005, 7025, 6934, 9124, 2114, 9908, 11007, 3429, 1942, 340061, 3397, 6613, 7389, 1901, 351, 2022, 10049, 5336, 9314, 5716, 2971, 5373, 2113, 7376, 3383, 3123, 51499, 3184, 8531, 6280, 6774, 56892, 9188, 51574, 28984, 972, 7133, 3569, 54345, 8570, 10114, 55505
positive regulation of secretion by cell	GO:1903532	0.000445934	n/a	10	2.73713	282	GLUL, SDCBP, TCF7L2, RAC1, RAB5A, SERP1, NR1H2, HLA-DRB1, VEGFC, RGCC	2752, 6386, 6934, 5879, 5868, 27230, 7376, 3123, 7424, 28984
positive regulation of chemotaxis	GO:0050921	0.000458242	n/a	7	1.36857	141	ADAM10, C1QBP, RAC1, S1PR1, VEGFC, CD74, IL6	102, 708, 5879, 1901, 7424, 972, 3569
endothelium development	GO:0003158	0.000458242	n/a	7	1.36857	141	RAPGEF3, CLDN5, ID1, S1PR1, ICAM1, RDX, SOX18	10411, 7122, 3397, 1901, 3383, 5962, 54345
positive regulation of protein catabolic process	GO:0045732	0.000480373	n/a	9	2.27124	234	PSMC1, DAB2, HERPUD1, SUMO2, CHFR, PSMD10, RDX, NUB1, TNFRSF1B	5700, 1601, 9709, 6613, 55743, 5716, 5962, 51667, 7133
multicellular organismal homeostasis	GO:0048871	0.000480502	n/a	14	4.95984	511	HYAL2, FABP5, CD36, FABP4, CLDN5, ID1, RAC1, S1PR1, STMN1, B2M, NR1H2, STAT3, IL6, PRCP	8692, 2171, 948, 2167, 7122, 3397, 5879, 1901, 3925, 567, 7376, 6774, 3569, 5547
aromatic compound biosynthetic process	GO:0019438	0.000480512	n/a	58	38.5625	3973	HYAL2, BAG3, DLG1, UPP1, CD36, HHEX, PER1, NCOA7, FABP4, KLF2, CDK17, ITGA6, ERCC4, C1QBP, DAB2, SDCBP, LMO2, NR2F1, TCF7L2, PDLIM1, ETS2, G3BP2, CCDC85B, IFI27, EFNA1, STING1, ID1, SUMO2, UROD, S1PR1, APP, ENG, DNAJB6, PLCG2, KLF4, PSMD10, GTF3A, PMM2, ETS1, NR1H2, ICAM1, HLA-DRB1, TRIAP1, HNRNPD, YBX3, S100A9, STAT3, TCIM, DDX21, LARP7, RGCC, CD74, TNFRSF1B, IL6, SOX18, KHSRP, HIPK3, NOP10	8692, 9531, 1739, 7378, 948, 3087, 5187, 135112, 2167, 10365, 5128, 3655, 2072, 708, 1601, 6386, 4005, 7025, 6934, 9124, 2114, 9908, 11007, 3429, 1942, 340061, 3397, 6613, 7389, 1901, 351, 2022, 10049, 5336, 9314, 5716, 2971, 5373, 2113, 7376, 3383, 3123, 51499, 3184, 8531, 6280, 6774, 56892, 9188, 51574, 28984, 972, 7133, 3569, 54345, 8570, 10114, 55505
negative regulation of transcription, DNA-templated	GO:0045892	0.000489468	n/a	25	12.1909	1256	BAG3, DLG1, CD36, HHEX, PER1, FABP4, KLF2, C1QBP, DAB2, SDCBP, NR2F1, TCF7L2, ETS2, CCDC85B, IFI27, EFNA1, ID1, DNAJB6, KLF4, PSMD10, NR1H2, YBX3, STAT3, LARP7, SOX18	9531, 1739, 948, 3087, 5187, 2167, 10365, 708, 1601, 6386, 7025, 6934, 2114, 11007, 3429, 1942, 3397, 10049, 9314, 5716, 7376, 8531, 6774, 51574, 54345
detection of biotic stimulus	GO:0009595	0.000489704	n/a	4	0.368834	38	LY96, HLA-A, HLA-DRB1, HLA-B	23643, 3105, 3123, 3106
response to interleukin-1	GO:0070555	0.000498673	n/a	7	1.38798	143	HYAL2, CCL14, KLF2, APP, ETS1, ICAM1, IL6	8692, 6358, 10365, 351, 2113, 3383, 3569
negative regulation of nucleobase-containing compound metabolic process	GO:0045934	0.000499883	n/a	28	14.3748	1481	BAG3, DLG1, CD36, HHEX, PER1, FABP4, KLF2, ERCC4, C1QBP, DAB2, SDCBP, NR2F1, TCF7L2, ETS2, CCDC85B, IFI27, EFNA1, ID1, DNAJB6, KLF4, PSMD10, NR1H2, HNRNPD, YBX3, STAT3, LARP7, IL6, SOX18	9531, 1739, 948, 3087, 5187, 2167, 10365, 2072, 708, 1601, 6386, 7025, 6934, 2114, 11007, 3429, 1942, 3397, 10049, 9314, 5716, 7376, 3184, 8531, 6774, 51574, 3569, 54345
negative regulation of nucleic acid-templated transcription	GO:1903507	0.000501015	n/a	25	12.2103	1258	BAG3, DLG1, CD36, HHEX, PER1, FABP4, KLF2, C1QBP, DAB2, SDCBP, NR2F1, TCF7L2, ETS2, CCDC85B, IFI27, EFNA1, ID1, DNAJB6, KLF4, PSMD10, NR1H2, YBX3, STAT3, LARP7, SOX18	9531, 1739, 948, 3087, 5187, 2167, 10365, 708, 1601, 6386, 7025, 6934, 2114, 11007, 3429, 1942, 3397, 10049, 9314, 5716, 7376, 8531, 6774, 51574, 54345
nucleobase-containing compound biosynthetic process	GO:0034654	0.000507186	n/a	57	37.7763	3892	HYAL2, BAG3, DLG1, UPP1, CD36, HHEX, PER1, NCOA7, FABP4, KLF2, CDK17, ITGA6, ERCC4, C1QBP, DAB2, SDCBP, LMO2, NR2F1, TCF7L2, PDLIM1, ETS2, G3BP2, CCDC85B, IFI27, EFNA1, STING1, ID1, SUMO2, S1PR1, APP, ENG, DNAJB6, PLCG2, KLF4, PSMD10, GTF3A, PMM2, ETS1, NR1H2, ICAM1, HLA-DRB1, TRIAP1, HNRNPD, YBX3, S100A9, STAT3, TCIM, DDX21, LARP7, RGCC, CD74, TNFRSF1B, IL6, SOX18, KHSRP, HIPK3, NOP10	8692, 9531, 1739, 7378, 948, 3087, 5187, 135112, 2167, 10365, 5128, 3655, 2072, 708, 1601, 6386, 4005, 7025, 6934, 9124, 2114, 9908, 11007, 3429, 1942, 340061, 3397, 6613, 1901, 351, 2022, 10049, 5336, 9314, 5716, 2971, 5373, 2113, 7376, 3383, 3123, 51499, 3184, 8531, 6280, 6774, 56892, 9188, 51574, 28984, 972, 7133, 3569, 54345, 8570, 10114, 55505
negative regulation of RNA biosynthetic process	GO:1902679	0.000512801	n/a	25	12.2297	1260	BAG3, DLG1, CD36, HHEX, PER1, FABP4, KLF2, C1QBP, DAB2, SDCBP, NR2F1, TCF7L2, ETS2, CCDC85B, IFI27, EFNA1, ID1, DNAJB6, KLF4, PSMD10, NR1H2, YBX3, STAT3, LARP7, SOX18	9531, 1739, 948, 3087, 5187, 2167, 10365, 708, 1601, 6386, 7025, 6934, 2114, 11007, 3429, 1942, 3397, 10049, 9314, 5716, 7376, 8531, 6774, 51574, 54345
regulation of proteasomal protein catabolic process	GO:0061136	0.000528147	n/a	8	1.83446	189	PSMC1, DAB2, SDCBP, HERPUD1, SUMO2, CHFR, PSMD10, NUB1	5700, 1601, 6386, 9709, 6613, 55743, 5716, 51667
regulation of RNA metabolic process	GO:0051252	0.000537174	n/a	54	35.2819	3635	HYAL2, BAG3, DLG1, PCBP2, CD36, HHEX, PER1, NCOA7, FABP4, KLF2, CDK17, ITGA6, C1QBP, DAB2, SDCBP, LMO2, TRMT112, NR2F1, TCF7L2, PDLIM1, ETS2, G3BP2, CCDC85B, IFI27, EFNA1, STING1, ID1, SUMO2, S1PR1, APP, ENG, DNAJB6, PLCG2, KLF4, TNRC6B, PSMD10, ETS1, NR1H2, ICAM1, HLA-DRB1, TRIAP1, HNRNPD, CNOT6L, YBX3, S100A9, STAT3, TCIM, LARP7, RGCC, CD74, TNFRSF1B, IL6, SOX18, KHSRP	8692, 9531, 1739, 5094, 948, 3087, 5187, 135112, 2167, 10365, 5128, 3655, 708, 1601, 6386, 4005, 51504, 7025, 6934, 9124, 2114, 9908, 11007, 3429, 1942, 340061, 3397, 6613, 1901, 351, 2022, 10049, 5336, 9314, 23112, 5716, 2113, 7376, 3383, 3123, 51499, 3184, 246175, 8531, 6280, 6774, 56892, 51574, 28984, 972, 7133, 3569, 54345, 8570
negative regulation of cellular biosynthetic process	GO:0031327	0.000539863	n/a	30	15.9278	1641	BAG3, DLG1, CD36, HHEX, PER1, FABP4, KLF2, ERCC4, C1QBP, DAB2, SDCBP, NR2F1, TCF7L2, ETS2, CCDC85B, IFI27, EFNA1, ID1, DNAJB6, KLF4, TNRC6B, PSMD10, NR1H2, HNRNPD, CNOT6L, YBX3, STAT3, LARP7, SOX18, KHSRP	9531, 1739, 948, 3087, 5187, 2167, 10365, 2072, 708, 1601, 6386, 7025, 6934, 2114, 11007, 3429, 1942, 3397, 10049, 9314, 23112, 5716, 7376, 3184, 246175, 8531, 6774, 51574, 54345, 8570
positive regulation of transcription, DNA-templated	GO:0045893	0.000549491	n/a	29	15.1998	1566	HYAL2, HHEX, PER1, NCOA7, KLF2, ITGA6, DAB2, LMO2, NR2F1, TCF7L2, PDLIM1, ETS2, STING1, SUMO2, S1PR1, APP, ENG, KLF4, ETS1, NR1H2, HLA-DRB1, TRIAP1, HNRNPD, STAT3, LARP7, RGCC, CD74, IL6, SOX18	8692, 3087, 5187, 135112, 10365, 3655, 1601, 4005, 7025, 6934, 9124, 2114, 340061, 6613, 1901, 351, 2022, 9314, 2113, 7376, 3123, 51499, 3184, 6774, 51574, 28984, 972, 3569, 54345
positive regulation of nucleic acid-templated transcription	GO:1903508	0.000549491	n/a	29	15.1998	1566	HYAL2, HHEX, PER1, NCOA7, KLF2, ITGA6, DAB2, LMO2, NR2F1, TCF7L2, PDLIM1, ETS2, STING1, SUMO2, S1PR1, APP, ENG, KLF4, ETS1, NR1H2, HLA-DRB1, TRIAP1, HNRNPD, STAT3, LARP7, RGCC, CD74, IL6, SOX18	8692, 3087, 5187, 135112, 10365, 3655, 1601, 4005, 7025, 6934, 9124, 2114, 340061, 6613, 1901, 351, 2022, 9314, 2113, 7376, 3123, 51499, 3184, 6774, 51574, 28984, 972, 3569, 54345
macrophage cytokine production	GO:0010934	0.000553289	n/a	3	0.165005	17	CD36, PLCG2, CD74	948, 5336, 972
detection of bacterium	GO:0016045	0.000553289	n/a	3	0.165005	17	HLA-A, HLA-DRB1, HLA-B	3105, 3123, 3106
positive regulation of protein export from nucleus	GO:0046827	0.000553289	n/a	3	0.165005	17	BAG3, RAPGEF3, TCF7L2	9531, 10411, 6934
regulation of macrophage cytokine production	GO:0010935	0.000553289	n/a	3	0.165005	17	CD36, PLCG2, CD74	948, 5336, 972
endothelial cell development	GO:0001885	0.000554433	n/a	5	0.669724	69	RAPGEF3, CLDN5, ICAM1, RDX, SOX18	10411, 7122, 3383, 5962, 54345
circadian regulation of translation	GO:0097167	0.000555001	n/a	2	0.0388246	4	PER1, HNRNPD	5187, 3184
adrenomedullin receptor signaling pathway	GO:1990410	0.000555001	n/a	2	0.0388246	4	CALCRL, RAMP2	10203, 10266
negative regulation of transcription by transcription factor localization	GO:0010621	0.000555001	n/a	2	0.0388246	4	HHEX, ID1	3087, 3397
response to cycloheximide	GO:0046898	0.000555001	n/a	2	0.0388246	4	KLF2, KLF4	10365, 9314
positive regulation of CD8-positive, alpha-beta T cell proliferation	GO:2000566	0.000555001	n/a	2	0.0388246	4	HLA-E, HLA-A	3133, 3105
positive regulation of RNA biosynthetic process	GO:1902680	0.000560901	n/a	29	15.2192	1568	HYAL2, HHEX, PER1, NCOA7, KLF2, ITGA6, DAB2, LMO2, NR2F1, TCF7L2, PDLIM1, ETS2, STING1, SUMO2, S1PR1, APP, ENG, KLF4, ETS1, NR1H2, HLA-DRB1, TRIAP1, HNRNPD, STAT3, LARP7, RGCC, CD74, IL6, SOX18	8692, 3087, 5187, 135112, 10365, 3655, 1601, 4005, 7025, 6934, 9124, 2114, 340061, 6613, 1901, 351, 2022, 9314, 2113, 7376, 3123, 51499, 3184, 6774, 51574, 28984, 972, 3569, 54345
regulation of nucleocytoplasmic transport	GO:0046822	0.000588571	n/a	6	1.02885	106	HYAL2, BAG3, RAPGEF3, CD36, TCF7L2, IFI27	8692, 9531, 10411, 948, 6934, 3429
stress-activated MAPK cascade	GO:0051403	0.000593906	n/a	9	2.33918	241	PJA2, DLG1, PER1, MAP3K11, RELL1, SDCBP, MAP4K3, APP, HIPK3	9867, 1739, 5187, 4296, 768211, 6386, 8491, 351, 10114
cell cycle G1/S phase transition	GO:0044843	0.000593906	n/a	9	2.33918	241	DLG1, MAP3K11, CDK17, PLCG2, KLF4, TRIAP1, RDX, TCIM, RGCC	1739, 4296, 5128, 5336, 9314, 51499, 5962, 56892, 28984
regulation of translation	GO:0006417	0.000596822	n/a	13	4.48424	462	DNAJC3, PER1, C1QBP, APP, SERP1, EIF3K, TNRC6B, HNRNPD, CNOT6L, YBX3, STAT3, IL6, KHSRP	5611, 5187, 708, 351, 27230, 27335, 23112, 3184, 246175, 8531, 6774, 3569, 8570
regulation of leukocyte adhesion to vascular endothelial cell	GO:1904994	0.000597296	n/a	4	0.388246	40	KLF4, ETS1, ICAM1, IL6	9314, 2113, 3383, 3569
positive regulation of nitric oxide biosynthetic process	GO:0045429	0.000597296	n/a	4	0.388246	40	CD36, KLF2, KLF4, ICAM1	948, 10365, 9314, 3383
peptide secretion	GO:0002790	0.000611783	n/a	9	2.34889	242	GLUL, CRHBP, TCF7L2, RAC1, SERP1, HLA-DRB1, CD74, LTBP4, IL6	2752, 1393, 6934, 5879, 27230, 3123, 972, 8425, 3569
cellular developmental process	GO:0048869	0.000613437	n/a	60	40.6688	4190	HSPG2, ADAM10, PLAAT3, HYAL2, DPYSL2, RAPGEF3, SEMA3G, CD36, HSPE1, HHEX, FABP4, KLF2, ITGA6, A2M, DNASE1L3, C1QBP, DAB2, SDCBP, PODXL, NR2F1, TCF7L2, ETS2, CCDC85B, EGFL7, EFNA1, CLDN5, ID1, DUSP6, RAC1, S1PR1, STMN1, APP, ENG, DNAJB6, PLCG2, RAMP2, KLF4, FLT1, ANXA2, B2M, JAG2, ETS1, NR1H2, ICAM1, HLA-DRB1, HNRNPD, RDX, S100A9, STAT3, VEGFC, DDX21, LARP7, RGCC, PEAK1, CD74, TNFRSF1B, HLA-B, LTB…	3339, 102, 11145, 8692, 1808, 10411, 56920, 948, 3336, 3087, 2167, 10365, 3655, 2, 1776, 708, 1601, 6386, 5420, 7025, 6934, 2114, 11007, 51162, 1942, 7122, 3397, 1848, 5879, 1901, 3925, 351, 2022, 10049, 5336, 10266, 9314, 2321, 302, 567, 3714, 2113, 7376, 3383, 3123, 3184, 5962, 6280, 6774, 7424, 9188, 51574, 28984, 79834, 972, 7133, 3106, 8425, 3569, 54345
positive regulation of adaptive immune response based on somatic recombination of immune receptors built from immunoglobulin superfamily domains	GO:0002824	0.000618587	n/a	6	1.03856	107	HLA-E, B2M, HLA-A, HLA-DRB1, HLA-B, IL6	3133, 567, 3105, 3123, 3106, 3569
regulation of cellular amide metabolic process	GO:0034248	0.000626697	n/a	14	5.09573	525	DNAJC3, PER1, C1QBP, EFNA1, APP, SERP1, EIF3K, TNRC6B, HNRNPD, CNOT6L, YBX3, STAT3, IL6, KHSRP	5611, 5187, 708, 1942, 351, 27230, 27335, 23112, 3184, 246175, 8531, 6774, 3569, 8570
macromolecule biosynthetic process	GO:0009059	0.000631663	n/a	67	46.9195	4834	DNAJC3, GLUL, HYAL2, BAG3, DLG1, CD36, HHEX, PER1, NCOA7, FABP4, KLF2, CDK17, PIGN, ITGA6, ERCC4, C1QBP, DAB2, SDCBP, LMO2, NR2F1, TCF7L2, PDLIM1, ETS2, G3BP2, CCDC85B, IFI27, EFNA1, MRPL18, STING1, ID1, SUMO2, RAC1, S1PR1, APP, ENG, DNAJB6, PLCG2, SERP1, EIF3K, KLF4, CHCHD1, TNRC6B, PSMD10, GTF3A, PMM2, ETS1, NR1H2, ICAM1, HLA-DRB1, MGAT1, TRIAP1, HNRNPD, CNOT6L, YBX3, S100A9, STAT3, TCIM, DDX21…	5611, 2752, 8692, 9531, 1739, 948, 3087, 5187, 135112, 2167, 10365, 5128, 23556, 3655, 2072, 708, 1601, 6386, 4005, 7025, 6934, 9124, 2114, 9908, 11007, 3429, 1942, 29074, 340061, 3397, 6613, 5879, 1901, 351, 2022, 10049, 5336, 27230, 27335, 9314, 118487, 23112, 5716, 2971, 5373, 2113, 7376, 3383, 3123, 4245, 51499, 3184, 246175, 8531, 6280, 6774, 56892, 9188, 51574, 28984, 972, 7133, 3569, 54345…
negative regulation of innate immune response	GO:0045824	0.000632369	n/a	5	0.689137	71	HLA-E, A2M, NR1H2, HLA-A, HLA-B	3133, 2, 7376, 3105, 3106
cell differentiation	GO:0030154	0.000641923	n/a	59	39.8632	4107	HSPG2, ADAM10, PLAAT3, HYAL2, DPYSL2, RAPGEF3, SEMA3G, CD36, HSPE1, HHEX, FABP4, KLF2, ITGA6, A2M, DNASE1L3, C1QBP, DAB2, SDCBP, PODXL, NR2F1, TCF7L2, ETS2, CCDC85B, EGFL7, EFNA1, CLDN5, ID1, DUSP6, RAC1, S1PR1, STMN1, APP, ENG, DNAJB6, PLCG2, RAMP2, KLF4, FLT1, ANXA2, B2M, JAG2, ETS1, NR1H2, ICAM1, HLA-DRB1, RDX, S100A9, STAT3, VEGFC, DDX21, LARP7, RGCC, PEAK1, CD74, TNFRSF1B, HLA-B, LTBP4, IL6,…	3339, 102, 11145, 8692, 1808, 10411, 56920, 948, 3336, 3087, 2167, 10365, 3655, 2, 1776, 708, 1601, 6386, 5420, 7025, 6934, 2114, 11007, 51162, 1942, 7122, 3397, 1848, 5879, 1901, 3925, 351, 2022, 10049, 5336, 10266, 9314, 2321, 302, 567, 3714, 2113, 7376, 3383, 3123, 5962, 6280, 6774, 7424, 9188, 51574, 28984, 79834, 972, 7133, 3106, 8425, 3569, 54345
regulation of stress-activated MAPK cascade	GO:0032872	0.000648724	n/a	8	1.8927	195	PJA2, DLG1, PER1, MAP3K11, RELL1, SDCBP, APP, HIPK3	9867, 1739, 5187, 4296, 768211, 6386, 351, 10114
transcription, DNA-templated	GO:0006351	0.000649522	n/a	52	33.8453	3487	HYAL2, BAG3, DLG1, CD36, HHEX, PER1, NCOA7, FABP4, KLF2, CDK17, ITGA6, C1QBP, DAB2, SDCBP, LMO2, NR2F1, TCF7L2, PDLIM1, ETS2, G3BP2, CCDC85B, IFI27, EFNA1, STING1, ID1, SUMO2, S1PR1, APP, ENG, DNAJB6, PLCG2, KLF4, PSMD10, GTF3A, ETS1, NR1H2, ICAM1, HLA-DRB1, TRIAP1, HNRNPD, YBX3, S100A9, STAT3, TCIM, DDX21, LARP7, RGCC, CD74, IL6, SOX18, KHSRP, HIPK3	8692, 9531, 1739, 948, 3087, 5187, 135112, 2167, 10365, 5128, 3655, 708, 1601, 6386, 4005, 7025, 6934, 9124, 2114, 9908, 11007, 3429, 1942, 340061, 3397, 6613, 1901, 351, 2022, 10049, 5336, 9314, 5716, 2971, 2113, 7376, 3383, 3123, 51499, 3184, 8531, 6280, 6774, 56892, 9188, 51574, 28984, 972, 3569, 54345, 8570, 10114
cellular component assembly	GO:0022607	0.000655841	n/a	46	28.8176	2969	ADAM10, DLC1, SLC9A3R2, HLA-DPA1, BAG3, DLG1, RAPGEF3, CD36, PET100, TBC1D1, ITGA6, C1QBP, FXYD5, SDCBP, PODXL, COX17, PDLIM1, G3BP2, STING1, CLDN5, ID1, RAC1, S1PR1, STMN1, APP, DNAJB6, SPTBN1, PLCG2, VDAC3, RAMP2, RAB5A, EIF3K, ANXA2, PSMD10, B2M, NR1H2, HLA-DPB1, ICAM1, HLA-DRB1, TMSB10, RDX, CNOT6L, RGCC, PEAK1, CD74, HAUS1	102, 10395, 9351, 3113, 9531, 1739, 10411, 948, 100131801, 23216, 3655, 708, 53827, 6386, 5420, 10063, 9124, 9908, 340061, 7122, 3397, 5879, 1901, 3925, 351, 10049, 6711, 5336, 7419, 10266, 5868, 27335, 302, 5716, 567, 7376, 3115, 3383, 3123, 9168, 5962, 246175, 28984, 79834, 972, 115106
negative regulation of proteolysis	GO:0045861	0.000656514	n/a	11	3.40686	351	A2M, SDCBP, HERPUD1, EFNA1, APP, DNAJB6, KLF4, ANXA2, NR1H2, TRIAP1, TIMP3	2, 6386, 9709, 1942, 351, 10049, 9314, 302, 7376, 51499, 7078
positive regulation of nitric oxide metabolic process	GO:1904407	0.000656892	n/a	4	0.397952	41	CD36, KLF2, KLF4, ICAM1	948, 10365, 9314, 3383
nucleic acid-templated transcription	GO:0097659	0.000658495	n/a	52	33.8648	3489	HYAL2, BAG3, DLG1, CD36, HHEX, PER1, NCOA7, FABP4, KLF2, CDK17, ITGA6, C1QBP, DAB2, SDCBP, LMO2, NR2F1, TCF7L2, PDLIM1, ETS2, G3BP2, CCDC85B, IFI27, EFNA1, STING1, ID1, SUMO2, S1PR1, APP, ENG, DNAJB6, PLCG2, KLF4, PSMD10, GTF3A, ETS1, NR1H2, ICAM1, HLA-DRB1, TRIAP1, HNRNPD, YBX3, S100A9, STAT3, TCIM, DDX21, LARP7, RGCC, CD74, IL6, SOX18, KHSRP, HIPK3	8692, 9531, 1739, 948, 3087, 5187, 135112, 2167, 10365, 5128, 3655, 708, 1601, 6386, 4005, 7025, 6934, 9124, 2114, 9908, 11007, 3429, 1942, 340061, 3397, 6613, 1901, 351, 2022, 10049, 5336, 9314, 5716, 2971, 2113, 7376, 3383, 3123, 51499, 3184, 8531, 6280, 6774, 56892, 9188, 51574, 28984, 972, 3569, 54345, 8570, 10114
negative regulation of natural killer cell mediated cytotoxicity	GO:0045953	0.000659219	n/a	3	0.174711	18	HLA-E, HLA-A, HLA-B	3133, 3105, 3106
regulation of plasma membrane bounded cell projection organization	GO:0120035	0.000669211	n/a	16	6.35753	655	ADAM10, SEMA3G, TBC1D1, ITGA6, PODXL, NR2F1, EFNA1, ID1, RAC1, VDAC3, RAB5A, KLF4, B2M, ICAM1, RDX, S100A9	102, 56920, 23216, 3655, 5420, 7025, 1942, 3397, 5879, 7419, 5868, 9314, 567, 3383, 5962, 6280
negative regulation of cell-cell adhesion	GO:0022408	0.000670822	n/a	8	1.90241	196	DLG1, FXYD5, PODXL, KLF4, HLA-DRB1, RDX, RGCC, CD74	1739, 53827, 5420, 9314, 3123, 5962, 28984, 972
regulation of macromolecule biosynthetic process	GO:0010556	0.000673223	n/a	57	38.1937	3935	DNAJC3, HYAL2, BAG3, DLG1, CD36, HHEX, PER1, NCOA7, FABP4, KLF2, CDK17, ITGA6, ERCC4, C1QBP, DAB2, SDCBP, LMO2, NR2F1, TCF7L2, PDLIM1, ETS2, G3BP2, CCDC85B, IFI27, EFNA1, STING1, ID1, SUMO2, RAC1, S1PR1, APP, ENG, DNAJB6, PLCG2, SERP1, EIF3K, KLF4, TNRC6B, PSMD10, ETS1, NR1H2, ICAM1, HLA-DRB1, TRIAP1, HNRNPD, CNOT6L, YBX3, S100A9, STAT3, TCIM, LARP7, RGCC, CD74, TNFRSF1B, IL6, SOX18, KHSRP	5611, 8692, 9531, 1739, 948, 3087, 5187, 135112, 2167, 10365, 5128, 3655, 2072, 708, 1601, 6386, 4005, 7025, 6934, 9124, 2114, 9908, 11007, 3429, 1942, 340061, 3397, 6613, 5879, 1901, 351, 2022, 10049, 5336, 27230, 27335, 9314, 23112, 5716, 2113, 7376, 3383, 3123, 51499, 3184, 246175, 8531, 6280, 6774, 56892, 51574, 28984, 972, 7133, 3569, 54345, 8570
regulation of extrinsic apoptotic signaling pathway	GO:2001236	0.000689726	n/a	7	1.46563	151	HYAL2, TNFSF10, ITGA6, PEA15, TCF7L2, ICAM1, TIMP3	8692, 8743, 3655, 8682, 6934, 3383, 7078
mononuclear cell migration	GO:0071674	0.000693524	n/a	8	1.91211	197	ADAM10, CCL14, C1QBP, S1PR1, APP, FLT1, ICAM1, IL6	102, 6358, 708, 1901, 351, 2321, 3383, 3569
regulation of stress-activated protein kinase signaling cascade	GO:0070302	0.000716841	n/a	8	1.92182	198	PJA2, DLG1, PER1, MAP3K11, RELL1, SDCBP, APP, HIPK3	9867, 1739, 5187, 4296, 768211, 6386, 351, 10114
positive regulation of NF-kappaB transcription factor activity	GO:0051092	0.000745535	n/a	7	1.48504	153	CD36, APP, PLCG2, ICAM1, S100A9, STAT3, IL6	948, 351, 5336, 3383, 6280, 6774, 3569
stress-activated protein kinase signaling cascade	GO:0031098	0.000749664	n/a	9	2.41683	249	PJA2, DLG1, PER1, MAP3K11, RELL1, SDCBP, MAP4K3, APP, HIPK3	9867, 1739, 5187, 4296, 768211, 6386, 8491, 351, 10114
positive regulation of ubiquitin-dependent protein catabolic process	GO:2000060	0.000750702	n/a	6	1.07738	111	DAB2, HERPUD1, SUMO2, CHFR, PSMD10, NUB1	1601, 9709, 6613, 55743, 5716, 51667
regulation of peptide secretion	GO:0002791	0.000765442	n/a	8	1.94123	200	GLUL, CRHBP, TCF7L2, RAC1, SERP1, HLA-DRB1, CD74, IL6	2752, 1393, 6934, 5879, 27230, 3123, 972, 3569
regulation of cell shape	GO:0008360	0.000774748	n/a	7	1.49475	154	DLC1, DLG1, RAC1, ICAM1, RDX, PALMD, PALM2AKAP2	10395, 1739, 5879, 3383, 5962, 54873, 445815
negative regulation of cell adhesion	GO:0007162	0.000777134	n/a	10	2.94096	303	ADAM10, DLC1, DLG1, FXYD5, PODXL, KLF4, HLA-DRB1, RDX, RGCC, CD74	102, 10395, 1739, 53827, 5420, 9314, 3123, 5962, 28984, 972
positive regulation of protein transport	GO:0051222	0.000777134	n/a	10	2.94096	303	GLUL, HYAL2, BAG3, RAPGEF3, TCF7L2, RAC1, SERP1, NR1H2, HLA-DRB1, VEGFC	2752, 8692, 9531, 10411, 6934, 5879, 27230, 7376, 3123, 7424
negative regulation of natural killer cell mediated immunity	GO:0002716	0.000777251	n/a	3	0.184417	19	HLA-E, HLA-A, HLA-B	3133, 3105, 3106
response to abiotic stimulus	GO:0009628	0.000782304	n/a	23	11.1621	1150	DNAJC3, TMEM109, HYAL2, BAG3, PER1, ERCC4, MAP4K3, PDLIM1, RAC1, APP, ENG, DNAJB6, CHORDC1, RAMP2, BNIP2, ETS1, ICAM1, TRIAP1, HNRNPD, YBX3, TCIM, VEGFC, RGCC	5611, 79073, 8692, 9531, 5187, 2072, 8491, 9124, 5879, 351, 2022, 10049, 26973, 10266, 663, 2113, 3383, 51499, 3184, 8531, 56892, 7424, 28984
positive regulation of adaptive immune response	GO:0002821	0.000786903	n/a	6	1.08709	112	HLA-E, B2M, HLA-A, HLA-DRB1, HLA-B, IL6	3133, 567, 3105, 3123, 3106, 3569
acute inflammatory response	GO:0002526	0.000786903	n/a	6	1.08709	112	HLA-E, DNASE1L3, ICAM1, STAT3, IL6, PRCP	3133, 1776, 3383, 6774, 3569, 5547
epithelial cell migration	GO:0010631	0.000789804	n/a	11	3.48451	359	GLUL, EFNA1, ID1, RAC1, PLCG2, KLF4, ETS1, VEGFC, RGCC, PRCP, SOX18	2752, 1942, 3397, 5879, 5336, 9314, 2113, 7424, 28984, 5547, 54345
T cell proliferation	GO:0042098	0.000790684	n/a	8	1.95094	201	HLA-DPA1, DLG1, HLA-E, HLA-DPB1, HLA-A, HLA-DRB1, TNFRSF1B, IL6	3113, 1739, 3133, 3115, 3105, 3123, 7133, 3569
regulation of peptide transport	GO:0090087	0.000816592	n/a	8	1.96064	202	GLUL, CRHBP, TCF7L2, RAC1, SERP1, HLA-DRB1, CD74, IL6	2752, 1393, 6934, 5879, 27230, 3123, 972, 3569
positive regulation of apoptotic process	GO:0043065	0.000838491	n/a	14	5.25103	541	ADAM10, DLC1, HYAL2, TNFSF10, MAP3K11, ITGA6, C1QBP, PEA15, DUSP6, S100A9, RGCC, TNFRSF1B, TIMP3, IL6	102, 10395, 8692, 8743, 4296, 3655, 708, 8682, 1848, 6280, 28984, 7133, 7078, 3569
epithelium migration	GO:0090132	0.00084526	n/a	11	3.51363	362	GLUL, EFNA1, ID1, RAC1, PLCG2, KLF4, ETS1, VEGFC, RGCC, PRCP, SOX18	2752, 1942, 3397, 5879, 5336, 9314, 2113, 7424, 28984, 5547, 54345
cellular response to transforming growth factor beta stimulus	GO:0071560	0.000862895	n/a	9	2.46536	254	HYAL2, DAB2, SDCBP, CLEC3B, CLDN5, ID1, ENG, STAT3, LTBP4	8692, 1601, 6386, 7123, 7122, 3397, 2022, 6774, 8425
receptor internalization	GO:0031623	0.00086334	n/a	6	1.1065	114	CD36, SDCBP, CALCRL, PLCG2, RAMP2, RAB5A	948, 6386, 10203, 5336, 10266, 5868
regulation of RNA biosynthetic process	GO:2001141	0.000884468	n/a	50	32.5835	3357	HYAL2, BAG3, DLG1, CD36, HHEX, PER1, NCOA7, FABP4, KLF2, CDK17, ITGA6, C1QBP, DAB2, SDCBP, LMO2, NR2F1, TCF7L2, PDLIM1, ETS2, G3BP2, CCDC85B, IFI27, EFNA1, STING1, ID1, SUMO2, S1PR1, APP, ENG, DNAJB6, PLCG2, KLF4, PSMD10, ETS1, NR1H2, ICAM1, HLA-DRB1, TRIAP1, HNRNPD, YBX3, S100A9, STAT3, TCIM, LARP7, RGCC, CD74, TNFRSF1B, IL6, SOX18, KHSRP	8692, 9531, 1739, 948, 3087, 5187, 135112, 2167, 10365, 5128, 3655, 708, 1601, 6386, 4005, 7025, 6934, 9124, 2114, 9908, 11007, 3429, 1942, 340061, 3397, 6613, 1901, 351, 2022, 10049, 5336, 9314, 5716, 2113, 7376, 3383, 3123, 51499, 3184, 8531, 6280, 6774, 56892, 51574, 28984, 972, 7133, 3569, 54345, 8570
regulation of cell projection organization	GO:0031344	0.000891791	n/a	16	6.53224	673	ADAM10, SEMA3G, TBC1D1, ITGA6, PODXL, NR2F1, EFNA1, ID1, RAC1, VDAC3, RAB5A, KLF4, B2M, ICAM1, RDX, S100A9	102, 56920, 23216, 3655, 5420, 7025, 1942, 3397, 5879, 7419, 5868, 9314, 567, 3383, 5962, 6280
positive regulation of cell cycle phase transition	GO:1901989	0.000903642	n/a	6	1.11621	115	CDC27, APP, PLCG2, ANAPC7, RDX, RGCC	996, 351, 5336, 51434, 5962, 28984
positive regulation of lymphocyte mediated immunity	GO:0002708	0.000903642	n/a	6	1.11621	115	HLA-E, B2M, HLA-A, HLA-DRB1, HLA-B, IL6	3133, 567, 3105, 3123, 3106, 3569
detection of other organism	GO:0098543	0.000907907	n/a	3	0.194123	20	HLA-A, HLA-DRB1, HLA-B	3105, 3123, 3106
positive regulation of secretion	GO:0051047	0.00092467	n/a	10	3.00891	310	GLUL, SDCBP, TCF7L2, RAC1, RAB5A, SERP1, NR1H2, HLA-DRB1, VEGFC, RGCC	2752, 6386, 6934, 5879, 5868, 27230, 7376, 3123, 7424, 28984
epithelial to mesenchymal transition	GO:0001837	0.000934681	n/a	7	1.54328	159	DAB2, SDCBP, TCF7L2, EFNA1, ENG, RGCC, IL6	1601, 6386, 6934, 1942, 2022, 28984, 3569
tissue migration	GO:0090130	0.000944852	n/a	11	3.56216	367	GLUL, EFNA1, ID1, RAC1, PLCG2, KLF4, ETS1, VEGFC, RGCC, PRCP, SOX18	2752, 1942, 3397, 5879, 5336, 9314, 2113, 7424, 28984, 5547, 54345
cell chemotaxis	GO:0060326	0.000947509	n/a	10	3.01861	311	ADAM10, CCL14, C1QBP, RAC1, S1PR1, FLT1, S100A9, VEGFC, CD74, IL6	102, 6358, 708, 5879, 1901, 2321, 6280, 7424, 972, 3569
positive regulation of cellular component biogenesis	GO:0044089	0.000950867	n/a	13	4.71719	486	DLG1, RAPGEF3, CD36, SDCBP, G3BP2, CLDN5, ID1, RAC1, PLCG2, NR1H2, ICAM1, CNOT6L, RGCC	1739, 10411, 948, 6386, 9908, 7122, 3397, 5879, 5336, 7376, 3383, 246175, 28984
immunoglobulin mediated immune response	GO:0016064	0.000956563	n/a	8	2.00917	207	HLA-DPA1, HLA-E, C1QBP, IGLC3, B2M, HLA-DPB1, HLA-DRB1, CD74	3113, 3133, 708, 3539, 567, 3115, 3123, 972
cellular biosynthetic process	GO:0044249	0.000968734	n/a	76	55.8492	5754	DNAJC3, PLAAT3, GLUL, HYAL2, BAG3, DLG1, UPP1, FABP5, CD36, HHEX, PER1, NCOA7, FABP4, KLF2, CDK17, PIGN, ITGA6, ERCC4, C1QBP, DAB2, SDCBP, ASNSD1, LMO2, NR2F1, TCF7L2, PDLIM1, ETS2, G3BP2, CCDC85B, IFI27, EFNA1, MRPL18, STING1, ID1, SUMO2, RAC1, UROD, MGST2, S1PR1, APP, ENG, PLPP1, PRKD3, DNAJB6, PLCG2, SAT1, SERP1, EIF3K, KLF4, CHCHD1, TNRC6B, PSMD10, GTF3A, PMM2, ETS1, NR1H2, ICAM1, HLA-DRB1, M…	5611, 11145, 2752, 8692, 9531, 1739, 7378, 2171, 948, 3087, 5187, 135112, 2167, 10365, 5128, 23556, 3655, 2072, 708, 1601, 6386, 54529, 4005, 7025, 6934, 9124, 2114, 9908, 11007, 3429, 1942, 29074, 340061, 3397, 6613, 5879, 7389, 4258, 1901, 351, 2022, 8611, 23683, 10049, 5336, 6303, 27230, 27335, 9314, 118487, 23112, 5716, 2971, 5373, 2113, 7376, 3383, 3123, 4245, 51499, 3184, 246175, 8531, 6280…
positive regulation of insulin secretion	GO:0032024	0.000970899	n/a	5	0.75708	78	GLUL, TCF7L2, RAC1, SERP1, HLA-DRB1	2752, 6934, 5879, 27230, 3123
organonitrogen compound catabolic process	GO:1901565	0.000979508	n/a	25	12.7927	1318	DNAJC3, GLUL, HYAL2, BAG3, DPYSL2, PCBP2, UPP1, PSMC1, DAB2, SDCBP, HERPUD1, CDC27, IFI27, EFNA1, SUMO2, CHFR, ANAPC7, SEC61B, SAT1, ANXA2, PSMD10, RDX, NUB1, TNFRSF1B, TIMP3	5611, 2752, 8692, 9531, 1808, 5094, 7378, 5700, 1601, 6386, 9709, 996, 3429, 1942, 6613, 55743, 51434, 10952, 6303, 302, 5716, 5962, 51667, 7133, 7078
cellular response to cytokine stimulus	GO:0071345	0.000997684	n/a	18	7.91051	815	HYAL2, CRHBP, HLA-DPA1, CCL14, FABP4, KLF2, IFI27, STING1, KLF4, NR1H2, ICAM1, YBX3, STAT3, VEGFC, CD74, TNFRSF1B, IL6, KHSRP	8692, 1393, 3113, 6358, 2167, 10365, 3429, 340061, 9314, 7376, 3383, 8531, 6774, 7424, 972, 7133, 3569, 8570
T cell activation	GO:0042110	0.00100551	n/a	13	4.74631	489	HLA-DPA1, DLG1, HLA-E, B2M, JAG2, HLA-DPB1, ICAM1, HLA-A, HLA-DRB1, STAT3, CD74, TNFRSF1B, IL6	3113, 1739, 3133, 567, 3714, 3115, 3383, 3105, 3123, 6774, 972, 7133, 3569
response to transforming growth factor beta	GO:0071559	0.00101676	n/a	9	2.5236	260	HYAL2, DAB2, SDCBP, CLEC3B, CLDN5, ID1, ENG, STAT3, LTBP4	8692, 1601, 6386, 7123, 7122, 3397, 2022, 6774, 8425
positive regulation of DNA-binding transcription factor activity	GO:0051091	0.00101676	n/a	9	2.5236	260	CD36, STING1, APP, PLCG2, ICAM1, S100A9, STAT3, RGCC, IL6	948, 340061, 351, 5336, 3383, 6280, 6774, 28984, 3569
response to bacterium	GO:0009617	0.00102726	n/a	17	7.26991	749	IFI44, PLAAT3, CD36, LY96, FABP4, HLA-E, IGLC3, MGST2, PLCG2, B2M, ICAM1, HLA-A, HLA-DRB1, S100A9, TNFRSF1B, HLA-B, IL6	10561, 11145, 948, 23643, 2167, 3133, 3539, 4258, 5336, 567, 3383, 3105, 3123, 6280, 7133, 3106, 3569
regulation of ERK1 and ERK2 cascade	GO:0070372	0.00104355	n/a	10	3.05744	315	DLG1, CD36, CCL14, DUSP6, APP, KLF4, ICAM1, HLA-DRB1, CD74, TIMP3	1739, 948, 6358, 1848, 351, 9314, 3383, 3123, 972, 7078
regulation of cellular biosynthetic process	GO:0031326	0.00104878	n/a	58	39.7467	4095	DNAJC3, HYAL2, BAG3, DLG1, FABP5, CD36, HHEX, PER1, NCOA7, FABP4, KLF2, CDK17, ITGA6, ERCC4, C1QBP, DAB2, SDCBP, LMO2, NR2F1, TCF7L2, PDLIM1, ETS2, G3BP2, CCDC85B, IFI27, EFNA1, STING1, ID1, SUMO2, RAC1, S1PR1, APP, ENG, DNAJB6, PLCG2, SERP1, EIF3K, KLF4, TNRC6B, PSMD10, ETS1, NR1H2, ICAM1, HLA-DRB1, TRIAP1, HNRNPD, CNOT6L, YBX3, S100A9, STAT3, TCIM, LARP7, RGCC, CD74, TNFRSF1B, IL6, SOX18, KHSRP	5611, 8692, 9531, 1739, 2171, 948, 3087, 5187, 135112, 2167, 10365, 5128, 3655, 2072, 708, 1601, 6386, 4005, 7025, 6934, 9124, 2114, 9908, 11007, 3429, 1942, 340061, 3397, 6613, 5879, 1901, 351, 2022, 10049, 5336, 27230, 27335, 9314, 23112, 5716, 2113, 7376, 3383, 3123, 51499, 3184, 246175, 8531, 6280, 6774, 56892, 51574, 28984, 972, 7133, 3569, 54345, 8570
B cell mediated immunity	GO:0019724	0.00104937	n/a	8	2.03829	210	HLA-DPA1, HLA-E, C1QBP, IGLC3, B2M, HLA-DPB1, HLA-DRB1, CD74	3113, 3133, 708, 3539, 567, 3115, 3123, 972
positive regulation of cell death	GO:0010942	0.00105019	n/a	15	5.9984	618	ADAM10, DLC1, HYAL2, TNFSF10, CD36, MAP3K11, ITGA6, C1QBP, PEA15, DUSP6, S100A9, RGCC, TNFRSF1B, TIMP3, IL6	102, 10395, 8692, 8743, 948, 4296, 3655, 708, 8682, 1848, 6280, 28984, 7133, 7078, 3569
protein catabolic process	GO:0030163	0.00105731	n/a	20	9.3082	959	DNAJC3, BAG3, PCBP2, PSMC1, DAB2, SDCBP, HERPUD1, CDC27, IFI27, EFNA1, SUMO2, CHFR, ANAPC7, SEC61B, ANXA2, PSMD10, RDX, NUB1, TNFRSF1B, TIMP3	5611, 9531, 5094, 5700, 1601, 6386, 9709, 996, 3429, 1942, 6613, 55743, 51434, 10952, 302, 5716, 5962, 51667, 7133, 7078
positive regulation of programmed cell death	GO:0043068	0.00107069	n/a	14	5.38691	555	ADAM10, DLC1, HYAL2, TNFSF10, MAP3K11, ITGA6, C1QBP, PEA15, DUSP6, S100A9, RGCC, TNFRSF1B, TIMP3, IL6	102, 10395, 8692, 8743, 4296, 3655, 708, 8682, 1848, 6280, 28984, 7133, 7078, 3569
regulation of cell cycle	GO:0051726	0.00107739	n/a	21	10.0167	1032	ADAM10, PLAAT3, DLG1, HHEX, CDK17, SDCBP, TCF7L2, CDC27, APP, CHFR, PLCG2, ANAPC7, CHORDC1, CCNDBP1, KLF4, PSMD10, TRIAP1, RDX, STAT3, TCIM, RGCC	102, 11145, 1739, 3087, 5128, 6386, 6934, 996, 351, 55743, 5336, 51434, 26973, 23582, 9314, 5716, 51499, 5962, 6774, 56892, 28984
positive regulation of cellular amide metabolic process	GO:0034250	0.00108047	n/a	7	1.5821	163	DNAJC3, C1QBP, EFNA1, SERP1, HNRNPD, YBX3, IL6	5611, 708, 1942, 27230, 3184, 8531, 3569
regulation of leukocyte migration	GO:0002685	0.00108186	n/a	8	2.048	211	ADAM10, C1QBP, RAC1, APP, ICAM1, VEGFC, CD74, IL6	102, 708, 5879, 351, 3383, 7424, 972, 3569
proteasomal protein catabolic process	GO:0010498	0.00108244	n/a	13	4.78513	493	PCBP2, PSMC1, DAB2, SDCBP, HERPUD1, CDC27, IFI27, SUMO2, CHFR, ANAPC7, SEC61B, PSMD10, NUB1	5094, 5700, 1601, 6386, 9709, 996, 3429, 6613, 55743, 51434, 10952, 5716, 51667
regulation of cell differentiation	GO:0045595	0.00109522	n/a	28	15.1222	1558	DPYSL2, SEMA3G, CD36, C1QBP, DAB2, SDCBP, TCF7L2, CCDC85B, EFNA1, CLDN5, ID1, RAC1, APP, ENG, RAMP2, KLF4, B2M, ETS1, NR1H2, HLA-DRB1, STAT3, VEGFC, RGCC, CD74, TNFRSF1B, HLA-B, LTBP4, IL6	1808, 56920, 948, 708, 1601, 6386, 6934, 11007, 1942, 7122, 3397, 5879, 351, 2022, 10266, 9314, 567, 2113, 7376, 3123, 6774, 7424, 28984, 972, 7133, 3106, 8425, 3569
regulation of gene silencing by miRNA	GO:0060964	0.0011058	n/a	4	0.456189	47	NEAT1, TNRC6B, STAT3, IL6	283131, 23112, 6774, 3569
regulation of cysteine-type endopeptidase activity involved in apoptotic process	GO:0043281	0.00111515	n/a	8	2.0577	212	DLC1, TNFSF10, HSPE1, HERPUD1, DNAJB6, KLF4, TRIAP1, S100A9	10395, 8743, 3336, 9709, 10049, 9314, 51499, 6280
peptide transport	GO:0015833	0.00113117	n/a	9	2.56242	264	GLUL, CRHBP, TCF7L2, RAC1, SERP1, HLA-DRB1, CD74, LTBP4, IL6	2752, 1393, 6934, 5879, 27230, 3123, 972, 8425, 3569
developmental process	GO:0032502	0.00114673	n/a	82	61.7602	6363	HSPG2, ADAM10, DLC1, PLAAT3, GLUL, HYAL2, BAG3, DPYSL2, DLG1, RAPGEF3, SEMA3G, TNFSF10, FABP5, CD36, HSPE1, HHEX, FABP4, KLF2, HLA-E, ITGA6, A2M, DNASE1L3, C1QBP, DAB2, SDCBP, PODXL, CALCRL, LMO2, NR2F1, TCF7L2, COX17, PDLIM1, ETS2, LPAR6, CCDC85B, EGFL7, EFNA1, CLEC3B, CLDN5, ID1, DUSP6, RAC1, S1PR1, STMN1, APP, ENG, DNAJB6, PLCG2, SAT1, RAMP2, SERP1, KLF4, FLT1, ANXA2, B2M, JAG2, ETS1, NR1H2, I…	3339, 102, 10395, 11145, 2752, 8692, 9531, 1808, 1739, 10411, 56920, 8743, 2171, 948, 3336, 3087, 2167, 10365, 3133, 3655, 2, 1776, 708, 1601, 6386, 5420, 10203, 4005, 7025, 6934, 10063, 9124, 2114, 10161, 11007, 51162, 1942, 7123, 7122, 3397, 1848, 5879, 1901, 3925, 351, 2022, 10049, 5336, 6303, 10266, 27230, 9314, 2321, 302, 567, 3714, 2113, 7376, 3383, 3123, 5787, 4245, 3184, 5962, 8531, 6280,…
positive regulation of establishment of protein localization	GO:1904951	0.00114742	n/a	10	3.09626	319	GLUL, HYAL2, BAG3, RAPGEF3, TCF7L2, RAC1, SERP1, NR1H2, HLA-DRB1, VEGFC	2752, 8692, 9531, 10411, 6934, 5879, 27230, 7376, 3123, 7424
humoral immune response	GO:0006959	0.00114742	n/a	10	3.09626	319	HLA-E, A2M, C1QBP, CD59, IGLC3, HLA-A, HLA-DRB1, S100A9, RGCC, IL6	3133, 2, 708, 966, 3539, 3105, 3123, 6280, 28984, 3569
peptidyl-tyrosine phosphorylation	GO:0018108	0.00114859	n/a	11	3.64951	376	HYAL2, CD36, EFNA1, APP, PLCG2, FLT1, ICAM1, PEAK1, CD74, IL6, HIPK3	8692, 948, 1942, 351, 5336, 2321, 3383, 79834, 972, 3569, 10114
protein folding	GO:0006457	0.00114925	n/a	8	2.06741	213	DNAJC3, BAG3, HSPE1, DNAJB6, CHORDC1, B2M, CD74, LTBP4	5611, 9531, 3336, 10049, 26973, 567, 972, 8425
tissue development	GO:0009888	0.00116337	n/a	32	18.2476	1880	HSPG2, DLC1, PLAAT3, HYAL2, DLG1, RAPGEF3, SEMA3G, FABP5, KLF2, ITGA6, DAB2, SDCBP, PODXL, TCF7L2, ETS2, EFNA1, CLEC3B, CLDN5, ID1, RAC1, S1PR1, ENG, KLF4, JAG2, ICAM1, HLA-DRB1, RDX, YBX3, VEGFC, RGCC, IL6, SOX18	3339, 10395, 11145, 8692, 1739, 10411, 56920, 2171, 10365, 3655, 1601, 6386, 5420, 6934, 2114, 1942, 7123, 7122, 3397, 5879, 1901, 2022, 9314, 3714, 3383, 3123, 5962, 8531, 7424, 28984, 3569, 54345
leukocyte proliferation	GO:0070661	0.00117467	n/a	10	3.10597	320	HLA-DPA1, DLG1, HHEX, HLA-E, HLA-DPB1, HLA-A, HLA-DRB1, CD74, TNFRSF1B, IL6	3113, 1739, 3087, 3133, 3115, 3105, 3123, 972, 7133, 3569
positive regulation of extrinsic apoptotic signaling pathway	GO:2001238	0.00119728	n/a	4	0.465895	48	HYAL2, TNFSF10, PEA15, TIMP3	8692, 8743, 8682, 7078
regulation of extracellular matrix organization	GO:1903053	0.00119728	n/a	4	0.465895	48	ETS1, RGCC, TNFRSF1B, IL6	2113, 28984, 7133, 3569
response to virus	GO:0009615	0.00119847	n/a	11	3.66892	378	DNAJC3, IFI44, HYAL2, PCBP2, C1QBP, IFI27, STING1, STMN1, RNASE1, DDX21, IL6	5611, 10561, 8692, 5094, 708, 3429, 340061, 3925, 6035, 9188, 3569
activation of immune response	GO:0002253	0.00119847	n/a	11	3.66892	378	A2M, C1QBP, CD59, IGLC3, BTNL9, STING1, PLCG2, HLA-DPB1, HLA-A, HLA-DRB1, RGCC	2, 708, 966, 3539, 153579, 340061, 5336, 3115, 3105, 3123, 28984
regulation of complement activation	GO:0030449	0.00120909	n/a	3	0.213535	22	A2M, C1QBP, CD59	2, 708, 966
macromolecule metabolic process	GO:0043170	0.00122057	n/a	121	100.488	10353	ADAM10, DNAJC3, DLC1, PJA2, GLUL, HYAL2, HLA-DPA1, BAG3, DLG1, RAPGEF3, PCBP2, TNFSF10, SNHG7, CD36, HSPE1, HHEX, PER1, MAP3K11, NCOA7, LY96, PSMC1, FABP4, KLF2, PRPF38B, CDK17, PIGN, HLA-E, ITGA6, A2M, DNASE1L3, ERCC4, C1QBP, DAB2, SDCBP, MAST4, BTNL9, SEC11C, CALCRL, MAP4K3, LMO2, TRMT112, HERPUD1, NR2F1, TCF7L2, PDLIM1, ETS2, CDC27, G3BP2, CCDC85B, IFI27, EFNA1, CLEC3B, MRPL18, STING1, CLDN5, …	102, 5611, 10395, 9867, 2752, 8692, 3113, 9531, 1739, 10411, 5094, 8743, 84973, 948, 3336, 3087, 5187, 4296, 135112, 23643, 5700, 2167, 10365, 55119, 5128, 23556, 3133, 3655, 2, 1776, 2072, 708, 1601, 6386, 375449, 153579, 90701, 10203, 8491, 4005, 51504, 9709, 7025, 6934, 9124, 2114, 996, 9908, 11007, 3429, 1942, 7123, 29074, 340061, 7122, 3397, 1848, 6613, 5879, 1901, 351, 55743, 2022, 23683, 2…
peptidyl-tyrosine modification	GO:0018212	0.00122406	n/a	11	3.67863	379	HYAL2, CD36, EFNA1, APP, PLCG2, FLT1, ICAM1, PEAK1, CD74, IL6, HIPK3	8692, 948, 1942, 351, 5336, 2321, 3383, 79834, 972, 3569, 10114
regulation of leukocyte chemotaxis	GO:0002688	0.00122784	n/a	6	1.18415	122	ADAM10, C1QBP, RAC1, VEGFC, CD74, IL6	102, 708, 5879, 7424, 972, 3569
receptor metabolic process	GO:0043112	0.00124356	n/a	7	1.62093	167	CD36, SDCBP, CALCRL, PLCG2, RAMP2, RAB5A, ANXA2	948, 6386, 10203, 5336, 10266, 5868, 302
organic cyclic compound biosynthetic process	GO:1901362	0.00125166	n/a	58	40.0282	4124	HYAL2, BAG3, DLG1, UPP1, CD36, HHEX, PER1, NCOA7, FABP4, KLF2, CDK17, ITGA6, ERCC4, C1QBP, DAB2, SDCBP, LMO2, NR2F1, TCF7L2, PDLIM1, ETS2, G3BP2, CCDC85B, IFI27, EFNA1, STING1, ID1, SUMO2, UROD, S1PR1, APP, ENG, DNAJB6, PLCG2, KLF4, PSMD10, GTF3A, PMM2, ETS1, NR1H2, ICAM1, HLA-DRB1, TRIAP1, HNRNPD, YBX3, S100A9, STAT3, TCIM, DDX21, LARP7, RGCC, CD74, TNFRSF1B, IL6, SOX18, KHSRP, HIPK3, NOP10	8692, 9531, 1739, 7378, 948, 3087, 5187, 135112, 2167, 10365, 5128, 3655, 2072, 708, 1601, 6386, 4005, 7025, 6934, 9124, 2114, 9908, 11007, 3429, 1942, 340061, 3397, 6613, 7389, 1901, 351, 2022, 10049, 5336, 9314, 5716, 2971, 5373, 2113, 7376, 3383, 3123, 51499, 3184, 8531, 6280, 6774, 56892, 9188, 51574, 28984, 972, 7133, 3569, 54345, 8570, 10114, 55505
positive regulation of T cell activation	GO:0050870	0.00125657	n/a	8	2.09653	216	HLA-DPA1, HLA-E, B2M, HLA-DPB1, HLA-A, HLA-DRB1, CD74, IL6	3113, 3133, 567, 3115, 3105, 3123, 972, 3569
epithelial cell apoptotic process	GO:1904019	0.00128058	n/a	6	1.19386	123	TCF7L2, RAMP2, JAG2, ICAM1, RGCC, IL6	6934, 10266, 3714, 3383, 28984, 3569
regulation of cell cycle G1/S phase transition	GO:1902806	0.0012872	n/a	7	1.63063	168	DLG1, PLCG2, KLF4, TRIAP1, RDX, TCIM, RGCC	1739, 5336, 9314, 51499, 5962, 56892, 28984
JNK cascade	GO:0007254	0.0012872	n/a	7	1.63063	168	PJA2, PER1, MAP3K11, SDCBP, MAP4K3, APP, HIPK3	9867, 5187, 4296, 6386, 8491, 351, 10114
regulation of ubiquitin-dependent protein catabolic process	GO:2000058	0.0012872	n/a	7	1.63063	168	DAB2, SDCBP, HERPUD1, SUMO2, CHFR, PSMD10, NUB1	1601, 6386, 9709, 6613, 55743, 5716, 51667
regulation of adaptive immune response based on somatic recombination of immune receptors built from immunoglobulin superfamily domains	GO:0002822	0.0012872	n/a	7	1.63063	168	HLA-E, B2M, HLA-A, HLA-DRB1, TNFRSF1B, HLA-B, IL6	3133, 567, 3105, 3123, 7133, 3106, 3569
regulation of p38MAPK cascade	GO:1900744	0.00129392	n/a	4	0.475601	49	PJA2, DLG1, PER1, RELL1	9867, 1739, 5187, 768211
negative regulation of multicellular organismal process	GO:0051241	0.00131848	n/a	22	10.8903	1122	HSPG2, CRHBP, SEMA3G, HHEX, KLF2, C1QBP, CALCRL, EFNA1, CLDN5, ID1, RAC1, KLF4, ANXA2, B2M, NR1H2, HLA-DRB1, YBX3, RGCC, CD74, TNFRSF1B, IL6, KHSRP	3339, 1393, 56920, 3087, 10365, 708, 10203, 1942, 7122, 3397, 5879, 9314, 302, 567, 7376, 3123, 8531, 28984, 972, 7133, 3569, 8570
lipid transport across blood-brain barrier	GO:1990379	0.00136973	n/a	2	0.0582369	6	FABP5, CD36	2171, 948
endocardial cushion to mesenchymal transition	GO:0090500	0.00136973	n/a	2	0.0582369	6	EFNA1, ENG	1942, 2022
regulation of lymphocyte mediated immunity	GO:0002706	0.00137806	n/a	7	1.65005	170	HLA-E, B2M, HLA-A, HLA-DRB1, TNFRSF1B, HLA-B, IL6	3133, 567, 3105, 3123, 7133, 3106, 3569
organic substance biosynthetic process	GO:1901576	0.00138644	n/a	76	56.4995	5821	DNAJC3, PLAAT3, GLUL, HYAL2, BAG3, DLG1, UPP1, FABP5, CD36, HHEX, PER1, NCOA7, FABP4, KLF2, CDK17, PIGN, ITGA6, ERCC4, C1QBP, DAB2, SDCBP, ASNSD1, LMO2, NR2F1, TCF7L2, PDLIM1, ETS2, G3BP2, CCDC85B, IFI27, EFNA1, MRPL18, STING1, ID1, SUMO2, RAC1, UROD, MGST2, S1PR1, APP, ENG, PLPP1, PRKD3, DNAJB6, PLCG2, SAT1, SERP1, EIF3K, KLF4, CHCHD1, TNRC6B, PSMD10, GTF3A, PMM2, ETS1, NR1H2, ICAM1, HLA-DRB1, M…	5611, 11145, 2752, 8692, 9531, 1739, 7378, 2171, 948, 3087, 5187, 135112, 2167, 10365, 5128, 23556, 3655, 2072, 708, 1601, 6386, 54529, 4005, 7025, 6934, 9124, 2114, 9908, 11007, 3429, 1942, 29074, 340061, 3397, 6613, 5879, 7389, 4258, 1901, 351, 2022, 8611, 23683, 10049, 5336, 6303, 27230, 27335, 9314, 118487, 23112, 5716, 2971, 5373, 2113, 7376, 3383, 3123, 4245, 51499, 3184, 246175, 8531, 6280…
endocytosis	GO:0006897	0.00139536	n/a	15	6.17311	636	HSPG2, DPYSL2, CD36, DAB2, IGLC3, SDCBP, CALCRL, RAC1, APP, PLCG2, RAMP2, RAB5A, ANXA2, B2M, NR1H2	3339, 1808, 948, 1601, 3539, 6386, 10203, 5879, 351, 5336, 10266, 5868, 302, 567, 7376
regulation of posttranscriptional gene silencing	GO:0060147	0.00139589	n/a	4	0.485307	50	NEAT1, TNRC6B, STAT3, IL6	283131, 23112, 6774, 3569
T cell selection	GO:0045058	0.00139589	n/a	4	0.485307	50	JAG2, STAT3, CD74, IL6	3714, 6774, 972, 3569
regulation of protein kinase activity	GO:0045859	0.00141705	n/a	15	6.18282	637	HYAL2, DLG1, HHEX, MAP3K11, FABP4, EFNA1, APP, CHORDC1, FLT1, PSMD10, PTPRB, TCIM, VEGFC, RGCC, HIPK3	8692, 1739, 3087, 4296, 2167, 1942, 351, 26973, 2321, 5716, 5787, 56892, 7424, 28984, 10114
negative regulation of metabolic process	GO:0009892	0.00143091	n/a	51	34.1462	3518	ADAM10, DNAJC3, HYAL2, BAG3, DLG1, CD36, HHEX, PER1, NCOA7, FABP4, KLF2, A2M, ERCC4, C1QBP, DAB2, SDCBP, HERPUD1, NR2F1, TCF7L2, ETS2, CCDC85B, IFI27, EFNA1, CLDN5, ID1, DUSP6, RAC1, APP, ENG, NEAT1, DNAJB6, CHORDC1, KLF4, ANXA2, TNRC6B, PSMD10, NR1H2, HLA-DRB1, PTPRB, TRIAP1, HNRNPD, CNOT6L, YBX3, STAT3, LARP7, RGCC, TIMP3, IL6, SOX18, KHSRP, HIPK3	102, 5611, 8692, 9531, 1739, 948, 3087, 5187, 135112, 2167, 10365, 2, 2072, 708, 1601, 6386, 9709, 7025, 6934, 2114, 11007, 3429, 1942, 7122, 3397, 1848, 5879, 351, 2022, 283131, 10049, 26973, 9314, 302, 23112, 5716, 7376, 3123, 5787, 51499, 3184, 246175, 8531, 6774, 51574, 28984, 7078, 3569, 54345, 8570, 10114
Notch signaling pathway	GO:0007219	0.00147387	n/a	7	1.66946	172	ADAM10, EGFL7, APP, TSPAN14, JAG2, STAT3, TCIM	102, 51162, 351, 81619, 3714, 6774, 56892
regulation of T cell activation	GO:0050863	0.0014774	n/a	10	3.20303	330	HLA-DPA1, DLG1, HLA-E, B2M, HLA-DPB1, HLA-A, HLA-DRB1, CD74, TNFRSF1B, IL6	3113, 1739, 3133, 567, 3115, 3105, 3123, 972, 7133, 3569
myeloid leukocyte migration	GO:0097529	0.00149516	n/a	8	2.15477	222	CCL14, C1QBP, RAC1, FLT1, S100A9, VEGFC, CD74, IL6	6358, 708, 5879, 2321, 6280, 7424, 972, 3569
regulation of gene silencing by RNA	GO:0060966	0.00150333	n/a	4	0.495014	51	NEAT1, TNRC6B, STAT3, IL6	283131, 23112, 6774, 3569
regulation of cytoskeleton organization	GO:0051493	0.00151847	n/a	13	4.96955	512	DLC1, DLG1, RAPGEF3, ID1, RAC1, S1PR1, STMN1, SPTBN1, ICAM1, TMSB10, RDX, S100A9, RGCC	10395, 1739, 10411, 3397, 5879, 1901, 3925, 6711, 3383, 9168, 5962, 6280, 28984
regulation of transcription, DNA-templated	GO:0006355	0.00152301	n/a	49	32.5253	3351	HYAL2, BAG3, DLG1, CD36, HHEX, PER1, NCOA7, FABP4, KLF2, CDK17, ITGA6, C1QBP, DAB2, SDCBP, LMO2, NR2F1, TCF7L2, PDLIM1, ETS2, G3BP2, CCDC85B, IFI27, EFNA1, STING1, ID1, SUMO2, S1PR1, APP, ENG, DNAJB6, PLCG2, KLF4, PSMD10, ETS1, NR1H2, ICAM1, HLA-DRB1, TRIAP1, HNRNPD, YBX3, S100A9, STAT3, TCIM, LARP7, RGCC, CD74, IL6, SOX18, KHSRP	8692, 9531, 1739, 948, 3087, 5187, 135112, 2167, 10365, 5128, 3655, 708, 1601, 6386, 4005, 7025, 6934, 9124, 2114, 9908, 11007, 3429, 1942, 340061, 3397, 6613, 1901, 351, 2022, 10049, 5336, 9314, 5716, 2113, 7376, 3383, 3123, 51499, 3184, 8531, 6280, 6774, 56892, 51574, 28984, 972, 3569, 54345, 8570
negative regulation of immune response	GO:0050777	0.00152368	n/a	7	1.67916	173	HLA-E, A2M, CD59, NR1H2, HLA-A, HLA-DRB1, HLA-B	3133, 2, 966, 7376, 3105, 3123, 3106
regulation of nucleic acid-templated transcription	GO:1903506	0.00153292	n/a	49	32.535	3352	HYAL2, BAG3, DLG1, CD36, HHEX, PER1, NCOA7, FABP4, KLF2, CDK17, ITGA6, C1QBP, DAB2, SDCBP, LMO2, NR2F1, TCF7L2, PDLIM1, ETS2, G3BP2, CCDC85B, IFI27, EFNA1, STING1, ID1, SUMO2, S1PR1, APP, ENG, DNAJB6, PLCG2, KLF4, PSMD10, ETS1, NR1H2, ICAM1, HLA-DRB1, TRIAP1, HNRNPD, YBX3, S100A9, STAT3, TCIM, LARP7, RGCC, CD74, IL6, SOX18, KHSRP	8692, 9531, 1739, 948, 3087, 5187, 135112, 2167, 10365, 5128, 3655, 708, 1601, 6386, 4005, 7025, 6934, 9124, 2114, 9908, 11007, 3429, 1942, 340061, 3397, 6613, 1901, 351, 2022, 10049, 5336, 9314, 5716, 2113, 7376, 3383, 3123, 51499, 3184, 8531, 6280, 6774, 56892, 51574, 28984, 972, 3569, 54345, 8570
regulation of cell cycle phase transition	GO:1901987	0.00153683	n/a	11	3.7854	390	DLG1, CDC27, APP, CHFR, PLCG2, ANAPC7, KLF4, TRIAP1, RDX, TCIM, RGCC	1739, 996, 351, 55743, 5336, 51434, 9314, 51499, 5962, 56892, 28984
regulation of chemotaxis	GO:0050920	0.0015382	n/a	8	2.16447	223	ADAM10, SEMA3G, C1QBP, RAC1, S1PR1, VEGFC, CD74, IL6	102, 56920, 708, 5879, 1901, 7424, 972, 3569
defense response to virus	GO:0051607	0.00153831	n/a	9	2.6789	276	DNAJC3, HYAL2, PCBP2, C1QBP, IFI27, STING1, RNASE1, DDX21, IL6	5611, 8692, 5094, 708, 3429, 340061, 6035, 9188, 3569
anatomical structure development	GO:0048856	0.00154502	n/a	75	55.7715	5746	HSPG2, ADAM10, DLC1, PLAAT3, GLUL, HYAL2, BAG3, DPYSL2, DLG1, RAPGEF3, SEMA3G, TNFSF10, FABP5, CD36, HHEX, KLF2, HLA-E, ITGA6, DNASE1L3, C1QBP, DAB2, SDCBP, PODXL, CALCRL, LMO2, NR2F1, TCF7L2, COX17, PDLIM1, ETS2, LPAR6, EGFL7, EFNA1, CLEC3B, CLDN5, ID1, DUSP6, RAC1, S1PR1, STMN1, APP, ENG, DNAJB6, PLCG2, SAT1, RAMP2, SERP1, KLF4, FLT1, ANXA2, B2M, JAG2, ETS1, ICAM1, HLA-DRB1, PTPRB, MGAT1, HNRNP…	3339, 102, 10395, 11145, 2752, 8692, 9531, 1808, 1739, 10411, 56920, 8743, 2171, 948, 3087, 10365, 3133, 3655, 1776, 708, 1601, 6386, 5420, 10203, 4005, 7025, 6934, 10063, 9124, 2114, 10161, 51162, 1942, 7123, 7122, 3397, 1848, 5879, 1901, 3925, 351, 2022, 10049, 5336, 6303, 10266, 27230, 9314, 2321, 302, 567, 3714, 2113, 3383, 3123, 5787, 4245, 3184, 5962, 8531, 6280, 6774, 54873, 7424, 1397, 28…
regulation of nucleobase-containing compound metabolic process	GO:0019219	0.00155709	n/a	55	37.7472	3889	HYAL2, BAG3, DLG1, PCBP2, CD36, HHEX, PER1, NCOA7, FABP4, KLF2, CDK17, ITGA6, ERCC4, C1QBP, DAB2, SDCBP, LMO2, TRMT112, NR2F1, TCF7L2, PDLIM1, ETS2, G3BP2, CCDC85B, IFI27, EFNA1, STING1, ID1, SUMO2, S1PR1, APP, ENG, DNAJB6, PLCG2, KLF4, TNRC6B, PSMD10, ETS1, NR1H2, ICAM1, HLA-DRB1, TRIAP1, HNRNPD, CNOT6L, YBX3, S100A9, STAT3, TCIM, LARP7, RGCC, CD74, TNFRSF1B, IL6, SOX18, KHSRP	8692, 9531, 1739, 5094, 948, 3087, 5187, 135112, 2167, 10365, 5128, 3655, 2072, 708, 1601, 6386, 4005, 51504, 7025, 6934, 9124, 2114, 9908, 11007, 3429, 1942, 340061, 3397, 6613, 1901, 351, 2022, 10049, 5336, 9314, 23112, 5716, 2113, 7376, 3383, 3123, 51499, 3184, 246175, 8531, 6280, 6774, 56892, 51574, 28984, 972, 7133, 3569, 54345, 8570
positive regulation of T cell cytokine production	GO:0002726	0.00156658	n/a	3	0.232948	24	B2M, HLA-A, IL6	567, 3105, 3569
negative regulation of leukocyte mediated cytotoxicity	GO:0001911	0.00156658	n/a	3	0.232948	24	HLA-E, HLA-A, HLA-B	3133, 3105, 3106
positive regulation of neutrophil chemotaxis	GO:0090023	0.00156658	n/a	3	0.232948	24	C1QBP, RAC1, CD74	708, 5879, 972
regulation of protein transport	GO:0051223	0.00157184	n/a	13	4.98896	514	GLUL, HYAL2, BAG3, RAPGEF3, CD36, TCF7L2, IFI27, RAC1, SERP1, NR1H2, HLA-DRB1, VEGFC, IL6	2752, 8692, 9531, 10411, 948, 6934, 3429, 5879, 27230, 7376, 3123, 7424, 3569
transport	GO:0006810	0.00157661	n/a	62	43.9591	4529	HSPG2, ADAM10, TMEM109, GLUL, HYAL2, CRHBP, BAG3, DPYSL2, ATP13A3, DLG1, RAPGEF3, TMEM115, AP1S2, FABP5, CD36, SLC50A1, HHEX, PER1, COX5A, FABP4, TBC1D1, DAB2, IGLC3, FXYD5, SDCBP, PEA15, CALCRL, HERPUD1, TCF7L2, COX17, G3BP2, IFI27, SRP14, MRPL18, RAC1, APP, ENG, SPTBN1, PLCG2, VDAC3, NXT1, SEC61B, SYNE2, RAMP2, RAB5A, SERP1, ANXA2, B2M, RBP7, NR1H2, ICAM1, HLA-DRB1, TRIAP1, RDX, STAT3, VEGFC, R…	3339, 102, 79073, 2752, 8692, 1393, 9531, 1808, 79572, 1739, 10411, 11070, 8905, 2171, 948, 55974, 3087, 5187, 9377, 2167, 23216, 1601, 3539, 53827, 6386, 8682, 10203, 9709, 6934, 10063, 9908, 3429, 6727, 29074, 5879, 351, 2022, 6711, 5336, 7419, 29107, 10952, 23224, 10266, 5868, 27230, 302, 567, 116362, 7376, 3383, 3123, 51499, 5962, 6774, 7424, 28984, 972, 7133, 8425, 3569, 8570
defense response to symbiont	GO:0140546	0.00157696	n/a	9	2.6886	277	DNAJC3, HYAL2, PCBP2, C1QBP, IFI27, STING1, RNASE1, DDX21, IL6	5611, 8692, 5094, 708, 3429, 340061, 6035, 9188, 3569
regulation of biosynthetic process	GO:0009889	0.00157958	n/a	58	40.4067	4163	DNAJC3, HYAL2, BAG3, DLG1, FABP5, CD36, HHEX, PER1, NCOA7, FABP4, KLF2, CDK17, ITGA6, ERCC4, C1QBP, DAB2, SDCBP, LMO2, NR2F1, TCF7L2, PDLIM1, ETS2, G3BP2, CCDC85B, IFI27, EFNA1, STING1, ID1, SUMO2, RAC1, S1PR1, APP, ENG, DNAJB6, PLCG2, SERP1, EIF3K, KLF4, TNRC6B, PSMD10, ETS1, NR1H2, ICAM1, HLA-DRB1, TRIAP1, HNRNPD, CNOT6L, YBX3, S100A9, STAT3, TCIM, LARP7, RGCC, CD74, TNFRSF1B, IL6, SOX18, KHSRP	5611, 8692, 9531, 1739, 2171, 948, 3087, 5187, 135112, 2167, 10365, 5128, 3655, 2072, 708, 1601, 6386, 4005, 7025, 6934, 9124, 2114, 9908, 11007, 3429, 1942, 340061, 3397, 6613, 5879, 1901, 351, 2022, 10049, 5336, 27230, 27335, 9314, 23112, 5716, 2113, 7376, 3383, 3123, 51499, 3184, 246175, 8531, 6280, 6774, 56892, 51574, 28984, 972, 7133, 3569, 54345, 8570
RNA destabilization	GO:0050779	0.00158436	n/a	5	0.844435	87	TNRC6B, HNRNPD, CNOT6L, TNFRSF1B, KHSRP	23112, 3184, 246175, 7133, 8570
protein transport	GO:0015031	0.00159999	n/a	28	15.5104	1598	GLUL, HYAL2, BAG3, RAPGEF3, TMEM115, AP1S2, CD36, TBC1D1, DAB2, SDCBP, CALCRL, HERPUD1, TCF7L2, IFI27, SRP14, RAC1, SPTBN1, NXT1, SEC61B, RAMP2, RAB5A, SERP1, NR1H2, HLA-DRB1, STAT3, VEGFC, CD74, IL6	2752, 8692, 9531, 10411, 11070, 8905, 948, 23216, 1601, 6386, 10203, 9709, 6934, 3429, 6727, 5879, 6711, 29107, 10952, 10266, 5868, 27230, 7376, 3123, 6774, 7424, 972, 3569
peptide metabolic process	GO:0006518	0.00162015	n/a	19	8.94907	922	ADAM10, DNAJC3, PER1, C1QBP, SEC11C, EFNA1, MRPL18, MGST2, APP, SERP1, EIF3K, CHCHD1, TNRC6B, HNRNPD, CNOT6L, YBX3, STAT3, IL6, KHSRP	102, 5611, 5187, 708, 90701, 1942, 29074, 4258, 351, 27230, 27335, 118487, 23112, 3184, 246175, 8531, 6774, 3569, 8570
myeloid leukocyte activation	GO:0002274	0.00162723	n/a	8	2.18388	225	ADAM10, PJA2, HYAL2, DNASE1L3, APP, PLCG2, CD74, IL6	102, 9867, 8692, 1776, 351, 5336, 972, 3569
actin cytoskeleton organization	GO:0030036	0.00164384	n/a	16	6.93019	714	DLC1, DLG1, RAPGEF3, SDCBP, PDLIM1, ID1, RAC1, S1PR1, STMN1, DNAJB6, SPTBN1, TPM3, ICAM1, TMSB10, RDX, RGCC	10395, 1739, 10411, 6386, 9124, 3397, 5879, 1901, 3925, 10049, 6711, 7170, 3383, 9168, 5962, 28984
protein localization to cell periphery	GO:1990778	0.00165099	n/a	10	3.25156	335	ADAM10, SLC9A3R2, DLG1, DAB2, SPTBN1, TSPAN14, RAMP2, ANXA2, RDX, TMEM88	102, 9351, 1739, 1601, 6711, 81619, 10266, 302, 5962, 92162
negative regulation of catalytic activity	GO:0043086	0.00165376	n/a	17	7.59991	783	DNAJC3, HYAL2, HHEX, FABP4, A2M, ERCC4, HERPUD1, APP, DNAJB6, CHORDC1, KLF4, ANXA2, PTPRB, TRIAP1, RDX, TIMP3, HIPK3	5611, 8692, 3087, 2167, 2, 2072, 9709, 351, 10049, 26973, 9314, 302, 5787, 51499, 5962, 7078, 10114
positive regulation of supramolecular fiber organization	GO:1902905	0.00168103	n/a	7	1.70828	176	DLG1, RAPGEF3, ID1, RAC1, APP, ICAM1, RGCC	1739, 10411, 3397, 5879, 351, 3383, 28984
cell cycle phase transition	GO:0044770	0.00168327	n/a	13	5.02779	518	DLG1, MAP3K11, CDK17, CDC27, APP, CHFR, PLCG2, ANAPC7, KLF4, TRIAP1, RDX, TCIM, RGCC	1739, 4296, 5128, 996, 351, 55743, 5336, 51434, 9314, 51499, 5962, 56892, 28984
response to endogenous stimulus	GO:0009719	0.0017222	n/a	28	15.5881	1606	HYAL2, CRHBP, RAPGEF3, TNFSF10, CD36, HHEX, PER1, KLF2, DAB2, SDCBP, LMO2, CLEC3B, CLDN5, ID1, APP, ENG, PLPP1, RAMP2, KLF4, ANXA2, ICAM1, HNRNPD, RDX, STAT3, TIMP3, LTBP4, IL6, PRCP	8692, 1393, 10411, 8743, 948, 3087, 5187, 10365, 1601, 6386, 4005, 7123, 7122, 3397, 351, 2022, 8611, 10266, 9314, 302, 3383, 3184, 5962, 6774, 7078, 8425, 3569, 5547
ERK1 and ERK2 cascade	GO:0070371	0.0017249	n/a	10	3.27097	337	DLG1, CD36, CCL14, DUSP6, APP, KLF4, ICAM1, HLA-DRB1, CD74, TIMP3	1739, 948, 6358, 1848, 351, 9314, 3383, 3123, 972, 7078
positive regulation of receptor-mediated endocytosis	GO:0048260	0.00173526	n/a	4	0.514426	53	DAB2, PLCG2, ANXA2, B2M	1601, 5336, 302, 567
cell activation involved in immune response	GO:0002263	0.00173941	n/a	9	2.72743	281	DNASE1L3, APP, PLCG2, ICAM1, HLA-DRB1, STAT3, TCIM, CD74, IL6	1776, 351, 5336, 3383, 3123, 6774, 56892, 972, 3569
nitrogen compound metabolic process	GO:0006807	0.00174515	n/a	118	98.1195	10109	ADAM10, DNAJC3, DLC1, PJA2, PLAAT3, GLUL, HYAL2, BAG3, DPYSL2, DLG1, RAPGEF3, PCBP2, UPP1, TNFSF10, FABP5, SNHG7, CD36, HSPE1, HHEX, PER1, MAP3K11, NCOA7, PSMC1, FABP4, KLF2, PRPF38B, CDK17, PIGN, ITGA6, A2M, DNASE1L3, ERCC4, C1QBP, DAB2, SDCBP, MAST4, SEC11C, ASNSD1, MAP4K3, LMO2, TRMT112, HERPUD1, NR2F1, TCF7L2, PDLIM1, ETS2, CDC27, G3BP2, CCDC85B, IFI27, EFNA1, CLEC3B, MRPL18, STING1, ID1, DUS…	102, 5611, 10395, 9867, 11145, 2752, 8692, 9531, 1808, 1739, 10411, 5094, 7378, 8743, 2171, 84973, 948, 3336, 3087, 5187, 4296, 135112, 5700, 2167, 10365, 55119, 5128, 23556, 3655, 2, 1776, 2072, 708, 1601, 6386, 375449, 90701, 54529, 8491, 4005, 51504, 9709, 7025, 6934, 9124, 2114, 996, 9908, 11007, 3429, 1942, 7123, 29074, 340061, 3397, 1848, 6613, 5879, 7389, 4258, 1901, 351, 55743, 2022, 8611…
positive regulation of leukocyte adhesion to vascular endothelial cell	GO:1904996	0.00176757	n/a	3	0.242654	25	ETS1, ICAM1, IL6	2113, 3383, 3569
cellular response to organic cyclic compound	GO:0071407	0.00178229	n/a	14	5.6878	586	CRHBP, RAPGEF3, PER1, KLF2, ITGA6, DAB2, STING1, ID1, APP, PLPP1, KLF4, ICAM1, HNRNPD, STAT3	1393, 10411, 5187, 10365, 3655, 1601, 340061, 3397, 351, 8611, 9314, 3383, 3184, 6774
cellular response to tumor necrosis factor	GO:0071356	0.00181753	n/a	8	2.22271	229	HYAL2, CRHBP, CCL14, FABP4, KLF2, ICAM1, YBX3, TNFRSF1B	8692, 1393, 6358, 2167, 10365, 3383, 8531, 7133
regulation of miRNA-mediated gene silencing by inhibition of translation	GO:1905616	0.00190526	n/a	2	0.067943	7	TNRC6B, STAT3	23112, 6774
ectodermal cell differentiation	GO:0010668	0.00190526	n/a	2	0.067943	7	ITGA6, ETS2	3655, 2114
positive regulation of miRNA-mediated gene silencing by inhibition of translation	GO:1905618	0.00190526	n/a	2	0.067943	7	TNRC6B, STAT3	23112, 6774
calcitonin family receptor signaling pathway	GO:0097646	0.00190526	n/a	2	0.067943	7	CALCRL, RAMP2	10203, 10266
antigen processing and presentation of peptide antigen via MHC class Ib	GO:0002428	0.00190526	n/a	2	0.067943	7	HLA-E, B2M	3133, 567
snRNA modification	GO:0040031	0.00190526	n/a	2	0.067943	7	LARP7, NOP10	51574, 55505
protein localization to plasma membrane	GO:0072659	0.00196107	n/a	9	2.77596	286	SLC9A3R2, DLG1, DAB2, SPTBN1, TSPAN14, RAMP2, ANXA2, RDX, TMEM88	9351, 1739, 1601, 6711, 81619, 10266, 302, 5962, 92162
regulation of tumor necrosis factor production	GO:0032680	0.00197125	n/a	7	1.75681	181	CD36, LY96, HLA-E, APP, PLCG2, STAT3, IL6	948, 23643, 3133, 351, 5336, 6774, 3569
tumor necrosis factor production	GO:0032640	0.00197125	n/a	7	1.75681	181	CD36, LY96, HLA-E, APP, PLCG2, STAT3, IL6	948, 23643, 3133, 351, 5336, 6774, 3569
regulation of JNK cascade	GO:0046328	0.00198217	n/a	6	1.30062	134	PJA2, PER1, MAP3K11, SDCBP, APP, HIPK3	9867, 5187, 4296, 6386, 351, 10114
response to thyroid hormone	GO:0097066	0.00198393	n/a	3	0.25236	26	LMO2, ANXA2, RDX	4005, 302, 5962
negative regulation of endocytosis	GO:0045806	0.0019909	n/a	4	0.533838	55	SDCBP, RAC1, APP, NR1H2	6386, 5879, 351, 7376
regulation of endothelial cell migration	GO:0010594	0.00202501	n/a	8	2.26153	233	GLUL, EFNA1, RAC1, KLF4, ETS1, VEGFC, RGCC, PRCP	2752, 1942, 5879, 9314, 2113, 7424, 28984, 5547
establishment of protein localization	GO:0045184	0.00205338	n/a	29	16.549	1705	GLUL, HYAL2, BAG3, RAPGEF3, TMEM115, AP1S2, CD36, TBC1D1, DAB2, SDCBP, CALCRL, HERPUD1, TCF7L2, IFI27, SRP14, RAC1, SPTBN1, NXT1, SEC61B, RAMP2, RAB5A, SERP1, NR1H2, HLA-DRB1, RDX, STAT3, VEGFC, CD74, IL6	2752, 8692, 9531, 10411, 11070, 8905, 948, 23216, 1601, 6386, 10203, 9709, 6934, 3429, 6727, 5879, 6711, 29107, 10952, 10266, 5868, 27230, 7376, 3123, 5962, 6774, 7424, 972, 3569
actin filament-based process	GO:0030029	0.00207237	n/a	17	7.76492	800	DLC1, DLG1, RAPGEF3, SDCBP, PDLIM1, ID1, RAC1, S1PR1, STMN1, DNAJB6, SPTBN1, TPM3, SYNE2, ICAM1, TMSB10, RDX, RGCC	10395, 1739, 10411, 6386, 9124, 3397, 5879, 1901, 3925, 10049, 6711, 7170, 23224, 3383, 9168, 5962, 28984
regulation of adaptive immune response	GO:0002819	0.00209757	n/a	7	1.77623	183	HLA-E, B2M, HLA-A, HLA-DRB1, TNFRSF1B, HLA-B, IL6	3133, 567, 3105, 3123, 7133, 3106, 3569
positive regulation of mitotic cell cycle phase transition	GO:1901992	0.0021272	n/a	5	0.902672	93	CDC27, APP, ANAPC7, RDX, RGCC	996, 351, 51434, 5962, 28984
p38MAPK cascade	GO:0038066	0.002128	n/a	4	0.543544	56	PJA2, DLG1, PER1, RELL1	9867, 1739, 5187, 768211
lymphocyte proliferation	GO:0046651	0.00215418	n/a	9	2.81478	290	HLA-DPA1, DLG1, HLA-E, HLA-DPB1, HLA-A, HLA-DRB1, CD74, TNFRSF1B, IL6	3113, 1739, 3133, 3115, 3105, 3123, 972, 7133, 3569
protein localization to nucleus	GO:0034504	0.00215418	n/a	9	2.81478	290	GLUL, HYAL2, BAG3, CD36, HHEX, DNAJB6, NXT1, STAT3, LARP7	2752, 8692, 9531, 948, 3087, 10049, 29107, 6774, 51574
organonitrogen compound biosynthetic process	GO:1901566	0.00218213	n/a	29	16.6169	1712	DNAJC3, GLUL, UPP1, FABP5, PER1, PIGN, C1QBP, ASNSD1, TCF7L2, MRPL18, UROD, MGST2, APP, PLPP1, PRKD3, SAT1, SERP1, EIF3K, KLF4, CHCHD1, TNRC6B, PMM2, MGAT1, HNRNPD, CNOT6L, YBX3, STAT3, IL6, KHSRP	5611, 2752, 7378, 2171, 5187, 23556, 708, 54529, 6934, 29074, 7389, 4258, 351, 8611, 23683, 6303, 27230, 27335, 9314, 118487, 23112, 5373, 4245, 3184, 246175, 8531, 6774, 3569, 8570
peptide hormone secretion	GO:0030072	0.00219252	n/a	8	2.29065	236	GLUL, CRHBP, TCF7L2, RAC1, SERP1, HLA-DRB1, LTBP4, IL6	2752, 1393, 6934, 5879, 27230, 3123, 8425, 3569
biosynthetic process	GO:0009058	0.00220237	n/a	76	57.373	5911	DNAJC3, PLAAT3, GLUL, HYAL2, BAG3, DLG1, UPP1, FABP5, CD36, HHEX, PER1, NCOA7, FABP4, KLF2, CDK17, PIGN, ITGA6, ERCC4, C1QBP, DAB2, SDCBP, ASNSD1, LMO2, NR2F1, TCF7L2, PDLIM1, ETS2, G3BP2, CCDC85B, IFI27, EFNA1, MRPL18, STING1, ID1, SUMO2, RAC1, UROD, MGST2, S1PR1, APP, ENG, PLPP1, PRKD3, DNAJB6, PLCG2, SAT1, SERP1, EIF3K, KLF4, CHCHD1, TNRC6B, PSMD10, GTF3A, PMM2, ETS1, NR1H2, ICAM1, HLA-DRB1, M…	5611, 11145, 2752, 8692, 9531, 1739, 7378, 2171, 948, 3087, 5187, 135112, 2167, 10365, 5128, 23556, 3655, 2072, 708, 1601, 6386, 54529, 4005, 7025, 6934, 9124, 2114, 9908, 11007, 3429, 1942, 29074, 340061, 3397, 6613, 5879, 7389, 4258, 1901, 351, 2022, 8611, 23683, 10049, 5336, 6303, 27230, 27335, 9314, 118487, 23112, 5716, 2971, 5373, 2113, 7376, 3383, 3123, 4245, 51499, 3184, 246175, 8531, 6280…
cellular protein catabolic process	GO:0044257	0.00221124	n/a	17	7.81345	805	DNAJC3, PCBP2, PSMC1, DAB2, SDCBP, HERPUD1, CDC27, IFI27, EFNA1, SUMO2, CHFR, ANAPC7, SEC61B, ANXA2, PSMD10, RDX, NUB1	5611, 5094, 5700, 1601, 6386, 9709, 996, 3429, 1942, 6613, 55743, 51434, 10952, 302, 5716, 5962, 51667
positive regulation of granulocyte chemotaxis	GO:0071624	0.00221608	n/a	3	0.262066	27	C1QBP, RAC1, CD74	708, 5879, 972
negative regulation of cell killing	GO:0031342	0.00221608	n/a	3	0.262066	27	HLA-E, HLA-A, HLA-B	3133, 3105, 3106
positive regulation of translation	GO:0045727	0.00221613	n/a	6	1.32974	137	DNAJC3, C1QBP, SERP1, HNRNPD, YBX3, IL6	5611, 708, 27230, 3184, 8531, 3569
positive regulation of lymphocyte proliferation	GO:0050671	0.00221613	n/a	6	1.32974	137	HLA-DPA1, HLA-E, HLA-DPB1, HLA-A, CD74, IL6	3113, 3133, 3115, 3105, 972, 3569
negative regulation of transport	GO:0051051	0.00222833	n/a	12	4.5716	471	CRHBP, BAG3, FABP5, CD36, SDCBP, PEA15, RAC1, APP, NR1H2, ICAM1, CD74, TNFRSF1B	1393, 9531, 2171, 948, 6386, 8682, 5879, 351, 7376, 3383, 972, 7133
leukocyte adhesion to vascular endothelial cell	GO:0061756	0.00227148	n/a	4	0.55325	57	KLF4, ETS1, ICAM1, IL6	9314, 2113, 3383, 3569
positive regulation of mononuclear cell proliferation	GO:0032946	0.00229856	n/a	6	1.33945	138	HLA-DPA1, HLA-E, HLA-DPB1, HLA-A, CD74, IL6	3113, 3133, 3115, 3105, 972, 3569
mononuclear cell proliferation	GO:0032943	0.00230874	n/a	9	2.8439	293	HLA-DPA1, DLG1, HLA-E, HLA-DPB1, HLA-A, HLA-DRB1, CD74, TNFRSF1B, IL6	3113, 1739, 3133, 3115, 3105, 3123, 972, 7133, 3569
regulation of epithelial cell migration	GO:0010632	0.00230874	n/a	9	2.8439	293	GLUL, EFNA1, RAC1, PLCG2, KLF4, ETS1, VEGFC, RGCC, PRCP	2752, 1942, 5879, 5336, 9314, 2113, 7424, 28984, 5547
regulation of cysteine-type endopeptidase activity	GO:2000116	0.00231012	n/a	8	2.31006	238	DLC1, TNFSF10, HSPE1, HERPUD1, DNAJB6, KLF4, TRIAP1, S100A9	10395, 8743, 3336, 9709, 10049, 9314, 51499, 6280
mesenchymal cell differentiation	GO:0048762	0.00231012	n/a	8	2.31006	238	SEMA3G, DAB2, SDCBP, TCF7L2, EFNA1, ENG, RGCC, IL6	56920, 1601, 6386, 6934, 1942, 2022, 28984, 3569
multicellular organism development	GO:0007275	0.00233004	n/a	68	50.0837	5160	HSPG2, ADAM10, DLC1, PLAAT3, GLUL, HYAL2, BAG3, DPYSL2, DLG1, RAPGEF3, SEMA3G, TNFSF10, HHEX, KLF2, HLA-E, ITGA6, C1QBP, DAB2, SDCBP, PODXL, CALCRL, LMO2, NR2F1, TCF7L2, COX17, PDLIM1, ETS2, LPAR6, EGFL7, EFNA1, CLEC3B, CLDN5, ID1, DUSP6, RAC1, S1PR1, STMN1, APP, ENG, DNAJB6, PLCG2, SAT1, RAMP2, SERP1, KLF4, FLT1, ANXA2, B2M, JAG2, ETS1, ICAM1, HLA-DRB1, PTPRB, MGAT1, HNRNPD, YBX3, S100A9, STAT3,…	3339, 102, 10395, 11145, 2752, 8692, 9531, 1808, 1739, 10411, 56920, 8743, 3087, 10365, 3133, 3655, 708, 1601, 6386, 5420, 10203, 4005, 7025, 6934, 10063, 9124, 2114, 10161, 51162, 1942, 7123, 7122, 3397, 1848, 5879, 1901, 3925, 351, 2022, 10049, 5336, 6303, 10266, 27230, 9314, 2321, 302, 567, 3714, 2113, 3383, 3123, 5787, 4245, 3184, 8531, 6280, 6774, 7424, 1397, 28984, 972, 7133, 3106, 8425, 35…
regulation of tumor necrosis factor superfamily cytokine production	GO:1903555	0.00236895	n/a	7	1.81505	187	CD36, LY96, HLA-E, APP, PLCG2, STAT3, IL6	948, 23643, 3133, 351, 5336, 6774, 3569
tumor necrosis factor superfamily cytokine production	GO:0071706	0.00236895	n/a	7	1.81505	187	CD36, LY96, HLA-E, APP, PLCG2, STAT3, IL6	948, 23643, 3133, 351, 5336, 6774, 3569
regulation of establishment of protein localization	GO:0070201	0.00238126	n/a	13	5.23161	539	GLUL, HYAL2, BAG3, RAPGEF3, CD36, TCF7L2, IFI27, RAC1, SERP1, NR1H2, HLA-DRB1, VEGFC, IL6	2752, 8692, 9531, 10411, 948, 6934, 3429, 5879, 27230, 7376, 3123, 7424, 3569
regulation of cellular localization	GO:0060341	0.00238813	n/a	17	7.87169	811	ADAM10, GLUL, HYAL2, BAG3, DLG1, RAPGEF3, CD36, DAB2, SDCBP, TCF7L2, IFI27, RAC1, SPTBN1, ANXA2, HLA-DRB1, RDX, LARP7	102, 2752, 8692, 9531, 1739, 10411, 948, 1601, 6386, 6934, 3429, 5879, 6711, 302, 3123, 5962, 51574
negative regulation of developmental process	GO:0051093	0.00240771	n/a	19	9.26937	955	HSPG2, RAPGEF3, SEMA3G, HHEX, KLF2, CCDC85B, EFNA1, CLDN5, ID1, APP, KLF4, B2M, NR1H2, YBX3, STAT3, VEGFC, RGCC, CD74, IL6	3339, 10411, 56920, 3087, 10365, 11007, 1942, 7122, 3397, 351, 9314, 567, 7376, 8531, 6774, 7424, 28984, 972, 3569
positive regulation of neutrophil migration	GO:1902624	0.0024644	n/a	3	0.271772	28	C1QBP, RAC1, CD74	708, 5879, 972
CD8-positive, alpha-beta T cell proliferation	GO:0035740	0.00252396	n/a	2	0.0776492	8	HLA-E, HLA-A	3133, 3105
positive regulation of receptor binding	GO:1900122	0.00252396	n/a	2	0.0776492	8	ANXA2, B2M	302, 567
cytoplasmic sequestering of NF-kappaB	GO:0007253	0.00252396	n/a	2	0.0776492	8	G3BP2, PSMD10	9908, 5716
positive regulation of early endosome to late endosome transport	GO:2000643	0.00252396	n/a	2	0.0776492	8	DAB2, RDX	1601, 5962
regulation of CD8-positive, alpha-beta T cell proliferation	GO:2000564	0.00252396	n/a	2	0.0776492	8	HLA-E, HLA-A	3133, 3105
cellular response to laminar fluid shear stress	GO:0071499	0.00252396	n/a	2	0.0776492	8	KLF2, KLF4	10365, 9314
chemotaxis	GO:0006935	0.00253435	n/a	14	5.91104	609	ADAM10, DPYSL2, SEMA3G, CCL14, C1QBP, EFNA1, RAC1, S1PR1, APP, FLT1, S100A9, VEGFC, CD74, IL6	102, 1808, 56920, 6358, 708, 1942, 5879, 1901, 351, 2321, 6280, 7424, 972, 3569
response to interferon-gamma	GO:0034341	0.00255975	n/a	6	1.36857	141	HLA-DPA1, CCL14, NR1H2, ICAM1, NUB1, CD74	3113, 6358, 7376, 3383, 51667, 972
regulation of mitotic cell cycle phase transition	GO:1901990	0.0026443	n/a	9	2.90214	299	DLG1, CDC27, APP, CHFR, ANAPC7, KLF4, TRIAP1, RDX, RGCC	1739, 996, 351, 55743, 51434, 9314, 51499, 5962, 28984
taxis	GO:0042330	0.00264938	n/a	14	5.94016	612	ADAM10, DPYSL2, SEMA3G, CCL14, C1QBP, EFNA1, RAC1, S1PR1, APP, FLT1, S100A9, VEGFC, CD74, IL6	102, 1808, 56920, 6358, 708, 1942, 5879, 1901, 351, 2321, 6280, 7424, 972, 3569
regulation of protein polymerization	GO:0032271	0.00266665	n/a	7	1.85387	191	DLG1, RAC1, STMN1, SPTBN1, ICAM1, TMSB10, RDX	1739, 5879, 3925, 6711, 3383, 9168, 5962
nuclear transport	GO:0051169	0.00276437	n/a	9	2.92155	301	HYAL2, BAG3, RAPGEF3, CD36, HHEX, TCF7L2, IFI27, NXT1, STAT3	8692, 9531, 10411, 948, 3087, 6934, 3429, 29107, 6774
nucleocytoplasmic transport	GO:0006913	0.00276437	n/a	9	2.92155	301	HYAL2, BAG3, RAPGEF3, CD36, HHEX, TCF7L2, IFI27, NXT1, STAT3	8692, 9531, 10411, 948, 3087, 6934, 3429, 29107, 6774
regulation of epithelial cell apoptotic process	GO:1904035	0.0029187	n/a	5	0.970615	100	TCF7L2, RAMP2, ICAM1, RGCC, IL6	6934, 10266, 3383, 28984, 3569
amide transport	GO:0042886	0.00295253	n/a	9	2.95067	304	GLUL, CRHBP, TCF7L2, RAC1, SERP1, HLA-DRB1, CD74, LTBP4, IL6	2752, 1393, 6934, 5879, 27230, 3123, 972, 8425, 3569
positive regulation of gene silencing by miRNA	GO:2000637	0.003011	n/a	3	0.291184	30	TNRC6B, STAT3, IL6	23112, 6774, 3569
cell-substrate adhesion	GO:0031589	0.00301319	n/a	10	3.53304	364	BCAM, FBLN2, DLC1, CD36, ITGA6, C1QBP, EFNA1, ID1, RAC1, PEAK1	4059, 2199, 10395, 948, 3655, 708, 1942, 3397, 5879, 79834
positive regulation of T cell proliferation	GO:0042102	0.00304701	n/a	5	0.980321	101	HLA-DPA1, HLA-E, HLA-DPB1, HLA-A, IL6	3113, 3133, 3115, 3105, 3569
positive regulation of endocytosis	GO:0045807	0.00304701	n/a	5	0.980321	101	CD36, DAB2, PLCG2, ANXA2, B2M	948, 1601, 5336, 302, 567
response to lipid	GO:0033993	0.0030639	n/a	18	8.76465	903	CRHBP, CD36, PER1, LY96, DAB2, MGST2, ENG, PLPP1, PLCG2, RAMP2, KLF4, ETS1, ICAM1, HNRNPD, S100A9, STAT3, TNFRSF1B, IL6	1393, 948, 5187, 23643, 1601, 4258, 2022, 8611, 5336, 10266, 9314, 2113, 3383, 3184, 6280, 6774, 7133, 3569
regulation of peptide hormone secretion	GO:0090276	0.00307828	n/a	7	1.90241	196	GLUL, CRHBP, TCF7L2, RAC1, SERP1, HLA-DRB1, IL6	2752, 1393, 6934, 5879, 27230, 3123, 3569
regulation of interleukin-12 production	GO:0032655	0.0030897	n/a	4	0.601781	62	CD36, C1QBP, PLCG2, HLA-B	948, 708, 5336, 3106
positive regulation of nucleocytoplasmic transport	GO:0046824	0.0030897	n/a	4	0.601781	62	HYAL2, BAG3, RAPGEF3, TCF7L2	8692, 9531, 10411, 6934
positive regulation of interleukin-8 production	GO:0032757	0.0030897	n/a	4	0.601781	62	HYAL2, STAT3, CD74, IL6	8692, 6774, 972, 3569
regulation of interleukin-10 production	GO:0032653	0.0030897	n/a	4	0.601781	62	PLCG2, HLA-DRB1, STAT3, IL6	5336, 3123, 6774, 3569
interleukin-12 production	GO:0032615	0.0030897	n/a	4	0.601781	62	CD36, C1QBP, PLCG2, HLA-B	948, 708, 5336, 3106
positive regulation of interleukin-1 beta production	GO:0032731	0.0030897	n/a	4	0.601781	62	CD36, APP, STAT3, IL6	948, 351, 6774, 3569
interleukin-10 production	GO:0032613	0.0030897	n/a	4	0.601781	62	PLCG2, HLA-DRB1, STAT3, IL6	5336, 3123, 6774, 3569
hemopoiesis	GO:0030097	0.00310337	n/a	17	8.07552	832	HYAL2, HHEX, KLF2, APP, PLCG2, KLF4, FLT1, ANXA2, B2M, JAG2, ETS1, HLA-DRB1, STAT3, CRIP2, CD74, HLA-B, IL6	8692, 3087, 10365, 351, 5336, 9314, 2321, 302, 567, 3714, 2113, 3123, 6774, 1397, 972, 3106, 3569
regulation of secretion	GO:0051046	0.00310862	n/a	14	6.04693	623	GLUL, CRHBP, SDCBP, TCF7L2, RAC1, RAB5A, SERP1, NR1H2, HLA-DRB1, VEGFC, RGCC, CD74, TNFRSF1B, IL6	2752, 1393, 6386, 6934, 5879, 5868, 27230, 7376, 3123, 7424, 28984, 972, 7133, 3569
peptide biosynthetic process	GO:0043043	0.00314211	n/a	16	7.39609	762	DNAJC3, PER1, C1QBP, MRPL18, MGST2, APP, SERP1, EIF3K, CHCHD1, TNRC6B, HNRNPD, CNOT6L, YBX3, STAT3, IL6, KHSRP	5611, 5187, 708, 29074, 4258, 351, 27230, 27335, 118487, 23112, 3184, 246175, 8531, 6774, 3569, 8570
actomyosin structure organization	GO:0031032	0.00316613	n/a	7	1.91211	197	DLC1, RAPGEF3, PDLIM1, RAC1, S1PR1, STMN1, RGCC	10395, 10411, 9124, 5879, 1901, 3925, 28984
regulation of interleukin-8 production	GO:0032677	0.00317935	n/a	5	0.990027	102	HYAL2, KLF4, STAT3, CD74, IL6	8692, 9314, 6774, 972, 3569
chemical homeostasis	GO:0048878	0.00322241	n/a	22	11.7056	1206	HYAL2, ATP13A3, FABP5, CD36, CCL14, FABP4, HERPUD1, TCF7L2, LPAR6, RAC1, S1PR1, STMN1, APP, PLCG2, B2M, NR1H2, ICAM1, HLA-DRB1, S100A9, STAT3, IL6, PRCP	8692, 79572, 2171, 948, 6358, 2167, 9709, 6934, 10161, 5879, 1901, 3925, 351, 5336, 567, 7376, 3383, 3123, 6280, 6774, 3569, 5547
interleukin-23 production	GO:0032627	0.00322412	n/a	2	0.0873553	9	RAC1, PLCG2	5879, 5336
negative regulation of fibroblast migration	GO:0010764	0.00322412	n/a	2	0.0873553	9	HYAL2, RAC1	8692, 5879
regulation of interleukin-23 production	GO:0032667	0.00322412	n/a	2	0.0873553	9	RAC1, PLCG2	5879, 5336
positive regulation of CD8-positive, alpha-beta T cell activation	GO:2001187	0.00322412	n/a	2	0.0873553	9	HLA-E, HLA-A	3133, 3105
positive regulation of actin filament bundle assembly	GO:0032233	0.00327452	n/a	4	0.611487	63	RAPGEF3, ID1, RAC1, RGCC	10411, 3397, 5879, 28984
negative regulation of endopeptidase activity	GO:0010951	0.0032784	n/a	8	2.44595	252	A2M, HERPUD1, APP, DNAJB6, KLF4, ANXA2, TRIAP1, TIMP3	2, 9709, 351, 10049, 9314, 302, 51499, 7078
positive regulation of posttranscriptional gene silencing	GO:0060148	0.00330998	n/a	3	0.300891	31	TNRC6B, STAT3, IL6	23112, 6774, 3569
negative regulation of signal transduction by p53 class mediator	GO:1901797	0.00330998	n/a	3	0.300891	31	PSMD10, TRIAP1, CD74	5716, 51499, 972
positive regulation of peptide hormone secretion	GO:0090277	0.00331578	n/a	5	0.999733	103	GLUL, TCF7L2, RAC1, SERP1, HLA-DRB1	2752, 6934, 5879, 27230, 3123
interleukin-8 production	GO:0032637	0.00331578	n/a	5	0.999733	103	HYAL2, KLF4, STAT3, CD74, IL6	8692, 9314, 6774, 972, 3569
neutrophil chemotaxis	GO:0030593	0.00331578	n/a	5	0.999733	103	CCL14, C1QBP, RAC1, S100A9, CD74	6358, 708, 5879, 6280, 972
negative regulation of angiogenesis	GO:0016525	0.00336533	n/a	6	1.44622	149	HSPG2, HHEX, KLF2, CLDN5, KLF4, RGCC	3339, 3087, 10365, 7122, 9314, 28984
positive regulation of peptidase activity	GO:0010952	0.00344123	n/a	7	1.94123	200	DLC1, TNFSF10, HSPE1, EFNA1, APP, S100A9, STAT3	10395, 8743, 3336, 1942, 351, 6280, 6774
positive regulation of leukocyte proliferation	GO:0070665	0.00347791	n/a	6	1.45592	150	HLA-DPA1, HLA-E, HLA-DPB1, HLA-A, CD74, IL6	3113, 3133, 3115, 3105, 972, 3569
regulation of secretion by cell	GO:1903530	0.00355894	n/a	13	5.48397	565	GLUL, CRHBP, SDCBP, TCF7L2, RAC1, RAB5A, SERP1, NR1H2, HLA-DRB1, VEGFC, RGCC, TNFRSF1B, IL6	2752, 1393, 6386, 6934, 5879, 5868, 27230, 7376, 3123, 7424, 28984, 7133, 3569
negative regulation of blood vessel morphogenesis	GO:2000181	0.00359328	n/a	6	1.46563	151	HSPG2, HHEX, KLF2, CLDN5, KLF4, RGCC	3339, 3087, 10365, 7122, 9314, 28984
establishment of localization	GO:0051234	0.00362319	n/a	62	45.4442	4682	HSPG2, ADAM10, TMEM109, GLUL, HYAL2, CRHBP, BAG3, DPYSL2, ATP13A3, DLG1, RAPGEF3, TMEM115, AP1S2, FABP5, CD36, SLC50A1, HHEX, PER1, COX5A, FABP4, TBC1D1, DAB2, IGLC3, FXYD5, SDCBP, PEA15, CALCRL, HERPUD1, TCF7L2, COX17, G3BP2, IFI27, SRP14, MRPL18, RAC1, APP, ENG, SPTBN1, PLCG2, VDAC3, NXT1, SEC61B, SYNE2, RAMP2, RAB5A, SERP1, ANXA2, B2M, RBP7, NR1H2, ICAM1, HLA-DRB1, TRIAP1, RDX, STAT3, VEGFC, R…	3339, 102, 79073, 2752, 8692, 1393, 9531, 1808, 79572, 1739, 10411, 11070, 8905, 2171, 948, 55974, 3087, 5187, 9377, 2167, 23216, 1601, 3539, 53827, 6386, 8682, 10203, 9709, 6934, 10063, 9908, 3429, 6727, 29074, 5879, 351, 2022, 6711, 5336, 7419, 29107, 10952, 23224, 10266, 5868, 27230, 302, 567, 116362, 7376, 3383, 3123, 51499, 5962, 6774, 7424, 28984, 972, 7133, 8425, 3569, 8570
negative regulation of stress fiber assembly	GO:0051497	0.00362651	n/a	3	0.310597	32	DLC1, S1PR1, STMN1	10395, 1901, 3925
regulation of neutrophil chemotaxis	GO:0090022	0.00362651	n/a	3	0.310597	32	C1QBP, RAC1, CD74	708, 5879, 972
transforming growth factor beta receptor signaling pathway	GO:0007179	0.00363452	n/a	7	1.96064	202	DAB2, SDCBP, CLDN5, ID1, ENG, STAT3, LTBP4	1601, 6386, 7122, 3397, 2022, 6774, 8425
lymphocyte activation	GO:0046649	0.00370208	n/a	16	7.52227	775	HLA-DPA1, DLG1, HHEX, HLA-E, IGLC3, PLCG2, B2M, JAG2, HLA-DPB1, ICAM1, HLA-A, HLA-DRB1, STAT3, CD74, TNFRSF1B, IL6	3113, 1739, 3087, 3133, 3539, 5336, 567, 3714, 3115, 3383, 3105, 3123, 6774, 972, 7133, 3569
negative regulation of vasculature development	GO:1901343	0.00371146	n/a	6	1.47533	152	HSPG2, HHEX, KLF2, CLDN5, KLF4, RGCC	3339, 3087, 10365, 7122, 9314, 28984
regulation of blood vessel endothelial cell migration	GO:0043535	0.00371146	n/a	6	1.47533	152	EFNA1, KLF4, ETS1, VEGFC, RGCC, PRCP	1942, 9314, 2113, 7424, 28984, 5547
positive regulation of intracellular transport	GO:0032388	0.00373421	n/a	7	1.97035	203	HYAL2, BAG3, RAPGEF3, DAB2, TCF7L2, ANXA2, RDX	8692, 9531, 10411, 1601, 6934, 302, 5962
positive regulation of peptide secretion	GO:0002793	0.00375034	n/a	5	1.02885	106	GLUL, TCF7L2, RAC1, SERP1, HLA-DRB1	2752, 6934, 5879, 27230, 3123
macrophage activation	GO:0042116	0.00375034	n/a	5	1.02885	106	PJA2, APP, PLCG2, CD74, IL6	9867, 351, 5336, 972, 3569
T cell migration	GO:0072678	0.0038739	n/a	4	0.640606	66	ADAM10, S1PR1, APP, ICAM1	102, 1901, 351, 3383
chaperone-mediated protein folding	GO:0061077	0.0038739	n/a	4	0.640606	66	HSPE1, DNAJB6, CHORDC1, CD74	3336, 10049, 26973, 972
nuclear export	GO:0051168	0.00395646	n/a	6	1.49475	154	BAG3, RAPGEF3, HHEX, TCF7L2, IFI27, NXT1	9531, 10411, 3087, 6934, 3429, 29107
glucose homeostasis	GO:0042593	0.00395848	n/a	8	2.5236	260	FABP5, TCF7L2, RAC1, ICAM1, HLA-DRB1, STAT3, IL6, PRCP	2171, 6934, 5879, 3383, 3123, 6774, 3569, 5547
protein kinase A signaling	GO:0010737	0.0039609	n/a	3	0.320303	33	PJA2, RDX, TCIM	9867, 5962, 56892
protein localization to membrane	GO:0072657	0.00400425	n/a	13	5.56162	573	ADAM10, SLC9A3R2, DLG1, DAB2, SDCBP, SRP14, SPTBN1, TSPAN14, SEC61B, RAMP2, ANXA2, RDX, TMEM88	102, 9351, 1739, 1601, 6386, 6727, 6711, 81619, 10952, 10266, 302, 5962, 92162
vascular associated smooth muscle cell development	GO:0097084	0.00400577	n/a	2	0.0970615	10	ENG, RAMP2	2022, 10266
regulation of extracellular matrix constituent secretion	GO:0003330	0.00400577	n/a	2	0.0970615	10	RGCC, TNFRSF1B	28984, 7133
regulation of type B pancreatic cell apoptotic process	GO:2000674	0.00400577	n/a	2	0.0970615	10	TCF7L2, IL6	6934, 3569
modulation of age-related behavioral decline	GO:0090647	0.00400577	n/a	2	0.0970615	10	APP, B2M	351, 567
carbohydrate homeostasis	GO:0033500	0.00405062	n/a	8	2.5333	261	FABP5, TCF7L2, RAC1, ICAM1, HLA-DRB1, STAT3, IL6, PRCP	2171, 6934, 5879, 3383, 3123, 6774, 3569, 5547
system development	GO:0048731	0.00408519	n/a	63	46.5798	4799	HSPG2, ADAM10, DLC1, PLAAT3, GLUL, HYAL2, BAG3, DPYSL2, DLG1, RAPGEF3, SEMA3G, TNFSF10, HHEX, KLF2, HLA-E, ITGA6, DAB2, SDCBP, PODXL, CALCRL, NR2F1, TCF7L2, COX17, PDLIM1, ETS2, EGFL7, EFNA1, CLEC3B, CLDN5, ID1, DUSP6, RAC1, S1PR1, STMN1, APP, ENG, DNAJB6, PLCG2, SAT1, RAMP2, SERP1, KLF4, FLT1, ANXA2, B2M, JAG2, ETS1, ICAM1, HLA-DRB1, PTPRB, HNRNPD, YBX3, S100A9, STAT3, VEGFC, CRIP2, RGCC, CD74, …	3339, 102, 10395, 11145, 2752, 8692, 9531, 1808, 1739, 10411, 56920, 8743, 3087, 10365, 3133, 3655, 1601, 6386, 5420, 10203, 7025, 6934, 10063, 9124, 2114, 51162, 1942, 7123, 7122, 3397, 1848, 5879, 1901, 3925, 351, 2022, 10049, 5336, 6303, 10266, 27230, 9314, 2321, 302, 567, 3714, 2113, 3383, 3123, 5787, 3184, 8531, 6280, 6774, 7424, 1397, 28984, 972, 7133, 3106, 3569, 5547, 54345
negative regulation of peptidase activity	GO:0010466	0.00414441	n/a	8	2.54301	262	A2M, HERPUD1, APP, DNAJB6, KLF4, ANXA2, TRIAP1, TIMP3	2, 9709, 351, 10049, 9314, 302, 51499, 7078
response to oxygen-containing compound	GO:1901700	0.00414447	n/a	28	16.5781	1708	GLUL, HYAL2, CRHBP, RAPGEF3, TNFSF10, CD36, HHEX, PER1, LY96, KLF2, CALCRL, TCF7L2, CLDN5, ID1, RAC1, MGST2, APP, PLCG2, RAMP2, KLF4, ETS1, ICAM1, HLA-DRB1, HNRNPD, S100A9, STAT3, TNFRSF1B, IL6	2752, 8692, 1393, 10411, 8743, 948, 3087, 5187, 23643, 10365, 10203, 6934, 7122, 3397, 5879, 4258, 351, 5336, 10266, 9314, 2113, 3383, 3123, 3184, 6280, 6774, 7133, 3569
immune system development	GO:0002520	0.00416757	n/a	18	9.02672	930	HYAL2, HHEX, KLF2, HLA-E, APP, PLCG2, KLF4, FLT1, ANXA2, B2M, JAG2, ETS1, HLA-DRB1, STAT3, CRIP2, CD74, HLA-B, IL6	8692, 3087, 10365, 3133, 351, 5336, 9314, 2321, 302, 567, 3714, 2113, 3123, 6774, 1397, 972, 3106, 3569
homeostatic process	GO:0042592	0.00429198	n/a	29	17.4128	1794	HYAL2, BAG3, ATP13A3, FABP5, CD36, CCL14, FABP4, KLF2, HERPUD1, TCF7L2, LPAR6, CLDN5, ID1, RAC1, S1PR1, STMN1, APP, PLCG2, B2M, ETS1, NR1H2, ICAM1, HLA-DRB1, S100A9, STAT3, EMCN, CD74, IL6, PRCP	8692, 9531, 79572, 2171, 948, 6358, 2167, 10365, 9709, 6934, 10161, 7122, 3397, 5879, 1901, 3925, 351, 5336, 567, 2113, 7376, 3383, 3123, 6280, 6774, 51705, 972, 3569, 5547
low-density lipoprotein particle clearance	GO:0034383	0.00431345	n/a	3	0.330009	34	CD36, ANXA2, KHSRP	948, 302, 8570
amyloid fibril formation	GO:1990000	0.00431345	n/a	3	0.330009	34	CD36, APP, B2M	948, 351, 567
regulation of peptidyl-tyrosine phosphorylation	GO:0050730	0.004337	n/a	8	2.56242	264	HYAL2, CD36, EFNA1, APP, PLCG2, ICAM1, CD74, IL6	8692, 948, 1942, 351, 5336, 3383, 972, 3569
positive regulation of developmental process	GO:0051094	0.00436252	n/a	23	12.7636	1315	RAPGEF3, CD36, C1QBP, DAB2, SDCBP, TCF7L2, CLDN5, RAC1, ENG, RAMP2, SERP1, KLF4, FLT1, B2M, ETS1, HLA-DRB1, YBX3, STAT3, VEGFC, RGCC, CD74, TNFRSF1B, IL6	10411, 948, 708, 1601, 6386, 6934, 7122, 5879, 2022, 10266, 27230, 9314, 2321, 567, 2113, 3123, 8531, 6774, 7424, 28984, 972, 7133, 3569
negative regulation of immune effector process	GO:0002698	0.00439136	n/a	5	1.06768	110	HLA-E, A2M, CD59, HLA-A, HLA-B	3133, 2, 966, 3105, 3106
epithelial cell proliferation	GO:0050673	0.004446	n/a	11	4.34835	448	GLUL, DLG1, TCF7L2, EGFL7, ID1, FLT1, B2M, STAT3, VEGFC, RGCC, IL6	2752, 1739, 6934, 51162, 3397, 2321, 567, 6774, 7424, 28984, 3569
positive regulation of cell differentiation	GO:0045597	0.00447836	n/a	17	8.37641	863	CD36, C1QBP, DAB2, SDCBP, TCF7L2, CLDN5, RAC1, ENG, RAMP2, ETS1, HLA-DRB1, STAT3, VEGFC, RGCC, CD74, TNFRSF1B, IL6	948, 708, 1601, 6386, 6934, 7122, 5879, 2022, 10266, 2113, 3123, 6774, 7424, 28984, 972, 7133, 3569
actin filament polymerization	GO:0030041	0.00448216	n/a	6	1.53357	158	DLG1, RAC1, SPTBN1, ICAM1, TMSB10, RDX	1739, 5879, 6711, 3383, 9168, 5962
negative regulation of phosphorylation	GO:0042326	0.00455188	n/a	10	3.74657	386	DNAJC3, HYAL2, HHEX, FABP4, DUSP6, ENG, CHORDC1, PTPRB, STAT3, HIPK3	5611, 8692, 3087, 2167, 1848, 2022, 26973, 5787, 6774, 10114
localization within membrane	GO:0051668	0.00457991	n/a	14	6.3187	651	ADAM10, SLC9A3R2, DLG1, DAB2, SDCBP, SRP14, RAC1, SPTBN1, TSPAN14, SEC61B, RAMP2, ANXA2, RDX, TMEM88	102, 9351, 1739, 1601, 6386, 6727, 5879, 6711, 81619, 10952, 10266, 302, 5962, 92162
response to fluid shear stress	GO:0034405	0.00468538	n/a	3	0.339715	35	KLF2, KLF4, ETS1	10365, 9314, 2113
negative regulation of actin filament bundle assembly	GO:0032232	0.00468538	n/a	3	0.339715	35	DLC1, S1PR1, STMN1	10395, 1901, 3925
regulation of interferon-gamma production	GO:0032649	0.00473953	n/a	5	1.08709	112	HLA-DPA1, C1QBP, HLA-DPB1, HLA-A, HLA-DRB1	3113, 708, 3115, 3105, 3123
interferon-gamma production	GO:0032609	0.00473953	n/a	5	1.08709	112	HLA-DPA1, C1QBP, HLA-DPB1, HLA-A, HLA-DRB1	3113, 708, 3115, 3105, 3123
regulation of protein secretion	GO:0050708	0.00474282	n/a	8	2.60125	268	GLUL, TCF7L2, RAC1, SERP1, NR1H2, HLA-DRB1, VEGFC, IL6	2752, 6934, 5879, 27230, 7376, 3123, 7424, 3569
cellular macromolecule biosynthetic process	GO:0034645	0.00475568	n/a	26	15.1707	1563	DNAJC3, GLUL, PER1, PIGN, ERCC4, C1QBP, TCF7L2, MRPL18, RAC1, APP, SERP1, EIF3K, KLF4, CHCHD1, TNRC6B, PMM2, MGAT1, HNRNPD, CNOT6L, YBX3, STAT3, DDX21, RGCC, IL6, KHSRP, NOP10	5611, 2752, 5187, 23556, 2072, 708, 6934, 29074, 5879, 351, 27230, 27335, 9314, 118487, 23112, 5373, 4245, 3184, 246175, 8531, 6774, 9188, 28984, 3569, 8570, 55505
immunoglobulin production involved in immunoglobulin-mediated immune response	GO:0002381	0.00478295	n/a	4	0.67943	70	HLA-DPA1, B2M, HLA-DPB1, HLA-DRB1	3113, 567, 3115, 3123
cellular response to heat	GO:0034605	0.00478295	n/a	4	0.67943	70	BAG3, DNAJB6, CHORDC1, TCIM	9531, 10049, 26973, 56892
regulation of protein-containing complex assembly	GO:0043254	0.00480257	n/a	10	3.77569	389	DLG1, CD36, RAC1, STMN1, SPTBN1, PLCG2, NR1H2, ICAM1, TMSB10, RDX	1739, 948, 5879, 3925, 6711, 5336, 7376, 3383, 9168, 5962
regulation of plasma membrane bounded cell projection assembly	GO:0120032	0.00484929	n/a	7	2.06741	213	TBC1D1, PODXL, RAC1, VDAC3, RAB5A, ICAM1, RDX	23216, 5420, 5879, 7419, 5868, 3383, 5962
regulation of organelle assembly	GO:1902115	0.00484929	n/a	7	2.06741	213	TBC1D1, SDCBP, G3BP2, VDAC3, RAB5A, RDX, CNOT6L	23216, 6386, 9908, 7419, 5868, 5962, 246175
positive regulation of NLRP3 inflammasome complex assembly	GO:1900227	0.00486479	n/a	2	0.106768	11	CD36, PLCG2	948, 5336
positive regulation of viral entry into host cell	GO:0046598	0.00486479	n/a	2	0.106768	11	HLA-DRB1, CD74	3123, 972
positive regulation of monocyte differentiation	GO:0045657	0.00486479	n/a	2	0.106768	11	HLA-DRB1, CD74	3123, 972
positive regulation by symbiont of entry into host	GO:0075294	0.00486479	n/a	2	0.106768	11	HLA-DRB1, CD74	3123, 972
type B pancreatic cell apoptotic process	GO:0097050	0.00486479	n/a	2	0.106768	11	TCF7L2, IL6	6934, 3569
regulation of epithelial cell proliferation	GO:0050678	0.00488851	n/a	10	3.7854	390	GLUL, DLG1, TCF7L2, EGFL7, ID1, FLT1, B2M, STAT3, VEGFC, RGCC	2752, 1739, 6934, 51162, 3397, 2321, 567, 6774, 7424, 28984
hematopoietic or lymphoid organ development	GO:0048534	0.00490486	n/a	17	8.45406	871	HYAL2, HHEX, KLF2, APP, PLCG2, KLF4, FLT1, ANXA2, B2M, JAG2, ETS1, HLA-DRB1, STAT3, CRIP2, CD74, HLA-B, IL6	8692, 3087, 10365, 351, 5336, 9314, 2321, 302, 567, 3714, 2113, 3123, 6774, 1397, 972, 3106, 3569
heterocycle catabolic process	GO:0046700	0.00490513	n/a	11	4.40659	454	DPYSL2, UPP1, DNASE1L3, TNRC6B, MGAT1, HNRNPD, CNOT6L, YBX3, TNFRSF1B, IL6, KHSRP	1808, 7378, 1776, 23112, 4245, 3184, 246175, 8531, 7133, 3569, 8570
cellular response to interleukin-1	GO:0071347	0.00492078	n/a	5	1.09679	113	HYAL2, CCL14, KLF2, ICAM1, IL6	8692, 6358, 10365, 3383, 3569
negative regulation of locomotion	GO:0040013	0.00497565	n/a	10	3.7951	391	DLC1, HYAL2, SEMA3G, CLDN5, RAC1, ENG, KLF4, STAT3, RGCC, CD74	10395, 8692, 56920, 7122, 5879, 2022, 9314, 6774, 28984, 972
energy homeostasis	GO:0097009	0.00507525	n/a	3	0.349421	36	CD36, STAT3, PRCP	948, 6774, 5547
negative regulation of receptor-mediated endocytosis	GO:0048261	0.00507525	n/a	3	0.349421	36	SDCBP, RAC1, APP	6386, 5879, 351
regulation of cell projection assembly	GO:0060491	0.00509954	n/a	7	2.08682	215	TBC1D1, PODXL, RAC1, VDAC3, RAB5A, ICAM1, RDX	23216, 5420, 5879, 7419, 5868, 3383, 5962
T cell activation involved in immune response	GO:0002286	0.0051069	n/a	5	1.1065	114	ICAM1, HLA-DRB1, STAT3, CD74, IL6	3383, 3123, 6774, 972, 3569
adaptive immune response	GO:0002250	0.00511958	n/a	15	7.08549	730	HLA-DPA1, RAPGEF3, HLA-E, C1QBP, IGLC3, B2M, HLA-DPB1, ICAM1, HLA-A, HLA-DRB1, STAT3, CD74, TNFRSF1B, HLA-B, IL6	3113, 10411, 3133, 708, 3539, 567, 3115, 3383, 3105, 3123, 6774, 972, 7133, 3106, 3569
negative regulation of cytoskeleton organization	GO:0051494	0.00520966	n/a	6	1.5821	163	DLC1, S1PR1, STMN1, SPTBN1, TMSB10, RDX	10395, 1901, 3925, 6711, 9168, 5962
regulation of growth	GO:0040008	0.00522537	n/a	14	6.41576	661	ADAM10, HYAL2, DPYSL2, SEMA3G, SDCBP, CCDC85B, DUSP6, APP, SERP1, PSMD10, YBX3, S100A9, STAT3, LTBP4	102, 8692, 1808, 56920, 6386, 11007, 1848, 351, 27230, 5716, 8531, 6280, 6774, 8425
cellular nitrogen compound catabolic process	GO:0044270	0.00540115	n/a	11	4.46483	460	DPYSL2, UPP1, DNASE1L3, TNRC6B, MGAT1, HNRNPD, CNOT6L, YBX3, TNFRSF1B, IL6, KHSRP	1808, 7378, 1776, 23112, 4245, 3184, 246175, 8531, 7133, 3569, 8570
positive T cell selection	GO:0043368	0.0054841	n/a	3	0.359128	37	STAT3, CD74, IL6	6774, 972, 3569
regulation of insulin secretion	GO:0050796	0.0055242	n/a	6	1.60151	165	GLUL, TCF7L2, RAC1, SERP1, HLA-DRB1, IL6	2752, 6934, 5879, 27230, 3123, 3569
positive regulation of interleukin-1 production	GO:0032732	0.00555178	n/a	4	0.708549	73	CD36, APP, STAT3, IL6	948, 351, 6774, 3569
translation	GO:0006412	0.00557828	n/a	15	7.15343	737	DNAJC3, PER1, C1QBP, MRPL18, APP, SERP1, EIF3K, CHCHD1, TNRC6B, HNRNPD, CNOT6L, YBX3, STAT3, IL6, KHSRP	5611, 5187, 708, 29074, 351, 27230, 27335, 118487, 23112, 3184, 246175, 8531, 6774, 3569, 8570
lymphocyte migration	GO:0072676	0.00569513	n/a	5	1.13562	117	ADAM10, CCL14, S1PR1, APP, ICAM1	102, 6358, 1901, 351, 3383
regulation of innate immune response	GO:0045088	0.00576762	n/a	7	2.13535	220	HLA-E, A2M, STING1, PLCG2, NR1H2, HLA-A, HLA-B	3133, 2, 340061, 5336, 7376, 3105, 3106
monocyte activation	GO:0042117	0.00580062	n/a	2	0.116474	12	ADAM10, HYAL2	102, 8692
T cell mediated immune response to tumor cell	GO:0002424	0.00580062	n/a	2	0.116474	12	HLA-A, HLA-DRB1	3105, 3123
negative regulation of complement activation	GO:0045916	0.00580062	n/a	2	0.116474	12	A2M, CD59	2, 966
positive regulation of dendritic cell cytokine production	GO:0002732	0.00580062	n/a	2	0.116474	12	PLCG2, DDX21	5336, 9188
negative regulation of supramolecular fiber organization	GO:1902904	0.00585187	n/a	6	1.62093	167	DLC1, S1PR1, STMN1, SPTBN1, TMSB10, RDX	10395, 1901, 3925, 6711, 9168, 5962
regulation of cell-substrate adhesion	GO:0010810	0.00590875	n/a	7	2.14506	221	FBLN2, DLC1, CD36, ITGA6, C1QBP, RAC1, PEAK1	2199, 10395, 948, 3655, 708, 5879, 79834
regulation of intracellular transport	GO:0032386	0.00598555	n/a	9	3.29038	339	HYAL2, BAG3, RAPGEF3, CD36, DAB2, TCF7L2, IFI27, ANXA2, RDX	8692, 9531, 10411, 948, 1601, 6934, 3429, 302, 5962
intracellular protein transport	GO:0006886	0.00605267	n/a	17	8.63847	890	HYAL2, BAG3, RAPGEF3, AP1S2, CD36, TBC1D1, SDCBP, HERPUD1, TCF7L2, IFI27, SRP14, NXT1, SEC61B, RAMP2, RAB5A, STAT3, CD74	8692, 9531, 10411, 8905, 948, 23216, 6386, 9709, 6934, 3429, 6727, 29107, 10952, 10266, 5868, 6774, 972
cellular response to endogenous stimulus	GO:0071495	0.0060729	n/a	23	13.1227	1352	HYAL2, CRHBP, RAPGEF3, CD36, PER1, KLF2, DAB2, SDCBP, LMO2, CLEC3B, CLDN5, ID1, APP, ENG, PLPP1, RAMP2, KLF4, ICAM1, HNRNPD, RDX, STAT3, LTBP4, PRCP	8692, 1393, 10411, 948, 5187, 10365, 1601, 6386, 4005, 7123, 7122, 3397, 351, 2022, 8611, 10266, 9314, 3383, 3184, 5962, 6774, 8425, 5547
cellular amide metabolic process	GO:0043603	0.00608527	n/a	21	11.5988	1195	ADAM10, DNAJC3, PLAAT3, PER1, C1QBP, SEC11C, EFNA1, MRPL18, MGST2, APP, PLPP1, SERP1, EIF3K, CHCHD1, TNRC6B, HNRNPD, CNOT6L, YBX3, STAT3, IL6, KHSRP	102, 5611, 11145, 5187, 708, 90701, 1942, 29074, 4258, 351, 8611, 27230, 27335, 118487, 23112, 3184, 246175, 8531, 6774, 3569, 8570
neuroinflammatory response	GO:0150076	0.00610769	n/a	4	0.727961	75	APP, PLCG2, TNFRSF1B, IL6	351, 5336, 7133, 3569
regulation of RNA stability	GO:0043487	0.00619352	n/a	6	1.64034	169	TNRC6B, HNRNPD, CNOT6L, YBX3, TNFRSF1B, KHSRP	23112, 3184, 246175, 8531, 7133, 8570
response to tumor cell	GO:0002347	0.00635971	n/a	3	0.37854	39	KLF4, HLA-A, HLA-DRB1	9314, 3105, 3123
negative regulation of protein phosphorylation	GO:0001933	0.00644616	n/a	9	3.32921	343	DNAJC3, HYAL2, HHEX, FABP4, DUSP6, ENG, CHORDC1, PTPRB, HIPK3	5611, 8692, 3087, 2167, 1848, 2022, 26973, 5787, 10114
positive regulation of mitotic cell cycle	GO:0045931	0.00655171	n/a	5	1.17444	121	CDC27, APP, ANAPC7, RDX, RGCC	996, 351, 51434, 5962, 28984
negative regulation of cell migration	GO:0030336	0.00656546	n/a	9	3.33892	344	DLC1, HYAL2, CLDN5, RAC1, ENG, KLF4, STAT3, RGCC, CD74	10395, 8692, 7122, 5879, 2022, 9314, 6774, 28984, 972
proteolysis involved in cellular protein catabolic process	GO:0051603	0.00667372	n/a	15	7.29902	752	DNAJC3, PCBP2, PSMC1, DAB2, SDCBP, HERPUD1, CDC27, IFI27, EFNA1, SUMO2, CHFR, ANAPC7, SEC61B, PSMD10, NUB1	5611, 5094, 5700, 1601, 6386, 9709, 996, 3429, 1942, 6613, 55743, 51434, 10952, 5716, 51667
regulation of cellular component size	GO:0032535	0.00668646	n/a	9	3.34862	345	DPYSL2, DLG1, SEMA3G, RAC1, SPTBN1, RAB5A, ICAM1, TMSB10, RDX	1808, 1739, 56920, 5879, 6711, 5868, 3383, 9168, 5962
positive regulation of phagocytosis, engulfment	GO:0060100	0.00681172	n/a	2	0.12618	13	CD36, PLCG2	948, 5336
regulation of prostaglandin biosynthetic process	GO:0031392	0.00681172	n/a	2	0.12618	13	FABP5, CD74	2171, 972
mast cell chemotaxis	GO:0002551	0.00681172	n/a	2	0.12618	13	RAC1, VEGFC	5879, 7424
hepatocyte growth factor receptor signaling pathway	GO:0048012	0.00681172	n/a	2	0.12618	13	RAC1, STMN1	5879, 3925
primary miRNA processing	GO:0031053	0.00681172	n/a	2	0.12618	13	STAT3, IL6	6774, 3569
positive regulation of extrinsic apoptotic signaling pathway via death domain receptors	GO:1902043	0.00681172	n/a	2	0.12618	13	PEA15, TIMP3	8682, 7078
positive regulation of membrane invagination	GO:1905155	0.00681172	n/a	2	0.12618	13	CD36, PLCG2	948, 5336
positive regulation of cytoplasmic transport	GO:1903651	0.00681172	n/a	2	0.12618	13	DAB2, RDX	1601, 5962
regulation of neuroinflammatory response	GO:0150077	0.00682692	n/a	3	0.388246	40	PLCG2, TNFRSF1B, IL6	5336, 7133, 3569
early endosome to late endosome transport	GO:0045022	0.00682692	n/a	3	0.388246	40	DAB2, RAB5A, RDX	1601, 5868, 5962
nucleobase-containing compound catabolic process	GO:0034655	0.006876	n/a	10	3.97952	410	UPP1, DNASE1L3, TNRC6B, MGAT1, HNRNPD, CNOT6L, YBX3, TNFRSF1B, IL6, KHSRP	7378, 1776, 23112, 4245, 3184, 246175, 8531, 7133, 3569, 8570
negative regulation of cysteine-type endopeptidase activity involved in apoptotic process	GO:0043154	0.00700905	n/a	4	0.75708	78	HERPUD1, DNAJB6, KLF4, TRIAP1	9709, 10049, 9314, 51499
negative regulation of ERK1 and ERK2 cascade	GO:0070373	0.00700905	n/a	4	0.75708	78	DLG1, DUSP6, KLF4, TIMP3	1739, 1848, 9314, 7078
positive regulation of cell-substrate adhesion	GO:0010811	0.0070122	n/a	5	1.19386	123	FBLN2, CD36, ITGA6, C1QBP, RAC1	2199, 948, 3655, 708, 5879
T cell receptor signaling pathway	GO:0050852	0.0070122	n/a	5	1.19386	123	BTNL9, PLCG2, HLA-DPB1, HLA-A, HLA-DRB1	153579, 5336, 3115, 3105, 3123
neutrophil migration	GO:1990266	0.0070122	n/a	5	1.19386	123	CCL14, C1QBP, RAC1, S100A9, CD74	6358, 708, 5879, 6280, 972
negative regulation of organelle organization	GO:0010639	0.00705976	n/a	9	3.37774	348	DLC1, ERCC4, S1PR1, STMN1, SPTBN1, PSMD10, TMSB10, TRIAP1, RDX	10395, 2072, 1901, 3925, 6711, 5716, 9168, 51499, 5962
organic substance metabolic process	GO:0071704	0.00709359	n/a	131	114.872	11835	HSPG2, ADAM10, DNAJC3, DLC1, PJA2, PLAAT3, GLUL, HYAL2, HLA-DPA1, BAG3, DPYSL2, DLG1, RAPGEF3, PCBP2, UPP1, TNFSF10, FABP5, SNHG7, CD36, HSPE1, HHEX, PER1, MAP3K11, NCOA7, LY96, PSMC1, FABP4, KLF2, PRPF38B, CDK17, PIGN, HLA-E, ITGA6, A2M, DNASE1L3, ERCC4, C1QBP, DAB2, SDCBP, MAST4, BTNL9, SEC11C, ASNSD1, CALCRL, MAP4K3, LMO2, TRMT112, HERPUD1, NR2F1, TCF7L2, PDLIM1, ETS2, CDC27, G3BP2, CCDC85B, I…	3339, 102, 5611, 10395, 9867, 11145, 2752, 8692, 3113, 9531, 1808, 1739, 10411, 5094, 7378, 8743, 2171, 84973, 948, 3336, 3087, 5187, 4296, 135112, 23643, 5700, 2167, 10365, 55119, 5128, 23556, 3133, 3655, 2, 1776, 2072, 708, 1601, 6386, 375449, 153579, 90701, 54529, 10203, 8491, 4005, 51504, 9709, 7025, 6934, 9124, 2114, 996, 9908, 11007, 3429, 1942, 7123, 29074, 340061, 7122, 3397, 1848, 6613, …
temperature homeostasis	GO:0001659	0.00711097	n/a	6	1.68887	174	FABP5, CD36, FABP4, ID1, NR1H2, STAT3	2171, 948, 2167, 3397, 7376, 6774
gene expression	GO:0010467	0.00719009	n/a	84	67.4577	6950	ADAM10, DNAJC3, HYAL2, HLA-DPA1, BAG3, DLG1, PCBP2, SNHG7, CD36, HHEX, PER1, NCOA7, LY96, FABP4, KLF2, PRPF38B, CDK17, HLA-E, ITGA6, C1QBP, DAB2, SDCBP, BTNL9, SEC11C, LMO2, TRMT112, NR2F1, TCF7L2, PDLIM1, ETS2, G3BP2, CCDC85B, IFI27, EFNA1, CLEC3B, MRPL18, STING1, CLDN5, ID1, SUMO2, RAC1, S1PR1, APP, ENG, NEAT1, DNAJB6, SPTBN1, PLCG2, TSPAN14, RAMP2, SERP1, EIF3K, KLF4, CHCHD1, TNRC6B, PSMD10, B…	102, 5611, 8692, 3113, 9531, 1739, 5094, 84973, 948, 3087, 5187, 135112, 23643, 2167, 10365, 55119, 5128, 3133, 3655, 708, 1601, 6386, 153579, 90701, 4005, 51504, 7025, 6934, 9124, 2114, 9908, 11007, 3429, 1942, 7123, 29074, 340061, 7122, 3397, 6613, 5879, 1901, 351, 2022, 283131, 10049, 6711, 5336, 81619, 10266, 27230, 27335, 9314, 118487, 23112, 5716, 567, 2971, 2113, 7376, 3115, 3383, 3105, 31…
positive regulation of interleukin-10 production	GO:0032733	0.00731402	n/a	3	0.397952	41	PLCG2, STAT3, IL6	5336, 6774, 3569
response to nitrogen compound	GO:1901698	0.00745076	n/a	20	11.0553	1139	CRHBP, RAPGEF3, TNFSF10, CD36, HHEX, PER1, KLF2, PEA15, HERPUD1, STING1, ID1, MGST2, APP, SEC61B, KLF4, ICAM1, HNRNPD, STAT3, DDX21, IL6	1393, 10411, 8743, 948, 3087, 5187, 10365, 8682, 9709, 340061, 3397, 4258, 351, 10952, 9314, 3383, 3184, 6774, 9188, 3569
granulocyte chemotaxis	GO:0071621	0.00749485	n/a	5	1.21327	125	CCL14, C1QBP, RAC1, S100A9, CD74	6358, 708, 5879, 6280, 972
negative regulation of protein polymerization	GO:0032272	0.0076563	n/a	4	0.776492	80	STMN1, SPTBN1, TMSB10, RDX	3925, 6711, 9168, 5962
vasculogenesis	GO:0001570	0.0076563	n/a	4	0.776492	80	EGFL7, ENG, RAMP2, SOX18	51162, 2022, 10266, 54345
positive regulation of stress-activated MAPK cascade	GO:0032874	0.00774465	n/a	5	1.22297	126	PJA2, MAP3K11, RELL1, SDCBP, APP	9867, 4296, 768211, 6386, 351
positive regulation of apoptotic signaling pathway	GO:2001235	0.00774465	n/a	5	1.22297	126	HYAL2, TNFSF10, PEA15, S100A9, TIMP3	8692, 8743, 8682, 6280, 7078
positive regulation of transferase activity	GO:0051347	0.00778664	n/a	12	5.35779	552	DLG1, MAP3K11, EFNA1, KLF4, FLT1, PSMD10, HLA-DRB1, HNRNPD, TCIM, VEGFC, RGCC, CD74	1739, 4296, 1942, 9314, 2321, 5716, 3123, 3184, 56892, 7424, 28984, 972
regulation of collagen biosynthetic process	GO:0032965	0.00782119	n/a	3	0.407658	42	ENG, RGCC, IL6	2022, 28984, 3569
positive regulation of miRNA transcription	GO:1902895	0.00782119	n/a	3	0.407658	42	KLF4, ETS1, STAT3	9314, 2113, 6774
protein targeting to ER	GO:0045047	0.00782119	n/a	3	0.407658	42	HERPUD1, SRP14, SEC61B	9709, 6727, 10952
regulation of neutrophil migration	GO:1902622	0.00782119	n/a	3	0.407658	42	C1QBP, RAC1, CD74	708, 5879, 972
mesenchyme development	GO:0060485	0.00782247	n/a	8	2.8342	292	SEMA3G, DAB2, SDCBP, TCF7L2, EFNA1, ENG, RGCC, IL6	56920, 1601, 6386, 6934, 1942, 2022, 28984, 3569
antigen processing and presentation via MHC class Ib	GO:0002475	0.00789653	n/a	2	0.135886	14	HLA-E, B2M	3133, 567
T-helper 17 cell lineage commitment	GO:0072540	0.00789653	n/a	2	0.135886	14	STAT3, IL6	6774, 3569
mast cell migration	GO:0097531	0.00789653	n/a	2	0.135886	14	RAC1, VEGFC	5879, 7424
negative regulation of intrinsic apoptotic signaling pathway in response to DNA damage by p53 class mediator	GO:1902166	0.00789653	n/a	2	0.135886	14	TRIAP1, CD74	51499, 972
sphingosine-1-phosphate receptor signaling pathway	GO:0003376	0.00789653	n/a	2	0.135886	14	RAC1, S1PR1	5879, 1901
negative regulation of response to DNA damage stimulus	GO:2001021	0.00799418	n/a	4	0.786198	81	ERCC4, PSMD10, TRIAP1, CD74	2072, 5716, 51499, 972
astrocyte differentiation	GO:0048708	0.00799418	n/a	4	0.786198	81	APP, S100A9, STAT3, IL6	351, 6280, 6774, 3569
positive regulation of stress-activated protein kinase signaling cascade	GO:0070304	0.00826153	n/a	5	1.24239	128	PJA2, MAP3K11, RELL1, SDCBP, APP	9867, 4296, 768211, 6386, 351
extrinsic apoptotic signaling pathway via death domain receptors	GO:0008625	0.0083429	n/a	4	0.795904	82	BAG3, PEA15, ICAM1, TIMP3	9531, 8682, 3383, 7078
vesicle-mediated transport between endosomal compartments	GO:0098927	0.00834862	n/a	3	0.417364	43	DAB2, RAB5A, RDX	1601, 5868, 5962
positive regulation of mitotic nuclear division	GO:0045840	0.00834862	n/a	3	0.417364	43	CDC27, ANAPC7, RGCC	996, 51434, 28984
astrocyte development	GO:0014002	0.00834862	n/a	3	0.417364	43	APP, S100A9, IL6	351, 6280, 3569
intrinsic apoptotic signaling pathway in response to DNA damage by p53 class mediator	GO:0042771	0.00834862	n/a	3	0.417364	43	TMEM109, TRIAP1, CD74	79073, 51499, 972
negative regulation of cell motility	GO:2000146	0.00856682	n/a	9	3.48451	359	DLC1, HYAL2, CLDN5, RAC1, ENG, KLF4, STAT3, RGCC, CD74	10395, 8692, 7122, 5879, 2022, 9314, 6774, 28984, 972
mitotic cell cycle phase transition	GO:0044772	0.0086051	n/a	10	4.11541	424	DLG1, CDK17, CDC27, APP, CHFR, ANAPC7, KLF4, TRIAP1, RDX, RGCC	1739, 5128, 996, 351, 55743, 51434, 9314, 51499, 5962, 28984
multicellular organismal process	GO:0032501	0.00869946	n/a	90	73.7182	7595	HSPG2, ADAM10, DLC1, PJA2, PLAAT3, GLUL, HYAL2, CRHBP, HLA-DPA1, BAG3, DPYSL2, DLG1, RAPGEF3, SEMA3G, TNFSF10, FABP5, CD36, HSPE1, HHEX, PER1, LY96, FABP4, KLF2, HLA-E, ITGA6, C1QBP, CD59, DAB2, SDCBP, PODXL, BTNL9, CALCRL, LMO2, NR2F1, TCF7L2, COX17, PDLIM1, ETS2, LPAR6, EGFL7, EFNA1, CLEC3B, STING1, CLDN5, ID1, DUSP6, RAC1, S1PR1, STMN1, APP, ENG, DNAJB6, SPTBN1, PLCG2, TPM3, SAT1, RAMP2, RAB5A…	3339, 102, 10395, 9867, 11145, 2752, 8692, 1393, 3113, 9531, 1808, 1739, 10411, 56920, 8743, 2171, 948, 3336, 3087, 5187, 23643, 2167, 10365, 3133, 3655, 708, 966, 1601, 6386, 5420, 153579, 10203, 4005, 7025, 6934, 10063, 9124, 2114, 10161, 51162, 1942, 7123, 340061, 7122, 3397, 1848, 5879, 1901, 3925, 351, 2022, 10049, 6711, 5336, 7170, 6303, 10266, 5868, 27230, 9314, 2321, 302, 567, 3714, 2113,…
mRNA destabilization	GO:0061157	0.00870028	n/a	4	0.80561	83	TNRC6B, HNRNPD, CNOT6L, KHSRP	23112, 3184, 246175, 8570
positive regulation of endopeptidase activity	GO:0010950	0.00877786	n/a	6	1.76652	182	DLC1, TNFSF10, HSPE1, EFNA1, S100A9, STAT3	10395, 8743, 3336, 1942, 6280, 6774
hormone secretion	GO:0046879	0.00878578	n/a	8	2.89243	298	GLUL, CRHBP, TCF7L2, RAC1, SERP1, HLA-DRB1, LTBP4, IL6	2752, 1393, 6934, 5879, 27230, 3123, 8425, 3569
regulation of actin filament polymerization	GO:0030833	0.00880187	n/a	5	1.2618	130	DLG1, SPTBN1, ICAM1, TMSB10, RDX	1739, 6711, 3383, 9168, 5962
positive regulation of lymphocyte activation	GO:0051251	0.00901742	n/a	9	3.51363	362	HLA-DPA1, HLA-E, IGLC3, B2M, HLA-DPB1, HLA-A, HLA-DRB1, CD74, IL6	3113, 3133, 3539, 567, 3115, 3105, 3123, 972, 3569
regulation of phagocytosis, engulfment	GO:0060099	0.00905356	n/a	2	0.145592	15	CD36, PLCG2	948, 5336
regulation of unsaturated fatty acid biosynthetic process	GO:2001279	0.00905356	n/a	2	0.145592	15	FABP5, CD74	2171, 972
negative regulation of DNA damage response, signal transduction by p53 class mediator	GO:0043518	0.00905356	n/a	2	0.145592	15	PSMD10, CD74	5716, 972
Rap protein signal transduction	GO:0032486	0.00905356	n/a	2	0.145592	15	RAPGEF3, RDX	10411, 5962
growth hormone secretion	GO:0030252	0.00905356	n/a	2	0.145592	15	SERP1, LTBP4	27230, 8425
positive regulation of mitotic metaphase/anaphase transition	GO:0045842	0.00905356	n/a	2	0.145592	15	CDC27, ANAPC7	996, 51434
cytoplasmic sequestering of transcription factor	GO:0042994	0.00905356	n/a	2	0.145592	15	G3BP2, PSMD10	9908, 5716
dendritic cell antigen processing and presentation	GO:0002468	0.00905356	n/a	2	0.145592	15	HLA-DRB1, CD74	3123, 972
positive regulation of mitotic sister chromatid separation	GO:1901970	0.00905356	n/a	2	0.145592	15	CDC27, ANAPC7	996, 51434
complement activation	GO:0006956	0.00908099	n/a	5	1.27151	131	A2M, C1QBP, CD59, IGLC3, RGCC	2, 708, 966, 3539, 28984
regulation of protein serine/threonine kinase activity	GO:0071900	0.00917155	n/a	9	3.52333	363	HYAL2, HHEX, MAP3K11, CHORDC1, FLT1, PSMD10, TCIM, RGCC, HIPK3	8692, 3087, 4296, 26973, 2321, 5716, 56892, 28984, 10114
response to molecule of bacterial origin	GO:0002237	0.00917155	n/a	9	3.52333	363	CD36, LY96, MGST2, PLCG2, B2M, ICAM1, S100A9, TNFRSF1B, IL6	948, 23643, 4258, 5336, 567, 3383, 6280, 7133, 3569
cellular response to interleukin-6	GO:0071354	0.00946495	n/a	3	0.436777	45	ICAM1, STAT3, IL6	3383, 6774, 3569
ruffle assembly	GO:0097178	0.00946495	n/a	3	0.436777	45	RAC1, ICAM1, RDX	5879, 3383, 5962
regulation of protein kinase B signaling	GO:0051896	0.00946969	n/a	6	1.79564	185	HYAL2, DLG1, C1QBP, TCF7L2, ENG, KLF4	8692, 1739, 708, 6934, 2022, 9314
positive regulation of hormone secretion	GO:0046887	0.00965746	n/a	5	1.29092	133	GLUL, TCF7L2, RAC1, SERP1, HLA-DRB1	2752, 6934, 5879, 27230, 3123
regulation of transcription by RNA polymerase II	GO:0006357	0.00977285	n/a	36	24.343	2508	HYAL2, BAG3, DLG1, CD36, HHEX, PER1, NCOA7, KLF2, ITGA6, C1QBP, DAB2, SDCBP, LMO2, NR2F1, TCF7L2, PDLIM1, ETS2, IFI27, EFNA1, STING1, ID1, SUMO2, S1PR1, APP, ENG, KLF4, PSMD10, ETS1, NR1H2, TRIAP1, YBX3, STAT3, LARP7, RGCC, IL6, SOX18	8692, 9531, 1739, 948, 3087, 5187, 135112, 10365, 3655, 708, 1601, 6386, 4005, 7025, 6934, 9124, 2114, 3429, 1942, 340061, 3397, 6613, 1901, 351, 2022, 9314, 5716, 2113, 7376, 51499, 8531, 6774, 51574, 28984, 3569, 54345
ubiquitin-dependent protein catabolic process	GO:0006511	0.00978316	n/a	13	6.21194	640	PCBP2, PSMC1, DAB2, SDCBP, HERPUD1, CDC27, IFI27, SUMO2, CHFR, ANAPC7, SEC61B, PSMD10, NUB1	5094, 5700, 1601, 6386, 9709, 996, 3429, 6613, 55743, 51434, 10952, 5716, 51667
negative regulation of cellular component movement	GO:0051271	0.00980812	n/a	9	3.56216	367	DLC1, HYAL2, CLDN5, RAC1, ENG, KLF4, STAT3, RGCC, CD74	10395, 8692, 7122, 5879, 2022, 9314, 6774, 28984, 972
regulation of plasma lipoprotein particle levels	GO:0097006	0.00983205	n/a	4	0.834729	86	CD36, ANXA2, NR1H2, KHSRP	948, 302, 7376, 8570
positive regulation of mRNA catabolic process	GO:0061014	0.00983205	n/a	4	0.834729	86	TNRC6B, HNRNPD, CNOT6L, KHSRP	23112, 3184, 246175, 8570
negative regulation of cysteine-type endopeptidase activity	GO:2000117	0.00983205	n/a	4	0.834729	86	HERPUD1, DNAJB6, KLF4, TRIAP1	9709, 10049, 9314, 51499
secretion	GO:0046903	0.00985446	n/a	17	9.09466	937	GLUL, CRHBP, SDCBP, TCF7L2, RAC1, ENG, RAB5A, SERP1, ANXA2, NR1H2, HLA-DRB1, VEGFC, RGCC, CD74, TNFRSF1B, LTBP4, IL6	2752, 1393, 6386, 6934, 5879, 2022, 5868, 27230, 302, 7376, 3123, 7424, 28984, 972, 7133, 8425, 3569
export from cell	GO:0140352	0.00993573	n/a	16	8.3667	862	GLUL, CRHBP, DLG1, SDCBP, TCF7L2, RAC1, ENG, RAB5A, SERP1, NR1H2, HLA-DRB1, VEGFC, RGCC, TNFRSF1B, LTBP4, IL6	2752, 1393, 1739, 6386, 6934, 5879, 2022, 5868, 27230, 7376, 3123, 7424, 28984, 7133, 8425, 3569
response to hormone	GO:0009725	0.00993573	n/a	16	8.3667	862	CRHBP, TNFSF10, HHEX, PER1, DAB2, LMO2, ENG, PLPP1, RAMP2, ANXA2, ICAM1, RDX, STAT3, TIMP3, IL6, PRCP	1393, 8743, 3087, 5187, 1601, 4005, 2022, 8611, 10266, 302, 3383, 5962, 6774, 7078, 3569, 5547
actin polymerization or depolymerization	GO:0008154	0.00995201	n/a	6	1.81505	187	DLG1, RAC1, SPTBN1, ICAM1, TMSB10, RDX	1739, 5879, 6711, 3383, 9168, 5962
in utero embryonic development	GO:0001701	0.00997236	n/a	9	3.57186	368	ADAM10, KLF2, LPAR6, DNAJB6, KLF4, JAG2, MGAT1, YBX3, SOX18	102, 10365, 10161, 10049, 9314, 3714, 4245, 8531, 54345
