# Supplementary material for: Single-cell RNA sequencing of human non-hematopoietic bone marrow cells reveals a unique set of inter-species conserved biomarkers for native mesenchymal stromal cells
Source: Stem Cell Res Ther. 2023 Aug 30;14:229. doi: 10.1186/s13287-023-03437-x (PMC10469496; doi:10.1186/s13287-023-03437-x)
Supplement: Supplementary file 4 — Additional file 4. Table S3: GO-terms of biological processes for MC population. n/a: not applicable. [file 13287_2023_3437_MOESM4_ESM.xls]

## Sheet: Sheet1
GO terms	GO-Term id	P-value	Adjusted p-value	# Genes (observed)	# Genes (expected)	# Genes (total)	List of observed genes	Gene ids
ATP metabolic process	GO:0046034	1.14099e-08	n/a	16	2.66338	279	COX7A1, ATP5MC2, UQCRH, UQCR11, FOXK1, COX4I2, NDUFB3, GAPDH, COX7C, UQCRQ, NDUFA1, CHCHD10, COX7A2, COX6A1, COX7B, LDHA	1346, 517, 7388, 10975, 221937, 84701, 4709, 2597, 1350, 27089, 4694, 400916, 1347, 1337, 1349, 3939
oxidative phosphorylation	GO:0006119	1.26927e-08	n/a	12	1.3651	143	COX7A1, UQCRH, UQCR11, COX4I2, NDUFB3, COX7C, UQCRQ, NDUFA1, CHCHD10, COX7A2, COX6A1, COX7B	1346, 7388, 10975, 84701, 4709, 1350, 27089, 4694, 400916, 1347, 1337, 1349
aerobic electron transport chain	GO:0019646	1.29503e-08	n/a	10	0.849608	89	COX7A1, UQCRH, UQCR11, COX4I2, NDUFB3, COX7C, UQCRQ, NDUFA1, COX7A2, COX6A1	1346, 7388, 10975, 84701, 4709, 1350, 27089, 4694, 1347, 1337
ATP synthesis coupled electron transport	GO:0042773	2.99916e-08	n/a	10	0.925977	97	COX7A1, UQCRH, UQCR11, COX4I2, NDUFB3, COX7C, UQCRQ, NDUFA1, COX7A2, COX6A1	1346, 7388, 10975, 84701, 4709, 1350, 27089, 4694, 1347, 1337
mitochondrial ATP synthesis coupled electron transport	GO:0042775	2.99916e-08	n/a	10	0.925977	97	COX7A1, UQCRH, UQCR11, COX4I2, NDUFB3, COX7C, UQCRQ, NDUFA1, COX7A2, COX6A1	1346, 7388, 10975, 84701, 4709, 1350, 27089, 4694, 1347, 1337
electron transport chain	GO:0022900	1.20175e-07	n/a	12	1.67058	175	COX7A1, STEAP4, UQCRH, UQCR11, COX4I2, NDUFB3, COX7C, UQCRQ, NDUFA1, COX7A2, COX6A1, COX7B	1346, 79689, 7388, 10975, 84701, 4709, 1350, 27089, 4694, 1347, 1337, 1349
respiratory electron transport chain	GO:0022904	1.5333e-07	n/a	10	1.09781	115	COX7A1, UQCRH, UQCR11, COX4I2, NDUFB3, COX7C, UQCRQ, NDUFA1, COX7A2, COX6A1	1346, 7388, 10975, 84701, 4709, 1350, 27089, 4694, 1347, 1337
aerobic respiration	GO:0009060	3.1098e-07	n/a	12	1.82332	191	COX7A1, UQCRH, UQCR11, COX4I2, NDUFB3, COX7C, UQCRQ, NDUFA1, CHCHD10, COX7A2, COX6A1, COX7B	1346, 7388, 10975, 84701, 4709, 1350, 27089, 4694, 400916, 1347, 1337, 1349
mitochondrial electron transport, cytochrome c to oxygen	GO:0006123	1.3476e-06	n/a	5	0.200469	21	COX7A1, COX4I2, COX7C, COX7A2, COX6A1	1346, 84701, 1350, 1347, 1337
cellular respiration	GO:0045333	2.32986e-06	n/a	12	2.20516	231	COX7A1, UQCRH, UQCR11, COX4I2, NDUFB3, COX7C, UQCRQ, NDUFA1, CHCHD10, COX7A2, COX6A1, COX7B	1346, 7388, 10975, 84701, 4709, 1350, 27089, 4694, 400916, 1347, 1337, 1349
blood vessel morphogenesis	GO:0048514	2.64177e-06	n/a	21	6.55821	687	MFGE8, ADAMTS1, PDGFRB, CAV1, PGF, ROCK1, HMGB1, MCAM, TBX2, COL18A1, MYH9, NRARP, HGF, PTEN, CALD1, SPARC, NR4A1, PTK2, BTG1, THY1, NR2F2	4240, 9510, 5159, 857, 5228, 6093, 3146, 4162, 6909, 80781, 4627, 441478, 3082, 5728, 800, 6678, 3164, 5747, 694, 7070, 7026
blood vessel development	GO:0001568	4.02719e-06	n/a	22	7.30281	765	MFGE8, ADAMTS1, PDGFRB, CAV1, PGF, ROCK1, HMGB1, MCAM, TBX2, COL18A1, MYH9, NRARP, HGF, PTEN, CALD1, SPARC, ACTA2, NR4A1, PTK2, BTG1, THY1, NR2F2	4240, 9510, 5159, 857, 5228, 6093, 3146, 4162, 6909, 80781, 4627, 441478, 3082, 5728, 800, 6678, 59, 3164, 5747, 694, 7070, 7026
angiogenesis	GO:0001525	4.17278e-06	n/a	19	5.66087	593	MFGE8, ADAMTS1, PDGFRB, CAV1, PGF, ROCK1, HMGB1, MCAM, COL18A1, MYH9, NRARP, HGF, PTEN, CALD1, SPARC, NR4A1, PTK2, BTG1, THY1	4240, 9510, 5159, 857, 5228, 6093, 3146, 4162, 80781, 4627, 441478, 3082, 5728, 800, 6678, 3164, 5747, 694, 7070
generation of precursor metabolites and energy	GO:0006091	4.8647e-06	n/a	17	4.67762	490	COX7A1, STEAP4, UQCRH, HMGB1, UQCR11, FOXK1, COX4I2, NDUFB3, GAPDH, COX7C, UQCRQ, NDUFA1, CHCHD10, COX7A2, COX6A1, COX7B, LDHA	1346, 79689, 7388, 3146, 10975, 221937, 84701, 4709, 2597, 1350, 27089, 4694, 400916, 1347, 1337, 1349, 3939
vasculature development	GO:0001944	8.3471e-06	n/a	22	7.64647	801	MFGE8, ADAMTS1, PDGFRB, CAV1, PGF, ROCK1, HMGB1, MCAM, TBX2, COL18A1, MYH9, NRARP, HGF, PTEN, CALD1, SPARC, ACTA2, NR4A1, PTK2, BTG1, THY1, NR2F2	4240, 9510, 5159, 857, 5228, 6093, 3146, 4162, 6909, 80781, 4627, 441478, 3082, 5728, 800, 6678, 59, 3164, 5747, 694, 7070, 7026
energy derivation by oxidation of organic compounds	GO:0015980	1.24484e-05	n/a	13	3.04522	319	COX7A1, UQCRH, HMGB1, UQCR11, COX4I2, NDUFB3, COX7C, UQCRQ, NDUFA1, CHCHD10, COX7A2, COX6A1, COX7B	1346, 7388, 3146, 10975, 84701, 4709, 1350, 27089, 4694, 400916, 1347, 1337, 1349
response to wounding	GO:0009611	2.27869e-05	n/a	17	5.26948	552	MYL9, PDGFRB, CAV1, HMGB1, MCAM, MYH9, LGALS1, MYL12A, MUSTN1, HBB, PTEN, SPARC, CD9, CD44, PTK2, MAP1B, ID3	10398, 5159, 857, 3146, 4162, 4627, 3956, 10627, 389125, 3043, 5728, 6678, 928, 960, 5747, 4131, 3399
circulatory system development	GO:0072359	5.795e-05	n/a	26	11.2836	1182	MFGE8, ADAMTS1, CPE, PDGFRB, CAV1, PGF, ROCK1, HMGB1, MCAM, TBX2, PLN, CRIP1, COL18A1, MYH9, NRARP, HGF, PTEN, CALD1, SPARC, ACTA2, NR4A1, PTK2, BTG1, ID3, THY1, NR2F2	4240, 9510, 1363, 5159, 857, 5228, 6093, 3146, 4162, 6909, 5350, 1396, 80781, 4627, 441478, 3082, 5728, 800, 6678, 59, 3164, 5747, 694, 3399, 7070, 7026
wound healing	GO:0042060	5.88895e-05	n/a	14	4.04757	424	MYL9, PDGFRB, CAV1, HMGB1, MCAM, MYH9, MYL12A, MUSTN1, HBB, PTEN, SPARC, CD9, CD44, PTK2	10398, 5159, 857, 3146, 4162, 4627, 10627, 389125, 3043, 5728, 6678, 928, 960, 5747
tube morphogenesis	GO:0035239	6.83625e-05	n/a	22	8.78246	920	MFGE8, ADAMTS1, PDGFRB, CAV1, PGF, ROCK1, HMGB1, VASP, MCAM, TBX2, COL18A1, MYH9, NRARP, HGF, PTEN, CALD1, SPARC, NR4A1, PTK2, BTG1, THY1, NR2F2	4240, 9510, 5159, 857, 5228, 6093, 3146, 7408, 4162, 6909, 80781, 4627, 441478, 3082, 5728, 800, 6678, 3164, 5747, 694, 7070, 7026
translation	GO:0006412	8.35535e-05	n/a	19	7.03552	737	EIF3E, EIF3F, UBA52, MRPS36, MRPL20, ROCK1, RSL24D1, YBX1, EEF1D, EIF3L, IGFBP5, TOB1, RWDD1, EEF1B2, GAPDH, EEF1A1, EIF1, MRPS12, RACK1	3646, 8665, 7311, 92259, 55052, 6093, 51187, 4904, 1936, 51386, 3488, 10140, 51389, 1933, 2597, 1915, 10209, 6183, 10399
mitochondrial respirasome assembly	GO:0097250	9.76992e-05	n/a	3	0.0954616	10	COX7A1, HIGD1B, COX7A2	1346, 51751, 1347
response to inorganic substance	GO:0010035	0.000128586	n/a	16	5.47949	574	PDGFRB, CAV1, HNRNPA1, SOD3, PLN, CRIP1, COL18A1, HGF, HBB, PTEN, SPARC, CD9, LDHA, RACK1, MAP1B, SELENOW	5159, 857, 3178, 6649, 5350, 1396, 80781, 3082, 3043, 5728, 6678, 928, 3939, 10399, 4131, 6415
peptide biosynthetic process	GO:0043043	0.000129027	n/a	19	7.27417	762	EIF3E, EIF3F, UBA52, MRPS36, MRPL20, ROCK1, RSL24D1, YBX1, EEF1D, EIF3L, IGFBP5, TOB1, RWDD1, EEF1B2, GAPDH, EEF1A1, EIF1, MRPS12, RACK1	3646, 8665, 7311, 92259, 55052, 6093, 51187, 4904, 1936, 51386, 3488, 10140, 51389, 1933, 2597, 1915, 10209, 6183, 10399
response to oxygen-containing compound	GO:1901700	0.000161866	n/a	32	16.3048	1708	H2AZ1, PDGFRB, CAV1, ROCK1, HMGB1, HNRNPA0, SOD3, ABCC9, RAP1B, PLN, IGFBP5, TOMM20, ROMO1, COL18A1, EEF1B2, IGFBP7, LGALS1, HGF, EPS8, HMGN3, HBB, PTEN, SPARC, CD9, NR4A1, LDHA, PTK2, RACK1, MAP1B, BTG1, ID3, NR2F2	3015, 5159, 857, 6093, 3146, 10949, 6649, 10060, 5908, 5350, 3488, 9804, 140823, 80781, 1933, 3490, 3956, 3082, 2059, 9324, 3043, 5728, 6678, 928, 3164, 3939, 5747, 10399, 4131, 694, 3399, 7026
endothelial cell differentiation	GO:0045446	0.000179921	n/a	7	1.17418	123	ROCK1, S1PR3, RAP1B, COL18A1, EDF1, BTG1, NR2F2	6093, 1903, 5908, 80781, 8721, 694, 7026
cell motility	GO:0048870	0.00018008	n/a	32	16.4003	1718	PTP4A3, ADAMTS1, SEPTIN4, PDGFRB, DSTN, CAV1, PGF, MALAT1, ROCK1, HMGB1, IFITM1, MCAM, ARPC5, IGFBP5, CKLF, MYH9, BRK1, CFL1, HGF, CD63, EPS8, PTEN, SPARC, CD9, CD44, NR4A1, PTK2, RACK1, MAP1B, BTG1, THY1, NR2F2	11156, 9510, 5414, 5159, 11034, 857, 5228, 378938, 6093, 3146, 8519, 4162, 10092, 3488, 51192, 4627, 55845, 1072, 3082, 967, 2059, 5728, 6678, 928, 960, 3164, 5747, 10399, 4131, 694, 7070, 7026
localization of cell	GO:0051674	0.00018008	n/a	32	16.4003	1718	PTP4A3, ADAMTS1, SEPTIN4, PDGFRB, DSTN, CAV1, PGF, MALAT1, ROCK1, HMGB1, IFITM1, MCAM, ARPC5, IGFBP5, CKLF, MYH9, BRK1, CFL1, HGF, CD63, EPS8, PTEN, SPARC, CD9, CD44, NR4A1, PTK2, RACK1, MAP1B, BTG1, THY1, NR2F2	11156, 9510, 5414, 5159, 11034, 857, 5228, 378938, 6093, 3146, 8519, 4162, 10092, 3488, 51192, 4627, 55845, 1072, 3082, 967, 2059, 5728, 6678, 928, 960, 3164, 5747, 10399, 4131, 694, 7070, 7026
negative regulation of peptidyl-serine phosphorylation	GO:0033137	0.00018124	n/a	4	0.286385	30	CAV1, HGF, PTEN, RACK1	857, 3082, 5728, 10399
locomotion	GO:0040011	0.000203975	n/a	34	18.0041	1886	PTP4A3, ADAMTS1, SEPTIN4, PDGFRB, DSTN, CAV1, PGF, MALAT1, ROCK1, HMGB1, IFITM1, VASP, MCAM, ARPC5, IGFBP5, CKLF, MYH9, BRK1, NOTCH3, CFL1, HGF, CD63, EPS8, PTEN, SPARC, CD9, CD44, NR4A1, PTK2, RACK1, MAP1B, BTG1, THY1, NR2F2	11156, 9510, 5414, 5159, 11034, 857, 5228, 378938, 6093, 3146, 8519, 7408, 4162, 10092, 3488, 51192, 4627, 55845, 4854, 1072, 3082, 967, 2059, 5728, 6678, 928, 960, 3164, 5747, 10399, 4131, 694, 7070, 7026
developmental process	GO:0032502	0.000204664	n/a	84	60.7422	6363	MFGE8, ADIRF, ADAMTS1, SEPTIN4, CDH6, LBH, ZFHX3, BGN, CPE, STEAP4, PDGFRB, CAV1, PGF, ODAD3, BTF3, ROCK1, HMGB1, IFITM1, VASP, MCAM, ARPC5, VPS72, MEA1, YBX1, MCPH1, FOXK1, S1PR3, RAP1B, TBX2, SEPTIN7, PFDN5, PLN, IGFBP5, TOB1, CSRP2, CRIP1, THOC6, ROMO1, COL18A1, MYH9, C2orf49, IGFBP7, CD164, ZNF24, BRK1, NOTCH3, CFL1, EID1, UQCRQ, S100A4, LGALS1, HNRNPC, YWHAQ, EDF1, MYL12A, NRARP, MUSTN1, HGF…	4240, 10974, 9510, 5414, 1004, 81606, 463, 633, 1363, 79689, 5159, 857, 5228, 115948, 689, 6093, 3146, 8519, 7408, 4162, 10092, 6944, 4201, 4904, 79648, 221937, 1903, 5908, 6909, 989, 5204, 5350, 3488, 10140, 1466, 1396, 79228, 140823, 80781, 4627, 79074, 3490, 8763, 7572, 55845, 4854, 1072, 23741, 27089, 6275, 3956, 3183, 10971, 8721, 10627, 441478, 389125, 3082, 7041, 6526, 967, 2059, 22930, 51…
anatomical structure morphogenesis	GO:0009653	0.00021488	n/a	44	25.8414	2707	MFGE8, ADAMTS1, CDH6, CPE, PDGFRB, CAV1, PGF, ROCK1, HMGB1, VASP, MCAM, YBX1, S1PR3, TBX2, SEPTIN7, IGFBP5, CSRP2, CRIP1, COL18A1, MYH9, C2orf49, NOTCH3, CFL1, MYL12A, NRARP, MUSTN1, HGF, TGFB1I1, EPS8, RAB3GAP1, PTEN, CALD1, SPARC, CD9, ACTA2, CD44, NR4A1, PTK2, RACK1, MAP1B, BTG1, ID3, THY1, NR2F2	4240, 9510, 1004, 1363, 5159, 857, 5228, 6093, 3146, 7408, 4162, 4904, 1903, 6909, 989, 3488, 1466, 1396, 80781, 4627, 79074, 4854, 1072, 10627, 441478, 389125, 3082, 7041, 2059, 22930, 5728, 800, 6678, 928, 59, 960, 3164, 5747, 10399, 4131, 694, 3399, 7070, 7026
mitochondrial electron transport, ubiquinol to cytochrome c	GO:0006122	0.000228024	n/a	3	0.1241	13	UQCRH, UQCR11, UQCRQ	7388, 10975, 27089
homotypic cell-cell adhesion	GO:0034109	0.000237002	n/a	6	0.8687	91	MYL9, MYH9, LGALS1, MYL12A, HBB, CD9	10398, 4627, 3956, 10627, 3043, 928
movement of cell or subcellular component	GO:0006928	0.000239565	n/a	37	20.4479	2142	PTP4A3, ADAMTS1, SEPTIN4, PDGFRB, DSTN, CAV1, PGF, ODAD3, MALAT1, ROCK1, HMGB1, IFITM1, VASP, MCAM, ARPC5, PLN, IGFBP5, CKLF, MYO1B, MYH9, BRK1, NOTCH3, CFL1, HGF, CD63, EPS8, PTEN, SPARC, CD9, CD44, NR4A1, PTK2, RACK1, MAP1B, BTG1, THY1, NR2F2	11156, 9510, 5414, 5159, 11034, 857, 5228, 115948, 378938, 6093, 3146, 8519, 7408, 4162, 10092, 5350, 3488, 51192, 4430, 4627, 55845, 4854, 1072, 3082, 967, 2059, 5728, 6678, 928, 960, 3164, 5747, 10399, 4131, 694, 7070, 7026
regulation of cellular catabolic process	GO:0031329	0.000326834	n/a	19	7.82785	820	CAV1, ROCK1, HMGB1, HNRNPA0, YBX1, FOXK1, CTSA, TOB1, KCNQ1OT1, GAPDH, ELOB, HNRNPC, HGF, RAB3GAP1, EEF1A1, PTEN, PTK2, RACK1, VPS29	857, 6093, 3146, 10949, 4904, 221937, 5476, 10140, 10984, 2597, 6923, 3183, 3082, 22930, 1915, 5728, 5747, 10399, 51699
regulation of catabolic process	GO:0009894	0.000331194	n/a	21	9.14522	958	CAV1, ROCK1, HMGB1, HNRNPA0, YBX1, FOXK1, CTSA, TOB1, KCNQ1OT1, GAPDH, ELOB, RAB7A, HNRNPC, HGF, RAB3GAP1, EEF1A1, PTEN, PTK2, RACK1, NDFIP1, VPS29	857, 6093, 3146, 10949, 4904, 221937, 5476, 10140, 10984, 2597, 6923, 7879, 3183, 3082, 22930, 1915, 5728, 5747, 10399, 80762, 51699
tube development	GO:0035295	0.000398976	n/a	23	10.6344	1114	MFGE8, ADAMTS1, PDGFRB, CAV1, PGF, ROCK1, HMGB1, VASP, MCAM, TBX2, IGFBP5, COL18A1, MYH9, NRARP, HGF, PTEN, CALD1, SPARC, NR4A1, PTK2, BTG1, THY1, NR2F2	4240, 9510, 5159, 857, 5228, 6093, 3146, 7408, 4162, 6909, 3488, 80781, 4627, 441478, 3082, 5728, 800, 6678, 3164, 5747, 694, 7070, 7026
endothelium development	GO:0003158	0.000414754	n/a	7	1.34601	141	ROCK1, S1PR3, RAP1B, COL18A1, EDF1, BTG1, NR2F2	6093, 1903, 5908, 80781, 8721, 694, 7026
muscle structure development	GO:0061061	0.000419707	n/a	16	6.09045	638	ZFHX3, PDGFRB, CAV1, YBX1, FOXK1, TBX2, IGFBP5, CSRP2, MYH9, CD164, LGALS1, CD9, NR4A1, BTG1, ID3, NR2F2	463, 5159, 857, 4904, 221937, 6909, 3488, 1466, 4627, 8763, 3956, 928, 3164, 694, 3399, 7026
actin filament severing	GO:0051014	0.000437158	n/a	3	0.152739	16	DSTN, MYH9, CFL1	11034, 4627, 1072
formation of cytoplasmic translation initiation complex	GO:0001732	0.000437158	n/a	3	0.152739	16	EIF3E, EIF3F, EIF3L	3646, 8665, 51386
platelet aggregation	GO:0070527	0.000480508	n/a	5	0.649139	68	MYL9, MYH9, MYL12A, HBB, CD9	10398, 4627, 10627, 3043, 928
establishment of cell polarity	GO:0030010	0.000490738	n/a	7	1.38419	145	ROCK1, MCPH1, RAP1B, MYH9, PTK2, RACK1, MAP1B	6093, 79648, 5908, 4627, 5747, 10399, 4131
peptide metabolic process	GO:0006518	0.00052733	n/a	20	8.80156	922	EIF3E, EIF3F, CPE, UBA52, MRPS36, MRPL20, ROCK1, RSL24D1, YBX1, EEF1D, EIF3L, IGFBP5, TOB1, RWDD1, EEF1B2, GAPDH, EEF1A1, EIF1, MRPS12, RACK1	3646, 8665, 1363, 7311, 92259, 55052, 6093, 51187, 4904, 1936, 51386, 3488, 10140, 51389, 1933, 2597, 1915, 10209, 6183, 10399
actin filament fragmentation	GO:0030043	0.000536921	n/a	2	0.0381846	4	DSTN, CFL1	11034, 1072
response to growth factor	GO:0070848	0.0005678	n/a	17	6.89233	722	PTP4A3, ZFHX3, PDGFRB, CAV1, PGF, ROCK1, TOB1, HGF, TGFB1I1, CD63, EEF1A1, PTEN, CD44, NR4A1, PTK2, RACK1, MAP1B	11156, 463, 5159, 857, 5228, 6093, 10140, 3082, 7041, 967, 1915, 5728, 960, 3164, 5747, 10399, 4131
establishment of localization in cell	GO:0051649	0.000603714	n/a	36	20.6579	2164	PKIG, STEAP4, CAV1, COPZ1, ROCK1, HNRNPA1, DPY30, HLA-F, NACA, RANBP1, MCPH1, RAP1B, PLN, CTSA, TOMM20, THOC6, MYO1B, ROMO1, MYH9, UBL5, CFL1, RAB7A, SYNGR1, YWHAQ, CD63, RAB3GAP1, CHCHD10, HMGN3, PTEN, NR4A1, MAP1B, NUCB1, THY1, GEM, NDFIP1, VPS29	11142, 79689, 857, 22818, 6093, 3178, 84661, 3134, 4666, 5902, 79648, 5908, 5350, 5476, 9804, 79228, 4430, 140823, 4627, 59286, 1072, 7879, 9145, 10971, 967, 22930, 400916, 9324, 5728, 3164, 4131, 4924, 7070, 2669, 80762, 51699
negative regulation of transport	GO:0051051	0.000610539	n/a	13	4.49624	471	PKIG, CAV1, HMGB1, HLA-F, RAP1B, PLN, RAB7A, YWHAQ, PTEN, RACK1, MAP1B, GEM, NDFIP1	11142, 857, 3146, 3134, 5908, 5350, 7879, 10971, 5728, 10399, 4131, 2669, 80762
cellular component organization	GO:0016043	0.000659678	n/a	79	58.0406	6080	H2AZ1, IGKC, COX7A1, MFGE8, EIF3E, SNRPF, TUBE1, ADAMTS1, CDH6, EIF3F, STEAP4, PDGFRB, DSTN, H3-3B, CAV1, MRPL20, ODAD3, ROCK1, HNRNPA1, HMGB1, DPY30, PWWP3A, VASP, ARPC5, VPS72, RANBP1, MCPH1, EIF3L, RAP1B, SEPTIN7, PFDN5, IGFBP5, LSM3, CSRP2, VMA21, TOMM20, MYO1B, ROMO1, COL18A1, MYH9, KCNQ1OT1, UBL5, NDUFB3, IGFBP7, BRK1, NOTCH3, CFL1, GAPDH, ELOB, RAB7A, SYNGR1, LGALS1, HNRNPC, COX20, HIGD1B,…	3015, 3514, 1346, 4240, 3646, 6636, 51175, 9510, 1004, 8665, 79689, 5159, 11034, 3021, 857, 55052, 115948, 6093, 3178, 3146, 84661, 84939, 7408, 10092, 6944, 5902, 79648, 51386, 5908, 989, 5204, 3488, 27258, 1466, 203547, 9804, 4430, 140823, 80781, 4627, 10984, 59286, 4709, 3490, 55845, 4854, 1072, 2597, 6923, 7879, 9145, 3956, 3183, 116228, 51751, 4694, 3082, 3020, 967, 2059, 22930, 400916, 9324…
cell migration	GO:0016477	0.000662623	n/a	28	14.6438	1534	PTP4A3, ADAMTS1, SEPTIN4, PDGFRB, CAV1, PGF, ROCK1, HMGB1, IFITM1, MCAM, ARPC5, IGFBP5, CKLF, MYH9, HGF, CD63, EPS8, PTEN, SPARC, CD9, CD44, NR4A1, PTK2, RACK1, MAP1B, BTG1, THY1, NR2F2	11156, 9510, 5414, 5159, 857, 5228, 6093, 3146, 8519, 4162, 10092, 3488, 51192, 4627, 3082, 967, 2059, 5728, 6678, 928, 960, 3164, 5747, 10399, 4131, 694, 7070, 7026
cellular response to vascular endothelial growth factor stimulus	GO:0035924	0.00066632	n/a	5	0.69687	73	PTP4A3, PDGFRB, PGF, CD63, NR4A1	11156, 5159, 5228, 967, 3164
macromolecule catabolic process	GO:0009057	0.00071886	n/a	25	12.5246	1312	EIF3E, PSMA7, UBA52, CAV1, ROCK1, HMGB1, PSMB1, HNRNPA0, YBX1, CTSA, TOB1, KCNQ1OT1, ELOB, RAB7A, HNRNPC, PSMB7, TGFB1I1, EEF1A1, PTEN, CD44, PTK2, RACK1, RNF13, NDFIP1, KLHDC3	3646, 5688, 7311, 857, 6093, 3146, 5689, 10949, 4904, 5476, 10140, 10984, 6923, 7879, 3183, 5695, 7041, 1915, 5728, 960, 5747, 10399, 11342, 80762, 116138
cellular localization	GO:0051641	0.000747486	n/a	44	27.3593	2866	PKIG, SEPTIN4, CPE, STEAP4, CAV1, COPZ1, ROCK1, HNRNPA1, DPY30, HLA-F, NACA, RANBP1, YBX1, MCPH1, RAP1B, SEPTIN7, PLN, CTSA, TOMM20, THOC6, MYO1B, ROMO1, MYH9, FTH1, UBL5, CFL1, RAB7A, SYNGR1, YWHAQ, MYL12A, SLC5A3, CD63, RAB3GAP1, CHCHD10, HMGN3, PTEN, NR4A1, RACK1, MAP1B, NUCB1, THY1, GEM, NDFIP1, VPS29	11142, 5414, 1363, 79689, 857, 22818, 6093, 3178, 84661, 3134, 4666, 5902, 4904, 79648, 5908, 989, 5350, 5476, 9804, 79228, 4430, 140823, 4627, 2495, 59286, 1072, 7879, 9145, 10971, 10627, 6526, 967, 22930, 400916, 9324, 5728, 3164, 10399, 4131, 4924, 7070, 2669, 80762, 51699
positive regulation of cellular component biogenesis	GO:0044089	0.00081533	n/a	13	4.63943	486	CAV1, ROCK1, VASP, RAP1B, SEPTIN7, BRK1, RAB7A, EPS8, RAB3GAP1, TPPP3, RACK1, MAP1B, THY1	857, 6093, 7408, 5908, 989, 55845, 7879, 2059, 22930, 51673, 10399, 4131, 7070
multicellular organism development	GO:0007275	0.000841223	n/a	69	49.2582	5160	MFGE8, ADAMTS1, SEPTIN4, CDH6, LBH, ZFHX3, BGN, CPE, PDGFRB, CAV1, PGF, ODAD3, BTF3, ROCK1, HMGB1, VASP, MCAM, ARPC5, MEA1, YBX1, MCPH1, FOXK1, S1PR3, TBX2, SEPTIN7, PFDN5, PLN, IGFBP5, CRIP1, THOC6, COL18A1, MYH9, C2orf49, IGFBP7, CD164, ZNF24, BRK1, NOTCH3, CFL1, UQCRQ, S100A4, LGALS1, YWHAQ, EDF1, NRARP, MUSTN1, HGF, TGFB1I1, SLC5A3, RAB3GAP1, TPPP3, PTEN, CALD1, SPARC, CD9, ACTA2, COX7B, CD44…	4240, 9510, 5414, 1004, 81606, 463, 633, 1363, 5159, 857, 5228, 115948, 689, 6093, 3146, 7408, 4162, 10092, 4201, 4904, 79648, 221937, 1903, 6909, 989, 5204, 5350, 3488, 1396, 79228, 80781, 4627, 79074, 3490, 8763, 7572, 55845, 4854, 1072, 27089, 6275, 3956, 10971, 8721, 441478, 389125, 3082, 7041, 6526, 22930, 51673, 5728, 800, 6678, 928, 59, 1349, 960, 57801, 3164, 3939, 5747, 10399, 4131, 694,…
cellular component assembly	GO:0022607	0.000841307	n/a	45	28.3425	2969	H2AZ1, COX7A1, EIF3E, SNRPF, CDH6, EIF3F, STEAP4, PDGFRB, H3-3B, CAV1, MRPL20, ODAD3, ROCK1, HMGB1, DPY30, VASP, EIF3L, RAP1B, SEPTIN7, LSM3, CSRP2, VMA21, MYO1B, KCNQ1OT1, NDUFB3, BRK1, ELOB, RAB7A, COX20, HIGD1B, NDUFA1, H3-3A, EPS8, RAB3GAP1, CHCHD10, COX7A2, TPPP3, PTEN, CALD1, CD9, EMP3, PTK2, RACK1, MAP1B, THY1	3015, 1346, 3646, 6636, 1004, 8665, 79689, 5159, 3021, 857, 55052, 115948, 6093, 3146, 84661, 7408, 51386, 5908, 989, 27258, 1466, 203547, 4430, 10984, 4709, 55845, 6923, 7879, 116228, 51751, 4694, 3020, 2059, 22930, 400916, 1347, 51673, 5728, 800, 928, 2014, 5747, 10399, 4131, 7070
amide biosynthetic process	GO:0043604	0.000859181	n/a	19	8.47699	888	EIF3E, EIF3F, UBA52, MRPS36, MRPL20, ROCK1, RSL24D1, YBX1, EEF1D, EIF3L, IGFBP5, TOB1, RWDD1, EEF1B2, GAPDH, EEF1A1, EIF1, MRPS12, RACK1	3646, 8665, 7311, 92259, 55052, 6093, 51187, 4904, 1936, 51386, 3488, 10140, 51389, 1933, 2597, 1915, 10209, 6183, 10399
protein-containing complex organization	GO:0043933	0.000868644	n/a	30	16.4098	1719	COX7A1, EIF3E, SNRPF, EIF3F, STEAP4, DSTN, H3-3B, MRPL20, ODAD3, HMGB1, VASP, VPS72, EIF3L, RAP1B, VMA21, NDUFB3, BRK1, CFL1, ELOB, COX20, HIGD1B, NDUFA1, H3-3A, EPS8, CHCHD10, COX7A2, TPPP3, PTK2, RACK1, MAP1B	1346, 3646, 6636, 8665, 79689, 11034, 3021, 55052, 115948, 3146, 7408, 6944, 51386, 5908, 203547, 4709, 55845, 1072, 6923, 116228, 51751, 4694, 3020, 2059, 400916, 1347, 51673, 5747, 10399, 4131
cellular macromolecule biosynthetic process	GO:0034645	0.000885113	n/a	28	14.9206	1563	EIF3E, EIF3F, PDGFRB, UBA52, MRPS36, MRPL20, ROCK1, HNRNPA1, RSL24D1, YBX1, EEF1D, EIF3L, IGFBP5, TOB1, RWDD1, EEF1B2, GAPDH, HNRNPC, MUSTN1, HGF, RAB3GAP1, EEF1A1, PARM1, EIF1, MRPS12, RACK1, ID3, OST4	3646, 8665, 5159, 7311, 92259, 55052, 6093, 3178, 51187, 4904, 1936, 51386, 3488, 10140, 51389, 1933, 2597, 3183, 389125, 3082, 22930, 1915, 25849, 10209, 6183, 10399, 3399, 100128731
anatomical structure development	GO:0048856	0.000890268	n/a	75	54.8522	5746	MFGE8, ADAMTS1, SEPTIN4, CDH6, LBH, ZFHX3, BGN, CPE, PDGFRB, CAV1, PGF, ODAD3, BTF3, ROCK1, HMGB1, VASP, MCAM, ARPC5, MEA1, YBX1, MCPH1, FOXK1, S1PR3, RAP1B, TBX2, SEPTIN7, PFDN5, PLN, IGFBP5, CSRP2, CRIP1, THOC6, COL18A1, MYH9, C2orf49, IGFBP7, CD164, ZNF24, BRK1, NOTCH3, CFL1, UQCRQ, S100A4, LGALS1, YWHAQ, EDF1, MYL12A, NRARP, MUSTN1, HGF, TGFB1I1, SLC5A3, EPS8, RAB3GAP1, TPPP3, PTEN, CALD1, SP…	4240, 9510, 5414, 1004, 81606, 463, 633, 1363, 5159, 857, 5228, 115948, 689, 6093, 3146, 7408, 4162, 10092, 4201, 4904, 79648, 221937, 1903, 5908, 6909, 989, 5204, 5350, 3488, 1466, 1396, 79228, 80781, 4627, 79074, 3490, 8763, 7572, 55845, 4854, 1072, 27089, 6275, 3956, 10971, 8721, 10627, 441478, 389125, 3082, 7041, 6526, 2059, 22930, 51673, 5728, 800, 6678, 928, 59, 1349, 960, 57801, 3164, 3939…
anatomical structure formation involved in morphogenesis	GO:0048646	0.000899355	n/a	23	11.2836	1182	MFGE8, ADAMTS1, PDGFRB, CAV1, PGF, ROCK1, HMGB1, VASP, MCAM, TBX2, CSRP2, COL18A1, MYH9, NRARP, HGF, PTEN, CALD1, SPARC, CD9, NR4A1, PTK2, BTG1, THY1	4240, 9510, 5159, 857, 5228, 6093, 3146, 7408, 4162, 6909, 1466, 80781, 4627, 441478, 3082, 5728, 800, 6678, 928, 3164, 5747, 694, 7070
cellular component organization or biogenesis	GO:0071840	0.00113534	n/a	80	59.9499	6280	H2AZ1, IGKC, COX7A1, MFGE8, EIF3E, SNRPF, TUBE1, ADAMTS1, CDH6, EIF3F, STEAP4, PDGFRB, DSTN, H3-3B, CAV1, MRPL20, ODAD3, ROCK1, HNRNPA1, HMGB1, DPY30, PWWP3A, RSL24D1, VASP, ARPC5, VPS72, RANBP1, MCPH1, EIF3L, RAP1B, SEPTIN7, PFDN5, IGFBP5, LSM3, CSRP2, VMA21, TOMM20, MYO1B, ROMO1, COL18A1, MYH9, KCNQ1OT1, UBL5, NDUFB3, IGFBP7, BRK1, NOTCH3, CFL1, GAPDH, ELOB, RAB7A, SYNGR1, LGALS1, HNRNPC, COX20…	3015, 3514, 1346, 4240, 3646, 6636, 51175, 9510, 1004, 8665, 79689, 5159, 11034, 3021, 857, 55052, 115948, 6093, 3178, 3146, 84661, 84939, 51187, 7408, 10092, 6944, 5902, 79648, 51386, 5908, 989, 5204, 3488, 27258, 1466, 203547, 9804, 4430, 140823, 80781, 4627, 10984, 59286, 4709, 3490, 55845, 4854, 1072, 2597, 6923, 7879, 9145, 3956, 3183, 116228, 51751, 4694, 3082, 3020, 967, 2059, 22930, 40091…
regulation of cell population proliferation	GO:0042127	0.00114463	n/a	30	16.6962	1749	ADAMTS1, LBH, PDE1A, PDGFRB, CAV1, PGF, MALAT1, HMGB1, IFITM1, S1PR3, TBX2, IGFBP5, TOB1, ROMO1, COL18A1, FTH1, IGFBP7, CD164, BRK1, NRARP, MUSTN1, TGFB1I1, PTEN, SPARC, CD9, NR4A1, PTK2, BTG1, NR2F2, NDFIP1	9510, 81606, 5136, 5159, 857, 5228, 378938, 3146, 8519, 1903, 6909, 3488, 10140, 140823, 80781, 2495, 3490, 8763, 55845, 441478, 389125, 7041, 5728, 6678, 928, 3164, 5747, 694, 7026, 80762
regulation of establishment of cell polarity	GO:2000114	0.00115258	n/a	3	0.210015	22	ROCK1, RAP1B, RACK1	6093, 5908, 10399
positive regulation of cellular process	GO:0048522	0.00120067	n/a	73	53.5349	5608	H2AZ1, IGKC, ADIRF, EIF3E, PTP4A3, ADAMTS1, SEPTIN4, LBH, ZFHX3, PDGFRB, DSTN, H3-3B, CAV1, PGF, MALAT1, ROCK1, HNRNPA1, HMGB1, HLA-F, IFITM1, VASP, MCAM, RANBP1, YBX1, EEF1D, FOXK1, S1PR3, RAP1B, TBX2, SEPTIN7, IGFBP5, TOB1, ROMO1, MYH9, KCNQ1OT1, UBL5, ZNF24, BRK1, GAPDH, ELOB, RAB7A, S100A4, LGALS1, EDF1, NRARP, MUSTN1, HGF, H3-3A, SCAND1, TGFB1I1, SLC5A3, CD63, EPS8, RAB3GAP1, CHCHD10, HMGN3,…	3015, 3514, 10974, 3646, 11156, 9510, 5414, 81606, 463, 5159, 11034, 3021, 857, 5228, 378938, 6093, 3178, 3146, 3134, 8519, 7408, 4162, 5902, 4904, 1936, 221937, 1903, 5908, 6909, 989, 3488, 10140, 140823, 4627, 10984, 59286, 7572, 55845, 2597, 6923, 7879, 6275, 3956, 8721, 441478, 389125, 3082, 3020, 51282, 7041, 6526, 967, 2059, 22930, 400916, 9324, 25849, 51673, 3043, 5728, 6678, 960, 3164, 39…
vascular endothelial growth factor signaling pathway	GO:0038084	0.00121697	n/a	4	0.467762	49	PTP4A3, PDGFRB, PGF, CD63	11156, 5159, 5228, 967
modulation by symbiont of entry into host	GO:0052372	0.00121697	n/a	4	0.467762	49	CAV1, IFITM1, LGALS1, IFITM3	857, 8519, 3956, 10410
establishment or maintenance of cell polarity	GO:0007163	0.00127015	n/a	8	2.10015	220	ROCK1, ARPC5, MCPH1, RAP1B, MYH9, PTK2, RACK1, MAP1B	6093, 10092, 79648, 5908, 4627, 5747, 10399, 4131
protein-containing complex assembly	GO:0065003	0.00128623	n/a	27	14.5388	1523	COX7A1, EIF3E, SNRPF, EIF3F, STEAP4, H3-3B, MRPL20, ODAD3, HMGB1, VASP, EIF3L, RAP1B, VMA21, NDUFB3, BRK1, ELOB, COX20, HIGD1B, NDUFA1, H3-3A, EPS8, CHCHD10, COX7A2, TPPP3, PTK2, RACK1, MAP1B	1346, 3646, 6636, 8665, 79689, 3021, 55052, 115948, 3146, 7408, 51386, 5908, 203547, 4709, 55845, 6923, 116228, 51751, 4694, 3020, 2059, 400916, 1347, 51673, 5747, 10399, 4131
negative regulation of phagocytosis	GO:0050765	0.00131621	n/a	3	0.219562	23	HMGB1, PTEN, RACK1	3146, 5728, 10399
tRNA transport	GO:0051031	0.00132539	n/a	2	0.0572769	6	YBX1, TOMM20	4904, 9804
positive regulation of dendritic cell differentiation	GO:2001200	0.00132539	n/a	2	0.0572769	6	HMGB1, LGALS1	3146, 3956
Notch signaling pathway	GO:0007219	0.00133962	n/a	7	1.64194	172	PTP4A3, CDH6, S1PR3, TBX2, PLN, NOTCH3, NRARP	11156, 1004, 1903, 6909, 5350, 4854, 441478
regulation of cellular component organization	GO:0051128	0.00144739	n/a	36	21.6793	2271	PDGFRB, DSTN, H3-3B, CAV1, ODAD3, ROCK1, HNRNPA1, HMGB1, VASP, MCPH1, RAP1B, SEPTIN7, PFDN5, IGFBP5, MYH9, IGFBP7, BRK1, CFL1, RAB7A, LGALS1, HNRNPC, HGF, H3-3A, CD63, EPS8, RAB3GAP1, CHCHD10, TPPP3, PTEN, SPARC, CD44, PTK2, RACK1, MAP1B, BTG1, THY1	5159, 11034, 3021, 857, 115948, 6093, 3178, 3146, 7408, 79648, 5908, 989, 5204, 3488, 4627, 3490, 55845, 1072, 7879, 3956, 3183, 3082, 3020, 967, 2059, 22930, 400916, 51673, 5728, 6678, 960, 5747, 10399, 4131, 694, 7070
positive regulation of biological process	GO:0048518	0.00150259	n/a	78	58.5943	6138	H2AZ1, IGKC, MFGE8, ADIRF, EIF3E, PTP4A3, ADAMTS1, SEPTIN4, LBH, ZFHX3, PDGFRB, DSTN, H3-3B, CAV1, PGF, MALAT1, ROCK1, HNRNPA1, HMGB1, HLA-F, HNRNPA0, IFITM1, VASP, MCAM, RANBP1, YBX1, EEF1D, FOXK1, S1PR3, RAP1B, TBX2, SEPTIN7, IGFBP5, TOB1, ROMO1, MYH9, KCNQ1OT1, UBL5, ZNF24, BRK1, CFL1, GAPDH, ELOB, RAB7A, S100A4, LGALS1, HNRNPC, EDF1, NRARP, MUSTN1, HGF, H3-3A, SCAND1, TGFB1I1, SLC5A3, CD63, E…	3015, 3514, 4240, 10974, 3646, 11156, 9510, 5414, 81606, 463, 5159, 11034, 3021, 857, 5228, 378938, 6093, 3178, 3146, 3134, 10949, 8519, 7408, 4162, 5902, 4904, 1936, 221937, 1903, 5908, 6909, 989, 3488, 10140, 140823, 4627, 10984, 59286, 7572, 55845, 1072, 2597, 6923, 7879, 6275, 3956, 3183, 8721, 441478, 389125, 3082, 3020, 51282, 7041, 6526, 967, 2059, 22930, 400916, 9324, 25849, 51673, 3043, …
localization	GO:0051179	0.00154656	n/a	79	59.5871	6242	IGKC, COX7A1, MFGE8, PKIG, PTP4A3, ADAMTS1, SEPTIN4, ATP5MC2, CPE, STEAP4, PDGFRB, DSTN, CAV1, PGF, COPZ1, MALAT1, UQCRH, BTF3, ROCK1, HNRNPA1, HMGB1, DPY30, HLA-F, NACA, IFITM1, ABCC9, MCAM, ARPC5, RANBP1, YBX1, MCPH1, RAP1B, SEPTIN7, PLN, IGFBP5, CTSA, COX4I2, TOMM20, CKLF, THOC6, MYO1B, ROMO1, MYH9, FTH1, UBL5, BRK1, CFL1, RAB7A, SYNGR1, YWHAQ, MYL12A, HGF, SLC25A6, SLC5A3, CD63, EPS8, RAB3GAP…	3514, 1346, 4240, 11142, 11156, 9510, 5414, 517, 1363, 79689, 5159, 11034, 857, 5228, 22818, 378938, 7388, 689, 6093, 3178, 3146, 84661, 3134, 4666, 8519, 10060, 4162, 10092, 5902, 4904, 79648, 5908, 989, 5350, 3488, 5476, 84701, 9804, 51192, 79228, 4430, 140823, 4627, 2495, 59286, 55845, 1072, 7879, 9145, 10971, 10627, 3082, 293, 6526, 967, 2059, 22930, 400916, 9324, 3959, 3043, 5728, 1337, 6678…
regulation of establishment or maintenance of cell polarity	GO:0032878	0.00168556	n/a	3	0.238654	25	ROCK1, RAP1B, RACK1	6093, 5908, 10399
response to organophosphorus	GO:0046683	0.00168882	n/a	6	1.26009	132	ABCC9, RAP1B, IGFBP5, PTEN, SPARC, LDHA	10060, 5908, 3488, 5728, 6678, 3939
regulation of osteoblast differentiation	GO:0045667	0.00168882	n/a	6	1.26009	132	IFITM1, IGFBP5, TOB1, HGF, PTK2, ID3	8519, 3488, 10140, 3082, 5747, 3399
biological process involved in symbiotic interaction	GO:0044403	0.0017504	n/a	9	2.7302	286	CAV1, IFITM1, THOC6, ROMO1, CFL1, GAPDH, RAB7A, LGALS1, IFITM3	857, 8519, 79228, 140823, 1072, 2597, 7879, 3956, 10410
regulation of cellular macromolecule biosynthetic process	GO:2000112	0.00178223	n/a	16	6.98779	732	EIF3E, PDGFRB, ROCK1, HNRNPA1, YBX1, IGFBP5, TOB1, GAPDH, HNRNPC, MUSTN1, HGF, RAB3GAP1, PARM1, EIF1, RACK1, ID3	3646, 5159, 6093, 3178, 4904, 3488, 10140, 2597, 3183, 389125, 3082, 22930, 25849, 10209, 10399, 3399
regulation of biological process involved in symbiotic interaction	GO:0043903	0.0018739	n/a	4	0.525039	55	CAV1, IFITM1, LGALS1, IFITM3	857, 8519, 3956, 10410
organelle organization	GO:0006996	0.00187661	n/a	52	35.464	3715	H2AZ1, COX7A1, TUBE1, PDGFRB, DSTN, H3-3B, CAV1, MRPL20, ODAD3, ROCK1, HNRNPA1, HMGB1, DPY30, PWWP3A, VASP, ARPC5, VPS72, RANBP1, MCPH1, SEPTIN7, LSM3, CSRP2, TOMM20, MYO1B, ROMO1, MYH9, KCNQ1OT1, UBL5, NDUFB3, BRK1, CFL1, GAPDH, RAB7A, HNRNPC, COX20, HIGD1B, NDUFA1, HGF, H3-3A, EPS8, RAB3GAP1, CHCHD10, HMGN3, COX7A2, TPPP3, PTEN, CALD1, PTK2, MAP1B, THY1, GEM, KLHDC3	3015, 1346, 51175, 5159, 11034, 3021, 857, 55052, 115948, 6093, 3178, 3146, 84661, 84939, 7408, 10092, 6944, 5902, 79648, 989, 27258, 1466, 9804, 4430, 140823, 4627, 10984, 59286, 4709, 55845, 1072, 2597, 7879, 3183, 116228, 51751, 4694, 3082, 3020, 2059, 22930, 400916, 9324, 1347, 51673, 5728, 800, 5747, 4131, 7070, 2669, 116138
translational elongation	GO:0006414	0.00200319	n/a	4	0.534585	56	EEF1D, EEF1B2, EEF1A1, RACK1	1936, 1933, 1915, 10399
regulation of endothelial cell proliferation	GO:0001936	0.00203049	n/a	7	1.76604	185	CAV1, PGF, HMGB1, NRARP, SPARC, NR4A1, NR2F2	857, 5228, 3146, 441478, 6678, 3164, 7026
cell adhesion	GO:0007155	0.00211943	n/a	26	14.2906	1497	MYL9, MFGE8, CDH6, ZFHX3, CAV1, ROCK1, HMGB1, MCAM, COL18A1, MYH9, IGFBP7, CD164, LGALS1, MYL12A, NRARP, TGFB1I1, CD63, LGALS3BP, HBB, PTEN, CD9, CD44, PTK2, THY1, SPARCL1, NDFIP1	10398, 4240, 1004, 463, 857, 6093, 3146, 4162, 80781, 4627, 3490, 8763, 3956, 10627, 441478, 7041, 967, 3959, 3043, 5728, 928, 960, 5747, 7070, 8404, 80762
response to peptide hormone	GO:0043434	0.00223267	n/a	11	3.9712	416	CAV1, ROCK1, RAP1B, PLN, IGFBP5, PTEN, SPARC, NR4A1, PTK2, MAP1B, BTG1	857, 6093, 5908, 5350, 3488, 5728, 6678, 3164, 5747, 4131, 694
biological adhesion	GO:0022610	0.00226018	n/a	26	14.3574	1504	MYL9, MFGE8, CDH6, ZFHX3, CAV1, ROCK1, HMGB1, MCAM, COL18A1, MYH9, IGFBP7, CD164, LGALS1, MYL12A, NRARP, TGFB1I1, CD63, LGALS3BP, HBB, PTEN, CD9, CD44, PTK2, THY1, SPARCL1, NDFIP1	10398, 4240, 1004, 463, 857, 6093, 3146, 4162, 80781, 4627, 3490, 8763, 3956, 10627, 441478, 7041, 967, 3959, 3043, 5728, 928, 960, 5747, 7070, 8404, 80762
cellular macromolecule catabolic process	GO:0044265	0.00232488	n/a	21	10.6726	1118	EIF3E, PSMA7, UBA52, CAV1, ROCK1, PSMB1, HNRNPA0, YBX1, TOB1, KCNQ1OT1, ELOB, RAB7A, HNRNPC, PSMB7, TGFB1I1, PTEN, PTK2, RACK1, RNF13, NDFIP1, KLHDC3	3646, 5688, 7311, 857, 6093, 5689, 10949, 4904, 10140, 10984, 6923, 7879, 3183, 5695, 7041, 5728, 5747, 10399, 11342, 80762, 116138
cellular component biogenesis	GO:0044085	0.00236477	n/a	46	30.6527	3211	H2AZ1, COX7A1, EIF3E, SNRPF, CDH6, EIF3F, STEAP4, PDGFRB, H3-3B, CAV1, MRPL20, ODAD3, ROCK1, HMGB1, DPY30, RSL24D1, VASP, EIF3L, RAP1B, SEPTIN7, LSM3, CSRP2, VMA21, MYO1B, KCNQ1OT1, NDUFB3, BRK1, ELOB, RAB7A, COX20, HIGD1B, NDUFA1, H3-3A, EPS8, RAB3GAP1, CHCHD10, COX7A2, TPPP3, PTEN, CALD1, CD9, EMP3, PTK2, RACK1, MAP1B, THY1	3015, 1346, 3646, 6636, 1004, 8665, 79689, 5159, 3021, 857, 55052, 115948, 6093, 3146, 84661, 51187, 7408, 51386, 5908, 989, 27258, 1466, 203547, 4430, 10984, 4709, 55845, 6923, 7879, 116228, 51751, 4694, 3020, 2059, 22930, 400916, 1347, 51673, 5728, 800, 928, 2014, 5747, 10399, 4131, 7070
positive regulation of intracellular signal transduction	GO:1902533	0.00242549	n/a	19	9.27887	972	PTP4A3, SEPTIN4, PDGFRB, CAV1, ROCK1, HMGB1, EEF1D, RAP1B, IGFBP5, GAPDH, S100A4, LGALS1, HGF, PTEN, CD44, PTK2, RACK1, RNF13, NDFIP1	11156, 5414, 5159, 857, 6093, 3146, 1936, 5908, 3488, 2597, 6275, 3956, 3082, 5728, 960, 5747, 10399, 11342, 80762
mammary gland involution	GO:0060056	0.0024428	n/a	2	0.0763693	8	CAV1, IGFBP5	857, 3488
regulation of chaperone-mediated autophagy	GO:1904714	0.0024428	n/a	2	0.0763693	8	CTSA, EEF1A1	5476, 1915
regulation of anatomical structure morphogenesis	GO:0022603	0.00250995	n/a	19	9.3075	975	ADAMTS1, PGF, ROCK1, HMGB1, TBX2, SEPTIN7, MYH9, CFL1, MYL12A, HGF, EPS8, PTEN, SPARC, CD44, PTK2, RACK1, MAP1B, BTG1, THY1	9510, 5228, 6093, 3146, 6909, 989, 4627, 1072, 10627, 3082, 2059, 5728, 6678, 960, 5747, 10399, 4131, 694, 7070
neuron projection regeneration	GO:0031102	0.00258215	n/a	4	0.572769	60	HGF, PTEN, MAP1B, THY1	3082, 5728, 4131, 7070
cellular response to growth factor stimulus	GO:0071363	0.00263748	n/a	15	6.59639	691	PTP4A3, PDGFRB, CAV1, PGF, TOB1, HGF, TGFB1I1, CD63, EEF1A1, PTEN, CD44, NR4A1, PTK2, RACK1, MAP1B	11156, 5159, 857, 5228, 10140, 3082, 7041, 967, 1915, 5728, 960, 3164, 5747, 10399, 4131
tissue migration	GO:0090130	0.00283492	n/a	10	3.50344	367	PTP4A3, ROCK1, HMGB1, MYH9, PTEN, SPARC, ACTA2, NR4A1, PTK2, NR2F2	11156, 6093, 3146, 4627, 5728, 6678, 59, 3164, 5747, 7026
positive regulation of catabolic process	GO:0009896	0.00291311	n/a	12	4.72535	495	CAV1, ROCK1, HMGB1, TOB1, KCNQ1OT1, ELOB, RAB7A, RAB3GAP1, PTEN, PTK2, RACK1, NDFIP1	857, 6093, 3146, 10140, 10984, 6923, 7879, 22930, 5728, 5747, 10399, 80762
cell population proliferation	GO:0008283	0.00292312	n/a	32	19.3405	2026	ADAMTS1, LBH, PDE1A, PDGFRB, CAV1, PGF, MALAT1, HMGB1, IFITM1, S1PR3, RAP1B, TBX2, IGFBP5, TOB1, ROMO1, COL18A1, FTH1, IGFBP7, CD164, BRK1, NRARP, MUSTN1, HGF, TGFB1I1, PTEN, SPARC, CD9, NR4A1, PTK2, BTG1, NR2F2, NDFIP1	9510, 81606, 5136, 5159, 857, 5228, 378938, 3146, 8519, 1903, 5908, 6909, 3488, 10140, 140823, 80781, 2495, 3490, 8763, 55845, 441478, 389125, 3082, 7041, 5728, 6678, 928, 3164, 5747, 694, 7026, 80762
regeneration	GO:0031099	0.00296967	n/a	7	1.89014	198	PGF, MUSTN1, HGF, PTEN, CD9, MAP1B, THY1	5228, 389125, 3082, 5728, 928, 4131, 7070
negative regulation of mRNA catabolic process	GO:1902373	0.00308516	n/a	4	0.601408	63	HNRNPA0, YBX1, TOB1, HNRNPC	10949, 4904, 10140, 3183
response to purine-containing compound	GO:0014074	0.00310093	n/a	6	1.42238	149	ABCC9, RAP1B, IGFBP5, PTEN, SPARC, LDHA	10060, 5908, 3488, 5728, 6678, 3939
response to carbohydrate	GO:0009743	0.00310817	n/a	8	2.42472	254	RAP1B, LGALS1, HMGN3, PTEN, SPARC, LDHA, RACK1, MAP1B	5908, 3956, 9324, 5728, 6678, 3939, 10399, 4131
response to cisplatin	GO:0072718	0.00312079	n/a	2	0.0859154	9	ADIRF, NUCB1	10974, 4924
endothelial cell proliferation	GO:0001935	0.00313956	n/a	7	1.90923	200	CAV1, PGF, HMGB1, NRARP, SPARC, NR4A1, NR2F2	857, 5228, 3146, 441478, 6678, 3164, 7026
negative regulation of protein tyrosine kinase activity	GO:0061099	0.00315866	n/a	3	0.295931	31	CAV1, RACK1, THY1	857, 10399, 7070
regulation of developmental process	GO:0050793	0.00327013	n/a	37	23.5599	2468	ADIRF, ADAMTS1, LBH, ZFHX3, CAV1, PGF, ROCK1, HMGB1, IFITM1, YBX1, S1PR3, TBX2, SEPTIN7, IGFBP5, TOB1, MYH9, NOTCH3, CFL1, EID1, LGALS1, MYL12A, NRARP, MUSTN1, HGF, TGFB1I1, EPS8, PTEN, SPARC, CD44, PTK2, RACK1, MAP1B, BTG1, ID3, THY1, NDFIP1, TPT1	10974, 9510, 81606, 463, 857, 5228, 6093, 3146, 8519, 4904, 1903, 6909, 989, 3488, 10140, 4627, 4854, 1072, 23741, 3956, 10627, 441478, 389125, 3082, 7041, 2059, 5728, 6678, 960, 5747, 10399, 4131, 694, 3399, 7070, 80762, 7178
negative regulation of cell population proliferation	GO:0008285	0.0033037	n/a	16	7.43646	779	ADAMTS1, CAV1, IFITM1, IGFBP5, TOB1, COL18A1, FTH1, IGFBP7, CD164, TGFB1I1, PTEN, SPARC, CD9, BTG1, NR2F2, NDFIP1	9510, 857, 8519, 3488, 10140, 80781, 2495, 3490, 8763, 7041, 5728, 6678, 928, 694, 7026, 80762
response to organic substance	GO:0010033	0.00330801	n/a	44	29.4594	3086	H2AZ1, PTP4A3, LBH, ZFHX3, PDGFRB, CAV1, PGF, ROCK1, HMGB1, HNRNPA0, IFITM1, ABCC9, YBX1, RAP1B, PLN, IGFBP5, TOB1, CRIP1, TOMM20, HSPB2, EEF1B2, IGFBP7, GAPDH, SYNGR1, LGALS1, HGF, TGFB1I1, CD63, EPS8, HMGN3, EEF1A1, PTEN, SPARC, CD9, CD44, IFITM3, NR4A1, LDHA, PTK2, RACK1, MAP1B, BTG1, ID3, NR2F2	3015, 11156, 81606, 463, 5159, 857, 5228, 6093, 3146, 10949, 8519, 10060, 4904, 5908, 5350, 3488, 10140, 1396, 9804, 3316, 1933, 3490, 2597, 9145, 3956, 3082, 7041, 967, 2059, 9324, 1915, 5728, 6678, 928, 960, 10410, 3164, 3939, 5747, 10399, 4131, 694, 3399, 7026
tissue development	GO:0009888	0.00344412	n/a	30	17.9468	1880	LBH, BGN, PDGFRB, CAV1, ROCK1, VASP, YBX1, S1PR3, RAP1B, TBX2, PLN, IGFBP5, CSRP2, CRIP1, COL18A1, S100A4, EDF1, NRARP, MUSTN1, HGF, TGFB1I1, TPPP3, PTEN, ACTA2, CD44, NR4A1, BTG1, ID3, NR2F2, TPT1	81606, 633, 5159, 857, 6093, 7408, 4904, 1903, 5908, 6909, 5350, 3488, 1466, 1396, 80781, 6275, 8721, 441478, 389125, 3082, 7041, 51673, 5728, 59, 960, 3164, 694, 3399, 7026, 7178
regulation of cell-substrate junction assembly	GO:0090109	0.00365124	n/a	4	0.630046	66	ROCK1, PTEN, PTK2, THY1	6093, 5728, 5747, 7070
regulation of focal adhesion assembly	GO:0051893	0.00365124	n/a	4	0.630046	66	ROCK1, PTEN, PTK2, THY1	6093, 5728, 5747, 7070
positive regulation of DNA biosynthetic process	GO:2000573	0.00365124	n/a	4	0.630046	66	PDGFRB, HNRNPA1, HGF, PARM1	5159, 3178, 3082, 25849
response to hormone	GO:0009725	0.00374005	n/a	17	8.22879	862	LBH, PDGFRB, CAV1, PGF, ROCK1, HMGB1, RAP1B, PLN, IGFBP5, IGFBP7, PTEN, SPARC, NR4A1, LDHA, PTK2, MAP1B, BTG1	81606, 5159, 857, 5228, 6093, 3146, 5908, 5350, 3488, 3490, 5728, 6678, 3164, 3939, 5747, 4131, 694
regulation of neuron projection regeneration	GO:0070570	0.00378072	n/a	3	0.315023	33	HGF, PTEN, THY1	3082, 5728, 7070
negative regulation of exocytosis	GO:0045920	0.00378072	n/a	3	0.315023	33	HLA-F, RAP1B, RAB7A	3134, 5908, 7879
regulation of autophagy	GO:0010506	0.0037833	n/a	9	3.06432	321	ROCK1, HMGB1, FOXK1, CTSA, GAPDH, HGF, RAB3GAP1, EEF1A1, VPS29	6093, 3146, 221937, 5476, 2597, 3082, 22930, 1915, 51699
vascular process in circulatory system	GO:0003018	0.00383646	n/a	8	2.51064	263	PTP4A3, CAV1, ROCK1, SOD3, ABCC9, SLC5A3, ACTA2, SCPEP1	11156, 857, 6093, 6649, 10060, 6526, 59, 59342
establishment of localization	GO:0051234	0.00384602	n/a	61	44.6951	4682	IGKC, COX7A1, MFGE8, PKIG, PTP4A3, SEPTIN4, ATP5MC2, STEAP4, PDGFRB, CAV1, COPZ1, UQCRH, BTF3, ROCK1, HNRNPA1, HMGB1, DPY30, HLA-F, NACA, ABCC9, RANBP1, YBX1, MCPH1, RAP1B, PLN, CTSA, COX4I2, TOMM20, CKLF, THOC6, MYO1B, ROMO1, MYH9, FTH1, UBL5, CFL1, RAB7A, SYNGR1, YWHAQ, SLC25A6, SLC5A3, CD63, RAB3GAP1, CHCHD10, HMGN3, LGALS3BP, HBB, PTEN, COX6A1, CD9, COX7B, NR4A1, PTK2, RACK1, MAP1B, NUCB1, TH…	3514, 1346, 4240, 11142, 11156, 5414, 517, 79689, 5159, 857, 22818, 7388, 689, 6093, 3178, 3146, 84661, 3134, 4666, 10060, 5902, 4904, 79648, 5908, 5350, 5476, 84701, 9804, 51192, 79228, 4430, 140823, 4627, 2495, 59286, 1072, 7879, 9145, 10971, 293, 6526, 967, 22930, 400916, 9324, 3959, 3043, 5728, 1337, 928, 1349, 3164, 5747, 10399, 4131, 4924, 7070, 2669, 80762, 51699, 7178
response to insecticide	GO:0017085	0.00387775	n/a	2	0.0954616	10	UBA52, MAP1B	7311, 4131
negative regulation of cellular catabolic process	GO:0031330	0.00392489	n/a	8	2.52019	264	ROCK1, HNRNPA0, YBX1, FOXK1, CTSA, TOB1, HNRNPC, HGF	6093, 10949, 4904, 221937, 5476, 10140, 3183, 3082
integrin-mediated signaling pathway	GO:0007229	0.0039372	n/a	5	1.04053	109	ADAMTS1, MYH9, CD63, PTK2, THY1	9510, 4627, 967, 5747, 7070
proton transmembrane transport	GO:1902600	0.00400892	n/a	6	1.49875	157	COX7A1, ATP5MC2, UQCRH, COX4I2, COX6A1, COX7B	1346, 517, 7388, 84701, 1337, 1349
positive regulation of cell motility	GO:2000147	0.00401971	n/a	13	5.56541	583	ADAMTS1, PDGFRB, CAV1, PGF, MALAT1, HMGB1, MCAM, IGFBP5, HGF, SPARC, PTK2, RACK1, THY1	9510, 5159, 857, 5228, 378938, 3146, 4162, 3488, 3082, 6678, 5747, 10399, 7070
regulation of DNA biosynthetic process	GO:2000278	0.00409343	n/a	5	1.05008	110	PDGFRB, HNRNPA1, HNRNPC, HGF, PARM1	5159, 3178, 3183, 3082, 25849
negative regulation of ion transmembrane transport	GO:0034766	0.00409343	n/a	5	1.05008	110	CAV1, PLN, YWHAQ, PTEN, GEM	857, 5350, 10971, 5728, 2669
negative regulation of transporter activity	GO:0032410	0.00409343	n/a	5	1.05008	110	CAV1, PLN, PTEN, GEM, NDFIP1	857, 5350, 5728, 2669, 80762
muscle cell migration	GO:0014812	0.00409343	n/a	5	1.05008	110	ADAMTS1, PDGFRB, ROCK1, ARPC5, IGFBP5	9510, 5159, 6093, 10092, 3488
cytoplasmic translational initiation	GO:0002183	0.00411772	n/a	3	0.324569	34	EIF3E, EIF3F, EIF3L	3646, 8665, 51386
cellular process	GO:0009987	0.00411806	n/a	174	164.986	17283	MYL9, H2AZ1, IGKC, COX7A1, MFGE8, ADIRF, EIF3E, SNRPF, PKIG, PTP4A3, TUBE1, ADAMTS1, SEPTIN4, CDH6, LBH, PDE1A, ZFHX3, ATP5MC2, PSMA7, RNASEK, RGS5, EIF3F, BGN, CPE, STEAP4, PDGFRB, UBA52, DSTN, H3-3B, CAV1, MRPS36, MRPL20, PGF, COPZ1, ODAD3, MALAT1, PPM1G, UQCRH, BTF3, ROCK1, HNRNPA1, HMGB1, PSMB1, DPY30, HLA-F, PWWP3A, NACA, HNRNPA0, ISYNA1, SOD3, IFITM1, ABCC9, RSL24D1, VASP, MCAM, ARPC5, VPS7…	10398, 3015, 3514, 1346, 4240, 10974, 3646, 6636, 11142, 11156, 51175, 9510, 5414, 1004, 81606, 5136, 463, 517, 5688, 440400, 8490, 8665, 633, 1363, 79689, 5159, 7311, 11034, 3021, 857, 92259, 55052, 5228, 22818, 115948, 378938, 5496, 7388, 689, 6093, 3178, 3146, 5689, 84661, 3134, 84939, 4666, 10949, 51477, 6649, 8519, 10060, 51187, 7408, 4162, 10092, 6944, 5902, 4201, 4904, 10975, 79648, 1936, …
negative regulation of macromolecule biosynthetic process	GO:0010558	0.00420249	n/a	26	15.0352	1575	EIF3E, PKIG, LBH, ZFHX3, CAV1, ROCK1, HNRNPA1, HMGB1, VPS72, YBX1, MCPH1, FOXK1, TBX2, PFDN5, IGFBP5, TOB1, ZNF24, GAPDH, EID1, HNRNPC, YWHAQ, NRARP, RASD1, RACK1, ID3, NR2F2	3646, 11142, 81606, 463, 857, 6093, 3178, 3146, 6944, 4904, 79648, 221937, 6909, 5204, 3488, 10140, 7572, 2597, 23741, 3183, 10971, 441478, 51655, 10399, 3399, 7026
positive regulation of ubiquitin-dependent protein catabolic process	GO:2000060	0.00425405	n/a	5	1.05962	111	CAV1, ELOB, PTEN, PTK2, RACK1	857, 6923, 5728, 5747, 10399
endothelial cell development	GO:0001885	0.00428396	n/a	4	0.658685	69	ROCK1, S1PR3, RAP1B, COL18A1	6093, 1903, 5908, 80781
response to organic cyclic compound	GO:0014070	0.00431083	n/a	18	9.0593	949	H2AZ1, LBH, PDGFRB, CAV1, HMGB1, ABCC9, RAP1B, PLN, IGFBP5, TOMM20, IGFBP7, LGALS1, PTEN, SPARC, LDHA, MAP1B, ID3, NR2F2	3015, 81606, 5159, 857, 3146, 10060, 5908, 5350, 3488, 9804, 3490, 3956, 5728, 6678, 3939, 4131, 3399, 7026
regulation of protein catabolic process	GO:0042176	0.00459036	n/a	10	3.75164	393	CAV1, ROCK1, CTSA, ELOB, RAB7A, EEF1A1, PTEN, PTK2, RACK1, NDFIP1	857, 6093, 5476, 6923, 7879, 1915, 5728, 5747, 10399, 80762
negative regulation of developmental process	GO:0051093	0.0045993	n/a	18	9.11658	955	ADAMTS1, LBH, CAV1, ROCK1, HMGB1, YBX1, S1PR3, TBX2, IGFBP5, TOB1, NRARP, TGFB1I1, PTEN, SPARC, ID3, THY1, NDFIP1, TPT1	9510, 81606, 857, 6093, 3146, 4904, 1903, 6909, 3488, 10140, 441478, 7041, 5728, 6678, 3399, 7070, 80762, 7178
inositol metabolic process	GO:0006020	0.00470982	n/a	2	0.105008	11	ISYNA1, SLC5A3	51477, 6526
regulation of cell-substrate junction organization	GO:0150116	0.00474451	n/a	4	0.677777	71	ROCK1, PTEN, PTK2, THY1	6093, 5728, 5747, 7070
positive regulation of cellular component movement	GO:0051272	0.00476034	n/a	13	5.67996	595	ADAMTS1, PDGFRB, CAV1, PGF, MALAT1, HMGB1, MCAM, IGFBP5, HGF, SPARC, PTK2, RACK1, THY1	9510, 5159, 857, 5228, 378938, 3146, 4162, 3488, 3082, 6678, 5747, 10399, 7070
positive regulation of locomotion	GO:0040017	0.00489384	n/a	13	5.69906	597	ADAMTS1, PDGFRB, CAV1, PGF, MALAT1, HMGB1, MCAM, IGFBP5, HGF, SPARC, PTK2, RACK1, THY1	9510, 5159, 857, 5228, 378938, 3146, 4162, 3488, 3082, 6678, 5747, 10399, 7070
regulation of intrinsic apoptotic signaling pathway	GO:2001242	0.00495319	n/a	6	1.56557	164	SEPTIN4, CAV1, TXNDC12, CD44, RACK1, TPT1	5414, 857, 51060, 960, 10399, 7178
negative regulation of cellular macromolecule biosynthetic process	GO:2000113	0.00508412	n/a	9	3.20751	336	EIF3E, ROCK1, HNRNPA1, YBX1, IGFBP5, TOB1, GAPDH, HNRNPC, RACK1	3646, 6093, 3178, 4904, 3488, 10140, 2597, 3183, 10399
regulation of vesicle-mediated transport	GO:0060627	0.00508498	n/a	12	5.06901	531	MFGE8, SEPTIN4, CAV1, ROCK1, HMGB1, HLA-F, RAP1B, RAB7A, CD63, RAB3GAP1, PTEN, RACK1	4240, 5414, 857, 6093, 3146, 3134, 5908, 7879, 967, 22930, 5728, 10399
response to reactive oxygen species	GO:0000302	0.00567265	n/a	7	2.12879	223	PDGFRB, SOD3, ROMO1, HGF, HBB, LDHA, RACK1	5159, 6649, 140823, 3082, 3043, 3939, 10399
endothelial cell migration	GO:0043542	0.00568324	n/a	8	2.68247	281	PTP4A3, HMGB1, MYH9, PTEN, SPARC, NR4A1, PTK2, NR2F2	11156, 3146, 4627, 5728, 6678, 3164, 5747, 7026
gland morphogenesis	GO:0022612	0.00570469	n/a	5	1.13599	119	CAV1, TBX2, IGFBP5, CRIP1, HGF	857, 6909, 3488, 1396, 3082
negative regulation of RNA catabolic process	GO:1902369	0.00576306	n/a	4	0.715962	75	HNRNPA0, YBX1, TOB1, HNRNPC	10949, 4904, 10140, 3183
cell-cell adhesion	GO:0098609	0.00604071	n/a	17	8.63927	905	MYL9, CDH6, CAV1, ROCK1, HMGB1, MYH9, CD164, LGALS1, MYL12A, NRARP, HBB, CD9, CD44, PTK2, THY1, SPARCL1, NDFIP1	10398, 1004, 857, 6093, 3146, 4627, 8763, 3956, 10627, 441478, 3043, 928, 960, 5747, 7070, 8404, 80762
response to chemical	GO:0042221	0.00605928	n/a	58	42.8432	4488	H2AZ1, ADIRF, PTP4A3, LBH, ZFHX3, PDGFRB, UBA52, CAV1, PGF, MALAT1, ROCK1, HNRNPA1, HMGB1, HNRNPA0, SOD3, IFITM1, ABCC9, VASP, YBX1, RAP1B, PLN, IGFBP5, TOB1, COX4I2, CRIP1, TOMM20, CKLF, HSPB2, ROMO1, COL18A1, EEF1B2, IGFBP7, NOTCH3, GAPDH, SYNGR1, LGALS1, HGF, TGFB1I1, CD63, EPS8, HMGN3, EEF1A1, HBB, PTEN, SPARC, CD9, CD44, IFITM3, NR4A1, LDHA, PTK2, RACK1, MAP1B, SELENOW, BTG1, ID3, NUCB1, NR2…	3015, 10974, 11156, 81606, 463, 5159, 7311, 857, 5228, 378938, 6093, 3178, 3146, 10949, 6649, 8519, 10060, 7408, 4904, 5908, 5350, 3488, 10140, 84701, 1396, 9804, 51192, 3316, 140823, 80781, 1933, 3490, 4854, 2597, 9145, 3956, 3082, 7041, 967, 2059, 9324, 1915, 3043, 5728, 6678, 928, 960, 10410, 3164, 3939, 5747, 10399, 4131, 6415, 694, 3399, 4924, 7026
regulation of anatomical structure size	GO:0090066	0.00661136	n/a	11	4.5917	481	DSTN, CAV1, ROCK1, SOD3, VASP, BRK1, EPS8, PTEN, ACTA2, SCPEP1, MAP1B	11034, 857, 6093, 6649, 7408, 55845, 2059, 5728, 59, 59342, 4131
osteoblast differentiation	GO:0001649	0.00668465	n/a	7	2.19562	230	IFITM1, IGFBP5, TOB1, HNRNPC, HGF, PTK2, ID3	8519, 3488, 10140, 3183, 3082, 5747, 3399
platelet activation	GO:0030168	0.00677087	n/a	5	1.18372	124	MYL9, MYH9, MYL12A, HBB, CD9	10398, 4627, 10627, 3043, 928
response to stress	GO:0006950	0.00708951	n/a	51	36.8577	3861	MYL9, IGKC, PDGFRB, CAV1, PGF, MALAT1, HNRNPA1, HMGB1, HLA-F, PWWP3A, HNRNPA0, SOD3, IFITM1, ABCC9, MCAM, YBX1, MCPH1, FOXK1, S1PR3, TBX2, TXNDC12, COX4I2, CRIP1, HSPB2, ROMO1, COL18A1, MYH9, IGFBP7, GAPDH, LGALS1, MYL12A, MUSTN1, HGF, TGFB1I1, LGALS3BP, HBB, PTEN, SPARC, CD9, CD44, IFITM3, LDHA, PTK2, RACK1, RNF13, MAP1B, BTG1, ID3, THY1, NDFIP1, TPT1	10398, 3514, 5159, 857, 5228, 378938, 3178, 3146, 3134, 84939, 10949, 6649, 8519, 10060, 4162, 4904, 79648, 221937, 1903, 6909, 51060, 84701, 1396, 3316, 140823, 80781, 4627, 3490, 2597, 3956, 10627, 389125, 3082, 7041, 3959, 3043, 5728, 6678, 928, 960, 10410, 3939, 5747, 10399, 11342, 4131, 694, 3399, 7070, 80762, 7178
mesenchyme development	GO:0060485	0.00710588	n/a	8	2.78748	292	PDGFRB, ROCK1, TBX2, S100A4, HGF, TGFB1I1, PTEN, ACTA2	5159, 6093, 6909, 6275, 3082, 7041, 5728, 59
negative regulation of cellular biosynthetic process	GO:0031327	0.00712598	n/a	26	15.6652	1641	EIF3E, PKIG, LBH, ZFHX3, CAV1, ROCK1, HNRNPA1, HMGB1, VPS72, YBX1, MCPH1, FOXK1, TBX2, PFDN5, IGFBP5, TOB1, ZNF24, GAPDH, EID1, HNRNPC, YWHAQ, NRARP, RASD1, RACK1, ID3, NR2F2	3646, 11142, 81606, 463, 857, 6093, 3178, 3146, 6944, 4904, 79648, 221937, 6909, 5204, 3488, 10140, 7572, 2597, 23741, 3183, 10971, 441478, 51655, 10399, 3399, 7026
positive regulation of protein catabolic process	GO:0045732	0.0073201	n/a	7	2.2338	234	CAV1, ELOB, RAB7A, PTEN, PTK2, RACK1, NDFIP1	857, 6923, 7879, 5728, 5747, 10399, 80762
positive regulation of cell migration	GO:0030335	0.00734022	n/a	12	5.31721	557	ADAMTS1, PDGFRB, CAV1, PGF, HMGB1, MCAM, IGFBP5, HGF, SPARC, PTK2, RACK1, THY1	9510, 5159, 857, 5228, 3146, 4162, 3488, 3082, 6678, 5747, 10399, 7070
transport	GO:0006810	0.00739582	n/a	58	43.2345	4529	IGKC, COX7A1, MFGE8, PKIG, SEPTIN4, ATP5MC2, STEAP4, PDGFRB, CAV1, COPZ1, UQCRH, BTF3, ROCK1, HNRNPA1, HMGB1, DPY30, HLA-F, NACA, ABCC9, RANBP1, YBX1, RAP1B, PLN, CTSA, COX4I2, TOMM20, CKLF, THOC6, MYO1B, ROMO1, MYH9, FTH1, UBL5, RAB7A, SYNGR1, YWHAQ, SLC25A6, SLC5A3, CD63, RAB3GAP1, CHCHD10, HMGN3, LGALS3BP, HBB, PTEN, COX6A1, CD9, COX7B, NR4A1, PTK2, RACK1, MAP1B, NUCB1, THY1, GEM, NDFIP1, VPS2…	3514, 1346, 4240, 11142, 5414, 517, 79689, 5159, 857, 22818, 7388, 689, 6093, 3178, 3146, 84661, 3134, 4666, 10060, 5902, 4904, 5908, 5350, 5476, 84701, 9804, 51192, 79228, 4430, 140823, 4627, 2495, 59286, 7879, 9145, 10971, 293, 6526, 967, 22930, 400916, 9324, 3959, 3043, 5728, 1337, 928, 1349, 3164, 5747, 10399, 4131, 4924, 7070, 2669, 80762, 51699, 7178
regulation of viral entry into host cell	GO:0046596	0.00747322	n/a	3	0.400939	42	IFITM1, LGALS1, IFITM3	8519, 3956, 10410
G protein-coupled receptor signaling pathway involved in heart process	GO:0086103	0.00764741	n/a	2	0.133646	14	CAV1, PLN	857, 5350
regulation of short-term neuronal synaptic plasticity	GO:0048172	0.00764741	n/a	2	0.133646	14	SYNGR1, RAB3GAP1	9145, 22930
angiotensin-activated signaling pathway	GO:0038166	0.00764741	n/a	2	0.133646	14	CAV1, ROCK1	857, 6093
epithelial cell migration	GO:0010631	0.00772317	n/a	9	3.42707	359	PTP4A3, ROCK1, HMGB1, MYH9, PTEN, SPARC, NR4A1, PTK2, NR2F2	11156, 6093, 3146, 4627, 5728, 6678, 3164, 5747, 7026
mammary gland morphogenesis	GO:0060443	0.00797811	n/a	3	0.410485	43	CAV1, TBX2, IGFBP5	857, 6909, 3488
epithelium migration	GO:0090132	0.0081327	n/a	9	3.45571	362	PTP4A3, ROCK1, HMGB1, MYH9, PTEN, SPARC, NR4A1, PTK2, NR2F2	11156, 6093, 3146, 4627, 5728, 6678, 3164, 5747, 7026
positive regulation of cellular catabolic process	GO:0031331	0.0084521	n/a	10	4.10485	430	CAV1, ROCK1, HMGB1, TOB1, KCNQ1OT1, ELOB, RAB3GAP1, PTEN, PTK2, RACK1	857, 6093, 3146, 10140, 10984, 6923, 22930, 5728, 5747, 10399
myoblast differentiation	GO:0045445	0.00856529	n/a	4	0.801877	84	TBX2, LGALS1, BTG1, ID3	6909, 3956, 694, 3399
response to interleukin-7	GO:0098760	0.00876886	n/a	2	0.143192	15	HMGB1, YBX1	3146, 4904
regulation of dendritic cell differentiation	GO:2001198	0.00876886	n/a	2	0.143192	15	HMGB1, LGALS1	3146, 3956
locomotor rhythm	GO:0045475	0.00876886	n/a	2	0.143192	15	ZFHX3, PTEN	463, 5728
cellular response to interleukin-7	GO:0098761	0.00876886	n/a	2	0.143192	15	HMGB1, YBX1	3146, 4904
negative regulation of cell adhesion	GO:0007162	0.00878274	n/a	8	2.89249	303	HMGB1, CD164, LGALS1, NRARP, PTEN, CD9, PTK2, NDFIP1	3146, 8763, 3956, 441478, 5728, 928, 5747, 80762
negative regulation of biosynthetic process	GO:0009890	0.00905998	n/a	26	15.9707	1673	EIF3E, PKIG, LBH, ZFHX3, CAV1, ROCK1, HNRNPA1, HMGB1, VPS72, YBX1, MCPH1, FOXK1, TBX2, PFDN5, IGFBP5, TOB1, ZNF24, GAPDH, EID1, HNRNPC, YWHAQ, NRARP, RASD1, RACK1, ID3, NR2F2	3646, 11142, 81606, 463, 857, 6093, 3178, 3146, 6944, 4904, 79648, 221937, 6909, 5204, 3488, 10140, 7572, 2597, 23741, 3183, 10971, 441478, 51655, 10399, 3399, 7026
negative regulation of translation	GO:0017148	0.00929827	n/a	7	2.33881	245	EIF3E, ROCK1, YBX1, IGFBP5, TOB1, GAPDH, RACK1	3646, 6093, 4904, 3488, 10140, 2597, 10399
regulation of wound healing	GO:0061041	0.00930788	n/a	5	1.27919	134	CAV1, HMGB1, PTEN, CD9, PTK2	857, 3146, 5728, 928, 5747
leukocyte migration	GO:0050900	0.00946105	n/a	9	3.54162	371	PGF, ROCK1, HMGB1, CKLF, MYH9, EPS8, CD9, PTK2, THY1	5228, 6093, 3146, 51192, 4627, 2059, 928, 5747, 7070
positive regulation of cellular component organization	GO:0051130	0.00948582	n/a	18	9.8039	1027	PDGFRB, DSTN, CAV1, ROCK1, HNRNPA1, VASP, RAP1B, SEPTIN7, BRK1, HGF, CD63, EPS8, RAB3GAP1, CHCHD10, TPPP3, RACK1, MAP1B, THY1	5159, 11034, 857, 6093, 3178, 7408, 5908, 989, 55845, 3082, 967, 2059, 22930, 400916, 51673, 10399, 4131, 7070
response to stimulus	GO:0050896	0.00950816	n/a	102	85.9059	8999	MYL9, H2AZ1, IGKC, ADIRF, PKIG, PTP4A3, ADAMTS1, SEPTIN4, CDH6, LBH, PDE1A, ZFHX3, RGS5, CPE, PDGFRB, UBA52, CAV1, PGF, MALAT1, ROCK1, HNRNPA1, HMGB1, HLA-F, PWWP3A, HNRNPA0, SOD3, IFITM1, ABCC9, VASP, MCAM, RANBP1, YBX1, MCPH1, EEF1D, FOXK1, S1PR3, RAP1B, TBX2, RIT1, PFDN5, PLN, IGFBP5, TXNDC12, TOB1, COX4I2, CRIP1, TOMM20, CKLF, HSPB2, ROMO1, COL18A1, MYH9, FTH1, EEF1B2, IGFBP7, CD164, BRK1, NO…	10398, 3015, 3514, 10974, 11142, 11156, 9510, 5414, 1004, 81606, 5136, 463, 8490, 1363, 5159, 7311, 857, 5228, 378938, 6093, 3178, 3146, 3134, 84939, 10949, 6649, 8519, 10060, 7408, 4162, 5902, 4904, 79648, 1936, 221937, 1903, 5908, 6909, 6016, 5204, 5350, 3488, 51060, 10140, 84701, 1396, 9804, 51192, 3316, 140823, 80781, 4627, 2495, 1933, 3490, 8763, 55845, 4854, 1072, 2597, 7879, 6275, 9145, 39…
focal adhesion assembly	GO:0048041	0.00966644	n/a	4	0.830516	87	ROCK1, PTEN, PTK2, THY1	6093, 5728, 5747, 7070
negative regulation of ion transmembrane transporter activity	GO:0032413	0.00966644	n/a	4	0.830516	87	CAV1, PLN, PTEN, GEM	857, 5350, 5728, 2669
response to peptide	GO:1901652	0.00974064	n/a	11	4.84945	508	CAV1, ROCK1, RAP1B, PLN, IGFBP5, PTEN, SPARC, NR4A1, PTK2, MAP1B, BTG1	857, 6093, 5908, 5350, 3488, 5728, 6678, 3164, 5747, 4131, 694
phagocytosis	GO:0006909	0.00981522	n/a	8	2.94976	309	IGKC, MFGE8, HMGB1, MYH9, RAB7A, PTEN, PTK2, RACK1	3514, 4240, 3146, 4627, 7879, 5728, 5747, 10399
regulation of cell morphogenesis	GO:0022604	0.00981522	n/a	8	2.94976	309	SEPTIN7, MYH9, CFL1, MYL12A, EPS8, SPARC, CD44, PTK2	989, 4627, 1072, 10627, 2059, 6678, 960, 5747
epithelium development	GO:0060429	0.00984618	n/a	19	10.5962	1110	LBH, CAV1, ROCK1, VASP, S1PR3, RAP1B, TBX2, IGFBP5, COL18A1, EDF1, NRARP, HGF, TGFB1I1, PTEN, ACTA2, CD44, BTG1, ID3, NR2F2	81606, 857, 6093, 7408, 1903, 5908, 6909, 3488, 80781, 8721, 441478, 3082, 7041, 5728, 59, 960, 694, 3399, 7026
mitochondrion organization	GO:0007005	0.00987529	n/a	11	4.85899	509	COX7A1, TOMM20, ROMO1, UBL5, NDUFB3, COX20, HIGD1B, NDUFA1, HGF, CHCHD10, COX7A2	1346, 9804, 140823, 59286, 4709, 116228, 51751, 4694, 3082, 400916, 1347
positive regulation of proteolysis involved in cellular protein catabolic process	GO:1903052	0.00988419	n/a	5	1.29828	136	CAV1, ELOB, PTEN, PTK2, RACK1	857, 6923, 5728, 5747, 10399
viral translation	GO:0019081	0.00995904	n/a	2	0.152739	16	EIF3F, EIF3L	8665, 51386
response to water	GO:0009415	0.00995904	n/a	2	0.152739	16	COL18A1, CD9	80781, 928
chaperone-mediated autophagy	GO:0061684	0.00995904	n/a	2	0.152739	16	CTSA, EEF1A1	5476, 1915
positive regulation of heterotypic cell-cell adhesion	GO:0034116	0.00995904	n/a	2	0.152739	16	CD44, THY1	960, 7070
negative regulation of neuron projection regeneration	GO:0070571	0.00995904	n/a	2	0.152739	16	PTEN, THY1	5728, 7070
