# Supplementary material for: Single-cell RNA sequencing of human non-hematopoietic bone marrow cells reveals a unique set of inter-species conserved biomarkers for native mesenchymal stromal cells
Source: Stem Cell Res Ther. 2023 Aug 30;14:229. doi: 10.1186/s13287-023-03437-x (PMC10469496; doi:10.1186/s13287-023-03437-x)
Supplement: Supplementary file 5 — Additional file 5. Table S4: GO-terms of biological processes for MSC population. n/a: not applicable. [file 13287_2023_3437_MOESM5_ESM.xls]

## Sheet: Sheet1
GO-Term	GO-Term id	P-value	Adjusted p-value	# Genes (observed)	# Genes (expected)	# Genes (total)	List of observed genes	Gene ids
response to growth factor	GO:0070848	9.60927e-13	n/a	30	6.31476	722	LTBP3, ZFP36, CHRDL1, LUM, FGF7, VCAM1, RUNX2, CDKN1C, EGR1, SOX9, NOTCH2, COL3A1, THBS1, CCN1, BMP5, COL1A2, DCN, PDGFRA, TNC, ACAP2, COL1A1, BGLAP, SPRY1, GAS6, SFRP1, CREB1, ERRFI1, ANXA1, FBN1, RBPJ	4054, 7538, 91851, 4060, 2252, 7412, 860, 1028, 1958, 6662, 4853, 1281, 7057, 3491, 653, 1278, 1634, 5156, 3371, 23527, 1277, 632, 10252, 2621, 6422, 1385, 54206, 301, 2200, 3516
ossification	GO:0001503	1.02453e-11	n/a	22	3.5772	409	LTBP3, CHRDL1, MDK, RUNX1, RUNX2, SOX9, CCN1, COL6A1, BMP5, VCAN, COL1A2, MGP, DDR2, TNC, COL1A1, BGLAP, PTGS2, CDH11, SFRP1, CLEC11A, OMD, RBPJ	4054, 91851, 4192, 861, 860, 6662, 3491, 1291, 653, 1462, 1278, 4256, 4921, 3371, 1277, 632, 5743, 1009, 6422, 6320, 4958, 3516
cellular response to growth factor stimulus	GO:0071363	1.10308e-11	n/a	28	6.04362	691	LTBP3, ZFP36, CHRDL1, FGF7, VCAM1, RUNX2, CDKN1C, EGR1, SOX9, NOTCH2, COL3A1, THBS1, CCN1, BMP5, COL1A2, DCN, PDGFRA, ACAP2, COL1A1, BGLAP, SPRY1, GAS6, SFRP1, CREB1, ERRFI1, ANXA1, FBN1, RBPJ	4054, 7538, 91851, 2252, 7412, 860, 1028, 1958, 6662, 4853, 1281, 7057, 3491, 653, 1278, 1634, 5156, 23527, 1277, 632, 10252, 2621, 6422, 1385, 54206, 301, 2200, 3516
circulatory system development	GO:0072359	3.25023e-11	n/a	36	10.338	1182	CYP1B1, LRP1, MDK, HSPB11, TNFRSF1A, VCAM1, RUNX1, FN1, EGR1, SOX9, NOTCH2, COL3A1, THBS1, OBSL1, CCN1, APOE, SORBS2, LY6E, ANGPTL4, BMP5, COL1A2, DCN, ENPEP, PDGFRA, SERPINF1, COL1A1, PTGS2, SPRY1, ID2, SFRP1, CREB1, ERRFI1, LEPR, ANXA1, FBN1, RBPJ	1545, 4035, 4192, 51668, 7132, 7412, 861, 2335, 1958, 6662, 4853, 1281, 7057, 23363, 3491, 348, 8470, 4061, 51129, 653, 1278, 1634, 2028, 5156, 5176, 1277, 5743, 10252, 3398, 6422, 1385, 54206, 3953, 301, 2200, 3516
multicellular organism development	GO:0007275	3.40418e-11	n/a	85	45.1304	5160	LTBP3, SMARCB1, ZFP36, PAPSS1, ALDH1A3, CHRDL1, CHL1, CYP1B1, TAGLN, LUM, NOTCH2NLC, LRP1, TMEM98, MDK, NAV2, HSPB11, NCAM2, TNFRSF1A, FGF7, KLK4, VCAM1, RUNX1, CLU, RUNX2, FN1, EGR1, PTPRD, SOX9, NOTCH2, FBLN1, COL3A1, THBS1, OBSL1, CCN1, COL6A1, APOE, MYLIP, SORBS2, LY6E, ANGPTL4, BMP5, VCAN, COL1A2, DCN, ENPEP, MGP, DDR2, PDGFRA, TNC, TPP1, MARCKS, KIF27, SERPINF1, COL1A1, BGLAP, LMBRD1, RARRE…	4054, 6598, 7538, 9061, 220, 91851, 10752, 1545, 6876, 4060, 100996717, 4035, 26022, 4192, 89797, 51668, 4685, 7132, 2252, 9622, 7412, 861, 1191, 860, 2335, 1958, 5789, 6662, 4853, 2192, 1281, 7057, 23363, 3491, 1291, 348, 29116, 8470, 4061, 51129, 653, 1462, 1278, 1634, 2028, 4256, 4921, 5156, 3371, 1200, 4082, 55582, 5176, 1277, 632, 55788, 5919, 5743, 23603, 5101, 28959, 10252, 54510, 4837, 25…
anatomical structure development	GO:0048856	8.70697e-11	n/a	90	50.2557	5746	WIF1, MORF4L2, LTBP3, SMARCB1, ZFP36, PAPSS1, ALDH1A3, CHRDL1, CHL1, CYP1B1, TAGLN, LUM, NOTCH2NLC, LRP1, TMEM98, MDK, NAV2, HSPB11, NCAM2, TNFRSF1A, FGF7, KLK4, VCAM1, RUNX1, CLU, RUNX2, FN1, EGR1, PTPRD, SOX9, NOTCH2, FBLN1, COL3A1, THBS1, OBSL1, CCN1, COL6A1, APOE, MYLIP, CES1, SORBS2, LY6E, ANGPTL4, BMP5, VCAN, COL1A2, DCN, ENPEP, MGP, DDR2, PDGFRA, TNC, TPP1, MARCKS, KIF27, IGFBP3, SERPINF1,…	11197, 9643, 4054, 6598, 7538, 9061, 220, 91851, 10752, 1545, 6876, 4060, 100996717, 4035, 26022, 4192, 89797, 51668, 4685, 7132, 2252, 9622, 7412, 861, 1191, 860, 2335, 1958, 5789, 6662, 4853, 2192, 1281, 7057, 23363, 3491, 1291, 348, 29116, 1066, 8470, 4061, 51129, 653, 1462, 1278, 1634, 2028, 4256, 4921, 5156, 3371, 1200, 4082, 55582, 3486, 5176, 1277, 632, 55788, 5919, 5743, 23603, 5101, 2895…
regulation of cell differentiation	GO:0045595	9.87594e-11	n/a	41	13.6266	1558	WIF1, MORF4L2, LTBP3, ZFP36, LRP1, TMEM98, MDK, TNFRSF1A, RUNX1, RUNX2, FN1, PTPRD, SOX9, NOTCH2, FBLN1, OBSL1, CCN1, BMP5, DDR2, PDGFRA, IGFBP3, SERPINF1, COL1A1, BGLAP, RARRES2, PTGS2, CORO1C, TMEM176B, SPRY1, NEPRO, ID2, GAS6, HMG20A, TMEM176A, SFRP1, CXCL12, CREB1, ERRFI1, ANXA1, FBN1, RBPJ	11197, 9643, 4054, 7538, 4035, 26022, 4192, 7132, 861, 860, 2335, 5789, 6662, 4853, 2192, 23363, 3491, 653, 4921, 5156, 3486, 5176, 1277, 632, 5919, 5743, 23603, 28959, 10252, 25871, 3398, 2621, 10363, 55365, 6422, 6387, 1385, 54206, 301, 2200, 3516
system development	GO:0048731	1.28023e-10	n/a	80	41.973	4799	LTBP3, SMARCB1, ZFP36, PAPSS1, ALDH1A3, CHRDL1, CHL1, CYP1B1, TAGLN, LUM, NOTCH2NLC, LRP1, TMEM98, MDK, NAV2, HSPB11, NCAM2, TNFRSF1A, FGF7, KLK4, VCAM1, RUNX1, CLU, RUNX2, FN1, EGR1, PTPRD, SOX9, NOTCH2, COL3A1, THBS1, OBSL1, CCN1, APOE, MYLIP, SORBS2, LY6E, ANGPTL4, BMP5, VCAN, COL1A2, DCN, ENPEP, MGP, DDR2, PDGFRA, TNC, TPP1, MARCKS, KIF27, SERPINF1, COL1A1, BGLAP, RARRES2, PTGS2, CORO1C, PCDH…	4054, 6598, 7538, 9061, 220, 91851, 10752, 1545, 6876, 4060, 100996717, 4035, 26022, 4192, 89797, 51668, 4685, 7132, 2252, 9622, 7412, 861, 1191, 860, 2335, 1958, 5789, 6662, 4853, 1281, 7057, 23363, 3491, 348, 29116, 8470, 4061, 51129, 653, 1462, 1278, 1634, 2028, 4256, 4921, 5156, 3371, 1200, 4082, 55582, 5176, 1277, 632, 5919, 5743, 23603, 5101, 28959, 10252, 54510, 4837, 25871, 152189, 3398, …
positive regulation of developmental process	GO:0051094	6.23251e-10	n/a	36	11.5013	1315	WIF1, MORF4L2, LTBP3, ZFP36, CYP1B1, LRP1, MDK, TNFRSF1A, RUNX1, RUNX2, FN1, PTPRD, SOX9, NOTCH2, THBS1, OBSL1, CCN1, APOE, ANGPTL4, BMP5, DCN, DDR2, IGFBP3, SERPINF1, COL1A1, RARRES2, PTGS2, CORO1C, SPRY1, ID2, GAS6, SFRP1, CXCL12, CREB1, ANXA1, RBPJ	11197, 9643, 4054, 7538, 1545, 4035, 4192, 7132, 861, 860, 2335, 5789, 6662, 4853, 7057, 23363, 3491, 348, 51129, 653, 1634, 4921, 3486, 5176, 1277, 5919, 5743, 23603, 10252, 3398, 2621, 6422, 6387, 1385, 301, 3516
tissue development	GO:0009888	2.45891e-09	n/a	43	16.4429	1880	LTBP3, ZFP36, ALDH1A3, CYP1B1, TAGLN, LUM, MDK, TNFRSF1A, FGF7, KLK4, RUNX1, RUNX2, FN1, EGR1, SOX9, NOTCH2, OBSL1, CCN1, COL6A1, CES1, SORBS2, LY6E, BMP5, COL1A2, DCN, MGP, DDR2, PDGFRA, TNC, TPP1, COL1A1, BGLAP, PTGS2, CORO1C, SPRY1, ID2, GAS6, SFRP1, CREB1, ERRFI1, OMD, ANXA1, RBPJ	4054, 7538, 220, 1545, 6876, 4060, 4192, 7132, 2252, 9622, 861, 860, 2335, 1958, 6662, 4853, 23363, 3491, 1291, 1066, 8470, 4061, 653, 1278, 1634, 4256, 4921, 5156, 3371, 1200, 1277, 632, 5743, 23603, 10252, 3398, 2621, 6422, 1385, 54206, 4958, 301, 3516
transmembrane receptor protein serine/threonine kinase signaling pathway	GO:0007178	2.81389e-09	n/a	18	3.14863	360	LTBP3, CHRDL1, LRP1, RUNX2, CDKN1C, EGR1, NOTCH2, COL3A1, THBS1, CCN1, BMP5, COL1A2, SPRY1, TF, SFRP1, CREB1, FBN1, RBPJ	4054, 91851, 4035, 860, 1028, 1958, 4853, 1281, 7057, 3491, 653, 1278, 10252, 7018, 6422, 1385, 2200, 3516
skeletal system development	GO:0001501	3.63021e-09	n/a	21	4.43432	507	LTBP3, PAPSS1, LUM, MDK, HSPB11, RUNX1, RUNX2, SOX9, NOTCH2, COL3A1, CCN1, BMP5, VCAN, COL1A2, MGP, PDGFRA, COL1A1, BGLAP, CDH11, SFRP1, FBN1	4054, 9061, 4060, 4192, 51668, 861, 860, 6662, 4853, 1281, 3491, 653, 1462, 1278, 4256, 5156, 1277, 632, 1009, 6422, 2200
regulation of developmental process	GO:0050793	5.03759e-09	n/a	50	21.5856	2468	WIF1, MORF4L2, LTBP3, ZFP36, CYP1B1, LRP1, TMEM98, MDK, TNFRSF1A, FGF7, RUNX1, RUNX2, FN1, PTPRD, SOX9, NOTCH2, FBLN1, THBS1, OBSL1, CCN1, APOE, ANGPTL4, BMP5, DCN, MGP, DDR2, PDGFRA, IGFBP3, SERPINF1, COL1A1, BGLAP, RARRES2, PTGS2, CORO1C, TMEM176B, SPRY1, NEPRO, ID2, GAS6, HMG20A, CFDP1, TMEM176A, SFRP1, CXCL12, CREB1, ERRFI1, OMD, ANXA1, FBN1, RBPJ	11197, 9643, 4054, 7538, 1545, 4035, 26022, 4192, 7132, 2252, 861, 860, 2335, 5789, 6662, 4853, 2192, 7057, 23363, 3491, 348, 51129, 653, 1634, 4256, 4921, 5156, 3486, 5176, 1277, 632, 5919, 5743, 23603, 28959, 10252, 25871, 3398, 2621, 10363, 10428, 55365, 6422, 6387, 1385, 54206, 4958, 301, 2200, 3516
regulation of ossification	GO:0030278	5.31388e-09	n/a	11	1.00581	115	LTBP3, MDK, RUNX2, SOX9, CCN1, MGP, DDR2, BGLAP, SFRP1, OMD, RBPJ	4054, 4192, 860, 6662, 3491, 4256, 4921, 632, 6422, 4958, 3516
enzyme linked receptor protein signaling pathway	GO:0007167	5.59478e-09	n/a	29	8.48381	970	LTBP3, CHRDL1, LRP1, FGF7, RUNX2, CDKN1C, EGR1, PTPRD, SOX9, NOTCH2, COL3A1, THBS1, CCN1, BMP5, COL1A2, DCN, DDR2, PDGFRA, IGFBP3, COL1A1, RARRES2, SPRY1, GAS6, TF, SFRP1, CREB1, ERRFI1, FBN1, RBPJ	4054, 91851, 4035, 2252, 860, 1028, 1958, 5789, 6662, 4853, 1281, 7057, 3491, 653, 1278, 1634, 4921, 5156, 3486, 1277, 5919, 10252, 2621, 7018, 6422, 1385, 54206, 2200, 3516
cell adhesion	GO:0007155	5.60412e-09	n/a	37	13.0931	1497	CHL1, CYP1B1, LRP1, MDK, NCAM2, VCAM1, RUNX1, FN1, PTPRD, SOX9, FBLN1, COL3A1, THBS1, OBSL1, CCN1, COL6A1, TNFAIP6, BMP5, VCAN, DDR2, PDGFRA, TNC, COL6A2, COL1A1, BGLAP, CORO1C, PCDH9, PCDH18, GAS6, CDH11, CFDP1, SFRP1, CXCL12, MXRA8, OMD, ANXA1, FBN1	10752, 1545, 4035, 4192, 4685, 7412, 861, 2335, 5789, 6662, 2192, 1281, 7057, 23363, 3491, 1291, 7130, 653, 1462, 4921, 5156, 3371, 1292, 1277, 632, 23603, 5101, 54510, 2621, 1009, 10428, 6422, 6387, 54587, 4958, 301, 2200
biological adhesion	GO:0022610	6.35025e-09	n/a	37	13.1543	1504	CHL1, CYP1B1, LRP1, MDK, NCAM2, VCAM1, RUNX1, FN1, PTPRD, SOX9, FBLN1, COL3A1, THBS1, OBSL1, CCN1, COL6A1, TNFAIP6, BMP5, VCAN, DDR2, PDGFRA, TNC, COL6A2, COL1A1, BGLAP, CORO1C, PCDH9, PCDH18, GAS6, CDH11, CFDP1, SFRP1, CXCL12, MXRA8, OMD, ANXA1, FBN1	10752, 1545, 4035, 4192, 4685, 7412, 861, 2335, 5789, 6662, 2192, 1281, 7057, 23363, 3491, 1291, 7130, 653, 1462, 4921, 5156, 3371, 1292, 1277, 632, 23603, 5101, 54510, 2621, 1009, 10428, 6422, 6387, 54587, 4958, 301, 2200
animal organ development	GO:0048513	6.85525e-09	n/a	61	29.8858	3417	LTBP3, ZFP36, ALDH1A3, CHRDL1, CYP1B1, TAGLN, LUM, NOTCH2NLC, LRP1, TMEM98, MDK, HSPB11, TNFRSF1A, FGF7, KLK4, VCAM1, RUNX1, RUNX2, FN1, EGR1, SOX9, NOTCH2, COL3A1, OBSL1, CCN1, SORBS2, LY6E, BMP5, COL1A2, DCN, ENPEP, MGP, DDR2, PDGFRA, TNC, KIF27, SERPINF1, COL1A1, BGLAP, RARRES2, PTGS2, CORO1C, PCDH9, TMEM176B, SPRY1, PCDH18, NNMT, ID2, GAS6, SELENOP, TF, TMEM176A, SFRP1, CXCL12, CREB1, ERRFI1,…	4054, 7538, 220, 91851, 1545, 6876, 4060, 100996717, 4035, 26022, 4192, 51668, 7132, 2252, 9622, 7412, 861, 860, 2335, 1958, 6662, 4853, 1281, 23363, 3491, 8470, 4061, 653, 1278, 1634, 2028, 4256, 4921, 5156, 3371, 55582, 5176, 1277, 632, 5919, 5743, 23603, 5101, 28959, 10252, 54510, 4837, 3398, 2621, 6414, 7018, 55365, 6422, 6387, 1385, 54206, 4958, 3953, 301, 2200, 3516
regulation of cell motility	GO:2000145	7.43077e-09	n/a	30	9.13978	1045	CYP1B1, LRP1, MDK, FGF7, FN1, SOX9, FBLN1, COL3A1, THBS1, CCN1, APOE, TNFAIP6, BMP5, DCN, DDR2, PDGFRA, TMSB15B, IGFBP3, SERPINF1, COL1A1, RARRES2, PTGS2, CORO1C, GAS6, TF, TMSB10, SFRP1, CXCL12, ANXA1, DUOX2	1545, 4035, 4192, 2252, 2335, 6662, 2192, 1281, 7057, 3491, 348, 7130, 653, 1634, 4921, 5156, 286527, 3486, 5176, 1277, 5919, 5743, 23603, 2621, 7018, 9168, 6422, 6387, 301, 50506
regulation of multicellular organismal development	GO:2000026	9.41722e-09	n/a	35	12.131	1387	LTBP3, ZFP36, CYP1B1, LRP1, TMEM98, MDK, TNFRSF1A, RUNX1, RUNX2, FN1, PTPRD, SOX9, NOTCH2, THBS1, OBSL1, CCN1, ANGPTL4, DCN, MGP, DDR2, SERPINF1, BGLAP, TMEM176B, SPRY1, ID2, GAS6, TMEM176A, SFRP1, CXCL12, CREB1, ERRFI1, OMD, ANXA1, FBN1, RBPJ	4054, 7538, 1545, 4035, 26022, 4192, 7132, 861, 860, 2335, 5789, 6662, 4853, 7057, 23363, 3491, 51129, 1634, 4256, 4921, 5176, 632, 28959, 10252, 3398, 2621, 55365, 6422, 6387, 1385, 54206, 4958, 301, 2200, 3516
response to endogenous stimulus	GO:0009719	1.08807e-08	n/a	38	14.0464	1606	LTBP3, ZFP36, CHRDL1, LRP1, MDK, FGF7, VCAM1, RUNX2, CDKN1C, EGR1, SOX9, NOTCH2, COL3A1, THBS1, CCN1, COL6A1, APOE, CES1, BMP5, TAF7, COL1A2, PDGFRA, TNC, ACAP2, SERPINF1, COL1A1, BGLAP, RARRES2, PTGS2, SPRY1, SFRP1, CXCL12, CREB1, ERRFI1, LEPR, ANXA1, FBN1, RBPJ	4054, 7538, 91851, 4035, 4192, 2252, 7412, 860, 1028, 1958, 6662, 4853, 1281, 7057, 3491, 1291, 348, 1066, 653, 6879, 1278, 5156, 3371, 23527, 5176, 1277, 632, 5919, 5743, 10252, 6422, 6387, 1385, 54206, 3953, 301, 2200, 3516
extracellular matrix organization	GO:0030198	1.09179e-08	n/a	16	2.65884	304	LTBP3, CYP1B1, LUM, LRP1, TNFRSF1A, KLK4, RUNX1, SOX9, FBLN1, COL3A1, CCN1, COL1A2, DDR2, PDGFRA, COL1A1, GAS6	4054, 1545, 4060, 4035, 7132, 9622, 861, 6662, 2192, 1281, 3491, 1278, 4921, 5156, 1277, 2621
developmental process	GO:0032502	1.09468e-08	n/a	91	55.6521	6363	WIF1, MORF4L2, LTBP3, SMARCB1, ZFP36, PAPSS1, ALDH1A3, CHRDL1, CHL1, CYP1B1, TAGLN, LUM, NOTCH2NLC, LRP1, TMEM98, MDK, NAV2, HSPB11, NCAM2, TNFRSF1A, FGF7, KLK4, VCAM1, RUNX1, CLU, RUNX2, FN1, EGR1, PTPRD, SOX9, NOTCH2, FBLN1, COL3A1, THBS1, OBSL1, CCN1, COL6A1, APOE, MYLIP, CES1, SORBS2, LY6E, ANGPTL4, BMP5, VCAN, COL1A2, DCN, ENPEP, MGP, DDR2, PDGFRA, TNC, TPP1, MARCKS, KIF27, IGFBP3, SERPINF1,…	11197, 9643, 4054, 6598, 7538, 9061, 220, 91851, 10752, 1545, 6876, 4060, 100996717, 4035, 26022, 4192, 89797, 51668, 4685, 7132, 2252, 9622, 7412, 861, 1191, 860, 2335, 1958, 5789, 6662, 4853, 2192, 1281, 7057, 23363, 3491, 1291, 348, 29116, 1066, 8470, 4061, 51129, 653, 1462, 1278, 1634, 2028, 4256, 4921, 5156, 3371, 1200, 4082, 55582, 3486, 5176, 1277, 632, 55788, 5919, 5743, 23603, 4616, 5101…
extracellular structure organization	GO:0043062	1.14362e-08	n/a	16	2.66759	305	LTBP3, CYP1B1, LUM, LRP1, TNFRSF1A, KLK4, RUNX1, SOX9, FBLN1, COL3A1, CCN1, COL1A2, DDR2, PDGFRA, COL1A1, GAS6	4054, 1545, 4060, 4035, 7132, 9622, 861, 6662, 2192, 1281, 3491, 1278, 4921, 5156, 1277, 2621
external encapsulating structure organization	GO:0045229	1.25409e-08	n/a	16	2.68508	307	LTBP3, CYP1B1, LUM, LRP1, TNFRSF1A, KLK4, RUNX1, SOX9, FBLN1, COL3A1, CCN1, COL1A2, DDR2, PDGFRA, COL1A1, GAS6	4054, 1545, 4060, 4035, 7132, 9622, 861, 6662, 2192, 1281, 3491, 1278, 4921, 5156, 1277, 2621
regulation of locomotion	GO:0040012	1.74171e-08	n/a	30	9.48963	1085	CYP1B1, LRP1, MDK, FGF7, FN1, SOX9, FBLN1, COL3A1, THBS1, CCN1, APOE, TNFAIP6, BMP5, DCN, DDR2, PDGFRA, TMSB15B, IGFBP3, SERPINF1, COL1A1, RARRES2, PTGS2, CORO1C, GAS6, TF, TMSB10, SFRP1, CXCL12, ANXA1, DUOX2	1545, 4035, 4192, 2252, 2335, 6662, 2192, 1281, 7057, 3491, 348, 7130, 653, 1634, 4921, 5156, 286527, 3486, 5176, 1277, 5919, 5743, 23603, 2621, 7018, 9168, 6422, 6387, 301, 50506
cellular response to endogenous stimulus	GO:0071495	1.74824e-08	n/a	34	11.8249	1352	LTBP3, ZFP36, CHRDL1, LRP1, FGF7, VCAM1, RUNX2, CDKN1C, EGR1, SOX9, NOTCH2, COL3A1, THBS1, CCN1, COL6A1, BMP5, TAF7, COL1A2, PDGFRA, TNC, ACAP2, SERPINF1, COL1A1, BGLAP, RARRES2, PTGS2, SPRY1, SFRP1, CREB1, ERRFI1, LEPR, ANXA1, FBN1, RBPJ	4054, 7538, 91851, 4035, 2252, 7412, 860, 1028, 1958, 6662, 4853, 1281, 7057, 3491, 1291, 653, 6879, 1278, 5156, 3371, 23527, 5176, 1277, 632, 5919, 5743, 10252, 6422, 1385, 54206, 3953, 301, 2200, 3516
biomineral tissue development	GO:0031214	3.10823e-08	n/a	12	1.47811	169	LTBP3, KLK4, SOX9, CCN1, COL1A2, MGP, DDR2, COL1A1, BGLAP, PTGS2, GAS6, OMD	4054, 9622, 6662, 3491, 1278, 4256, 4921, 1277, 632, 5743, 2621, 4958
tube development	GO:0035295	3.1448e-08	n/a	30	9.74327	1114	LTBP3, CYP1B1, LRP1, MDK, HSPB11, FGF7, RUNX1, FN1, SOX9, NOTCH2, THBS1, CCN1, APOE, ANGPTL4, BMP5, DCN, ENPEP, PDGFRA, TNC, SERPINF1, RARRES2, PTGS2, SPRY1, ID2, SFRP1, CREB1, ERRFI1, LEPR, ANXA1, RBPJ	4054, 1545, 4035, 4192, 51668, 2252, 861, 2335, 6662, 4853, 7057, 3491, 348, 51129, 653, 1634, 2028, 5156, 3371, 5176, 5919, 5743, 10252, 3398, 6422, 1385, 54206, 3953, 301, 3516
positive regulation of cell differentiation	GO:0045597	3.29712e-08	n/a	26	7.54797	863	WIF1, MORF4L2, LTBP3, ZFP36, LRP1, MDK, RUNX1, RUNX2, FN1, PTPRD, SOX9, NOTCH2, OBSL1, CCN1, DDR2, IGFBP3, SERPINF1, COL1A1, RARRES2, PTGS2, ID2, GAS6, SFRP1, CXCL12, CREB1, ANXA1	11197, 9643, 4054, 7538, 4035, 4192, 861, 860, 2335, 5789, 6662, 4853, 23363, 3491, 4921, 3486, 5176, 1277, 5919, 5743, 3398, 2621, 6422, 6387, 1385, 301
cell differentiation	GO:0030154	3.33035e-08	n/a	67	35.9206	4107	WIF1, MORF4L2, LTBP3, SMARCB1, ZFP36, CHRDL1, CHL1, TAGLN, LRP1, TMEM98, MDK, NAV2, HSPB11, NCAM2, TNFRSF1A, FGF7, VCAM1, RUNX1, CLU, RUNX2, FN1, EGR1, PTPRD, SOX9, NOTCH2, FBLN1, COL3A1, OBSL1, CCN1, COL6A1, APOE, MYLIP, CES1, SORBS2, BMP5, VCAN, MGP, DDR2, PDGFRA, TNC, TPP1, IGFBP3, SERPINF1, COL1A1, BGLAP, RARRES2, PTGS2, CORO1C, GADD45B, TMEM176B, SPRY1, NEPRO, ID2, GAS6, CDH11, TF, HMG20A, T…	11197, 9643, 4054, 6598, 7538, 91851, 10752, 6876, 4035, 26022, 4192, 89797, 51668, 4685, 7132, 2252, 7412, 861, 1191, 860, 2335, 1958, 5789, 6662, 4853, 2192, 1281, 23363, 3491, 1291, 348, 29116, 1066, 8470, 653, 1462, 4256, 4921, 5156, 3371, 1200, 3486, 5176, 1277, 632, 5919, 5743, 23603, 4616, 28959, 10252, 25871, 3398, 2621, 1009, 7018, 10363, 55365, 6422, 6387, 1385, 54206, 54587, 3953, 301,…
regulation of cell population proliferation	GO:0042127	3.36377e-08	n/a	39	15.2971	1749	LTBP3, SMARCB1, ZFP36, S100A13, CYP1B1, MDK, FGF7, VCAM1, RUNX1, CLU, RUNX2, CDKN1C, FN1, EGR1, SOX9, NOTCH2, FBLN1, THBS1, CCN1, APOE, BMP5, DDR2, PDGFRA, TNC, IGFBP3, SERPINF1, PTGS2, SPRY1, ID2, IFI35, GAS6, CFDP1, SFRP1, CXCL12, CREB1, ERRFI1, CLEC11A, ANXA1, RBPJ	4054, 6598, 7538, 6284, 1545, 4192, 2252, 7412, 861, 1191, 860, 1028, 2335, 1958, 6662, 4853, 2192, 7057, 3491, 348, 653, 4921, 5156, 3371, 3486, 5176, 5743, 10252, 3398, 3430, 2621, 10428, 6422, 6387, 1385, 54206, 6320, 301, 3516
regulation of cellular component movement	GO:0051270	3.4061e-08	n/a	30	9.77825	1118	CYP1B1, LRP1, MDK, FGF7, FN1, SOX9, FBLN1, COL3A1, THBS1, CCN1, APOE, TNFAIP6, BMP5, DCN, DDR2, PDGFRA, TMSB15B, IGFBP3, SERPINF1, COL1A1, RARRES2, PTGS2, CORO1C, GAS6, TF, TMSB10, SFRP1, CXCL12, ANXA1, DUOX2	1545, 4035, 4192, 2252, 2335, 6662, 2192, 1281, 7057, 3491, 348, 7130, 653, 1634, 4921, 5156, 286527, 3486, 5176, 1277, 5919, 5743, 23603, 2621, 7018, 9168, 6422, 6387, 301, 50506
biomineralization	GO:0110148	3.54303e-08	n/a	12	1.4956	171	LTBP3, KLK4, SOX9, CCN1, COL1A2, MGP, DDR2, COL1A1, BGLAP, PTGS2, GAS6, OMD	4054, 9622, 6662, 3491, 1278, 4256, 4921, 1277, 632, 5743, 2621, 4958
response to organic substance	GO:0010033	6.0453e-08	n/a	55	26.9908	3086	SLPI, LTBP3, MBD4, SMARCB1, ZFP36, CHRDL1, CYP1B1, RNMT, LUM, LRP1, MDK, TNFRSF1A, FGF7, VCAM1, CLU, RUNX2, CDKN1C, EGR1, SOX9, NOTCH2, COL3A1, THBS1, CCN1, COL6A1, APOE, CES1, LY6E, BMP5, TAF7, COL1A2, DCN, NDUFA13, PDGFRA, TNC, ACAP2, SERPINF1, COL6A2, COL1A1, BGLAP, RARRES2, PTGS2, TAF9, SPRY1, NNMT, GAS6, LSP1, SFRP1, CXCL12, CREB1, ERRFI1, LEPR, ANXA1, FBN1, RBPJ, DUOX2	6590, 4054, 8930, 6598, 7538, 91851, 1545, 8731, 4060, 4035, 4192, 7132, 2252, 7412, 1191, 860, 1028, 1958, 6662, 4853, 1281, 7057, 3491, 1291, 348, 1066, 4061, 653, 6879, 1278, 1634, 51079, 5156, 3371, 23527, 5176, 1292, 1277, 632, 5919, 5743, 6880, 10252, 4837, 2621, 4046, 6422, 6387, 1385, 54206, 3953, 301, 2200, 3516, 50506
cell population proliferation	GO:0008283	6.87076e-08	n/a	42	17.7198	2026	LTBP3, SMARCB1, ZFP36, S100A13, CYP1B1, LRP1, MDK, FGF7, VCAM1, RUNX1, CLU, RUNX2, CDKN1C, FN1, EGR1, SOX9, NOTCH2, FBLN1, THBS1, CCN1, APOE, BMP5, ENPEP, DDR2, PDGFRA, TNC, IGFBP3, SERPINF1, PTGS2, SPRY1, ID2, IFI35, GAS6, CFDP1, SFRP1, CXCL12, CREB1, ERRFI1, CLEC11A, LEPR, ANXA1, RBPJ	4054, 6598, 7538, 6284, 1545, 4035, 4192, 2252, 7412, 861, 1191, 860, 1028, 2335, 1958, 6662, 4853, 2192, 7057, 3491, 348, 653, 2028, 4921, 5156, 3371, 3486, 5176, 5743, 10252, 3398, 3430, 2621, 10428, 6422, 6387, 1385, 54206, 6320, 3953, 301, 3516
cellular developmental process	GO:0048869	7.52149e-08	n/a	67	36.6466	4190	WIF1, MORF4L2, LTBP3, SMARCB1, ZFP36, CHRDL1, CHL1, TAGLN, LRP1, TMEM98, MDK, NAV2, HSPB11, NCAM2, TNFRSF1A, FGF7, VCAM1, RUNX1, CLU, RUNX2, FN1, EGR1, PTPRD, SOX9, NOTCH2, FBLN1, COL3A1, OBSL1, CCN1, COL6A1, APOE, MYLIP, CES1, SORBS2, BMP5, VCAN, MGP, DDR2, PDGFRA, TNC, TPP1, IGFBP3, SERPINF1, COL1A1, BGLAP, RARRES2, PTGS2, CORO1C, GADD45B, TMEM176B, SPRY1, NEPRO, ID2, GAS6, CDH11, TF, HMG20A, T…	11197, 9643, 4054, 6598, 7538, 91851, 10752, 6876, 4035, 26022, 4192, 89797, 51668, 4685, 7132, 2252, 7412, 861, 1191, 860, 2335, 1958, 5789, 6662, 4853, 2192, 1281, 23363, 3491, 1291, 348, 29116, 1066, 8470, 653, 1462, 4256, 4921, 5156, 3371, 1200, 3486, 5176, 1277, 632, 5919, 5743, 23603, 4616, 28959, 10252, 25871, 3398, 2621, 1009, 7018, 10363, 55365, 6422, 6387, 1385, 54206, 54587, 3953, 301,…
anatomical structure morphogenesis	GO:0009653	1.04432e-07	n/a	50	23.676	2707	LTBP3, ALDH1A3, CHL1, CYP1B1, LRP1, MDK, TNFRSF1A, FGF7, KLK4, RUNX1, CLU, RUNX2, FN1, PTPRD, SOX9, NOTCH2, FBLN1, THBS1, OBSL1, CCN1, COL6A1, APOE, LY6E, ANGPTL4, BMP5, COL1A2, DCN, ENPEP, MGP, PDGFRA, TNC, SERPINF1, COL1A1, BGLAP, LMBRD1, PTGS2, CORO1C, TMEM176B, SPRY1, ID2, CDH11, CFDP1, SFRP1, CXCL12, CREB1, ERRFI1, LEPR, ANXA1, FBN1, RBPJ	4054, 220, 10752, 1545, 4035, 4192, 7132, 2252, 9622, 861, 1191, 860, 2335, 5789, 6662, 4853, 2192, 7057, 23363, 3491, 1291, 348, 4061, 51129, 653, 1278, 1634, 2028, 4256, 5156, 3371, 5176, 1277, 632, 55788, 5743, 23603, 28959, 10252, 3398, 1009, 10428, 6422, 6387, 1385, 54206, 3953, 301, 2200, 3516
regulation of cell migration	GO:0030334	1.24707e-07	n/a	27	8.6325	987	CYP1B1, LRP1, MDK, FGF7, FN1, SOX9, COL3A1, THBS1, CCN1, APOE, TNFAIP6, BMP5, DCN, DDR2, PDGFRA, TMSB15B, IGFBP3, SERPINF1, COL1A1, RARRES2, PTGS2, CORO1C, GAS6, TMSB10, SFRP1, CXCL12, ANXA1	1545, 4035, 4192, 2252, 2335, 6662, 1281, 7057, 3491, 348, 7130, 653, 1634, 4921, 5156, 286527, 3486, 5176, 1277, 5919, 5743, 23603, 2621, 9168, 6422, 6387, 301
positive regulation of biological process	GO:0048518	1.33071e-07	n/a	86	53.6842	6138	WIF1, MORF4L2, LTBP3, C7, SMARCB1, ZFP36, ALDH1A3, MOB1A, S100A13, CYP1B1, LUM, NOTCH2NLC, LRP1, BNIP3L, MDK, CFD, TNFRSF1A, FGF7, VCAM1, RUNX1, CLU, FUBP1, RUNX2, CDKN1C, FN1, EGR1, PTPRD, SOX9, NOTCH2, PMF1, SLX1A, FBLN1, COL3A1, THBS1, OBSL1, PYURF, CCN1, APOE, PRPF6, MYLIP, STX5, TNFAIP6, TRA2A, CES1, ANGPTL4, BMP5, TAF7, C1S, SNRNP70, DCN, DDR2, NDUFA13, PDGFRA, TNC, TMSB15B, TERF2IP, IGFBP3…	11197, 9643, 4054, 730, 6598, 7538, 220, 55233, 6284, 1545, 4060, 100996717, 4035, 665, 4192, 1675, 7132, 2252, 7412, 861, 1191, 8880, 860, 1028, 2335, 1958, 5789, 6662, 4853, 11243, 548593, 2192, 1281, 7057, 23363, 100996939, 3491, 348, 24148, 29116, 6811, 7130, 29896, 1066, 51129, 653, 6879, 716, 6625, 1634, 4921, 51079, 5156, 3371, 286527, 54386, 3486, 5176, 1277, 341, 5919, 5743, 51181, 23603…
regulation of multicellular organismal process	GO:0051239	1.58714e-07	n/a	50	23.9908	2743	LTBP3, ZFP36, S100A13, CYP1B1, LUM, LRP1, TMEM98, MDK, TNFRSF1A, FGF7, RUNX1, CLU, RUNX2, FN1, EGR1, PTPRD, SOX9, NOTCH2, THBS1, OBSL1, CCN1, APOE, MYLIP, ANGPTL4, BMP5, DCN, MGP, DDR2, PDGFRA, SERPINF1, COL1A1, BGLAP, APOC1, PTGS2, CORO1C, TMEM176B, SPRY1, ID2, GAS6, TF, TMEM176A, SFRP1, CXCL12, CREB1, ERRFI1, OMD, LEPR, ANXA1, FBN1, RBPJ	4054, 7538, 6284, 1545, 4060, 4035, 26022, 4192, 7132, 2252, 861, 1191, 860, 2335, 1958, 5789, 6662, 4853, 7057, 23363, 3491, 348, 29116, 51129, 653, 1634, 4256, 4921, 5156, 5176, 1277, 632, 341, 5743, 23603, 28959, 10252, 3398, 2621, 7018, 55365, 6422, 6387, 1385, 54206, 4958, 3953, 301, 2200, 3516
cellular response to organic substance	GO:0071310	1.88841e-07	n/a	46	21.2008	2424	LTBP3, SMARCB1, ZFP36, CHRDL1, CYP1B1, RNMT, LRP1, TNFRSF1A, FGF7, VCAM1, CLU, RUNX2, CDKN1C, EGR1, SOX9, NOTCH2, COL3A1, THBS1, CCN1, COL6A1, CES1, BMP5, TAF7, COL1A2, DCN, NDUFA13, PDGFRA, TNC, ACAP2, SERPINF1, COL1A1, BGLAP, RARRES2, PTGS2, SPRY1, GAS6, LSP1, SFRP1, CXCL12, CREB1, ERRFI1, LEPR, ANXA1, FBN1, RBPJ, DUOX2	4054, 6598, 7538, 91851, 1545, 8731, 4035, 7132, 2252, 7412, 1191, 860, 1028, 1958, 6662, 4853, 1281, 7057, 3491, 1291, 1066, 653, 6879, 1278, 1634, 51079, 5156, 3371, 23527, 5176, 1277, 632, 5919, 5743, 10252, 2621, 4046, 6422, 6387, 1385, 54206, 3953, 301, 2200, 3516, 50506
positive regulation of metabolic process	GO:0009893	2.94805e-07	n/a	60	32.2123	3683	MORF4L2, SMARCB1, ZFP36, MOB1A, S100A13, CYP1B1, LUM, LRP1, BNIP3L, MDK, TNFRSF1A, FGF7, RUNX1, CLU, FUBP1, RUNX2, CDKN1C, FN1, EGR1, SOX9, PMF1, SLX1A, FBLN1, THBS1, PYURF, CCN1, APOE, PRPF6, MYLIP, STX5, TRA2A, CES1, BMP5, TAF7, SNRNP70, DCN, DDR2, NDUFA13, PDGFRA, TNC, TERF2IP, COL1A1, APOC1, RARRES2, PTGS2, DCXR, TAF9, NNMT, PCOLCE, ID2, SLX1B, GAS6, TF, GTF2F1, SFRP1, CREB1, NELFE, LEPR, ANX…	9643, 6598, 7538, 55233, 6284, 1545, 4060, 4035, 665, 4192, 7132, 2252, 861, 1191, 8880, 860, 1028, 2335, 1958, 6662, 11243, 548593, 2192, 7057, 100996939, 3491, 348, 24148, 29116, 6811, 29896, 1066, 653, 6879, 6625, 1634, 4921, 51079, 5156, 3371, 54386, 1277, 341, 5919, 5743, 51181, 6880, 4837, 5118, 3398, 79008, 2621, 7018, 2962, 6422, 1385, 7936, 3953, 301, 3516
leukocyte differentiation	GO:0002521	2.96905e-07	n/a	19	4.74919	543	TMEM98, MDK, VCAM1, RUNX1, RUNX2, EGR1, NOTCH2, BGLAP, TMEM176B, ID2, GAS6, TF, TMEM176A, SFRP1, CREB1, LEPR, ANXA1, FBN1, RBPJ	26022, 4192, 7412, 861, 860, 1958, 4853, 632, 28959, 3398, 2621, 7018, 55365, 6422, 1385, 3953, 301, 2200, 3516
response to wounding	GO:0009611	3.81297e-07	n/a	19	4.8279	552	ZFP36, CHL1, LRP1, MDK, FGF7, FN1, NOTCH2, FBLN1, COL3A1, THBS1, CCN1, APOE, DCN, PDGFRA, TNC, COL1A1, GAS6, ANXA1, DUOX2	7538, 10752, 4035, 4192, 2252, 2335, 4853, 2192, 1281, 7057, 3491, 348, 1634, 5156, 3371, 1277, 2621, 301, 50506
tissue remodeling	GO:0048771	4.31929e-07	n/a	11	1.53933	176	LTBP3, MDK, RUNX1, NOTCH2, DDR2, TPP1, BGLAP, TF, SFRP1, LEPR, RBPJ	4054, 4192, 861, 4853, 4921, 1200, 632, 7018, 6422, 3953, 3516
negative regulation of multicellular organismal process	GO:0051241	4.61456e-07	n/a	28	9.81324	1122	LTBP3, ZFP36, TMEM98, MDK, TNFRSF1A, RUNX1, FN1, SOX9, THBS1, APOE, MYLIP, BMP5, DCN, PDGFRA, SERPINF1, APOC1, PTGS2, CORO1C, TMEM176B, SPRY1, ID2, GAS6, TMEM176A, SFRP1, ERRFI1, ANXA1, FBN1, RBPJ	4054, 7538, 26022, 4192, 7132, 861, 2335, 6662, 7057, 348, 29116, 653, 1634, 5156, 5176, 341, 5743, 23603, 28959, 10252, 3398, 2621, 55365, 6422, 54206, 301, 2200, 3516
nervous system development	GO:0007399	4.82936e-07	n/a	45	21.1658	2420	SMARCB1, ALDH1A3, CHRDL1, CHL1, NOTCH2NLC, LRP1, TMEM98, MDK, NAV2, NCAM2, VCAM1, RUNX1, CLU, RUNX2, FN1, PTPRD, SOX9, NOTCH2, COL3A1, OBSL1, APOE, MYLIP, BMP5, VCAN, TNC, TPP1, MARCKS, KIF27, SERPINF1, PCDH9, PCDH18, NEPRO, CMTM8, ID2, GAS6, CDH11, SELENOP, HMG20A, SFRP1, CXCL12, CREB1, MXRA8, LEPR, ANXA1, RBPJ	6598, 220, 91851, 10752, 100996717, 4035, 26022, 4192, 89797, 4685, 7412, 861, 1191, 860, 2335, 5789, 6662, 4853, 1281, 23363, 348, 29116, 653, 1462, 3371, 1200, 4082, 55582, 5176, 5101, 54510, 25871, 152189, 3398, 2621, 1009, 6414, 10363, 6422, 6387, 1385, 54587, 3953, 301, 3516
vasculature development	GO:0001944	5.19543e-07	n/a	23	7.00571	801	CYP1B1, LRP1, MDK, RUNX1, FN1, EGR1, NOTCH2, THBS1, CCN1, APOE, ANGPTL4, COL1A2, DCN, ENPEP, PDGFRA, SERPINF1, COL1A1, PTGS2, SFRP1, ERRFI1, LEPR, ANXA1, RBPJ	1545, 4035, 4192, 861, 2335, 1958, 4853, 7057, 3491, 348, 51129, 1278, 1634, 2028, 5156, 5176, 1277, 5743, 6422, 54206, 3953, 301, 3516
supramolecular fiber organization	GO:0097435	5.77188e-07	n/a	22	6.50717	744	LTBP3, CYP1B1, LIMA1, LUM, CLU, COL3A1, OBSL1, APOE, SORBS2, ATXN7, COL1A2, DDR2, PDGFRA, TMSB15B, MARCKS, COL1A1, CORO1C, TF, TMSB10, SFRP1, CXCL12, TPM2	4054, 1545, 51474, 4060, 1191, 1281, 23363, 348, 8470, 6314, 1278, 4921, 5156, 286527, 4082, 1277, 23603, 7018, 9168, 6422, 6387, 7169
locomotion	GO:0040011	7.07199e-07	n/a	38	16.4953	1886	CHL1, CYP1B1, LIMA1, LRP1, MDK, FGF7, VCAM1, FN1, SOX9, NOTCH2, FBLN1, COL3A1, THBS1, CCN1, APOE, TNFAIP6, BMP5, DCN, ENPEP, DDR2, PDGFRA, TMSB15B, IGFBP3, SERPINF1, COL1A1, RARRES2, PTGS2, CORO1C, CMTM8, GAS6, TF, TMSB10, LSP1, SFRP1, CXCL12, CREB1, ANXA1, DUOX2	10752, 1545, 51474, 4035, 4192, 2252, 7412, 2335, 6662, 4853, 2192, 1281, 7057, 3491, 348, 7130, 653, 1634, 2028, 4921, 5156, 286527, 3486, 5176, 1277, 5919, 5743, 23603, 152189, 2621, 7018, 9168, 4046, 6422, 6387, 1385, 301, 50506
animal organ morphogenesis	GO:0009887	7.16906e-07	n/a	26	8.84241	1011	LTBP3, ALDH1A3, MDK, FGF7, KLK4, RUNX2, SOX9, NOTCH2, OBSL1, CCN1, LY6E, BMP5, COL1A2, DCN, MGP, PDGFRA, TNC, COL1A1, BGLAP, TMEM176B, SPRY1, ID2, SFRP1, ERRFI1, FBN1, RBPJ	4054, 220, 4192, 2252, 9622, 860, 6662, 4853, 23363, 3491, 4061, 653, 1278, 1634, 4256, 5156, 3371, 1277, 632, 28959, 10252, 3398, 6422, 54206, 2200, 3516
cellular response to chemical stimulus	GO:0070887	8.23414e-07	n/a	52	26.8333	3068	LTBP3, SMARCB1, ZFP36, CHRDL1, CYP1B1, RNMT, LRP1, BNIP3L, MDK, TNFRSF1A, FGF7, VCAM1, CLU, RUNX2, CDKN1C, EGR1, SOX9, NOTCH2, COL3A1, THBS1, CCN1, COL6A1, APOE, CES1, LY6E, BMP5, TAF7, COL1A2, DCN, NDUFA13, PDGFRA, TNC, ACAP2, SERPINF1, COL1A1, BGLAP, RARRES2, PTGS2, SPRY1, GAS6, TF, CPNE8, LSP1, SFRP1, CXCL12, CREB1, ERRFI1, LEPR, ANXA1, FBN1, RBPJ, DUOX2	4054, 6598, 7538, 91851, 1545, 8731, 4035, 665, 4192, 7132, 2252, 7412, 1191, 860, 1028, 1958, 6662, 4853, 1281, 7057, 3491, 1291, 348, 1066, 4061, 653, 6879, 1278, 1634, 51079, 5156, 3371, 23527, 5176, 1277, 632, 5919, 5743, 10252, 2621, 7018, 144402, 4046, 6422, 6387, 1385, 54206, 3953, 301, 2200, 3516, 50506
positive regulation of cell motility	GO:2000147	8.68031e-07	n/a	19	5.09903	583	LRP1, MDK, FGF7, FN1, SOX9, THBS1, CCN1, TNFAIP6, DDR2, PDGFRA, TMSB15B, COL1A1, RARRES2, PTGS2, GAS6, TF, CXCL12, ANXA1, DUOX2	4035, 4192, 2252, 2335, 6662, 7057, 3491, 7130, 4921, 5156, 286527, 1277, 5919, 5743, 2621, 7018, 6387, 301, 50506
blood vessel development	GO:0001568	9.18337e-07	n/a	22	6.69084	765	CYP1B1, LRP1, MDK, RUNX1, FN1, EGR1, NOTCH2, THBS1, CCN1, APOE, ANGPTL4, COL1A2, DCN, ENPEP, PDGFRA, SERPINF1, COL1A1, PTGS2, SFRP1, LEPR, ANXA1, RBPJ	1545, 4035, 4192, 861, 2335, 1958, 4853, 7057, 3491, 348, 51129, 1278, 1634, 2028, 5156, 5176, 1277, 5743, 6422, 3953, 301, 3516
regulation of tissue remodeling	GO:0034103	9.38137e-07	n/a	8	0.760919	87	LTBP3, MDK, RUNX1, DDR2, BGLAP, TF, SFRP1, LEPR	4054, 4192, 861, 4921, 632, 7018, 6422, 3953
bone mineralization	GO:0030282	1.02188e-06	n/a	9	1.0408	119	LTBP3, SOX9, CCN1, COL1A2, MGP, DDR2, BGLAP, PTGS2, OMD	4054, 6662, 3491, 1278, 4256, 4921, 632, 5743, 4958
heart development	GO:0007507	1.06342e-06	n/a	19	5.169	591	HSPB11, TNFRSF1A, VCAM1, RUNX1, FN1, SOX9, NOTCH2, COL3A1, OBSL1, CCN1, SORBS2, LY6E, BMP5, PDGFRA, SPRY1, ID2, CREB1, FBN1, RBPJ	51668, 7132, 7412, 861, 2335, 6662, 4853, 1281, 23363, 3491, 8470, 4061, 653, 5156, 10252, 3398, 1385, 2200, 3516
regulation of protein phosphorylation	GO:0001932	1.08748e-06	n/a	27	9.63831	1102	MOB1A, LRP1, TNFRSF1A, FGF7, CLU, CDKN1C, FN1, EGR1, SOX9, FBLN1, THBS1, CCN1, APOE, BMP5, TAF7, DDR2, TERF2IP, IGFBP3, RARRES2, PTGS2, CORO1C, GADD45B, SPRY1, GAS6, SFRP1, ERRFI1, LEPR	55233, 4035, 7132, 2252, 1191, 1028, 2335, 1958, 6662, 2192, 7057, 3491, 348, 653, 6879, 4921, 54386, 3486, 5919, 5743, 23603, 4616, 10252, 2621, 6422, 54206, 3953
positive regulation of cellular component movement	GO:0051272	1.17544e-06	n/a	19	5.20399	595	LRP1, MDK, FGF7, FN1, SOX9, THBS1, CCN1, TNFAIP6, DDR2, PDGFRA, TMSB15B, COL1A1, RARRES2, PTGS2, GAS6, TF, CXCL12, ANXA1, DUOX2	4035, 4192, 2252, 2335, 6662, 7057, 3491, 7130, 4921, 5156, 286527, 1277, 5919, 5743, 2621, 7018, 6387, 301, 50506
bone remodeling	GO:0046849	1.21718e-06	n/a	8	0.787158	90	LTBP3, MDK, NOTCH2, TPP1, BGLAP, TF, SFRP1, LEPR	4054, 4192, 4853, 1200, 632, 7018, 6422, 3953
positive regulation of locomotion	GO:0040017	1.23539e-06	n/a	19	5.22148	597	LRP1, MDK, FGF7, FN1, SOX9, THBS1, CCN1, TNFAIP6, DDR2, PDGFRA, TMSB15B, COL1A1, RARRES2, PTGS2, GAS6, TF, CXCL12, ANXA1, DUOX2	4035, 4192, 2252, 2335, 6662, 7057, 3491, 7130, 4921, 5156, 286527, 1277, 5919, 5743, 2621, 7018, 6387, 301, 50506
regulation of phosphorylation	GO:0042325	1.25976e-06	n/a	29	10.9415	1251	MOB1A, LRP1, TNFRSF1A, FGF7, CLU, CDKN1C, FN1, EGR1, SOX9, FBLN1, THBS1, CCN1, APOE, BMP5, TAF7, DDR2, PDGFRA, TERF2IP, IGFBP3, RARRES2, PTGS2, CORO1C, GADD45B, SPRY1, GAS6, TF, SFRP1, ERRFI1, LEPR	55233, 4035, 7132, 2252, 1191, 1028, 2335, 1958, 6662, 2192, 7057, 3491, 348, 653, 6879, 4921, 5156, 54386, 3486, 5919, 5743, 23603, 4616, 10252, 2621, 7018, 6422, 54206, 3953
regulation of lipid metabolic process	GO:0019216	1.32194e-06	n/a	14	2.89499	331	EGR1, SOX9, CCN1, APOE, CES1, BMP5, PDGFRA, APOC1, RARRES2, PTGS2, ID2, DNAJC15, CREB1, ANXA1	1958, 6662, 3491, 348, 1066, 653, 5156, 341, 5919, 5743, 3398, 29103, 1385, 301
cell surface receptor signaling pathway	GO:0007166	1.35356e-06	n/a	48	24.2007	2767	WIF1, LTBP3, CHRDL1, CYP1B1, NOTCH2NLC, LRP1, MDK, HSPB11, CFD, TNFRSF1A, FGF7, RUNX2, CDKN1C, FN1, EGR1, PTPRD, SOX9, NOTCH2, FBLN1, COL3A1, THBS1, CCN1, APOE, GMDS, SORBS2, LY6E, BMP5, COL1A2, DCN, DDR2, NDUFA13, PDGFRA, IGFBP3, COL1A1, RARRES2, SPRY1, NEPRO, GAS6, TF, SFRP1, CXCL12, CREB1, ERRFI1, LEPR, ANXA1, FBN1, RBPJ, DUOX2	11197, 4054, 91851, 1545, 100996717, 4035, 4192, 51668, 1675, 7132, 2252, 860, 1028, 2335, 1958, 5789, 6662, 4853, 2192, 1281, 7057, 3491, 348, 2762, 8470, 4061, 653, 1278, 1634, 4921, 51079, 5156, 3486, 1277, 5919, 10252, 25871, 2621, 7018, 6422, 6387, 1385, 54206, 3953, 301, 2200, 3516, 50506
tube morphogenesis	GO:0035239	1.57682e-06	n/a	24	8.0465	920	CYP1B1, LRP1, MDK, RUNX1, FN1, SOX9, NOTCH2, THBS1, CCN1, APOE, ANGPTL4, BMP5, DCN, ENPEP, PDGFRA, TNC, SERPINF1, PTGS2, SPRY1, ID2, SFRP1, LEPR, ANXA1, RBPJ	1545, 4035, 4192, 861, 2335, 6662, 4853, 7057, 3491, 348, 51129, 653, 1634, 2028, 5156, 3371, 5176, 5743, 10252, 3398, 6422, 3953, 301, 3516
negative regulation of cellular process	GO:0048523	1.59773e-06	n/a	71	43.0663	4924	WIF1, TSC22D3, SLPI, LTBP3, SMARCB1, ZFP36, CHRDL1, ODF2L, CYP1B1, LIMA1, LRP1, BNIP3L, TMEM98, MDK, TNFRSF1A, RUNX1, CLU, RUNX2, CDKN1C, EGR1, PTPRD, SOX9, NOTCH2, SLX1A, FBLN1, COL3A1, THBS1, CCN1, APOE, MYLIP, ANGPTL4, BMP5, ATXN7, TAF7, SNRNP70, DCN, NDUFA13, PDGFRA, TNC, TMSB15B, TERF2IP, IGFBP3, SERPINF1, COL1A1, APOC1, PTGS2, CORO1C, GADD45B, TAF9, TMEM176B, SPRY1, NEPRO, ID2, IFI35, SLX1B…	11197, 1831, 6590, 4054, 6598, 7538, 91851, 57489, 1545, 51474, 4035, 665, 26022, 4192, 7132, 861, 1191, 860, 1028, 1958, 5789, 6662, 4853, 548593, 2192, 1281, 7057, 3491, 348, 29116, 51129, 653, 6314, 6879, 6625, 1634, 51079, 5156, 3371, 286527, 54386, 3486, 5176, 1277, 341, 5743, 23603, 4616, 6880, 28959, 10252, 25871, 3398, 3430, 79008, 2621, 29103, 10363, 9168, 10428, 55365, 6422, 6387, 1385,…
positive regulation of fat cell differentiation	GO:0045600	1.73858e-06	n/a	7	0.577249	66	WIF1, ZFP36, RARRES2, PTGS2, ID2, SFRP1, CREB1	11197, 7538, 5919, 5743, 3398, 6422, 1385
respiratory system development	GO:0060541	1.77026e-06	n/a	11	1.77548	203	LTBP3, ALDH1A3, HSPB11, FGF7, SOX9, PDGFRA, TNC, SPRY1, CREB1, ERRFI1, RBPJ	4054, 220, 51668, 2252, 6662, 5156, 3371, 10252, 1385, 54206, 3516
transforming growth factor beta production	GO:0071604	1.90482e-06	n/a	6	0.376087	43	LTBP3, LUM, FN1, THBS1, PTGS2, CREB1	4054, 4060, 2335, 7057, 5743, 1385
cellular response to BMP stimulus	GO:0071773	1.94062e-06	n/a	10	1.44312	165	CHRDL1, RUNX2, EGR1, SOX9, NOTCH2, CCN1, BMP5, SFRP1, FBN1, RBPJ	91851, 860, 1958, 6662, 4853, 3491, 653, 6422, 2200, 3516
response to BMP	GO:0071772	1.94062e-06	n/a	10	1.44312	165	CHRDL1, RUNX2, EGR1, SOX9, NOTCH2, CCN1, BMP5, SFRP1, FBN1, RBPJ	91851, 860, 1958, 6662, 4853, 3491, 653, 6422, 2200, 3516
regulation of protein modification process	GO:0031399	2.07533e-06	n/a	32	13.1543	1504	SMARCB1, MOB1A, LRP1, TNFRSF1A, FGF7, CLU, CDKN1C, FN1, EGR1, SOX9, FBLN1, THBS1, CCN1, APOE, BMP5, TAF7, DDR2, TERF2IP, IGFBP3, RARRES2, PTGS2, CORO1C, GADD45B, SPRY1, NNMT, GAS6, HMG20A, SFRP1, ERRFI1, NELFE, LEPR, DBI	6598, 55233, 4035, 7132, 2252, 1191, 1028, 2335, 1958, 6662, 2192, 7057, 3491, 348, 653, 6879, 4921, 54386, 3486, 5919, 5743, 23603, 4616, 10252, 4837, 2621, 10363, 6422, 54206, 7936, 3953, 1622
regulation of biomineral tissue development	GO:0070167	2.15484e-06	n/a	8	0.848381	97	LTBP3, SOX9, CCN1, MGP, DDR2, BGLAP, GAS6, OMD	4054, 6662, 3491, 4256, 4921, 632, 2621, 4958
positive regulation of cellular metabolic process	GO:0031325	2.32229e-06	n/a	52	27.7517	3173	MORF4L2, SMARCB1, ZFP36, MOB1A, LUM, LRP1, BNIP3L, MDK, TNFRSF1A, FGF7, RUNX1, CLU, RUNX2, CDKN1C, FN1, EGR1, SOX9, PMF1, SLX1A, FBLN1, THBS1, CCN1, APOE, PRPF6, TRA2A, BMP5, TAF7, SNRNP70, DCN, DDR2, NDUFA13, PDGFRA, TERF2IP, COL1A1, APOC1, RARRES2, PTGS2, DCXR, TAF9, NNMT, PCOLCE, ID2, SLX1B, GAS6, TF, GTF2F1, SFRP1, CREB1, NELFE, LEPR, ANXA1, RBPJ	9643, 6598, 7538, 55233, 4060, 4035, 665, 4192, 7132, 2252, 861, 1191, 860, 1028, 2335, 1958, 6662, 11243, 548593, 2192, 7057, 3491, 348, 24148, 29896, 653, 6879, 6625, 1634, 4921, 51079, 5156, 54386, 1277, 341, 5919, 5743, 51181, 6880, 4837, 5118, 3398, 79008, 2621, 7018, 2962, 6422, 1385, 7936, 3953, 301, 3516
developmental growth	GO:0048589	2.48086e-06	n/a	19	5.47512	626	LRP1, MDK, FGF7, RUNX1, FN1, SOX9, NOTCH2, APOE, SORBS2, LY6E, DDR2, TNC, SPRY1, SFRP1, CXCL12, CREB1, LEPR, ANXA1, RBPJ	4035, 4192, 2252, 861, 2335, 6662, 4853, 348, 8470, 4061, 4921, 3371, 10252, 6422, 6387, 1385, 3953, 301, 3516
regulation of biomineralization	GO:0110149	2.5152e-06	n/a	8	0.865874	99	LTBP3, SOX9, CCN1, MGP, DDR2, BGLAP, GAS6, OMD	4054, 6662, 3491, 4256, 4921, 632, 2621, 4958
positive regulation of macromolecule metabolic process	GO:0010604	3.00011e-06	n/a	54	29.5709	3381	MORF4L2, SMARCB1, ZFP36, MOB1A, S100A13, CYP1B1, LUM, LRP1, MDK, TNFRSF1A, FGF7, RUNX1, CLU, FUBP1, RUNX2, CDKN1C, FN1, EGR1, SOX9, PMF1, SLX1A, FBLN1, THBS1, CCN1, APOE, PRPF6, MYLIP, STX5, TRA2A, BMP5, TAF7, SNRNP70, DCN, DDR2, NDUFA13, TNC, TERF2IP, COL1A1, RARRES2, PTGS2, TAF9, NNMT, PCOLCE, ID2, SLX1B, GAS6, TF, GTF2F1, SFRP1, CREB1, NELFE, LEPR, ANXA1, RBPJ	9643, 6598, 7538, 55233, 6284, 1545, 4060, 4035, 4192, 7132, 2252, 861, 1191, 8880, 860, 1028, 2335, 1958, 6662, 11243, 548593, 2192, 7057, 3491, 348, 24148, 29116, 6811, 29896, 653, 6879, 6625, 1634, 4921, 51079, 3371, 54386, 1277, 5919, 5743, 6880, 4837, 5118, 3398, 79008, 2621, 7018, 2962, 6422, 1385, 7936, 3953, 301, 3516
negative regulation of leukocyte differentiation	GO:1902106	3.15111e-06	n/a	8	0.892112	102	MDK, RUNX1, TMEM176B, ID2, TMEM176A, SFRP1, ANXA1, FBN1	4192, 861, 28959, 3398, 55365, 6422, 301, 2200
response to mechanical stimulus	GO:0009612	3.23274e-06	n/a	11	1.88918	216	MDK, TNFRSF1A, SOX9, COL3A1, THBS1, DCN, TNC, COL1A1, BGLAP, PTGS2, CXCL12	4192, 7132, 6662, 1281, 7057, 1634, 3371, 1277, 632, 5743, 6387
lung development	GO:0030324	3.64942e-06	n/a	10	1.54808	177	LTBP3, HSPB11, FGF7, SOX9, PDGFRA, TNC, SPRY1, CREB1, ERRFI1, RBPJ	4054, 51668, 2252, 6662, 5156, 3371, 10252, 1385, 54206, 3516
regulation of phosphate metabolic process	GO:0019220	3.81919e-06	n/a	30	12.2184	1397	MOB1A, LRP1, TNFRSF1A, FGF7, CLU, CDKN1C, FN1, EGR1, SOX9, FBLN1, THBS1, CCN1, APOE, BMP5, TAF7, DDR2, PDGFRA, TERF2IP, IGFBP3, APOC1, RARRES2, PTGS2, CORO1C, GADD45B, SPRY1, GAS6, TF, SFRP1, ERRFI1, LEPR	55233, 4035, 7132, 2252, 1191, 1028, 2335, 1958, 6662, 2192, 7057, 3491, 348, 653, 6879, 4921, 5156, 54386, 3486, 341, 5919, 5743, 23603, 4616, 10252, 2621, 7018, 6422, 54206, 3953
regulation of phosphorus metabolic process	GO:0051174	3.81919e-06	n/a	30	12.2184	1397	MOB1A, LRP1, TNFRSF1A, FGF7, CLU, CDKN1C, FN1, EGR1, SOX9, FBLN1, THBS1, CCN1, APOE, BMP5, TAF7, DDR2, PDGFRA, TERF2IP, IGFBP3, APOC1, RARRES2, PTGS2, CORO1C, GADD45B, SPRY1, GAS6, TF, SFRP1, ERRFI1, LEPR	55233, 4035, 7132, 2252, 1191, 1028, 2335, 1958, 6662, 2192, 7057, 3491, 348, 653, 6879, 4921, 5156, 54386, 3486, 341, 5919, 5743, 23603, 4616, 10252, 2621, 7018, 6422, 54206, 3953
positive regulation of cell population proliferation	GO:0008284	4.0728e-06	n/a	24	8.50131	972	LTBP3, S100A13, MDK, FGF7, VCAM1, RUNX2, FN1, EGR1, SOX9, NOTCH2, THBS1, CCN1, BMP5, DDR2, PDGFRA, TNC, PTGS2, ID2, GAS6, SFRP1, CXCL12, CLEC11A, ANXA1, RBPJ	4054, 6284, 4192, 2252, 7412, 860, 2335, 1958, 6662, 4853, 7057, 3491, 653, 4921, 5156, 3371, 5743, 3398, 2621, 6422, 6387, 6320, 301, 3516
response to oxygen-containing compound	GO:1901700	4.09497e-06	n/a	34	14.9385	1708	SLPI, MBD4, SMARCB1, ZFP36, CYP1B1, LRP1, VCAM1, CLU, EGR1, SOX9, THBS1, COL6A1, APOE, CES1, LY6E, COL1A2, DCN, NDUFA13, PDGFRA, TNC, SERPINF1, COL6A2, COL1A1, BGLAP, RARRES2, PTGS2, GAS6, SFRP1, CXCL12, CREB1, ERRFI1, ANXA1, FBN1, DUOX2	6590, 8930, 6598, 7538, 1545, 4035, 7412, 1191, 1958, 6662, 7057, 1291, 348, 1066, 4061, 1278, 1634, 51079, 5156, 3371, 5176, 1292, 1277, 632, 5919, 5743, 2621, 6422, 6387, 1385, 54206, 301, 2200, 50506
negative regulation of hemopoiesis	GO:1903707	4.20726e-06	n/a	8	0.927097	106	MDK, RUNX1, TMEM176B, ID2, TMEM176A, SFRP1, ANXA1, FBN1	4192, 861, 28959, 3398, 55365, 6422, 301, 2200
neurogenesis	GO:0022008	4.30719e-06	n/a	33	14.2913	1634	CHL1, LRP1, TMEM98, MDK, NAV2, NCAM2, VCAM1, RUNX1, CLU, RUNX2, FN1, PTPRD, SOX9, NOTCH2, COL3A1, OBSL1, APOE, MYLIP, BMP5, TNC, SERPINF1, NEPRO, ID2, GAS6, CDH11, HMG20A, SFRP1, CXCL12, CREB1, MXRA8, LEPR, ANXA1, RBPJ	10752, 4035, 26022, 4192, 89797, 4685, 7412, 861, 1191, 860, 2335, 5789, 6662, 4853, 1281, 23363, 348, 29116, 653, 3371, 5176, 25871, 3398, 2621, 1009, 10363, 6422, 6387, 1385, 54587, 3953, 301, 3516
positive regulation of nitrogen compound metabolic process	GO:0051173	4.3107e-06	n/a	49	25.9762	2970	MORF4L2, SMARCB1, ZFP36, MOB1A, LUM, LRP1, MDK, TNFRSF1A, FGF7, RUNX1, CLU, RUNX2, CDKN1C, FN1, EGR1, SOX9, PMF1, SLX1A, FBLN1, THBS1, CCN1, APOE, PRPF6, MYLIP, STX5, TRA2A, BMP5, TAF7, SNRNP70, DCN, DDR2, NDUFA13, TERF2IP, COL1A1, RARRES2, PTGS2, TAF9, NNMT, PCOLCE, ID2, SLX1B, GAS6, TF, GTF2F1, SFRP1, CREB1, NELFE, LEPR, RBPJ	9643, 6598, 7538, 55233, 4060, 4035, 4192, 7132, 2252, 861, 1191, 860, 1028, 2335, 1958, 6662, 11243, 548593, 2192, 7057, 3491, 348, 24148, 29116, 6811, 29896, 653, 6879, 6625, 1634, 4921, 51079, 54386, 1277, 5919, 5743, 6880, 4837, 5118, 3398, 79008, 2621, 7018, 2962, 6422, 1385, 7936, 3953, 3516
respiratory tube development	GO:0030323	4.45478e-06	n/a	10	1.58306	181	LTBP3, HSPB11, FGF7, SOX9, PDGFRA, TNC, SPRY1, CREB1, ERRFI1, RBPJ	4054, 51668, 2252, 6662, 5156, 3371, 10252, 1385, 54206, 3516
regulation of bone remodeling	GO:0046850	5.31103e-06	n/a	6	0.446056	51	LTBP3, MDK, BGLAP, TF, SFRP1, LEPR	4054, 4192, 632, 7018, 6422, 3953
mononuclear cell differentiation	GO:1903131	5.38741e-06	n/a	15	3.73463	427	TMEM98, MDK, VCAM1, RUNX1, RUNX2, EGR1, NOTCH2, TMEM176B, ID2, GAS6, TMEM176A, SFRP1, LEPR, ANXA1, RBPJ	26022, 4192, 7412, 861, 860, 1958, 4853, 28959, 3398, 2621, 55365, 6422, 3953, 301, 3516
regulation of bone mineralization	GO:0030500	5.40182e-06	n/a	7	0.682204	78	LTBP3, SOX9, CCN1, MGP, DDR2, BGLAP, OMD	4054, 6662, 3491, 4256, 4921, 632, 4958
movement of cell or subcellular component	GO:0006928	5.92435e-06	n/a	39	18.7344	2142	CHL1, CYP1B1, LIMA1, LRP1, MDK, HSPB11, FGF7, VCAM1, FN1, SOX9, NOTCH2, FBLN1, COL3A1, THBS1, CCN1, APOE, TNFAIP6, BMP5, DCN, ENPEP, DDR2, PDGFRA, KTN1, TMSB15B, KIF27, IGFBP3, SERPINF1, COL1A1, RARRES2, PTGS2, CORO1C, DYNC1I2, GAS6, TF, TMSB10, SFRP1, CXCL12, ANXA1, DUOX2	10752, 1545, 51474, 4035, 4192, 51668, 2252, 7412, 2335, 6662, 4853, 2192, 1281, 7057, 3491, 348, 7130, 653, 1634, 2028, 4921, 5156, 3895, 286527, 55582, 3486, 5176, 1277, 5919, 5743, 23603, 1781, 2621, 7018, 9168, 6422, 6387, 301, 50506
positive regulation of cellular process	GO:0048522	6.20281e-06	n/a	76	49.0487	5608	WIF1, MORF4L2, LTBP3, SMARCB1, ZFP36, ALDH1A3, MOB1A, S100A13, CYP1B1, LUM, NOTCH2NLC, LRP1, BNIP3L, MDK, TNFRSF1A, FGF7, VCAM1, RUNX1, CLU, RUNX2, CDKN1C, FN1, EGR1, PTPRD, SOX9, NOTCH2, PMF1, SLX1A, FBLN1, COL3A1, THBS1, OBSL1, CCN1, APOE, PRPF6, TNFAIP6, TRA2A, BMP5, TAF7, SNRNP70, DCN, DDR2, NDUFA13, PDGFRA, TNC, TMSB15B, TERF2IP, IGFBP3, SERPINF1, COL1A1, APOC1, RARRES2, PTGS2, DCXR, CORO1C,…	11197, 9643, 4054, 6598, 7538, 220, 55233, 6284, 1545, 4060, 100996717, 4035, 665, 4192, 7132, 2252, 7412, 861, 1191, 860, 1028, 2335, 1958, 5789, 6662, 4853, 11243, 548593, 2192, 1281, 7057, 23363, 3491, 348, 24148, 7130, 29896, 653, 6879, 6625, 1634, 4921, 51079, 5156, 3371, 286527, 54386, 3486, 5176, 1277, 341, 5919, 5743, 51181, 23603, 4616, 6880, 10252, 4837, 25871, 5118, 3398, 3430, 79008, …
cellular response to heparin	GO:0071504	6.48527e-06	n/a	3	0.043731	5	EGR1, SOX9, SFRP1	1958, 6662, 6422
cartilage development	GO:0051216	6.84971e-06	n/a	10	1.66178	190	LTBP3, LUM, MDK, RUNX1, RUNX2, SOX9, CCN1, BMP5, MGP, COL1A1	4054, 4060, 4192, 861, 860, 6662, 3491, 653, 4256, 1277
growth	GO:0040007	6.90722e-06	n/a	23	8.16895	934	MORF4L2, LRP1, MDK, FGF7, RUNX1, FN1, SOX9, NOTCH2, APOE, SORBS2, LY6E, DDR2, NDUFA13, TNC, SPRY1, GAS6, SELENOP, SFRP1, CXCL12, CREB1, LEPR, ANXA1, RBPJ	9643, 4035, 4192, 2252, 861, 2335, 6662, 4853, 348, 8470, 4061, 4921, 51079, 3371, 10252, 2621, 6414, 6422, 6387, 1385, 3953, 301, 3516
regulation of leukocyte differentiation	GO:1902105	7.03142e-06	n/a	12	2.45768	281	MDK, RUNX1, NOTCH2, BGLAP, TMEM176B, ID2, GAS6, TMEM176A, SFRP1, CREB1, ANXA1, FBN1	4192, 861, 4853, 632, 28959, 3398, 2621, 55365, 6422, 1385, 301, 2200
response to abiotic stimulus	GO:0009628	7.57745e-06	n/a	26	10.0581	1150	TSC22D3, GTF2H5, BNIP3L, MDK, TNFRSF1A, VCAM1, EGR1, SOX9, COL3A1, THBS1, ANGPTL4, DCN, TNC, SERPINF1, COL1A1, BGLAP, PTGS2, ID2, SFRP1, CXCL12, CREB1, ERRFI1, LZIC, ANXA1, RBPJ, FBXL12	1831, 404672, 665, 4192, 7132, 7412, 1958, 6662, 1281, 7057, 51129, 1634, 3371, 5176, 1277, 632, 5743, 3398, 6422, 6387, 1385, 54206, 84328, 301, 3516, 54850
BMP signaling pathway	GO:0030509	7.74932e-06	n/a	9	1.32942	152	CHRDL1, RUNX2, EGR1, NOTCH2, CCN1, BMP5, SFRP1, FBN1, RBPJ	91851, 860, 1958, 4853, 3491, 653, 6422, 2200, 3516
positive regulation of cell migration	GO:0030335	8.07233e-06	n/a	17	4.87163	557	LRP1, MDK, FGF7, FN1, SOX9, THBS1, CCN1, TNFAIP6, DDR2, PDGFRA, TMSB15B, COL1A1, RARRES2, PTGS2, GAS6, CXCL12, ANXA1	4035, 4192, 2252, 2335, 6662, 7057, 3491, 7130, 4921, 5156, 286527, 1277, 5919, 5743, 2621, 6387, 301
negative regulation of cell differentiation	GO:0045596	8.66753e-06	n/a	19	5.97365	683	LTBP3, ZFP36, TMEM98, MDK, RUNX1, SOX9, FBLN1, BMP5, CORO1C, TMEM176B, SPRY1, NEPRO, ID2, HMG20A, TMEM176A, SFRP1, ANXA1, FBN1, RBPJ	4054, 7538, 26022, 4192, 861, 6662, 2192, 653, 23603, 28959, 10252, 25871, 3398, 10363, 55365, 6422, 301, 2200, 3516
ERK1 and ERK2 cascade	GO:0070371	8.68059e-06	n/a	13	2.94747	337	LRP1, FN1, SOX9, NOTCH2, FBLN1, CCN1, APOE, PDGFRA, SPRY1, GAS6, TF, ERRFI1, NELFE	4035, 2335, 6662, 4853, 2192, 3491, 348, 5156, 10252, 2621, 7018, 54206, 7936
negative regulation of biological process	GO:0048519	9.13212e-06	n/a	77	50.4306	5766	WIF1, TSC22D3, SLPI, MORF4L2, LTBP3, SMARCB1, ZFP36, CHRDL1, ODF2L, CYP1B1, LIMA1, LRP1, BNIP3L, TMEM98, MDK, TNFRSF1A, RUNX1, CLU, RUNX2, CDKN1C, FN1, EGR1, PTPRD, SOX9, NOTCH2, SLX1A, FBLN1, COL3A1, THBS1, CCN1, APOE, MYLIP, TNFAIP6, CES1, LY6E, ANGPTL4, BMP5, ATXN7, TAF7, SNRNP70, DCN, NDUFA13, PDGFRA, TNC, TMSB15B, TERF2IP, IGFBP3, SERPINF1, COL1A1, APOC1, PTGS2, CORO1C, GADD45B, TAF9, TMEM17…	11197, 1831, 6590, 9643, 4054, 6598, 7538, 91851, 57489, 1545, 51474, 4035, 665, 26022, 4192, 7132, 861, 1191, 860, 1028, 2335, 1958, 5789, 6662, 4853, 548593, 2192, 1281, 7057, 3491, 348, 29116, 7130, 1066, 4061, 51129, 653, 6314, 6879, 6625, 1634, 51079, 5156, 3371, 286527, 54386, 3486, 5176, 1277, 341, 5743, 23603, 4616, 6880, 28959, 10252, 25871, 3398, 3430, 79008, 2621, 29103, 10363, 9168, 1…
cellular component organization	GO:0016043	9.22545e-06	n/a	80	53.1769	6080	MORF4L2, GTF2H5, LTBP3, SMARCB1, SNRPD1, PEX16, ALDH1A3, NDUFB8, CHL1, ODF2L, CYP1B1, LIMA1, LUM, LRP1, BNIP3L, MDK, NAV2, HSPB11, NCAM2, TNFRSF1A, FGF7, KLK4, RUNX1, CLU, FN1, ISY1, PTPRD, SOX9, NOTCH2, SLX1A, FBLN1, COL3A1, THBS1, OBSL1, CCN1, APOE, PRPF6, MYLIP, STX5, SORBS2, BMP5, SEC31A, ATXN7, TAF7, COL1A2, DCN, DDR2, NDUFA13, PDGFRA, TNC, TMSB15B, TPP1, TERF2IP, CHD4, MARCKS, KIF27, SERPIN…	9643, 404672, 4054, 6598, 6632, 9409, 220, 4714, 10752, 57489, 1545, 51474, 4060, 4035, 665, 4192, 89797, 51668, 4685, 7132, 2252, 9622, 861, 1191, 2335, 57461, 5789, 6662, 4853, 548593, 2192, 1281, 7057, 23363, 3491, 348, 24148, 29116, 6811, 8470, 653, 22872, 6314, 6879, 1278, 1634, 4921, 51079, 5156, 3371, 286527, 1200, 54386, 1108, 4082, 55582, 5176, 1277, 341, 513, 6066, 6892, 23603, 6880, 10…
urogenital system development	GO:0001655	9.24765e-06	n/a	13	2.96496	339	HSPB11, EGR1, SOX9, NOTCH2, DCN, ENPEP, PDGFRA, TNC, SERPINF1, SPRY1, SFRP1, ANXA1, FBN1	51668, 1958, 6662, 4853, 1634, 2028, 5156, 3371, 5176, 10252, 6422, 301, 2200
cellular response to vitamin	GO:0071295	9.37307e-06	n/a	5	0.288625	33	TNC, COL1A1, BGLAP, GAS6, SFRP1	3371, 1277, 632, 2621, 6422
blood vessel morphogenesis	GO:0048514	9.4118e-06	n/a	19	6.00864	687	CYP1B1, LRP1, MDK, RUNX1, FN1, NOTCH2, THBS1, CCN1, APOE, ANGPTL4, DCN, ENPEP, PDGFRA, SERPINF1, PTGS2, SFRP1, LEPR, ANXA1, RBPJ	1545, 4035, 4192, 861, 2335, 4853, 7057, 3491, 348, 51129, 1634, 2028, 5156, 5176, 5743, 6422, 3953, 301, 3516
negative regulation of developmental process	GO:0051093	9.9056e-06	n/a	23	8.35262	955	LTBP3, ZFP36, TMEM98, MDK, RUNX1, SOX9, FBLN1, THBS1, BMP5, DCN, SERPINF1, CORO1C, TMEM176B, SPRY1, NEPRO, ID2, GAS6, HMG20A, TMEM176A, SFRP1, ANXA1, FBN1, RBPJ	4054, 7538, 26022, 4192, 861, 6662, 2192, 7057, 653, 1634, 5176, 23603, 28959, 10252, 25871, 3398, 2621, 10363, 55365, 6422, 301, 2200, 3516
central nervous system development	GO:0007417	1.02843e-05	n/a	24	8.98235	1027	ALDH1A3, NOTCH2NLC, LRP1, TMEM98, MDK, NAV2, CLU, SOX9, COL3A1, BMP5, VCAN, TPP1, MARCKS, KIF27, PCDH9, PCDH18, ID2, CDH11, SELENOP, SFRP1, CXCL12, CREB1, MXRA8, RBPJ	220, 100996717, 4035, 26022, 4192, 89797, 1191, 6662, 1281, 653, 1462, 1200, 4082, 55582, 5101, 54510, 3398, 1009, 6414, 6422, 6387, 1385, 54587, 3516
response to fibroblast growth factor	GO:0071774	1.05706e-05	n/a	8	1.04954	120	ZFP36, FGF7, RUNX2, THBS1, TNC, COL1A1, SPRY1, SFRP1	7538, 2252, 860, 7057, 3371, 1277, 10252, 6422
cell motility	GO:0048870	1.23705e-05	n/a	33	15.026	1718	CYP1B1, LIMA1, LRP1, MDK, FGF7, VCAM1, FN1, SOX9, FBLN1, COL3A1, THBS1, CCN1, APOE, TNFAIP6, BMP5, DCN, ENPEP, DDR2, PDGFRA, TMSB15B, IGFBP3, SERPINF1, COL1A1, RARRES2, PTGS2, CORO1C, GAS6, TF, TMSB10, SFRP1, CXCL12, ANXA1, DUOX2	1545, 51474, 4035, 4192, 2252, 7412, 2335, 6662, 2192, 1281, 7057, 3491, 348, 7130, 653, 1634, 2028, 4921, 5156, 286527, 3486, 5176, 1277, 5919, 5743, 23603, 2621, 7018, 9168, 6422, 6387, 301, 50506
localization of cell	GO:0051674	1.23705e-05	n/a	33	15.026	1718	CYP1B1, LIMA1, LRP1, MDK, FGF7, VCAM1, FN1, SOX9, FBLN1, COL3A1, THBS1, CCN1, APOE, TNFAIP6, BMP5, DCN, ENPEP, DDR2, PDGFRA, TMSB15B, IGFBP3, SERPINF1, COL1A1, RARRES2, PTGS2, CORO1C, GAS6, TF, TMSB10, SFRP1, CXCL12, ANXA1, DUOX2	1545, 51474, 4035, 4192, 2252, 7412, 2335, 6662, 2192, 1281, 7057, 3491, 348, 7130, 653, 1634, 2028, 4921, 5156, 286527, 3486, 5176, 1277, 5919, 5743, 23603, 2621, 7018, 9168, 6422, 6387, 301, 50506
hemopoiesis	GO:0030097	1.24538e-05	n/a	21	7.27684	832	ZFP36, TMEM98, MDK, VCAM1, RUNX1, RUNX2, EGR1, NOTCH2, PDGFRA, BGLAP, TMEM176B, ID2, GAS6, TF, TMEM176A, SFRP1, CREB1, LEPR, ANXA1, FBN1, RBPJ	7538, 26022, 4192, 7412, 861, 860, 1958, 4853, 5156, 632, 28959, 3398, 2621, 7018, 55365, 6422, 1385, 3953, 301, 2200, 3516
peptide cross-linking	GO:0018149	1.26408e-05	n/a	5	0.306117	35	FN1, COL3A1, THBS1, DCN, ANXA1	2335, 1281, 7057, 1634, 301
negative regulation of response to stimulus	GO:0048585	1.31941e-05	n/a	32	14.3788	1644	WIF1, ZFP36, CHRDL1, LRP1, MDK, TNFRSF1A, CLU, RUNX2, EGR1, PTPRD, SOX9, FBLN1, COL3A1, THBS1, APOE, TNFAIP6, BMP5, DCN, NDUFA13, PDGFRA, IGFBP3, SERPINF1, PTGS2, TAF9, SPRY1, IFI35, GAS6, SFRP1, CXCL12, ERRFI1, ANXA1, FBN1	11197, 7538, 91851, 4035, 4192, 7132, 1191, 860, 1958, 5789, 6662, 2192, 1281, 7057, 348, 7130, 653, 1634, 51079, 5156, 3486, 5176, 5743, 6880, 10252, 3430, 2621, 6422, 6387, 54206, 301, 2200
negative regulation of protein metabolic process	GO:0051248	1.42032e-05	n/a	25	9.787	1119	SLPI, SMARCB1, ZFP36, LRP1, TMEM98, CLU, CDKN1C, FBLN1, THBS1, APOE, TAF7, SNRNP70, TERF2IP, IGFBP3, SERPINF1, PTGS2, CORO1C, GADD45B, TAF9, SPRY1, GAS6, HMG20A, SFRP1, ERRFI1, DBI	6590, 6598, 7538, 4035, 26022, 1191, 1028, 2192, 7057, 348, 6879, 6625, 54386, 3486, 5176, 5743, 23603, 4616, 6880, 10252, 2621, 10363, 6422, 54206, 1622
regulation of protein metabolic process	GO:0051246	1.48993e-05	n/a	43	22.4865	2571	SLPI, SMARCB1, ZFP36, MOB1A, LRP1, TMEM98, TNFRSF1A, FGF7, RUNX1, CLU, CDKN1C, FN1, EGR1, SOX9, FBLN1, THBS1, CCN1, APOE, MYLIP, STX5, BMP5, TAF7, SNRNP70, DDR2, NDUFA13, TERF2IP, IGFBP3, SERPINF1, RARRES2, PTGS2, CORO1C, GADD45B, TAF9, SPRY1, NNMT, PCOLCE, GAS6, HMG20A, SFRP1, ERRFI1, NELFE, LEPR, DBI	6590, 6598, 7538, 55233, 4035, 26022, 7132, 2252, 861, 1191, 1028, 2335, 1958, 6662, 2192, 7057, 3491, 348, 29116, 6811, 653, 6879, 6625, 4921, 51079, 54386, 3486, 5176, 5919, 5743, 23603, 4616, 6880, 10252, 4837, 5118, 2621, 10363, 6422, 54206, 7936, 3953, 1622
connective tissue development	GO:0061448	1.5036e-05	n/a	11	2.22153	254	LTBP3, LUM, MDK, RUNX1, RUNX2, EGR1, SOX9, CCN1, BMP5, MGP, COL1A1	4054, 4060, 4192, 861, 860, 1958, 6662, 3491, 653, 4256, 1277
cellular response to transforming growth factor beta stimulus	GO:0071560	1.5036e-05	n/a	11	2.22153	254	LTBP3, CDKN1C, SOX9, COL3A1, THBS1, COL1A2, COL1A1, SPRY1, SFRP1, CREB1, FBN1	4054, 1028, 6662, 1281, 7057, 1278, 1277, 10252, 6422, 1385, 2200
collagen fibril organization	GO:0030199	1.52367e-05	n/a	6	0.533518	61	CYP1B1, LUM, COL3A1, COL1A2, DDR2, COL1A1	1545, 4060, 1281, 1278, 4921, 1277
endocrine system development	GO:0035270	1.60124e-05	n/a	8	1.11077	127	MDK, SOX9, LY6E, BMP5, PDGFRA, CREB1, ANXA1, RBPJ	4192, 6662, 4061, 653, 5156, 1385, 301, 3516
lung epithelium development	GO:0060428	1.67352e-05	n/a	5	0.323609	37	FGF7, SOX9, CREB1, ERRFI1, RBPJ	2252, 6662, 1385, 54206, 3516
negative regulation of cell motility	GO:2000146	1.69862e-05	n/a	13	3.13989	359	CYP1B1, LRP1, FBLN1, COL3A1, THBS1, APOE, BMP5, DCN, IGFBP3, SERPINF1, CORO1C, SFRP1, CXCL12	1545, 4035, 2192, 1281, 7057, 348, 653, 1634, 3486, 5176, 23603, 6422, 6387
negative regulation of immune system process	GO:0002683	1.71755e-05	n/a	14	3.62093	414	TSC22D3, MDK, RUNX1, SOX9, COL3A1, THBS1, BMP5, TMEM176B, ID2, TMEM176A, SFRP1, CXCL12, ANXA1, FBN1	1831, 4192, 861, 6662, 1281, 7057, 653, 28959, 3398, 55365, 6422, 6387, 301, 2200
regulation of transmembrane receptor protein serine/threonine kinase signaling pathway	GO:0090092	1.73885e-05	n/a	11	2.25652	258	CHRDL1, LRP1, CDKN1C, NOTCH2, THBS1, CCN1, BMP5, SPRY1, SFRP1, FBN1, RBPJ	91851, 4035, 1028, 4853, 7057, 3491, 653, 10252, 6422, 2200, 3516
angiogenesis	GO:0001525	1.81251e-05	n/a	17	5.1865	593	CYP1B1, MDK, RUNX1, FN1, NOTCH2, THBS1, CCN1, ANGPTL4, DCN, ENPEP, PDGFRA, SERPINF1, PTGS2, SFRP1, LEPR, ANXA1, RBPJ	1545, 4192, 861, 2335, 4853, 7057, 3491, 51129, 1634, 2028, 5156, 5176, 5743, 6422, 3953, 301, 3516
response to transforming growth factor beta	GO:0071559	1.868e-05	n/a	11	2.27401	260	LTBP3, CDKN1C, SOX9, COL3A1, THBS1, COL1A2, COL1A1, SPRY1, SFRP1, CREB1, FBN1	4054, 1028, 6662, 1281, 7057, 1278, 1277, 10252, 6422, 1385, 2200
multicellular organismal process	GO:0032501	1.89706e-05	n/a	93	66.4274	7595	LTBP3, SMARCB1, ZFP36, PAPSS1, ALDH1A3, CHRDL1, CHL1, S100A13, CYP1B1, TAGLN, LIMA1, LUM, NOTCH2NLC, SLC16A7, LRP1, TMEM98, MDK, NAV2, HSPB11, NCAM2, TNFRSF1A, FGF7, KLK4, VCAM1, RUNX1, CLU, RUNX2, FN1, EGR1, PTPRD, SOX9, NOTCH2, FBLN1, COL3A1, THBS1, OBSL1, CCN1, COL6A1, APOE, MYLIP, TNFAIP6, SORBS2, LY6E, ANGPTL4, BMP5, ATXN7, VCAN, COL1A2, DCN, ENPEP, MGP, DDR2, PDGFRA, TNC, TPP1, MARCKS, KIF2…	4054, 6598, 7538, 9061, 220, 91851, 10752, 6284, 1545, 6876, 51474, 4060, 100996717, 9194, 4035, 26022, 4192, 89797, 51668, 4685, 7132, 2252, 9622, 7412, 861, 1191, 860, 2335, 1958, 5789, 6662, 4853, 2192, 1281, 7057, 23363, 3491, 1291, 348, 29116, 7130, 8470, 4061, 51129, 653, 6314, 1462, 1278, 1634, 2028, 4256, 4921, 5156, 3371, 1200, 4082, 55582, 5176, 1277, 632, 341, 55788, 5919, 5743, 23603,…
negative regulation of ossification	GO:0030279	1.91352e-05	n/a	5	0.332356	38	LTBP3, MDK, SOX9, SFRP1, RBPJ	4054, 4192, 6662, 6422, 3516
cellular response to oxygen-containing compound	GO:1901701	1.98137e-05	n/a	26	10.6266	1215	SMARCB1, ZFP36, CYP1B1, LRP1, VCAM1, CLU, EGR1, SOX9, COL6A1, CES1, LY6E, COL1A2, NDUFA13, PDGFRA, TNC, SERPINF1, COL1A1, BGLAP, RARRES2, PTGS2, GAS6, SFRP1, CREB1, ERRFI1, ANXA1, FBN1	6598, 7538, 1545, 4035, 7412, 1191, 1958, 6662, 1291, 1066, 4061, 1278, 51079, 5156, 3371, 5176, 1277, 632, 5919, 5743, 2621, 6422, 1385, 54206, 301, 2200
regulation of lipid biosynthetic process	GO:0046890	1.99603e-05	n/a	9	1.4956	171	EGR1, CCN1, APOE, CES1, BMP5, APOC1, PTGS2, CREB1, ANXA1	1958, 3491, 348, 1066, 653, 341, 5743, 1385, 301
negative regulation of cellular component movement	GO:0051271	2.14046e-05	n/a	13	3.20986	367	CYP1B1, LRP1, FBLN1, COL3A1, THBS1, APOE, BMP5, DCN, IGFBP3, SERPINF1, CORO1C, SFRP1, CXCL12	1545, 4035, 2192, 1281, 7057, 348, 653, 1634, 3486, 5176, 23603, 6422, 6387
positive regulation of multicellular organismal process	GO:0051240	2.1926e-05	n/a	29	12.682	1450	S100A13, CYP1B1, LUM, LRP1, MDK, RUNX1, CLU, RUNX2, FN1, EGR1, PTPRD, SOX9, NOTCH2, THBS1, OBSL1, CCN1, APOE, ANGPTL4, SERPINF1, COL1A1, PTGS2, SPRY1, ID2, GAS6, CXCL12, CREB1, LEPR, ANXA1, RBPJ	6284, 1545, 4060, 4035, 4192, 861, 1191, 860, 2335, 1958, 5789, 6662, 4853, 7057, 23363, 3491, 348, 51129, 5176, 1277, 5743, 10252, 3398, 2621, 6387, 1385, 3953, 301, 3516
wound healing	GO:0042060	2.23688e-05	n/a	14	3.70839	424	FN1, NOTCH2, FBLN1, COL3A1, THBS1, CCN1, APOE, DCN, PDGFRA, TNC, COL1A1, GAS6, ANXA1, DUOX2	2335, 4853, 2192, 1281, 7057, 3491, 348, 1634, 5156, 3371, 1277, 2621, 301, 50506
regulation of mesenchymal stem cell differentiation	GO:2000739	2.24065e-05	n/a	3	0.0612234	7	LTBP3, SOX9, PDGFRA	4054, 6662, 5156
response to heparin	GO:0071503	2.24065e-05	n/a	3	0.0612234	7	EGR1, SOX9, SFRP1	1958, 6662, 6422
regulation of hemopoiesis	GO:1903706	2.33046e-05	n/a	13	3.23609	370	ZFP36, MDK, RUNX1, NOTCH2, BGLAP, TMEM176B, ID2, GAS6, TMEM176A, SFRP1, CREB1, ANXA1, FBN1	7538, 4192, 861, 4853, 632, 28959, 3398, 2621, 55365, 6422, 1385, 301, 2200
cell migration	GO:0016477	2.36618e-05	n/a	30	13.4167	1534	CYP1B1, LIMA1, LRP1, MDK, FGF7, VCAM1, FN1, SOX9, COL3A1, THBS1, CCN1, APOE, TNFAIP6, BMP5, DCN, ENPEP, DDR2, PDGFRA, TMSB15B, IGFBP3, SERPINF1, COL1A1, RARRES2, PTGS2, CORO1C, GAS6, TMSB10, SFRP1, CXCL12, ANXA1	1545, 51474, 4035, 4192, 2252, 7412, 2335, 6662, 1281, 7057, 3491, 348, 7130, 653, 1634, 2028, 4921, 5156, 286527, 3486, 5176, 1277, 5919, 5743, 23603, 2621, 9168, 6422, 6387, 301
cellular response to retinoic acid	GO:0071300	2.40503e-05	n/a	6	0.577249	66	SOX9, NDUFA13, TNC, SERPINF1, COL1A1, CREB1	6662, 51079, 3371, 5176, 1277, 1385
hematopoietic or lymphoid organ development	GO:0048534	2.46051e-05	n/a	21	7.61794	871	ZFP36, TMEM98, MDK, VCAM1, RUNX1, RUNX2, EGR1, NOTCH2, PDGFRA, BGLAP, TMEM176B, ID2, GAS6, TF, TMEM176A, SFRP1, CREB1, LEPR, ANXA1, FBN1, RBPJ	7538, 26022, 4192, 7412, 861, 860, 1958, 4853, 5156, 632, 28959, 3398, 2621, 7018, 55365, 6422, 1385, 3953, 301, 2200, 3516
lymphocyte differentiation	GO:0030098	2.60669e-05	n/a	13	3.27108	374	TMEM98, MDK, VCAM1, RUNX1, RUNX2, EGR1, NOTCH2, ID2, GAS6, SFRP1, LEPR, ANXA1, RBPJ	26022, 4192, 7412, 861, 860, 1958, 4853, 3398, 2621, 6422, 3953, 301, 3516
regulation of transforming growth factor beta production	GO:0071634	2.79702e-05	n/a	5	0.358594	41	LUM, FN1, THBS1, PTGS2, CREB1	4060, 2335, 7057, 5743, 1385
regulation of apoptotic process	GO:0042981	2.96788e-05	n/a	29	12.8919	1474	TSC22D3, ZFP36, ALDH1A3, CYP1B1, LRP1, BNIP3L, MDK, TNFRSF1A, CLU, EGR1, SOX9, NOTCH2, THBS1, CCN1, APOE, ANGPTL4, BMP5, NDUFA13, IGFBP3, PTGS2, GADD45B, TAF9, SPRY1, GAS6, CFDP1, SFRP1, CXCL12, CREB1, ANXA1	1831, 7538, 220, 1545, 4035, 665, 4192, 7132, 1191, 1958, 6662, 4853, 7057, 3491, 348, 51129, 653, 51079, 3486, 5743, 4616, 6880, 10252, 2621, 10428, 6422, 6387, 1385, 301
positive regulation of cell death	GO:0010942	3.05851e-05	n/a	17	5.40515	618	ALDH1A3, CYP1B1, LRP1, BNIP3L, TNFRSF1A, CLU, EGR1, NOTCH2, THBS1, CCN1, IGFBP3, PTGS2, GADD45B, SPRY1, SFRP1, CREB1, ANXA1	220, 1545, 4035, 665, 7132, 1191, 1958, 4853, 7057, 3491, 3486, 5743, 4616, 10252, 6422, 1385, 301
positive regulation of response to stimulus	GO:0048584	3.08228e-05	n/a	37	18.6207	2129	C7, SMARCB1, S100A13, CYP1B1, NOTCH2NLC, LRP1, MDK, CFD, TNFRSF1A, CLU, CDKN1C, FN1, SOX9, NOTCH2, COL3A1, THBS1, CCN1, APOE, BMP5, C1S, DCN, PDGFRA, TERF2IP, COL1A1, RARRES2, PTGS2, GADD45B, TAF9, NEPRO, IFI35, GAS6, SFRP1, CXCL12, NELFE, ANXA1, RBPJ, DUOX2	730, 6598, 6284, 1545, 100996717, 4035, 4192, 1675, 7132, 1191, 1028, 2335, 6662, 4853, 1281, 7057, 3491, 348, 653, 716, 1634, 5156, 54386, 1277, 5919, 5743, 4616, 6880, 25871, 3430, 2621, 6422, 6387, 7936, 301, 3516, 50506
gland development	GO:0048732	3.11602e-05	n/a	14	3.82209	437	ALDH1A3, MDK, FGF7, SOX9, NOTCH2, LY6E, PDGFRA, TNC, SERPINF1, ID2, SFRP1, CREB1, ANXA1, RBPJ	220, 4192, 2252, 6662, 4853, 4061, 5156, 3371, 5176, 3398, 6422, 1385, 301, 3516
protein phosphorylation	GO:0006468	3.20852e-05	n/a	30	13.6353	1559	GTF2H5, MOB1A, LRP1, TNFRSF1A, FGF7, CLU, CDKN1C, FN1, EGR1, SOX9, FBLN1, THBS1, CCN1, APOE, BMP5, TAF7, DDR2, PDGFRA, TERF2IP, IGFBP3, RARRES2, PTGS2, CORO1C, GADD45B, SPRY1, GAS6, SFRP1, CREB1, ERRFI1, LEPR	404672, 55233, 4035, 7132, 2252, 1191, 1028, 2335, 1958, 6662, 2192, 7057, 3491, 348, 653, 6879, 4921, 5156, 54386, 3486, 5919, 5743, 23603, 4616, 10252, 2621, 6422, 1385, 54206, 3953
regulation of immune system process	GO:0002682	3.39794e-05	n/a	28	12.3059	1407	TSC22D3, C7, ZFP36, MDK, CFD, VCAM1, RUNX1, CLU, PTPRD, SOX9, NOTCH2, COL3A1, THBS1, APOE, BMP5, C1S, BGLAP, RARRES2, TMEM176B, ID2, IFI35, GAS6, TMEM176A, SFRP1, CXCL12, CREB1, ANXA1, FBN1	1831, 730, 7538, 4192, 1675, 7412, 861, 1191, 5789, 6662, 4853, 1281, 7057, 348, 653, 716, 632, 5919, 28959, 3398, 3430, 2621, 55365, 6422, 6387, 1385, 301, 2200
cellular component organization or biogenesis	GO:0071840	3.4215e-05	n/a	80	54.9261	6280	MORF4L2, GTF2H5, LTBP3, SMARCB1, SNRPD1, PEX16, ALDH1A3, NDUFB8, CHL1, ODF2L, CYP1B1, LIMA1, LUM, LRP1, BNIP3L, MDK, NAV2, HSPB11, NCAM2, TNFRSF1A, FGF7, KLK4, RUNX1, CLU, FN1, ISY1, PTPRD, SOX9, NOTCH2, SLX1A, FBLN1, COL3A1, THBS1, OBSL1, CCN1, APOE, PRPF6, MYLIP, STX5, SORBS2, BMP5, SEC31A, ATXN7, TAF7, COL1A2, DCN, DDR2, NDUFA13, PDGFRA, TNC, TMSB15B, TPP1, TERF2IP, CHD4, MARCKS, KIF27, SERPIN…	9643, 404672, 4054, 6598, 6632, 9409, 220, 4714, 10752, 57489, 1545, 51474, 4060, 4035, 665, 4192, 89797, 51668, 4685, 7132, 2252, 9622, 861, 1191, 2335, 57461, 5789, 6662, 4853, 548593, 2192, 1281, 7057, 23363, 3491, 348, 24148, 29116, 6811, 8470, 653, 22872, 6314, 6879, 1278, 1634, 4921, 51079, 5156, 3371, 286527, 1200, 54386, 1108, 4082, 55582, 5176, 1277, 341, 513, 6066, 6892, 23603, 6880, 10…
anatomical structure formation involved in morphogenesis	GO:0048646	3.54139e-05	n/a	25	10.338	1182	ALDH1A3, CYP1B1, MDK, KLK4, RUNX1, FN1, SOX9, NOTCH2, THBS1, OBSL1, CCN1, COL6A1, ANGPTL4, BMP5, DCN, ENPEP, PDGFRA, SERPINF1, COL1A1, PTGS2, SPRY1, SFRP1, LEPR, ANXA1, RBPJ	220, 1545, 4192, 9622, 861, 2335, 6662, 4853, 7057, 23363, 3491, 1291, 51129, 653, 1634, 2028, 5156, 5176, 1277, 5743, 10252, 6422, 3953, 301, 3516
negative regulation of fibroblast apoptotic process	GO:2000270	3.56187e-05	n/a	3	0.0699696	8	GAS6, CFDP1, SFRP1	2621, 10428, 6422
osteoblast differentiation	GO:0001649	3.58244e-05	n/a	10	2.01163	230	RUNX2, SOX9, CCN1, COL6A1, VCAN, DDR2, TNC, COL1A1, BGLAP, SFRP1	860, 6662, 3491, 1291, 1462, 4921, 3371, 1277, 632, 6422
negative regulation of cellular component organization	GO:0051129	3.61548e-05	n/a	18	6.04362	691	ODF2L, LIMA1, LRP1, TNFRSF1A, CLU, SOX9, SLX1A, THBS1, APOE, MYLIP, ATXN7, TMSB15B, TERF2IP, APOC1, CORO1C, SLX1B, DNAJC15, TMSB10	57489, 51474, 4035, 7132, 1191, 6662, 548593, 7057, 348, 29116, 6314, 286527, 54386, 341, 23603, 79008, 29103, 9168
regulation of cellular protein metabolic process	GO:0032268	3.63885e-05	n/a	40	21.0171	2403	SLPI, SMARCB1, ZFP36, MOB1A, LRP1, TMEM98, TNFRSF1A, FGF7, CLU, CDKN1C, FN1, EGR1, SOX9, FBLN1, THBS1, CCN1, APOE, MYLIP, BMP5, TAF7, DDR2, NDUFA13, TERF2IP, IGFBP3, SERPINF1, RARRES2, PTGS2, CORO1C, GADD45B, TAF9, SPRY1, NNMT, PCOLCE, GAS6, HMG20A, SFRP1, ERRFI1, NELFE, LEPR, DBI	6590, 6598, 7538, 55233, 4035, 26022, 7132, 2252, 1191, 1028, 2335, 1958, 6662, 2192, 7057, 3491, 348, 29116, 653, 6879, 4921, 51079, 54386, 3486, 5176, 5919, 5743, 23603, 4616, 6880, 10252, 4837, 5118, 2621, 10363, 6422, 54206, 7936, 3953, 1622
regulation of epithelial cell proliferation	GO:0050678	4.01935e-05	n/a	13	3.41102	390	ZFP36, MDK, FGF7, CDKN1C, SOX9, NOTCH2, THBS1, APOE, BMP5, SERPINF1, SFRP1, CXCL12, ERRFI1	7538, 4192, 2252, 1028, 6662, 4853, 7057, 348, 653, 5176, 6422, 6387, 54206
epithelial cell proliferation	GO:0050673	4.08381e-05	n/a	14	3.9183	448	ZFP36, MDK, FGF7, CDKN1C, SOX9, NOTCH2, THBS1, APOE, BMP5, SERPINF1, ID2, SFRP1, CXCL12, ERRFI1	7538, 4192, 2252, 1028, 6662, 4853, 7057, 348, 653, 5176, 3398, 6422, 6387, 54206
negative regulation of locomotion	GO:0040013	4.12644e-05	n/a	13	3.41976	391	CYP1B1, LRP1, FBLN1, COL3A1, THBS1, APOE, BMP5, DCN, IGFBP3, SERPINF1, CORO1C, SFRP1, CXCL12	1545, 4035, 2192, 1281, 7057, 348, 653, 1634, 3486, 5176, 23603, 6422, 6387
response to lipid	GO:0033993	4.1641e-05	n/a	21	7.89782	903	SLPI, MBD4, ZFP36, MDK, VCAM1, CLU, SOX9, THBS1, CES1, TAF7, DCN, NDUFA13, TNC, SERPINF1, COL1A1, BGLAP, PTGS2, SFRP1, CREB1, ERRFI1, ANXA1	6590, 8930, 7538, 4192, 7412, 1191, 6662, 7057, 1066, 6879, 1634, 51079, 3371, 5176, 1277, 632, 5743, 6422, 1385, 54206, 301
regulation of programmed cell death	GO:0043067	4.33677e-05	n/a	29	13.163	1505	TSC22D3, ZFP36, ALDH1A3, CYP1B1, LRP1, BNIP3L, MDK, TNFRSF1A, CLU, EGR1, SOX9, NOTCH2, THBS1, CCN1, APOE, ANGPTL4, BMP5, NDUFA13, IGFBP3, PTGS2, GADD45B, TAF9, SPRY1, GAS6, CFDP1, SFRP1, CXCL12, CREB1, ANXA1	1831, 7538, 220, 1545, 4035, 665, 4192, 7132, 1191, 1958, 6662, 4853, 7057, 3491, 348, 51129, 653, 51079, 3486, 5743, 4616, 6880, 10252, 2621, 10428, 6422, 6387, 1385, 301
negative regulation of cellular protein metabolic process	GO:0032269	4.35083e-05	n/a	23	9.17476	1049	SLPI, SMARCB1, ZFP36, LRP1, TMEM98, CDKN1C, FBLN1, THBS1, APOE, TAF7, TERF2IP, IGFBP3, SERPINF1, PTGS2, CORO1C, GADD45B, TAF9, SPRY1, GAS6, HMG20A, SFRP1, ERRFI1, DBI	6590, 6598, 7538, 4035, 26022, 1028, 2192, 7057, 348, 6879, 54386, 3486, 5176, 5743, 23603, 4616, 6880, 10252, 2621, 10363, 6422, 54206, 1622
positive regulation of transforming growth factor beta production	GO:0071636	4.38719e-05	n/a	4	0.201163	23	LUM, THBS1, PTGS2, CREB1	4060, 7057, 5743, 1385
prostate gland development	GO:0030850	4.43311e-05	n/a	5	0.393579	45	SOX9, TNC, SERPINF1, SFRP1, ANXA1	6662, 3371, 5176, 6422, 301
cellular response to nutrient	GO:0031670	4.43311e-05	n/a	5	0.393579	45	TNC, COL1A1, BGLAP, GAS6, SFRP1	3371, 1277, 632, 2621, 6422
cardiac muscle tissue development	GO:0048738	4.78286e-05	n/a	10	2.0816	238	RUNX1, NOTCH2, OBSL1, SORBS2, LY6E, BMP5, PDGFRA, ID2, CREB1, RBPJ	861, 4853, 23363, 8470, 4061, 653, 5156, 3398, 1385, 3516
response to chemical	GO:0042221	4.80749e-05	n/a	62	39.2529	4488	SLPI, LTBP3, MBD4, SMARCB1, ZFP36, CHRDL1, CHL1, CYP1B1, RNMT, LUM, LRP1, BNIP3L, MDK, TNFRSF1A, FGF7, VCAM1, CLU, RUNX2, CDKN1C, EGR1, SOX9, NOTCH2, COL3A1, THBS1, CCN1, COL6A1, APOE, CES1, LY6E, BMP5, SEC31A, TAF7, COL1A2, DCN, NDUFA13, PDGFRA, TNC, ACAP2, SERPINF1, COL6A2, COL1A1, BGLAP, RARRES2, ATP5F1D, PTGS2, TAF9, SPRY1, NNMT, CMTM8, GAS6, TF, CPNE8, LSP1, SFRP1, CXCL12, CREB1, ERRFI1, LEP…	6590, 4054, 8930, 6598, 7538, 91851, 10752, 1545, 8731, 4060, 4035, 665, 4192, 7132, 2252, 7412, 1191, 860, 1028, 1958, 6662, 4853, 1281, 7057, 3491, 1291, 348, 1066, 4061, 653, 22872, 6879, 1278, 1634, 51079, 5156, 3371, 23527, 5176, 1292, 1277, 632, 5919, 513, 5743, 6880, 10252, 4837, 152189, 2621, 7018, 144402, 4046, 6422, 6387, 1385, 54206, 3953, 301, 2200, 3516, 50506
negative regulation of protein modification process	GO:0031400	5.035e-05	n/a	15	4.52179	517	SMARCB1, LRP1, CDKN1C, FBLN1, APOE, TAF7, TERF2IP, IGFBP3, CORO1C, GADD45B, SPRY1, HMG20A, SFRP1, ERRFI1, DBI	6598, 4035, 1028, 2192, 348, 6879, 54386, 3486, 23603, 4616, 10252, 10363, 6422, 54206, 1622
negative regulation of protein phosphorylation	GO:0001933	5.04536e-05	n/a	12	2.99995	343	LRP1, CDKN1C, FBLN1, APOE, TAF7, TERF2IP, IGFBP3, CORO1C, GADD45B, SPRY1, SFRP1, ERRFI1	4035, 1028, 2192, 348, 6879, 54386, 3486, 23603, 4616, 10252, 6422, 54206
positive regulation of lipid metabolic process	GO:0045834	5.05557e-05	n/a	8	1.30318	149	CCN1, APOE, CES1, PDGFRA, APOC1, PTGS2, CREB1, ANXA1	3491, 348, 1066, 5156, 341, 5743, 1385, 301
negative regulation of cell migration	GO:0030336	5.18865e-05	n/a	12	3.00869	344	CYP1B1, LRP1, COL3A1, THBS1, APOE, BMP5, DCN, IGFBP3, SERPINF1, CORO1C, SFRP1, CXCL12	1545, 4035, 1281, 7057, 348, 653, 1634, 3486, 5176, 23603, 6422, 6387
response to external stimulus	GO:0009605	5.37746e-05	n/a	44	24.4894	2800	SLPI, C7, ZFP36, ALDH1A3, CHL1, LRP1, BNIP3L, MDK, CFD, TNFRSF1A, FGF7, VCAM1, CLU, SOX9, NOTCH2, COL3A1, THBS1, CCN1, APOE, TNFAIP6, C1S, DCN, PDGFRA, TNC, SERPINF1, COL1A1, BGLAP, RARRES2, PTGS2, CMTM8, ID2, IFI35, GAS6, DNAJC15, TF, GTF2F1, LSP1, SFRP1, CXCL12, CREB1, ANXA1, RBPJ, DUOX2, FBXL12	6590, 730, 7538, 220, 10752, 4035, 665, 4192, 1675, 7132, 2252, 7412, 1191, 6662, 4853, 1281, 7057, 3491, 348, 7130, 716, 1634, 5156, 3371, 5176, 1277, 632, 5919, 5743, 152189, 3398, 3430, 2621, 29103, 7018, 2962, 4046, 6422, 6387, 1385, 301, 3516, 50506, 54850
positive regulation of gene expression	GO:0010628	5.40861e-05	n/a	24	9.95318	1138	ZFP36, S100A13, CYP1B1, LUM, LRP1, MDK, FGF7, RUNX1, CLU, FUBP1, RUNX2, FN1, EGR1, SOX9, THBS1, TRA2A, SNRNP70, TNC, PTGS2, ID2, GAS6, CREB1, ANXA1, RBPJ	7538, 6284, 1545, 4060, 4035, 4192, 2252, 861, 1191, 8880, 860, 2335, 1958, 6662, 7057, 29896, 6625, 3371, 5743, 3398, 2621, 1385, 301, 3516
actin cytoskeleton organization	GO:0030036	5.52279e-05	n/a	18	6.24479	714	LIMA1, LRP1, MDK, FGF7, NOTCH2, OBSL1, SORBS2, PDGFRA, TMSB15B, MARCKS, CORO1C, FRMD6, TF, TMSB10, SFRP1, CXCL12, TPM2, ANXA1	51474, 4035, 4192, 2252, 4853, 23363, 8470, 5156, 286527, 4082, 23603, 122786, 7018, 9168, 6422, 6387, 7169, 301
negative regulation of catalytic activity	GO:0043086	5.66252e-05	n/a	19	6.84827	783	SLPI, ZFP36, LRP1, CDKN1C, THBS1, APOE, ANGPTL4, TAF7, SERPINF1, APOC1, PTGS2, CORO1C, GADD45B, SPRY1, GAS6, SFRP1, ERRFI1, LEPR, ANXA1	6590, 7538, 4035, 1028, 7057, 348, 51129, 6879, 5176, 341, 5743, 23603, 4616, 10252, 2621, 6422, 54206, 3953, 301
kidney development	GO:0001822	5.73883e-05	n/a	11	2.57138	294	HSPB11, EGR1, SOX9, NOTCH2, DCN, ENPEP, PDGFRA, SERPINF1, SPRY1, SFRP1, FBN1	51668, 1958, 6662, 4853, 1634, 2028, 5156, 5176, 10252, 6422, 2200
muscle tissue development	GO:0060537	5.90944e-05	n/a	13	3.54221	405	RUNX1, EGR1, SOX9, NOTCH2, OBSL1, SORBS2, LY6E, BMP5, DCN, PDGFRA, ID2, CREB1, RBPJ	861, 1958, 6662, 4853, 23363, 8470, 4061, 653, 1634, 5156, 3398, 1385, 3516
regulation of extracellular matrix organization	GO:1903053	6.08372e-05	n/a	5	0.419818	48	LRP1, TNFRSF1A, RUNX1, SOX9, DDR2	4035, 7132, 861, 6662, 4921
cellular response to fibroblast growth factor stimulus	GO:0044344	6.11461e-05	n/a	7	0.988321	113	ZFP36, FGF7, RUNX2, THBS1, COL1A1, SPRY1, SFRP1	7538, 2252, 860, 7057, 1277, 10252, 6422
regeneration	GO:0031099	6.29517e-05	n/a	9	1.73175	198	CHL1, LRP1, MDK, RUNX1, TNC, NNMT, GAS6, CXCL12, ANXA1	10752, 4035, 4192, 861, 3371, 4837, 2621, 6387, 301
immune system development	GO:0002520	6.35488e-05	n/a	21	8.13397	930	ZFP36, TMEM98, MDK, VCAM1, RUNX1, RUNX2, EGR1, NOTCH2, PDGFRA, BGLAP, TMEM176B, ID2, GAS6, TF, TMEM176A, SFRP1, CREB1, LEPR, ANXA1, FBN1, RBPJ	7538, 26022, 4192, 7412, 861, 860, 1958, 4853, 5156, 632, 28959, 3398, 2621, 7018, 55365, 6422, 1385, 3953, 301, 2200, 3516
dendritic cell differentiation	GO:0097028	6.7275e-05	n/a	5	0.428564	49	NOTCH2, TMEM176B, GAS6, TMEM176A, RBPJ	4853, 28959, 2621, 55365, 3516
negative regulation of cell death	GO:0060548	6.73222e-05	n/a	22	8.79868	1006	TSC22D3, LRP1, BNIP3L, MDK, CLU, SOX9, NOTCH2, THBS1, CCN1, APOE, ANGPTL4, BMP5, NDUFA13, SERPINF1, PTGS2, TAF9, GAS6, CFDP1, SFRP1, CXCL12, CREB1, ANXA1	1831, 4035, 665, 4192, 1191, 6662, 4853, 7057, 3491, 348, 51129, 653, 51079, 5176, 5743, 6880, 2621, 10428, 6422, 6387, 1385, 301
regulation of fibroblast proliferation	GO:0048145	7.19181e-05	n/a	6	0.699696	80	FN1, DDR2, PDGFRA, GAS6, SFRP1, CREB1	2335, 4921, 5156, 2621, 6422, 1385
negative regulation of cell adhesion	GO:0007162	7.51864e-05	n/a	11	2.6501	303	CYP1B1, LRP1, MDK, RUNX1, FBLN1, THBS1, TNC, COL1A1, CORO1C, CXCL12, ANXA1	1545, 4035, 4192, 861, 2192, 7057, 3371, 1277, 23603, 6387, 301
renal system development	GO:0072001	7.51864e-05	n/a	11	2.6501	303	HSPB11, EGR1, SOX9, NOTCH2, DCN, ENPEP, PDGFRA, SERPINF1, SPRY1, SFRP1, FBN1	51668, 1958, 6662, 4853, 1634, 2028, 5156, 5176, 10252, 6422, 2200
actin filament-based process	GO:0030029	7.52879e-05	n/a	19	6.99696	800	LIMA1, LRP1, MDK, FGF7, NOTCH2, OBSL1, SORBS2, PDGFRA, TMSB15B, ACAP2, MARCKS, CORO1C, FRMD6, TF, TMSB10, SFRP1, CXCL12, TPM2, ANXA1	51474, 4035, 4192, 2252, 4853, 23363, 8470, 5156, 286527, 23527, 4082, 23603, 122786, 7018, 9168, 6422, 6387, 7169, 301
intrahepatic bile duct development	GO:0035622	7.60336e-05	n/a	2	0.0174924	2	SOX9, NOTCH2	6662, 4853
fibroblast proliferation	GO:0048144	7.7115e-05	n/a	6	0.708442	81	FN1, DDR2, PDGFRA, GAS6, SFRP1, CREB1	2335, 4921, 5156, 2621, 6422, 1385
regulation of cellular response to growth factor stimulus	GO:0090287	7.97258e-05	n/a	11	2.66759	305	CHRDL1, RUNX2, CDKN1C, NOTCH2, THBS1, CCN1, DCN, SPRY1, SFRP1, FBN1, RBPJ	91851, 860, 1028, 4853, 7057, 3491, 1634, 10252, 6422, 2200, 3516
negative regulation of cellular metabolic process	GO:0031324	8.05847e-05	n/a	41	22.5477	2578	SLPI, SMARCB1, ZFP36, LRP1, TMEM98, RUNX1, CLU, RUNX2, CDKN1C, EGR1, SOX9, NOTCH2, SLX1A, FBLN1, THBS1, APOE, BMP5, TAF7, SNRNP70, NDUFA13, TERF2IP, IGFBP3, SERPINF1, APOC1, PTGS2, CORO1C, GADD45B, TAF9, SPRY1, ID2, SLX1B, GAS6, DNAJC15, HMG20A, SFRP1, CREB1, ERRFI1, NELFE, LEPR, DBI, RBPJ	6590, 6598, 7538, 4035, 26022, 861, 1191, 860, 1028, 1958, 6662, 4853, 548593, 2192, 7057, 348, 653, 6879, 6625, 51079, 54386, 3486, 5176, 341, 5743, 23603, 4616, 6880, 10252, 3398, 79008, 2621, 29103, 10363, 6422, 1385, 54206, 7936, 3953, 1622, 3516
negative regulation of molecular function	GO:0044092	8.11811e-05	n/a	24	10.2156	1168	SLPI, ZFP36, CYP1B1, LRP1, SUMO3, CDKN1C, THBS1, APOE, LY6E, ANGPTL4, TAF7, SERPINF1, APOC1, PTGS2, CORO1C, GADD45B, SPRY1, ID2, GAS6, GTF2F1, SFRP1, ERRFI1, LEPR, ANXA1	6590, 7538, 1545, 4035, 6612, 1028, 7057, 348, 4061, 51129, 6879, 5176, 341, 5743, 23603, 4616, 10252, 3398, 2621, 2962, 6422, 54206, 3953, 301
positive regulation of apoptotic process	GO:0043065	8.37696e-05	n/a	15	4.73169	541	ALDH1A3, CYP1B1, BNIP3L, TNFRSF1A, CLU, NOTCH2, THBS1, CCN1, IGFBP3, PTGS2, GADD45B, SPRY1, SFRP1, CREB1, ANXA1	220, 1545, 665, 7132, 1191, 4853, 7057, 3491, 3486, 5743, 4616, 10252, 6422, 1385, 301
axis elongation	GO:0003401	8.46112e-05	n/a	4	0.236147	27	SOX9, TNC, SPRY1, SFRP1	6662, 3371, 10252, 6422
regulation of cell death	GO:0010941	8.61614e-05	n/a	30	14.3875	1645	TSC22D3, ZFP36, ALDH1A3, CYP1B1, LRP1, BNIP3L, MDK, TNFRSF1A, CLU, EGR1, SOX9, NOTCH2, THBS1, CCN1, APOE, ANGPTL4, BMP5, NDUFA13, IGFBP3, SERPINF1, PTGS2, GADD45B, TAF9, SPRY1, GAS6, CFDP1, SFRP1, CXCL12, CREB1, ANXA1	1831, 7538, 220, 1545, 4035, 665, 4192, 7132, 1191, 1958, 6662, 4853, 7057, 3491, 348, 51129, 653, 51079, 3486, 5176, 5743, 4616, 6880, 10252, 2621, 10428, 6422, 6387, 1385, 301
cell-substrate adhesion	GO:0031589	8.89371e-05	n/a	12	3.18362	364	LRP1, MDK, VCAM1, FN1, FBLN1, COL3A1, THBS1, CCN1, COL1A1, CORO1C, GAS6, SFRP1	4035, 4192, 7412, 2335, 2192, 1281, 7057, 3491, 1277, 23603, 2621, 6422
regulation of myeloid leukocyte differentiation	GO:0002761	8.94958e-05	n/a	7	1.04954	120	RUNX1, NOTCH2, BGLAP, ID2, SFRP1, CREB1, FBN1	861, 4853, 632, 3398, 6422, 1385, 2200
chemotaxis	GO:0006935	9.07075e-05	n/a	16	5.32644	609	CHL1, LRP1, MDK, FGF7, VCAM1, NOTCH2, THBS1, CCN1, PDGFRA, RARRES2, CMTM8, GAS6, LSP1, CXCL12, CREB1, ANXA1	10752, 4035, 4192, 2252, 7412, 4853, 7057, 3491, 5156, 5919, 152189, 2621, 4046, 6387, 1385, 301
myeloid leukocyte differentiation	GO:0002573	9.53193e-05	n/a	9	1.82796	209	RUNX1, NOTCH2, BGLAP, ID2, TF, SFRP1, CREB1, FBN1, RBPJ	861, 4853, 632, 3398, 7018, 6422, 1385, 2200, 3516
taxis	GO:0042330	9.60283e-05	n/a	16	5.35267	612	CHL1, LRP1, MDK, FGF7, VCAM1, NOTCH2, THBS1, CCN1, PDGFRA, RARRES2, CMTM8, GAS6, LSP1, CXCL12, CREB1, ANXA1	10752, 4035, 4192, 2252, 7412, 4853, 7057, 3491, 5156, 5919, 152189, 2621, 4046, 6387, 1385, 301
negative regulation of apoptotic process	GO:0043066	9.96226e-05	n/a	20	7.76663	888	TSC22D3, LRP1, BNIP3L, MDK, CLU, SOX9, NOTCH2, THBS1, CCN1, APOE, ANGPTL4, BMP5, NDUFA13, PTGS2, TAF9, GAS6, CFDP1, SFRP1, CXCL12, ANXA1	1831, 4035, 665, 4192, 1191, 6662, 4853, 7057, 3491, 348, 51129, 653, 51079, 5743, 6880, 2621, 10428, 6422, 6387, 301
mesenchymal stem cell differentiation	GO:0072497	0.000102924	n/a	3	0.0962082	11	LTBP3, SOX9, PDGFRA	4054, 6662, 5156
negative regulation of signal transduction	GO:0009968	0.000104338	n/a	25	11.0552	1264	WIF1, CHRDL1, LRP1, MDK, CLU, RUNX2, EGR1, PTPRD, SOX9, FBLN1, THBS1, APOE, BMP5, DCN, NDUFA13, IGFBP3, PTGS2, TAF9, SPRY1, IFI35, GAS6, SFRP1, CXCL12, ERRFI1, FBN1	11197, 91851, 4035, 4192, 1191, 860, 1958, 5789, 6662, 2192, 7057, 348, 653, 1634, 51079, 3486, 5743, 6880, 10252, 3430, 2621, 6422, 6387, 54206, 2200
regulation of ERK1 and ERK2 cascade	GO:0070372	0.000106114	n/a	11	2.75505	315	LRP1, FN1, NOTCH2, FBLN1, CCN1, APOE, PDGFRA, SPRY1, GAS6, ERRFI1, NELFE	4035, 2335, 4853, 2192, 3491, 348, 5156, 10252, 2621, 54206, 7936
phosphorylation	GO:0016310	0.000109745	n/a	32	16.0318	1833	GTF2H5, PAPSS1, MOB1A, LRP1, TNFRSF1A, FGF7, CLU, CDKN1C, FN1, EGR1, SOX9, FBLN1, THBS1, CCN1, APOE, BMP5, TAF7, DDR2, PDGFRA, TERF2IP, IGFBP3, RARRES2, PTGS2, CORO1C, GADD45B, SPRY1, GAS6, TF, SFRP1, CREB1, ERRFI1, LEPR	404672, 9061, 55233, 4035, 7132, 2252, 1191, 1028, 2335, 1958, 6662, 2192, 7057, 3491, 348, 653, 6879, 4921, 5156, 54386, 3486, 5919, 5743, 23603, 4616, 10252, 2621, 7018, 6422, 1385, 54206, 3953
positive regulation of programmed cell death	GO:0043068	0.000111146	n/a	15	4.85414	555	ALDH1A3, CYP1B1, BNIP3L, TNFRSF1A, CLU, NOTCH2, THBS1, CCN1, IGFBP3, PTGS2, GADD45B, SPRY1, SFRP1, CREB1, ANXA1	220, 1545, 665, 7132, 1191, 4853, 7057, 3491, 3486, 5743, 4616, 10252, 6422, 1385, 301
response to corticosteroid	GO:0031960	0.000112597	n/a	8	1.46062	167	ZFP36, MDK, SERPINF1, COL1A1, BGLAP, PTGS2, ERRFI1, ANXA1	7538, 4192, 5176, 1277, 632, 5743, 54206, 301
negative regulation of lymphocyte differentiation	GO:0045620	0.000117655	n/a	5	0.481041	55	MDK, RUNX1, ID2, SFRP1, ANXA1	4192, 861, 3398, 6422, 301
regulation of cellular component organization	GO:0051128	0.000121181	n/a	37	19.8626	2271	ODF2L, LIMA1, LRP1, BNIP3L, MDK, TNFRSF1A, RUNX1, CLU, FN1, PTPRD, SOX9, NOTCH2, SLX1A, THBS1, OBSL1, APOE, MYLIP, STX5, BMP5, ATXN7, DCN, DDR2, NDUFA13, PDGFRA, TMSB15B, TERF2IP, SERPINF1, APOC1, CORO1C, SLX1B, DNAJC15, TF, TMSB10, SFRP1, CXCL12, CREB1, ANXA1	57489, 51474, 4035, 665, 4192, 7132, 861, 1191, 2335, 5789, 6662, 4853, 548593, 7057, 23363, 348, 29116, 6811, 653, 6314, 1634, 4921, 51079, 5156, 286527, 54386, 5176, 341, 23603, 79008, 29103, 7018, 9168, 6422, 6387, 1385, 301
regulation of anatomical structure morphogenesis	GO:0022603	0.000123517	n/a	21	8.52755	975	CYP1B1, LRP1, MDK, FGF7, RUNX1, RUNX2, FN1, PTPRD, SOX9, FBLN1, THBS1, OBSL1, ANGPTL4, DCN, SERPINF1, CORO1C, SPRY1, CFDP1, SFRP1, CXCL12, ANXA1	1545, 4035, 4192, 2252, 861, 860, 2335, 5789, 6662, 2192, 7057, 23363, 51129, 1634, 5176, 23603, 10252, 10428, 6422, 6387, 301
generation of neurons	GO:0048699	0.000124333	n/a	28	13.2592	1516	CHL1, LRP1, TMEM98, MDK, NCAM2, VCAM1, RUNX1, RUNX2, FN1, PTPRD, SOX9, NOTCH2, COL3A1, OBSL1, APOE, MYLIP, BMP5, TNC, SERPINF1, NEPRO, ID2, GAS6, CDH11, HMG20A, SFRP1, CXCL12, CREB1, RBPJ	10752, 4035, 26022, 4192, 4685, 7412, 861, 860, 2335, 5789, 6662, 4853, 1281, 23363, 348, 29116, 653, 3371, 5176, 25871, 3398, 2621, 1009, 10363, 6422, 6387, 1385, 3516
response to organonitrogen compound	GO:0010243	0.00013409	n/a	22	9.22724	1055	LRP1, VCAM1, EGR1, SOX9, COL6A1, APOE, CES1, COL1A2, PDGFRA, SERPINF1, COL1A1, BGLAP, RARRES2, PTGS2, NNMT, SFRP1, CXCL12, CREB1, ERRFI1, ANXA1, FBN1, DUOX2	4035, 7412, 1958, 6662, 1291, 348, 1066, 1278, 5156, 5176, 1277, 632, 5919, 5743, 4837, 6422, 6387, 1385, 54206, 301, 2200, 50506
skin morphogenesis	GO:0043589	0.000136379	n/a	3	0.104954	12	COL1A2, COL1A1, ERRFI1	1278, 1277, 54206
negative regulation of programmed cell death	GO:0043069	0.000136431	n/a	20	7.9503	909	TSC22D3, LRP1, BNIP3L, MDK, CLU, SOX9, NOTCH2, THBS1, CCN1, APOE, ANGPTL4, BMP5, NDUFA13, PTGS2, TAF9, GAS6, CFDP1, SFRP1, CXCL12, ANXA1	1831, 4035, 665, 4192, 1191, 6662, 4853, 7057, 3491, 348, 51129, 653, 51079, 5743, 6880, 2621, 10428, 6422, 6387, 301
regulation of cell development	GO:0060284	0.000136839	n/a	14	4.39059	502	LRP1, TMEM98, MDK, TNFRSF1A, FN1, PTPRD, NOTCH2, FBLN1, OBSL1, SERPINF1, CORO1C, ID2, CXCL12, FBN1	4035, 26022, 4192, 7132, 2335, 5789, 4853, 2192, 23363, 5176, 23603, 3398, 6387, 2200
Notch signaling pathway	GO:0007219	0.00013811	n/a	8	1.50435	172	NOTCH2NLC, CFD, SOX9, NOTCH2, GMDS, SORBS2, NEPRO, RBPJ	100996717, 1675, 6662, 4853, 2762, 8470, 25871, 3516
negative regulation of phosphate metabolic process	GO:0045936	0.000141741	n/a	13	3.86582	442	LRP1, CDKN1C, FBLN1, APOE, TAF7, TERF2IP, IGFBP3, APOC1, CORO1C, GADD45B, SPRY1, SFRP1, ERRFI1	4035, 1028, 2192, 348, 6879, 54386, 3486, 341, 23603, 4616, 10252, 6422, 54206
response to stress	GO:0006950	0.000142225	n/a	54	33.7691	3861	TSC22D3, SLPI, MORF4L2, GTF2H5, C7, MBD4, ZFP36, CHL1, CYP1B1, LRP1, BNIP3L, MDK, CFD, TNFRSF1A, FGF7, VCAM1, CLU, FN1, EGR1, NOTCH2, SLX1A, FBLN1, COL3A1, THBS1, CCN1, APOE, TNFAIP6, ANGPTL4, C1S, DCN, PDGFRA, TNC, TERF2IP, SERPINF1, COL1A1, RARRES2, PTGS2, GADD45B, TAF9, ID2, IFI35, SLX1B, GAS6, DNAJC15, SELENOP, TF, LSP1, SFRP1, CXCL12, CREB1, ERRFI1, ANXA1, RBPJ, DUOX2	1831, 6590, 9643, 404672, 730, 8930, 7538, 10752, 1545, 4035, 665, 4192, 1675, 7132, 2252, 7412, 1191, 2335, 1958, 4853, 548593, 2192, 1281, 7057, 3491, 348, 7130, 51129, 716, 1634, 5156, 3371, 54386, 5176, 1277, 5919, 5743, 4616, 6880, 3398, 3430, 79008, 2621, 29103, 6414, 7018, 4046, 6422, 6387, 1385, 54206, 301, 3516, 50506
negative regulation of phosphorus metabolic process	GO:0010563	0.000144933	n/a	13	3.87457	443	LRP1, CDKN1C, FBLN1, APOE, TAF7, TERF2IP, IGFBP3, APOC1, CORO1C, GADD45B, SPRY1, SFRP1, ERRFI1	4035, 1028, 2192, 348, 6879, 54386, 3486, 341, 23603, 4616, 10252, 6422, 54206
positive regulation of nucleobase-containing compound metabolic process	GO:0045935	0.000145451	n/a	32	16.2767	1861	MORF4L2, SMARCB1, ZFP36, LUM, MDK, TNFRSF1A, FGF7, RUNX1, RUNX2, CDKN1C, EGR1, SOX9, PMF1, SLX1A, CCN1, APOE, PRPF6, TRA2A, BMP5, TAF7, SNRNP70, DCN, COL1A1, TAF9, ID2, SLX1B, TF, GTF2F1, SFRP1, CREB1, NELFE, RBPJ	9643, 6598, 7538, 4060, 4192, 7132, 2252, 861, 860, 1028, 1958, 6662, 11243, 548593, 3491, 348, 24148, 29896, 653, 6879, 6625, 1634, 1277, 6880, 3398, 79008, 7018, 2962, 6422, 1385, 7936, 3516
regulation of cell-substrate adhesion	GO:0010810	0.000145524	n/a	9	1.93291	221	LRP1, MDK, FN1, FBLN1, THBS1, CCN1, COL1A1, CORO1C, SFRP1	4035, 4192, 2335, 2192, 7057, 3491, 1277, 23603, 6422
positive regulation of RNA metabolic process	GO:0051254	0.000147037	n/a	30	14.8248	1695	MORF4L2, SMARCB1, ZFP36, LUM, MDK, TNFRSF1A, FGF7, RUNX1, RUNX2, CDKN1C, EGR1, SOX9, PMF1, CCN1, APOE, PRPF6, TRA2A, BMP5, TAF7, SNRNP70, DCN, COL1A1, TAF9, ID2, TF, GTF2F1, SFRP1, CREB1, NELFE, RBPJ	9643, 6598, 7538, 4060, 4192, 7132, 2252, 861, 860, 1028, 1958, 6662, 11243, 3491, 348, 24148, 29896, 653, 6879, 6625, 1634, 1277, 6880, 3398, 7018, 2962, 6422, 1385, 7936, 3516
odontogenesis	GO:0042476	0.00014777	n/a	7	1.13701	130	KLK4, RUNX2, COL1A2, PDGFRA, TNC, COL1A1, BGLAP	9622, 860, 1278, 5156, 3371, 1277, 632
response to nitrogen compound	GO:1901698	0.000149986	n/a	23	9.96192	1139	LRP1, VCAM1, EGR1, SOX9, COL6A1, APOE, CES1, LY6E, COL1A2, PDGFRA, SERPINF1, COL1A1, BGLAP, RARRES2, PTGS2, NNMT, SFRP1, CXCL12, CREB1, ERRFI1, ANXA1, FBN1, DUOX2	4035, 7412, 1958, 6662, 1291, 348, 1066, 4061, 1278, 5156, 5176, 1277, 632, 5919, 5743, 4837, 6422, 6387, 1385, 54206, 301, 2200, 50506
negative regulation of phosphorylation	GO:0042326	0.000154113	n/a	12	3.37603	386	LRP1, CDKN1C, FBLN1, APOE, TAF7, TERF2IP, IGFBP3, CORO1C, GADD45B, SPRY1, SFRP1, ERRFI1	4035, 1028, 2192, 348, 6879, 54386, 3486, 23603, 4616, 10252, 6422, 54206
striated muscle tissue development	GO:0014706	0.000154113	n/a	12	3.37603	386	RUNX1, EGR1, NOTCH2, OBSL1, SORBS2, LY6E, BMP5, DCN, PDGFRA, ID2, CREB1, RBPJ	861, 1958, 4853, 23363, 8470, 4061, 653, 1634, 5156, 3398, 1385, 3516
regulation of lipase activity	GO:0060191	0.000156557	n/a	6	0.80465	92	LRP1, CCN1, ANGPTL4, PDGFRA, APOC1, ANXA1	4035, 3491, 51129, 5156, 341, 301
response to cytokine	GO:0034097	0.000162477	n/a	20	8.05525	921	ZFP36, RNMT, TNFRSF1A, VCAM1, EGR1, SOX9, COL3A1, THBS1, NDUFA13, COL1A1, PTGS2, TAF9, GAS6, LSP1, SFRP1, CXCL12, CREB1, LEPR, ANXA1, DUOX2	7538, 8731, 7132, 7412, 1958, 6662, 1281, 7057, 51079, 1277, 5743, 6880, 2621, 4046, 6422, 6387, 1385, 3953, 301, 50506
cell activation	GO:0001775	0.000166117	n/a	22	9.36718	1071	S100A13, LRP1, TMEM98, MDK, VCAM1, RUNX1, CLU, RUNX2, FN1, EGR1, NOTCH2, COL3A1, THBS1, APOE, PDGFRA, ID2, IFI35, GAS6, SFRP1, LEPR, ANXA1, RBPJ	6284, 4035, 26022, 4192, 7412, 861, 1191, 860, 2335, 1958, 4853, 1281, 7057, 348, 5156, 3398, 3430, 2621, 6422, 3953, 301, 3516
response to vitamin	GO:0033273	0.000166156	n/a	6	0.813397	93	TNC, COL1A1, BGLAP, PTGS2, GAS6, SFRP1	3371, 1277, 632, 5743, 2621, 6422
positive regulation of cartilage development	GO:0061036	0.000167562	n/a	4	0.279878	32	MDK, RUNX2, SOX9, CCN1	4192, 860, 6662, 3491
regulation of cellular ketone metabolic process	GO:0010565	0.000170253	n/a	7	1.16324	133	EGR1, SOX9, CES1, BMP5, APOC1, PTGS2, ANXA1	1958, 6662, 1066, 653, 341, 5743, 301
organ growth	GO:0035265	0.000174841	n/a	8	1.55682	178	FGF7, RUNX1, SOX9, SORBS2, LY6E, DDR2, LEPR, RBPJ	2252, 861, 6662, 8470, 4061, 4921, 3953, 3516
osteoclast differentiation	GO:0030316	0.000176215	n/a	6	0.822143	94	NOTCH2, BGLAP, TF, SFRP1, CREB1, FBN1	4853, 632, 7018, 6422, 1385, 2200
negative regulation of nitrogen compound metabolic process	GO:0051172	0.000191238	n/a	38	21.0871	2411	SLPI, SMARCB1, ZFP36, LRP1, TMEM98, RUNX1, CLU, RUNX2, CDKN1C, EGR1, SOX9, NOTCH2, SLX1A, FBLN1, THBS1, APOE, TAF7, SNRNP70, NDUFA13, TERF2IP, IGFBP3, SERPINF1, APOC1, PTGS2, CORO1C, GADD45B, TAF9, SPRY1, ID2, SLX1B, GAS6, HMG20A, SFRP1, CREB1, ERRFI1, NELFE, DBI, RBPJ	6590, 6598, 7538, 4035, 26022, 861, 1191, 860, 1028, 1958, 6662, 4853, 548593, 2192, 7057, 348, 6879, 6625, 51079, 54386, 3486, 5176, 341, 5743, 23603, 4616, 6880, 10252, 3398, 79008, 2621, 10363, 6422, 1385, 54206, 7936, 1622, 3516
regulation of BMP signaling pathway	GO:0030510	0.000197775	n/a	6	0.839635	96	CHRDL1, NOTCH2, CCN1, SFRP1, FBN1, RBPJ	91851, 4853, 3491, 6422, 2200, 3516
response to steroid hormone	GO:0048545	0.00020142	n/a	11	2.96496	339	ZFP36, MDK, THBS1, TAF7, SERPINF1, COL1A1, BGLAP, PTGS2, SFRP1, ERRFI1, ANXA1	7538, 4192, 7057, 6879, 5176, 1277, 632, 5743, 6422, 54206, 301
positive regulation of keratinocyte proliferation	GO:0010838	0.000222758	n/a	3	0.122447	14	MDK, FGF7, NOTCH2	4192, 2252, 4853
regulation of fat cell differentiation	GO:0045598	0.000223525	n/a	7	1.21572	139	WIF1, ZFP36, RARRES2, PTGS2, ID2, SFRP1, CREB1	11197, 7538, 5919, 5743, 3398, 6422, 1385
head development	GO:0060322	0.000225629	n/a	18	6.98821	799	ALDH1A3, NOTCH2NLC, LRP1, MDK, SOX9, COL3A1, BMP5, PDGFRA, KIF27, COL1A1, PCDH9, PCDH18, ID2, SELENOP, SFRP1, CXCL12, CREB1, RBPJ	220, 100996717, 4035, 4192, 6662, 1281, 653, 5156, 55582, 1277, 5101, 54510, 3398, 6414, 6422, 6387, 1385, 3516
positive regulation of cellular biosynthetic process	GO:0031328	0.000238392	n/a	32	16.7227	1912	MORF4L2, SMARCB1, LUM, MDK, TNFRSF1A, FGF7, RUNX1, CLU, RUNX2, CDKN1C, EGR1, SOX9, PMF1, THBS1, CCN1, APOE, PRPF6, BMP5, TAF7, DCN, COL1A1, PTGS2, TAF9, NNMT, ID2, TF, GTF2F1, SFRP1, CREB1, NELFE, ANXA1, RBPJ	9643, 6598, 4060, 4192, 7132, 2252, 861, 1191, 860, 1028, 1958, 6662, 11243, 7057, 3491, 348, 24148, 653, 6879, 1634, 1277, 5743, 6880, 4837, 3398, 7018, 2962, 6422, 1385, 7936, 301, 3516
response to vitamin D	GO:0033280	0.000239047	n/a	4	0.306117	35	TNC, BGLAP, PTGS2, SFRP1	3371, 632, 5743, 6422
regulation of osteoclast differentiation	GO:0045670	0.000242059	n/a	5	0.559757	64	NOTCH2, BGLAP, SFRP1, CREB1, FBN1	4853, 632, 6422, 1385, 2200
response to oxygen levels	GO:0070482	0.000246161	n/a	11	3.03493	347	BNIP3L, VCAM1, EGR1, THBS1, ANGPTL4, COL1A1, PTGS2, SFRP1, CXCL12, CREB1, RBPJ	665, 7412, 1958, 7057, 51129, 1277, 5743, 6422, 6387, 1385, 3516
lipid metabolic process	GO:0006629	0.000246171	n/a	25	11.6849	1336	ALDH1A3, CYP1B1, LIMA1, LRP1, TNFRSF1A, CLU, EGR1, SOX9, PYURF, CCN1, APOE, CES1, ANGPTL4, BMP5, PDGFRA, TPP1, APOC1, RARRES2, PTGS2, ID2, DNAJC15, CREB1, LEPR, ANXA1, DBI	220, 1545, 51474, 4035, 7132, 1191, 1958, 6662, 100996939, 3491, 348, 1066, 51129, 653, 5156, 1200, 341, 5919, 5743, 3398, 29103, 1385, 3953, 301, 1622
regulation of localization	GO:0032879	0.000250736	n/a	42	24.5418	2806	ZFP36, CYP1B1, LRP1, BNIP3L, TMEM98, SUMO3, MDK, TNFRSF1A, FGF7, CLU, FN1, SOX9, FBLN1, COL3A1, THBS1, CCN1, APOE, TNFAIP6, CES1, BMP5, DCN, DDR2, PDGFRA, TMSB15B, IGFBP3, SERPINF1, COL1A1, APOC1, RARRES2, PTGS2, CORO1C, GAS6, REEP5, TF, TMSB10, SFRP1, CXCL12, CREB1, LEPR, ANXA1, DBI, DUOX2	7538, 1545, 4035, 665, 26022, 6612, 4192, 7132, 2252, 1191, 2335, 6662, 2192, 1281, 7057, 3491, 348, 7130, 1066, 653, 1634, 4921, 5156, 286527, 3486, 5176, 1277, 341, 5919, 5743, 23603, 2621, 7905, 7018, 9168, 6422, 6387, 1385, 3953, 301, 1622, 50506
positive regulation of cellular component organization	GO:0051130	0.000251457	n/a	21	8.98235	1027	LRP1, MDK, RUNX1, CLU, FN1, PTPRD, SOX9, SLX1A, OBSL1, APOE, BMP5, DCN, DDR2, SERPINF1, CORO1C, SLX1B, TF, SFRP1, CXCL12, CREB1, ANXA1	4035, 4192, 861, 1191, 2335, 5789, 6662, 548593, 23363, 348, 653, 1634, 4921, 5176, 23603, 79008, 7018, 6422, 6387, 1385, 301
mesenchymal cell differentiation	GO:0048762	0.000252981	n/a	9	2.0816	238	MDK, FN1, SOX9, BMP5, COL1A1, CORO1C, SPRY1, SFRP1, RBPJ	4192, 2335, 6662, 653, 1277, 23603, 10252, 6422, 3516
heart valve development	GO:0003170	0.000260395	n/a	5	0.568503	65	TNFRSF1A, SOX9, NOTCH2, CCN1, RBPJ	7132, 6662, 4853, 3491, 3516
regulation of keratinocyte proliferation	GO:0010837	0.000267104	n/a	4	0.314863	36	ZFP36, MDK, FGF7, NOTCH2	7538, 4192, 2252, 4853
transcription preinitiation complex assembly	GO:0070897	0.000267104	n/a	4	0.314863	36	SMARCB1, TAF7, TAF9, CREB1	6598, 6879, 6880, 1385
response to stimulus	GO:0050896	0.000303087	n/a	101	78.7071	8999	WIF1, TSC22D3, SLPI, MORF4L2, GTF2H5, LTBP3, C7, MBD4, SMARCB1, ZFP36, ALDH1A3, CHRDL1, CHL1, MOB1A, S100A13, CYP1B1, RNMT, LUM, NOTCH2NLC, LRP1, BNIP3L, TMEM98, MDK, HSPB11, CFD, TNFRSF1A, FGF7, VCAM1, CLU, RUNX2, CDKN1C, FN1, EGR1, PTPRD, SOX9, NOTCH2, SLX1A, FBLN1, COL3A1, THBS1, CCN1, COL6A1, APOE, GMDS, TNFAIP6, CES1, SORBS2, LY6E, ANGPTL4, BMP5, SEC31A, TAF7, C1S, COL1A2, DCN, ENPEP, DDR2, …	11197, 1831, 6590, 9643, 404672, 4054, 730, 8930, 6598, 7538, 220, 91851, 10752, 55233, 6284, 1545, 8731, 4060, 100996717, 4035, 665, 26022, 4192, 51668, 1675, 7132, 2252, 7412, 1191, 860, 1028, 2335, 1958, 5789, 6662, 4853, 548593, 2192, 1281, 7057, 3491, 1291, 348, 2762, 7130, 1066, 8470, 4061, 51129, 653, 22872, 6879, 716, 1278, 1634, 2028, 4921, 51079, 5156, 3371, 54386, 23527, 3486, 5176, 12…
negative regulation of cell-substrate adhesion	GO:0010812	0.000321773	n/a	5	0.594742	68	LRP1, FBLN1, THBS1, COL1A1, CORO1C	4035, 2192, 7057, 1277, 23603
gliogenesis	GO:0042063	0.000326136	n/a	10	2.63261	301	LRP1, TMEM98, MDK, CLU, SOX9, ID2, CREB1, MXRA8, LEPR, ANXA1	4035, 26022, 4192, 1191, 6662, 3398, 1385, 54587, 3953, 301
response to glucocorticoid	GO:0051384	0.000327898	n/a	7	1.29444	148	ZFP36, MDK, SERPINF1, BGLAP, PTGS2, ERRFI1, ANXA1	7538, 4192, 5176, 632, 5743, 54206, 301
neuron differentiation	GO:0030182	0.000340398	n/a	25	11.9386	1365	CHL1, LRP1, MDK, NCAM2, VCAM1, RUNX1, RUNX2, FN1, PTPRD, SOX9, NOTCH2, OBSL1, APOE, MYLIP, BMP5, TNC, SERPINF1, NEPRO, ID2, CDH11, HMG20A, SFRP1, CXCL12, CREB1, RBPJ	10752, 4035, 4192, 4685, 7412, 861, 860, 2335, 5789, 6662, 4853, 23363, 348, 29116, 653, 3371, 5176, 25871, 3398, 1009, 10363, 6422, 6387, 1385, 3516
positive regulation of biosynthetic process	GO:0009891	0.000342197	n/a	32	17.0638	1951	MORF4L2, SMARCB1, LUM, MDK, TNFRSF1A, FGF7, RUNX1, CLU, RUNX2, CDKN1C, EGR1, SOX9, PMF1, THBS1, CCN1, APOE, PRPF6, BMP5, TAF7, DCN, COL1A1, PTGS2, TAF9, NNMT, ID2, TF, GTF2F1, SFRP1, CREB1, NELFE, ANXA1, RBPJ	9643, 6598, 4060, 4192, 7132, 2252, 861, 1191, 860, 1028, 1958, 6662, 11243, 7057, 3491, 348, 24148, 653, 6879, 1634, 1277, 5743, 6880, 4837, 3398, 7018, 2962, 6422, 1385, 7936, 301, 3516
negative regulation of cell communication	GO:0010648	0.000344151	n/a	25	11.9473	1366	WIF1, CHRDL1, LRP1, MDK, CLU, RUNX2, EGR1, PTPRD, SOX9, FBLN1, THBS1, APOE, BMP5, DCN, NDUFA13, IGFBP3, PTGS2, TAF9, SPRY1, IFI35, GAS6, SFRP1, CXCL12, ERRFI1, FBN1	11197, 91851, 4035, 4192, 1191, 860, 1958, 5789, 6662, 2192, 7057, 348, 653, 1634, 51079, 3486, 5743, 6880, 10252, 3430, 2621, 6422, 6387, 54206, 2200
ovulation cycle	GO:0042698	0.000344485	n/a	5	0.603488	69	MDK, EGR1, PDGFRA, SERPINF1, ANXA1	4192, 1958, 5156, 5176, 301
negative regulation of signaling	GO:0023057	0.00035563	n/a	25	11.9735	1369	WIF1, CHRDL1, LRP1, MDK, CLU, RUNX2, EGR1, PTPRD, SOX9, FBLN1, THBS1, APOE, BMP5, DCN, NDUFA13, IGFBP3, PTGS2, TAF9, SPRY1, IFI35, GAS6, SFRP1, CXCL12, ERRFI1, FBN1	11197, 91851, 4035, 4192, 1191, 860, 1958, 5789, 6662, 2192, 7057, 348, 653, 1634, 51079, 3486, 5743, 6880, 10252, 3430, 2621, 6422, 6387, 54206, 2200
response to retinoic acid	GO:0032526	0.0003563	n/a	6	0.935843	107	SOX9, NDUFA13, TNC, SERPINF1, COL1A1, CREB1	6662, 51079, 3371, 5176, 1277, 1385
regulation of signal transduction	GO:0009966	0.000364865	n/a	43	25.7838	2948	WIF1, SMARCB1, CHRDL1, S100A13, CYP1B1, NOTCH2NLC, LRP1, MDK, TNFRSF1A, CLU, RUNX2, CDKN1C, FN1, EGR1, PTPRD, SOX9, NOTCH2, FBLN1, COL3A1, THBS1, CCN1, APOE, LY6E, BMP5, DCN, NDUFA13, PDGFRA, TERF2IP, IGFBP3, COL1A1, PTGS2, GADD45B, TAF9, SPRY1, NEPRO, IFI35, GAS6, SFRP1, CXCL12, ERRFI1, NELFE, FBN1, RBPJ	11197, 6598, 91851, 6284, 1545, 100996717, 4035, 4192, 7132, 1191, 860, 1028, 2335, 1958, 5789, 6662, 4853, 2192, 1281, 7057, 3491, 348, 4061, 653, 1634, 51079, 5156, 54386, 3486, 1277, 5743, 4616, 6880, 10252, 25871, 3430, 2621, 6422, 6387, 54206, 7936, 2200, 3516
regulation of response to stimulus	GO:0048583	0.000371028	n/a	53	34.1627	3906	WIF1, C7, SMARCB1, ZFP36, CHRDL1, S100A13, CYP1B1, NOTCH2NLC, LRP1, MDK, CFD, TNFRSF1A, CLU, RUNX2, CDKN1C, FN1, EGR1, PTPRD, SOX9, NOTCH2, FBLN1, COL3A1, THBS1, CCN1, APOE, TNFAIP6, LY6E, BMP5, C1S, DCN, NDUFA13, PDGFRA, TERF2IP, IGFBP3, SERPINF1, COL1A1, BGLAP, RARRES2, PTGS2, GADD45B, TAF9, SPRY1, NEPRO, IFI35, GAS6, SFRP1, CXCL12, ERRFI1, NELFE, ANXA1, FBN1, RBPJ, DUOX2	11197, 730, 6598, 7538, 91851, 6284, 1545, 100996717, 4035, 4192, 1675, 7132, 1191, 860, 1028, 2335, 1958, 5789, 6662, 4853, 2192, 1281, 7057, 3491, 348, 7130, 4061, 653, 716, 1634, 51079, 5156, 54386, 3486, 5176, 1277, 632, 5919, 5743, 4616, 6880, 10252, 25871, 3430, 2621, 6422, 6387, 54206, 7936, 301, 2200, 3516, 50506
reproductive structure development	GO:0048608	0.000371062	n/a	12	3.71714	425	SOX9, NOTCH2, CCN1, BMP5, DCN, PDGFRA, TNC, SERPINF1, PTGS2, SFRP1, ANXA1, RBPJ	6662, 4853, 3491, 653, 1634, 5156, 3371, 5176, 5743, 6422, 301, 3516
response to hypoxia	GO:0001666	0.000381091	n/a	10	2.68508	307	BNIP3L, VCAM1, EGR1, THBS1, ANGPTL4, PTGS2, SFRP1, CXCL12, CREB1, RBPJ	665, 7412, 1958, 7057, 51129, 5743, 6422, 6387, 1385, 3516
cellular response to nitrogen compound	GO:1901699	0.000390162	n/a	16	6.06112	693	LRP1, VCAM1, EGR1, SOX9, COL6A1, LY6E, COL1A2, PDGFRA, COL1A1, BGLAP, RARRES2, PTGS2, SFRP1, CREB1, ERRFI1, FBN1	4035, 7412, 1958, 6662, 1291, 4061, 1278, 5156, 1277, 632, 5919, 5743, 6422, 1385, 54206, 2200
reproductive system development	GO:0061458	0.000395207	n/a	12	3.74337	428	SOX9, NOTCH2, CCN1, BMP5, DCN, PDGFRA, TNC, SERPINF1, PTGS2, SFRP1, ANXA1, RBPJ	6662, 4853, 3491, 653, 1634, 5156, 3371, 5176, 5743, 6422, 301, 3516
estrous cycle	GO:0044849	0.000408188	n/a	3	0.148685	17	MDK, EGR1, ANXA1	4192, 1958, 301
transforming growth factor beta receptor signaling pathway	GO:0007179	0.000410997	n/a	8	1.76673	202	LTBP3, CDKN1C, COL3A1, THBS1, COL1A2, SPRY1, CREB1, FBN1	4054, 1028, 1281, 7057, 1278, 10252, 1385, 2200
positive regulation of response to wounding	GO:1903036	0.000419938	n/a	5	0.629726	72	LRP1, MDK, THBS1, ANXA1, DUOX2	4035, 4192, 7057, 301, 50506
negative regulation of hydrolase activity	GO:0051346	0.000424186	n/a	11	3.23609	370	SLPI, LRP1, THBS1, ANGPTL4, SERPINF1, APOC1, PTGS2, SPRY1, GAS6, LEPR, ANXA1	6590, 4035, 7057, 51129, 5176, 341, 5743, 10252, 2621, 3953, 301
cellular component assembly	GO:0022607	0.000425742	n/a	43	25.9675	2969	MORF4L2, GTF2H5, LTBP3, SMARCB1, SNRPD1, ALDH1A3, NDUFB8, ODF2L, LIMA1, LRP1, HSPB11, CLU, FN1, ISY1, PTPRD, SOX9, SLX1A, THBS1, OBSL1, APOE, PRPF6, TAF7, COL1A2, NDUFA13, PDGFRA, TMSB15B, MARCKS, KIF27, APOC1, ATP5F1D, RNU2-1, TAPBP, CORO1C, TAF9, SLX1B, GAS6, CDH11, DNAJC15, TMSB10, SFRP1, CXCL12, CREB1, DYNLL2	9643, 404672, 4054, 6598, 6632, 220, 4714, 57489, 51474, 4035, 51668, 1191, 2335, 57461, 5789, 6662, 548593, 7057, 23363, 348, 24148, 6879, 1278, 51079, 5156, 286527, 4082, 55582, 341, 513, 6066, 6892, 23603, 6880, 79008, 2621, 1009, 29103, 9168, 6422, 6387, 1385, 140735
positive regulation of protein metabolic process	GO:0051247	0.000432786	n/a	26	12.8482	1469	SMARCB1, MOB1A, LRP1, TNFRSF1A, FGF7, CLU, FN1, EGR1, SOX9, FBLN1, THBS1, CCN1, APOE, MYLIP, STX5, BMP5, DDR2, NDUFA13, TERF2IP, RARRES2, PTGS2, NNMT, PCOLCE, GAS6, NELFE, LEPR	6598, 55233, 4035, 7132, 2252, 1191, 2335, 1958, 6662, 2192, 7057, 3491, 348, 29116, 6811, 653, 4921, 51079, 54386, 5919, 5743, 4837, 5118, 2621, 7936, 3953
transmembrane receptor protein tyrosine kinase signaling pathway	GO:0007169	0.000432849	n/a	15	5.51011	630	LRP1, FGF7, RUNX2, SOX9, THBS1, BMP5, DCN, DDR2, PDGFRA, IGFBP3, COL1A1, RARRES2, SPRY1, ERRFI1, RBPJ	4035, 2252, 860, 6662, 7057, 653, 1634, 4921, 5156, 3486, 1277, 5919, 10252, 54206, 3516
negative regulation of cellular response to growth factor stimulus	GO:0090288	0.000433825	n/a	6	0.970828	111	CHRDL1, THBS1, DCN, SPRY1, SFRP1, FBN1	91851, 7057, 1634, 10252, 6422, 2200
semi-lunar valve development	GO:1905314	0.000443851	n/a	4	0.358594	41	TNFRSF1A, SOX9, NOTCH2, RBPJ	7132, 6662, 4853, 3516
regulation of cartilage development	GO:0061035	0.000447664	n/a	5	0.638473	73	LTBP3, MDK, RUNX2, SOX9, CCN1	4054, 4192, 860, 6662, 3491
positive regulation of t-circle formation	GO:1904431	0.000450957	n/a	2	0.0349848	4	SLX1A, SLX1B	548593, 79008
positive regulation of mesenchymal stem cell differentiation	GO:2000741	0.000450957	n/a	2	0.0349848	4	LTBP3, SOX9	4054, 6662
neural crest cell fate commitment	GO:0014034	0.000450957	n/a	2	0.0349848	4	SOX9, SFRP1	6662, 6422
response to caloric restriction	GO:0061771	0.000450957	n/a	2	0.0349848	4	APOE, RARRES2	348, 5919
positive regulation of amyloid fibril formation	GO:1905908	0.000450957	n/a	2	0.0349848	4	CLU, APOE	1191, 348
Harderian gland development	GO:0070384	0.000450957	n/a	2	0.0349848	4	ALDH1A3, SOX9	220, 6662
stem cell differentiation	GO:0048863	0.000483437	n/a	8	1.81046	207	LTBP3, RUNX2, FN1, SOX9, PDGFRA, CORO1C, SFRP1, RBPJ	4054, 860, 2335, 6662, 5156, 23603, 6422, 3516
branch elongation of an epithelium	GO:0060602	0.000486687	n/a	3	0.157432	18	SOX9, TNC, SPRY1	6662, 3371, 10252
negative regulation of focal adhesion assembly	GO:0051895	0.000486687	n/a	3	0.157432	18	LRP1, THBS1, CORO1C	4035, 7057, 23603
negative regulation of cell-substrate junction organization	GO:0150118	0.000486687	n/a	3	0.157432	18	LRP1, THBS1, CORO1C	4035, 7057, 23603
negative regulation of lipase activity	GO:0060192	0.000486687	n/a	3	0.157432	18	ANGPTL4, APOC1, ANXA1	51129, 341, 301
cellular response to organonitrogen compound	GO:0071417	0.000493516	n/a	15	5.58008	638	LRP1, VCAM1, EGR1, SOX9, COL6A1, COL1A2, PDGFRA, COL1A1, BGLAP, RARRES2, PTGS2, SFRP1, CREB1, ERRFI1, FBN1	4035, 7412, 1958, 6662, 1291, 1278, 5156, 1277, 632, 5919, 5743, 6422, 1385, 54206, 2200
MAPK cascade	GO:0000165	0.000494784	n/a	17	6.82204	780	ZFP36, LRP1, FN1, SOX9, NOTCH2, FBLN1, THBS1, CCN1, APOE, PDGFRA, GADD45B, SPRY1, GAS6, TF, SFRP1, ERRFI1, NELFE	7538, 4035, 2335, 6662, 4853, 2192, 7057, 3491, 348, 5156, 4616, 10252, 2621, 7018, 6422, 54206, 7936
positive regulation of transcription, DNA-templated	GO:0045893	0.000499144	n/a	27	13.6965	1566	MORF4L2, SMARCB1, LUM, MDK, TNFRSF1A, FGF7, RUNX1, RUNX2, CDKN1C, EGR1, SOX9, PMF1, CCN1, APOE, PRPF6, BMP5, TAF7, DCN, COL1A1, TAF9, ID2, TF, GTF2F1, SFRP1, CREB1, NELFE, RBPJ	9643, 6598, 4060, 4192, 7132, 2252, 861, 860, 1028, 1958, 6662, 11243, 3491, 348, 24148, 653, 6879, 1634, 1277, 6880, 3398, 7018, 2962, 6422, 1385, 7936, 3516
positive regulation of nucleic acid-templated transcription	GO:1903508	0.000499144	n/a	27	13.6965	1566	MORF4L2, SMARCB1, LUM, MDK, TNFRSF1A, FGF7, RUNX1, RUNX2, CDKN1C, EGR1, SOX9, PMF1, CCN1, APOE, PRPF6, BMP5, TAF7, DCN, COL1A1, TAF9, ID2, TF, GTF2F1, SFRP1, CREB1, NELFE, RBPJ	9643, 6598, 4060, 4192, 7132, 2252, 861, 860, 1028, 1958, 6662, 11243, 3491, 348, 24148, 653, 6879, 1634, 1277, 6880, 3398, 7018, 2962, 6422, 1385, 7936, 3516
positive regulation of transmembrane receptor protein serine/threonine kinase signaling pathway	GO:0090100	0.00050012	n/a	6	0.997067	114	CDKN1C, NOTCH2, THBS1, CCN1, BMP5, RBPJ	1028, 4853, 7057, 3491, 653, 3516
epithelial to mesenchymal transition	GO:0001837	0.000505078	n/a	7	1.39065	159	MDK, SOX9, BMP5, COL1A1, SPRY1, SFRP1, RBPJ	4192, 6662, 653, 1277, 10252, 6422, 3516
positive regulation of leukocyte differentiation	GO:1902107	0.000505078	n/a	7	1.39065	159	MDK, RUNX1, NOTCH2, ID2, GAS6, CREB1, ANXA1	4192, 861, 4853, 3398, 2621, 1385, 301
positive regulation of hemopoiesis	GO:1903708	0.000505078	n/a	7	1.39065	159	MDK, RUNX1, NOTCH2, ID2, GAS6, CREB1, ANXA1	4192, 861, 4853, 3398, 2621, 1385, 301
positive regulation of RNA biosynthetic process	GO:1902680	0.000509102	n/a	27	13.714	1568	MORF4L2, SMARCB1, LUM, MDK, TNFRSF1A, FGF7, RUNX1, RUNX2, CDKN1C, EGR1, SOX9, PMF1, CCN1, APOE, PRPF6, BMP5, TAF7, DCN, COL1A1, TAF9, ID2, TF, GTF2F1, SFRP1, CREB1, NELFE, RBPJ	9643, 6598, 4060, 4192, 7132, 2252, 861, 860, 1028, 1958, 6662, 11243, 3491, 348, 24148, 653, 6879, 1634, 1277, 6880, 3398, 7018, 2962, 6422, 1385, 7936, 3516
regulation of mononuclear cell migration	GO:0071675	0.000523885	n/a	6	1.00581	115	MDK, THBS1, BMP5, RARRES2, GAS6, CXCL12	4192, 7057, 653, 5919, 2621, 6387
skin development	GO:0043588	0.00052433	n/a	9	2.30025	263	ZFP36, FGF7, SOX9, COL3A1, COL1A2, COL1A1, ERRFI1, ANXA1, RBPJ	7538, 2252, 6662, 1281, 1278, 1277, 54206, 301, 3516
cellular response to external stimulus	GO:0071496	0.000526989	n/a	10	2.79878	320	TNFRSF1A, VCAM1, SOX9, TNC, COL1A1, BGLAP, PTGS2, GAS6, DNAJC15, SFRP1	7132, 7412, 6662, 3371, 1277, 632, 5743, 2621, 29103, 6422
positive regulation of signal transduction	GO:0009967	0.000530991	n/a	26	13.0231	1489	SMARCB1, S100A13, CYP1B1, NOTCH2NLC, LRP1, TNFRSF1A, CDKN1C, FN1, SOX9, NOTCH2, COL3A1, THBS1, CCN1, APOE, BMP5, DCN, PDGFRA, TERF2IP, COL1A1, GADD45B, NEPRO, IFI35, GAS6, SFRP1, NELFE, RBPJ	6598, 6284, 1545, 100996717, 4035, 7132, 1028, 2335, 6662, 4853, 1281, 7057, 3491, 348, 653, 1634, 5156, 54386, 1277, 4616, 25871, 3430, 2621, 6422, 7936, 3516
trabecula morphogenesis	GO:0061383	0.000533665	n/a	4	0.376087	43	BMP5, COL1A1, SFRP1, RBPJ	653, 1277, 6422, 3516
response to peptide	GO:1901652	0.000539599	n/a	13	4.44307	508	LRP1, VCAM1, EGR1, SERPINF1, COL1A1, BGLAP, RARRES2, PTGS2, CXCL12, CREB1, ERRFI1, ANXA1, FBN1	4035, 7412, 1958, 5176, 1277, 632, 5919, 5743, 6387, 1385, 54206, 301, 2200
regulation of myeloid cell differentiation	GO:0045637	0.000548567	n/a	8	1.84545	211	ZFP36, RUNX1, NOTCH2, BGLAP, ID2, SFRP1, CREB1, FBN1	7538, 861, 4853, 632, 3398, 6422, 1385, 2200
cellular response to lipid	GO:0071396	0.000550642	n/a	14	5.03781	576	ZFP36, CLU, SOX9, CES1, TAF7, NDUFA13, TNC, SERPINF1, COL1A1, BGLAP, SFRP1, CREB1, ERRFI1, ANXA1	7538, 1191, 6662, 1066, 6879, 51079, 3371, 5176, 1277, 632, 6422, 1385, 54206, 301
response to decreased oxygen levels	GO:0036293	0.000553083	n/a	10	2.81628	322	BNIP3L, VCAM1, EGR1, THBS1, ANGPTL4, PTGS2, SFRP1, CXCL12, CREB1, RBPJ	665, 7412, 1958, 7057, 51129, 5743, 6422, 6387, 1385, 3516
response to hormone	GO:0009725	0.000557917	n/a	18	7.53922	862	ZFP36, MDK, EGR1, THBS1, TAF7, TNC, SERPINF1, COL1A1, BGLAP, RARRES2, PTGS2, SFRP1, CXCL12, CREB1, ERRFI1, LEPR, ANXA1, FBN1	7538, 4192, 1958, 7057, 6879, 3371, 5176, 1277, 632, 5919, 5743, 6422, 6387, 1385, 54206, 3953, 301, 2200
transcription initiation from RNA polymerase II promoter	GO:0006367	0.000572574	n/a	5	0.673457	77	GTF2H5, TAF7, TAF9, GTF2F1, CREB1	404672, 6879, 6880, 2962, 1385
cholesterol transport	GO:0030301	0.000574048	n/a	6	1.02331	117	LIMA1, LRP1, CLU, APOE, CES1, APOC1	51474, 4035, 1191, 348, 1066, 341
positive regulation of macrophage chemotaxis	GO:0010759	0.000574239	n/a	3	0.166178	19	MDK, THBS1, RARRES2	4192, 7057, 5919
regulation of fibroblast apoptotic process	GO:2000269	0.000574239	n/a	3	0.166178	19	GAS6, CFDP1, SFRP1	2621, 10428, 6422
regulation of amyloid-beta clearance	GO:1900221	0.000574239	n/a	3	0.166178	19	LRP1, CLU, APOE	4035, 1191, 348
negative regulation of protein kinase activity	GO:0006469	0.000583698	n/a	8	1.86294	213	CDKN1C, APOE, TAF7, CORO1C, GADD45B, SPRY1, SFRP1, ERRFI1	1028, 348, 6879, 23603, 4616, 10252, 6422, 54206
cellular component biogenesis	GO:0044085	0.000619734	n/a	45	28.084	3211	MORF4L2, GTF2H5, LTBP3, SMARCB1, SNRPD1, PEX16, ALDH1A3, NDUFB8, ODF2L, LIMA1, LRP1, HSPB11, CLU, FN1, ISY1, PTPRD, SOX9, SLX1A, THBS1, OBSL1, CCN1, APOE, PRPF6, TAF7, COL1A2, NDUFA13, PDGFRA, TMSB15B, MARCKS, KIF27, APOC1, ATP5F1D, RNU2-1, TAPBP, CORO1C, TAF9, SLX1B, GAS6, CDH11, DNAJC15, TMSB10, SFRP1, CXCL12, CREB1, DYNLL2	9643, 404672, 4054, 6598, 6632, 9409, 220, 4714, 57489, 51474, 4035, 51668, 1191, 2335, 57461, 5789, 6662, 548593, 7057, 23363, 3491, 348, 24148, 6879, 1278, 51079, 5156, 286527, 4082, 55582, 341, 513, 6066, 6892, 23603, 6880, 79008, 2621, 1009, 29103, 9168, 6422, 6387, 1385, 140735
gland morphogenesis	GO:0022612	0.000627864	n/a	6	1.0408	119	MDK, FGF7, SOX9, NOTCH2, TNC, SFRP1	4192, 2252, 6662, 4853, 3371, 6422
negative regulation of transferase activity	GO:0051348	0.00063297	n/a	9	2.36147	270	ZFP36, CDKN1C, APOE, TAF7, CORO1C, GADD45B, SPRY1, SFRP1, ERRFI1	7538, 1028, 348, 6879, 23603, 4616, 10252, 6422, 54206
cellular response to epidermal growth factor stimulus	GO:0071364	0.00063562	n/a	4	0.393579	45	ZFP36, SOX9, COL1A1, ERRFI1	7538, 6662, 1277, 54206
extracellular matrix assembly	GO:0085029	0.00063562	n/a	4	0.393579	45	LTBP3, SOX9, COL1A2, GAS6	4054, 6662, 1278, 2621
phosphorus metabolic process	GO:0006793	0.000636806	n/a	40	24.0083	2745	GTF2H5, MBD4, PAPSS1, MOB1A, LRP1, TNFRSF1A, FGF7, CLU, CDKN1C, FN1, EGR1, PTPRD, SOX9, FBLN1, THBS1, PYURF, CCN1, APOE, GMDS, BMP5, TAF7, DDR2, PDGFRA, TERF2IP, IGFBP3, APOC1, RARRES2, ATP5F1D, PTGS2, CORO1C, GADD45B, SPRY1, NNMT, GAS6, TF, SFRP1, CREB1, ERRFI1, LEPR, DBI	404672, 8930, 9061, 55233, 4035, 7132, 2252, 1191, 1028, 2335, 1958, 5789, 6662, 2192, 7057, 100996939, 3491, 348, 2762, 653, 6879, 4921, 5156, 54386, 3486, 341, 5919, 513, 5743, 23603, 4616, 10252, 4837, 2621, 7018, 6422, 1385, 54206, 3953, 1622
response to organic cyclic compound	GO:0014070	0.00065064	n/a	19	8.30014	949	MBD4, ZFP36, CYP1B1, LUM, MDK, CLU, EGR1, THBS1, CES1, TAF7, TNC, SERPINF1, COL1A1, BGLAP, PTGS2, SFRP1, ERRFI1, ANXA1, DUOX2	8930, 7538, 1545, 4060, 4192, 1191, 1958, 7057, 1066, 6879, 3371, 5176, 1277, 632, 5743, 6422, 54206, 301, 50506
cellular response to organic cyclic compound	GO:0071407	0.000651712	n/a	14	5.12527	586	ZFP36, CYP1B1, CLU, EGR1, CES1, TAF7, TNC, SERPINF1, COL1A1, BGLAP, PTGS2, SFRP1, ERRFI1, ANXA1	7538, 1545, 1191, 1958, 1066, 6879, 3371, 5176, 1277, 632, 5743, 6422, 54206, 301
regulation of primary metabolic process	GO:0080090	0.000671076	n/a	70	50.1682	5736	TSC22D3, SLPI, MORF4L2, GTF2H5, SMARCB1, ZFP36, MOB1A, CYP1B1, LUM, LRP1, TMEM98, MDK, TNFRSF1A, FGF7, RUNX1, CLU, RUNX2, CDKN1C, FN1, EGR1, SOX9, NOTCH2, PMF1, SLX1A, FBLN1, THBS1, CCN1, APOE, PRPF6, MYLIP, STX5, TRA2A, CES1, BMP5, TAF7, SNRNP70, DCN, DDR2, NDUFA13, PDGFRA, TERF2IP, CHD4, IGFBP3, SERPINF1, COL1A1, APOC1, RARRES2, PTGS2, ZNF333, CORO1C, GADD45B, TAF9, SPRY1, NNMT, PCOLCE, ID2, SL…	1831, 6590, 9643, 404672, 6598, 7538, 55233, 1545, 4060, 4035, 26022, 4192, 7132, 2252, 861, 1191, 860, 1028, 2335, 1958, 6662, 4853, 11243, 548593, 2192, 7057, 3491, 348, 24148, 29116, 6811, 29896, 1066, 653, 6879, 6625, 1634, 4921, 51079, 5156, 54386, 1108, 3486, 5176, 1277, 341, 5919, 5743, 84449, 23603, 4616, 6880, 10252, 4837, 5118, 3398, 79008, 2621, 29103, 7018, 10363, 2962, 6422, 1385, 54…
reverse cholesterol transport	GO:0043691	0.000671249	n/a	3	0.174924	20	CLU, APOE, CES1	1191, 348, 1066
regulation of response to wounding	GO:1903034	0.000676382	n/a	7	1.46062	167	LRP1, MDK, THBS1, APOE, PDGFRA, ANXA1, DUOX2	4035, 4192, 7057, 348, 5156, 301, 50506
positive regulation of cell communication	GO:0010647	0.000688734	n/a	28	14.7286	1684	SMARCB1, S100A13, CYP1B1, NOTCH2NLC, LRP1, TNFRSF1A, CDKN1C, FN1, SOX9, NOTCH2, COL3A1, THBS1, CCN1, APOE, BMP5, DCN, PDGFRA, TERF2IP, COL1A1, PTGS2, GADD45B, NEPRO, IFI35, GAS6, SFRP1, CREB1, NELFE, RBPJ	6598, 6284, 1545, 100996717, 4035, 7132, 1028, 2335, 6662, 4853, 1281, 7057, 3491, 348, 653, 1634, 5156, 54386, 1277, 5743, 4616, 25871, 3430, 2621, 6422, 1385, 7936, 3516
regulation of organelle organization	GO:0033043	0.000699121	n/a	21	9.70828	1110	ODF2L, LIMA1, LRP1, BNIP3L, MDK, CLU, PTPRD, NOTCH2, SLX1A, OBSL1, STX5, ATXN7, DCN, PDGFRA, TMSB15B, TERF2IP, SLX1B, TMSB10, SFRP1, CXCL12, ANXA1	57489, 51474, 4035, 665, 4192, 1191, 5789, 4853, 548593, 23363, 6811, 6314, 1634, 5156, 286527, 54386, 79008, 9168, 6422, 6387, 301
response to radiation	GO:0009314	0.000705483	n/a	12	3.99701	457	GTF2H5, VCAM1, EGR1, COL3A1, PTGS2, ID2, SFRP1, CXCL12, CREB1, LZIC, ANXA1, FBXL12	404672, 7412, 1958, 1281, 5743, 3398, 6422, 6387, 1385, 84328, 301, 54850
response to hexose	GO:0009746	0.000721265	n/a	8	1.92416	220	SMARCB1, LRP1, EGR1, THBS1, SERPINF1, COL6A2, PTGS2, GAS6	6598, 4035, 1958, 7057, 5176, 1292, 5743, 2621
positive regulation of signaling	GO:0023056	0.000727978	n/a	28	14.7811	1690	SMARCB1, S100A13, CYP1B1, NOTCH2NLC, LRP1, TNFRSF1A, CDKN1C, FN1, SOX9, NOTCH2, COL3A1, THBS1, CCN1, APOE, BMP5, DCN, PDGFRA, TERF2IP, COL1A1, PTGS2, GADD45B, NEPRO, IFI35, GAS6, SFRP1, CREB1, NELFE, RBPJ	6598, 6284, 1545, 100996717, 4035, 7132, 1028, 2335, 6662, 4853, 1281, 7057, 3491, 348, 653, 1634, 5156, 54386, 1277, 5743, 4616, 25871, 3430, 2621, 6422, 1385, 7936, 3516
regulation of cell communication	GO:0010646	0.000739691	n/a	46	29.1511	3333	WIF1, SMARCB1, CHRDL1, S100A13, CYP1B1, NOTCH2NLC, LRP1, MDK, TNFRSF1A, CLU, RUNX2, CDKN1C, FN1, EGR1, PTPRD, SOX9, NOTCH2, FBLN1, COL3A1, THBS1, CCN1, APOE, LY6E, BMP5, DCN, NDUFA13, PDGFRA, TERF2IP, IGFBP3, COL1A1, PTGS2, GADD45B, TAF9, SPRY1, NEPRO, IFI35, GAS6, CDH11, SFRP1, CXCL12, CREB1, ERRFI1, NELFE, ANXA1, FBN1, RBPJ	11197, 6598, 91851, 6284, 1545, 100996717, 4035, 4192, 7132, 1191, 860, 1028, 2335, 1958, 5789, 6662, 4853, 2192, 1281, 7057, 3491, 348, 4061, 653, 1634, 51079, 5156, 54386, 3486, 1277, 5743, 4616, 6880, 10252, 25871, 3430, 2621, 1009, 6422, 6387, 1385, 54206, 7936, 301, 2200, 3516
positive regulation of phosphorylation	GO:0042327	0.000744262	n/a	17	7.07568	809	MOB1A, TNFRSF1A, FGF7, CLU, EGR1, SOX9, THBS1, CCN1, BMP5, DDR2, PDGFRA, TERF2IP, RARRES2, PTGS2, GAS6, TF, LEPR	55233, 7132, 2252, 1191, 1958, 6662, 7057, 3491, 653, 4921, 5156, 54386, 5919, 5743, 2621, 7018, 3953
negative regulation of B cell differentiation	GO:0045578	0.000747253	n/a	2	0.043731	5	ID2, SFRP1	3398, 6422
common bile duct development	GO:0061009	0.000747253	n/a	2	0.043731	5	SOX9, NOTCH2	6662, 4853
glomerular capillary formation	GO:0072104	0.000747253	n/a	2	0.043731	5	NOTCH2, PDGFRA	4853, 5156
glomerulus vasculature morphogenesis	GO:0072103	0.000747253	n/a	2	0.043731	5	NOTCH2, PDGFRA	4853, 5156
regulation of small molecule metabolic process	GO:0062012	0.000750111	n/a	10	2.92998	335	EGR1, SOX9, APOE, CES1, BMP5, APOC1, PTGS2, NNMT, LEPR, ANXA1	1958, 6662, 348, 1066, 653, 341, 5743, 4837, 3953, 301
keratinocyte proliferation	GO:0043616	0.000750666	n/a	4	0.411071	47	ZFP36, MDK, FGF7, NOTCH2	7538, 4192, 2252, 4853
positive regulation of lipid biosynthetic process	GO:0046889	0.000763499	n/a	5	0.717188	82	CCN1, APOE, PTGS2, CREB1, ANXA1	3491, 348, 5743, 1385, 301
cytokine production	GO:0001816	0.000775359	n/a	17	7.10191	812	LTBP3, ZFP36, S100A13, CYP1B1, LUM, LRP1, MDK, RUNX1, CLU, FN1, EGR1, THBS1, PTGS2, GAS6, CREB1, ERRFI1, ANXA1	4054, 7538, 6284, 1545, 4060, 4035, 4192, 861, 1191, 2335, 1958, 7057, 5743, 2621, 1385, 54206, 301
negative regulation of Wnt signaling pathway	GO:0030178	0.000777778	n/a	7	1.4956	171	WIF1, LRP1, MDK, EGR1, SOX9, APOE, SFRP1	11197, 4035, 4192, 1958, 6662, 348, 6422
pulmonary valve development	GO:0003177	0.00077811	n/a	3	0.18367	21	TNFRSF1A, NOTCH2, RBPJ	7132, 4853, 3516
inflammatory response	GO:0006954	0.000807565	n/a	17	7.12815	815	ZFP36, LRP1, MDK, TNFRSF1A, VCAM1, CLU, FN1, NOTCH2, THBS1, APOE, TNFAIP6, SERPINF1, RARRES2, PTGS2, IFI35, ANXA1, RBPJ	7538, 4035, 4192, 7132, 7412, 1191, 2335, 4853, 7057, 348, 7130, 5176, 5919, 5743, 3430, 301, 3516
regulation of signaling	GO:0023051	0.000810883	n/a	46	29.2735	3347	WIF1, SMARCB1, CHRDL1, S100A13, CYP1B1, NOTCH2NLC, LRP1, MDK, TNFRSF1A, CLU, RUNX2, CDKN1C, FN1, EGR1, PTPRD, SOX9, NOTCH2, FBLN1, COL3A1, THBS1, CCN1, APOE, LY6E, BMP5, DCN, NDUFA13, PDGFRA, TERF2IP, IGFBP3, COL1A1, PTGS2, GADD45B, TAF9, SPRY1, NEPRO, IFI35, GAS6, CDH11, SFRP1, CXCL12, CREB1, ERRFI1, NELFE, ANXA1, FBN1, RBPJ	11197, 6598, 91851, 6284, 1545, 100996717, 4035, 4192, 7132, 1191, 860, 1028, 2335, 1958, 5789, 6662, 4853, 2192, 1281, 7057, 3491, 348, 4061, 653, 1634, 51079, 5156, 54386, 3486, 1277, 5743, 4616, 6880, 10252, 25871, 3430, 2621, 1009, 6422, 6387, 1385, 54206, 7936, 301, 2200, 3516
positive regulation of fibroblast proliferation	GO:0048146	0.000813377	n/a	4	0.419818	48	FN1, DDR2, PDGFRA, GAS6	2335, 4921, 5156, 2621
positive regulation of neurogenesis	GO:0050769	0.00083466	n/a	8	1.9679	225	LRP1, MDK, FN1, PTPRD, OBSL1, SERPINF1, ID2, CXCL12	4035, 4192, 2335, 5789, 23363, 5176, 3398, 6387
response to monosaccharide	GO:0034284	0.000858971	n/a	8	1.97664	226	SMARCB1, LRP1, EGR1, THBS1, SERPINF1, COL6A2, PTGS2, GAS6	6598, 4035, 1958, 7057, 5176, 1292, 5743, 2621
response to nutrient	GO:0007584	0.000861431	n/a	7	1.52184	174	VCAM1, TNC, COL1A1, BGLAP, PTGS2, GAS6, SFRP1	7412, 3371, 1277, 632, 5743, 2621, 6422
positive regulation of cytokine production	GO:0001819	0.000867314	n/a	12	4.09322	468	S100A13, CYP1B1, LUM, LRP1, MDK, RUNX1, CLU, EGR1, THBS1, PTGS2, CREB1, ANXA1	6284, 1545, 4060, 4035, 4192, 861, 1191, 1958, 7057, 5743, 1385, 301
response to epidermal growth factor	GO:0070849	0.000879696	n/a	4	0.428564	49	ZFP36, SOX9, COL1A1, ERRFI1	7538, 6662, 1277, 54206
fibroblast apoptotic process	GO:0044346	0.000895204	n/a	3	0.192416	22	GAS6, CFDP1, SFRP1	2621, 10428, 6422
metanephros development	GO:0001656	0.000898775	n/a	5	0.743427	85	EGR1, SOX9, PDGFRA, SPRY1, FBN1	1958, 6662, 5156, 10252, 2200
organic hydroxy compound transport	GO:0015850	0.000905689	n/a	9	2.48392	284	LIMA1, SLC16A7, LRP1, CLU, APOE, CES1, LY6E, APOC1, CXCL12	51474, 9194, 4035, 1191, 348, 1066, 4061, 341, 6387
regulation of cell adhesion	GO:0030155	0.000924349	n/a	16	6.5684	751	CYP1B1, LRP1, MDK, VCAM1, RUNX1, FN1, SOX9, FBLN1, THBS1, CCN1, TNC, COL1A1, CORO1C, SFRP1, CXCL12, ANXA1	1545, 4035, 4192, 7412, 861, 2335, 6662, 2192, 7057, 3491, 3371, 1277, 23603, 6422, 6387, 301
positive regulation of cellular protein metabolic process	GO:0032270	0.000947887	n/a	24	12.0785	1381	SMARCB1, MOB1A, LRP1, TNFRSF1A, FGF7, CLU, FN1, EGR1, SOX9, FBLN1, THBS1, CCN1, APOE, BMP5, DDR2, NDUFA13, TERF2IP, RARRES2, PTGS2, NNMT, PCOLCE, GAS6, NELFE, LEPR	6598, 55233, 4035, 7132, 2252, 1191, 2335, 1958, 6662, 2192, 7057, 3491, 348, 653, 4921, 51079, 54386, 5919, 5743, 4837, 5118, 2621, 7936, 3953
regulation of morphogenesis of a branching structure	GO:0060688	0.000949736	n/a	4	0.43731	50	MDK, FGF7, SOX9, SFRP1	4192, 2252, 6662, 6422
lung morphogenesis	GO:0060425	0.000949736	n/a	4	0.43731	50	FGF7, SOX9, TNC, SPRY1	2252, 6662, 3371, 10252
regulation of proteolysis	GO:0030162	0.000950514	n/a	16	6.58589	753	SLPI, LRP1, TMEM98, RUNX1, CLU, FN1, FBLN1, THBS1, CCN1, APOE, NDUFA13, SERPINF1, PTGS2, TAF9, PCOLCE, GAS6	6590, 4035, 26022, 861, 1191, 2335, 2192, 7057, 3491, 348, 51079, 5176, 5743, 6880, 5118, 2621
fat cell differentiation	GO:0045444	0.000962071	n/a	8	2.01163	230	WIF1, ZFP36, PDGFRA, RARRES2, PTGS2, ID2, SFRP1, CREB1	11197, 7538, 5156, 5919, 5743, 3398, 6422, 1385
sterol transport	GO:0015918	0.000997392	n/a	6	1.13701	130	LIMA1, LRP1, CLU, APOE, CES1, APOC1	51474, 4035, 1191, 348, 1066, 341
DNA-templated transcription, initiation	GO:0006352	0.000997392	n/a	6	1.13701	130	GTF2H5, SMARCB1, TAF7, TAF9, GTF2F1, CREB1	404672, 6598, 6879, 6880, 2962, 1385
lung epithelial cell differentiation	GO:0060487	0.0010229	n/a	3	0.201163	23	SOX9, CREB1, RBPJ	6662, 1385, 3516
cellular response to vitamin D	GO:0071305	0.0010229	n/a	3	0.201163	23	TNC, BGLAP, SFRP1	3371, 632, 6422
adrenal gland development	GO:0030325	0.0010229	n/a	3	0.201163	23	MDK, LY6E, PDGFRA	4192, 4061, 5156
ameboidal-type cell migration	GO:0001667	0.00104047	n/a	12	4.18068	478	CYP1B1, FGF7, FN1, SOX9, THBS1, APOE, DCN, DDR2, SERPINF1, PTGS2, CORO1C, ANXA1	1545, 2252, 2335, 6662, 7057, 348, 1634, 4921, 5176, 5743, 23603, 301
locomotory behavior	GO:0007626	0.00104998	n/a	7	1.57432	180	ALDH1A3, NAV2, EGR1, APOE, ID2, SELENOP, CXCL12	220, 89797, 1958, 348, 3398, 6414, 6387
phosphate-containing compound metabolic process	GO:0006796	0.00105938	n/a	39	23.8159	2723	GTF2H5, MBD4, PAPSS1, MOB1A, LRP1, TNFRSF1A, FGF7, CLU, CDKN1C, FN1, EGR1, PTPRD, SOX9, FBLN1, THBS1, PYURF, CCN1, APOE, BMP5, TAF7, DDR2, PDGFRA, TERF2IP, IGFBP3, APOC1, RARRES2, ATP5F1D, PTGS2, CORO1C, GADD45B, SPRY1, NNMT, GAS6, TF, SFRP1, CREB1, ERRFI1, LEPR, DBI	404672, 8930, 9061, 55233, 4035, 7132, 2252, 1191, 1028, 2335, 1958, 5789, 6662, 2192, 7057, 100996939, 3491, 348, 653, 6879, 4921, 5156, 54386, 3486, 341, 5919, 513, 5743, 23603, 4616, 10252, 4837, 2621, 7018, 6422, 1385, 54206, 3953, 1622
immune system process	GO:0002376	0.00106684	n/a	39	23.8246	2724	TSC22D3, SLPI, C7, ZFP36, S100A13, LRP1, TMEM98, MDK, CFD, VCAM1, RUNX1, CLU, RUNX2, EGR1, PTPRD, SOX9, NOTCH2, COL3A1, THBS1, APOE, BMP5, C1S, PDGFRA, BGLAP, RARRES2, TAPBP, TMEM176B, ID2, IFI35, GAS6, TF, TMEM176A, SFRP1, CXCL12, CREB1, LEPR, ANXA1, FBN1, RBPJ	1831, 6590, 730, 7538, 6284, 4035, 26022, 4192, 1675, 7412, 861, 1191, 860, 1958, 5789, 6662, 4853, 1281, 7057, 348, 653, 716, 5156, 632, 5919, 6892, 28959, 3398, 3430, 2621, 7018, 55365, 6422, 6387, 1385, 3953, 301, 2200, 3516
developmental growth involved in morphogenesis	GO:0060560	0.00107476	n/a	8	2.04661	234	LRP1, FN1, SOX9, APOE, TNC, SPRY1, SFRP1, CXCL12	4035, 2335, 6662, 348, 3371, 10252, 6422, 6387
cell development	GO:0048468	0.00109054	n/a	32	18.2533	2087	CHL1, LRP1, TMEM98, MDK, NCAM2, TNFRSF1A, RUNX1, CLU, RUNX2, FN1, PTPRD, SOX9, NOTCH2, FBLN1, OBSL1, APOE, MYLIP, SORBS2, BMP5, PDGFRA, TNC, SERPINF1, BGLAP, CORO1C, SPRY1, ID2, CDH11, SFRP1, CXCL12, CREB1, MXRA8, FBN1	10752, 4035, 26022, 4192, 4685, 7132, 861, 1191, 860, 2335, 5789, 6662, 4853, 2192, 23363, 348, 29116, 8470, 653, 5156, 3371, 5176, 632, 23603, 10252, 3398, 1009, 6422, 6387, 1385, 54587, 2200
mesenchyme development	GO:0060485	0.00110015	n/a	9	2.55389	292	MDK, FN1, SOX9, BMP5, COL1A1, CORO1C, SPRY1, SFRP1, RBPJ	4192, 2335, 6662, 653, 1277, 23603, 10252, 6422, 3516
apoptotic cell clearance	GO:0043277	0.00110143	n/a	4	0.454802	52	LRP1, THBS1, GAS6, ANXA1	4035, 7057, 2621, 301
low-density lipoprotein particle receptor catabolic process	GO:0032802	0.0011144	n/a	2	0.0524772	6	APOE, MYLIP	348, 29116
regulation of low-density lipoprotein particle receptor catabolic process	GO:0032803	0.0011144	n/a	2	0.0524772	6	APOE, MYLIP	348, 29116
positive regulation of cell proliferation involved in heart morphogenesis	GO:2000138	0.0011144	n/a	2	0.0524772	6	SOX9, RBPJ	6662, 3516
stem cell fate commitment	GO:0048865	0.0011144	n/a	2	0.0524772	6	SOX9, SFRP1	6662, 6422
chylomicron remnant clearance	GO:0034382	0.0011144	n/a	2	0.0524772	6	APOE, APOC1	348, 341
negative regulation of dendritic cell differentiation	GO:2001199	0.0011144	n/a	2	0.0524772	6	TMEM176B, TMEM176A	28959, 55365
DNA double-strand break processing involved in repair via single-strand annealing	GO:0010792	0.0011144	n/a	2	0.0524772	6	SLX1A, SLX1B	548593, 79008
response to vitamin K	GO:0032571	0.0011144	n/a	2	0.0524772	6	BGLAP, GAS6	632, 2621
low-density lipoprotein receptor particle metabolic process	GO:0032799	0.0011144	n/a	2	0.0524772	6	APOE, MYLIP	348, 29116
triglyceride-rich lipoprotein particle clearance	GO:0071830	0.0011144	n/a	2	0.0524772	6	APOE, APOC1	348, 341
positive regulation of cell projection organization	GO:0031346	0.00111533	n/a	10	3.08741	353	LRP1, MDK, FN1, PTPRD, OBSL1, APOE, BMP5, SERPINF1, CORO1C, CXCL12	4035, 4192, 2335, 5789, 23363, 348, 653, 5176, 23603, 6387
regulation of epithelial cell migration	GO:0010632	0.00112667	n/a	9	2.56264	293	FGF7, SOX9, THBS1, APOE, DCN, SERPINF1, PTGS2, CORO1C, ANXA1	2252, 6662, 7057, 348, 1634, 5176, 5743, 23603, 301
lung cell differentiation	GO:0060479	0.00116155	n/a	3	0.209909	24	SOX9, CREB1, RBPJ	6662, 1385, 3516
RNA polymerase II preinitiation complex assembly	GO:0051123	0.00116155	n/a	3	0.209909	24	TAF7, TAF9, CREB1	6879, 6880, 1385
negative regulation of kinase activity	GO:0033673	0.00119777	n/a	8	2.0816	238	CDKN1C, APOE, TAF7, CORO1C, GADD45B, SPRY1, SFRP1, ERRFI1	1028, 348, 6879, 23603, 4616, 10252, 6422, 54206
regulation of cellular metabolic process	GO:0031323	0.00123139	n/a	71	52.1186	5959	TSC22D3, SLPI, MORF4L2, GTF2H5, SMARCB1, ZFP36, MOB1A, CYP1B1, LUM, LRP1, BNIP3L, TMEM98, MDK, TNFRSF1A, FGF7, RUNX1, CLU, RUNX2, CDKN1C, FN1, EGR1, SOX9, NOTCH2, PMF1, SLX1A, FBLN1, THBS1, CCN1, APOE, PRPF6, MYLIP, TRA2A, CES1, BMP5, TAF7, SNRNP70, DCN, DDR2, NDUFA13, PDGFRA, TERF2IP, CHD4, IGFBP3, SERPINF1, COL1A1, APOC1, RARRES2, PTGS2, DCXR, ZNF333, CORO1C, GADD45B, TAF9, SPRY1, NNMT, PCOLCE,…	1831, 6590, 9643, 404672, 6598, 7538, 55233, 1545, 4060, 4035, 665, 26022, 4192, 7132, 2252, 861, 1191, 860, 1028, 2335, 1958, 6662, 4853, 11243, 548593, 2192, 7057, 3491, 348, 24148, 29116, 29896, 1066, 653, 6879, 6625, 1634, 4921, 51079, 5156, 54386, 1108, 3486, 5176, 1277, 341, 5919, 5743, 51181, 84449, 23603, 4616, 6880, 10252, 4837, 5118, 3398, 79008, 2621, 29103, 7018, 10363, 2962, 6422, 13…
regulation of hydrolase activity	GO:0051336	0.00123693	n/a	19	8.76369	1002	SLPI, LRP1, FN1, FBLN1, THBS1, CCN1, ANGPTL4, NDUFA13, PDGFRA, SERPINF1, APOC1, PTGS2, CORO1C, SPRY1, PCOLCE, GAS6, SFRP1, LEPR, ANXA1	6590, 4035, 2335, 2192, 7057, 3491, 51129, 51079, 5156, 5176, 341, 5743, 23603, 10252, 5118, 2621, 6422, 3953, 301
epithelial cell migration	GO:0010631	0.00126532	n/a	10	3.13989	359	CYP1B1, FGF7, SOX9, THBS1, APOE, DCN, SERPINF1, PTGS2, CORO1C, ANXA1	1545, 2252, 6662, 7057, 348, 1634, 5176, 5743, 23603, 301
macromolecule modification	GO:0043412	0.00126906	n/a	50	33.3143	3809	MORF4L2, GTF2H5, MBD4, SMARCB1, MOB1A, RNMT, LRP1, SUMO3, TNFRSF1A, FGF7, CLU, CDKN1C, FN1, EGR1, PTPRD, SOX9, FBLN1, COL3A1, THBS1, PYURF, CCN1, APOE, MYLIP, TPGS2, BMP5, DTWD1, ATXN7, TAF7, DCN, DDR2, PDGFRA, TERF2IP, IGFBP3, RARRES2, PTGS2, CORO1C, GADD45B, TAF9, SPRY1, NNMT, GAS6, HMG20A, SFRP1, CREB1, ERRFI1, NELFE, LEPR, ANXA1, DBI, FBXL12	9643, 404672, 8930, 6598, 55233, 8731, 4035, 6612, 7132, 2252, 1191, 1028, 2335, 1958, 5789, 6662, 2192, 1281, 7057, 100996939, 3491, 348, 29116, 25941, 653, 56986, 6314, 6879, 1634, 4921, 5156, 54386, 3486, 5919, 5743, 23603, 4616, 6880, 10252, 4837, 2621, 10363, 6422, 1385, 54206, 7936, 3953, 301, 1622, 54850
regulation of chondrocyte differentiation	GO:0032330	0.00126935	n/a	4	0.472295	54	LTBP3, MDK, RUNX2, SOX9	4054, 4192, 860, 6662
regulation of blood pressure	GO:0008217	0.00126958	n/a	7	1.62679	186	NAV2, COL1A2, ENPEP, RARRES2, PTGS2, ID2, GAS6	89797, 1278, 2028, 5919, 5743, 3398, 2621
prostate gland epithelium morphogenesis	GO:0060740	0.0013115	n/a	3	0.218655	25	SOX9, TNC, SFRP1	6662, 3371, 6422
positive regulation of extracellular matrix organization	GO:1903055	0.0013115	n/a	3	0.218655	25	RUNX1, SOX9, DDR2	861, 6662, 4921
epithelium migration	GO:0090132	0.00134628	n/a	10	3.16612	362	CYP1B1, FGF7, SOX9, THBS1, APOE, DCN, SERPINF1, PTGS2, CORO1C, ANXA1	1545, 2252, 6662, 7057, 348, 1634, 5176, 5743, 23603, 301
positive regulation of leukocyte chemotaxis	GO:0002690	0.00141228	n/a	5	0.822143	94	MDK, THBS1, RARRES2, GAS6, CXCL12	4192, 7057, 5919, 2621, 6387
regulation of biological quality	GO:0065008	0.00141768	n/a	49	32.6146	3729	TSC22D3, LTBP3, C7, SMARCB1, ZFP36, ALDH1A3, CYP1B1, LIMA1, LRP1, BNIP3L, NAV2, CLU, FN1, EGR1, PTPRD, SOX9, FBLN1, COL3A1, THBS1, APOE, MYLIP, CES1, ANGPTL4, BMP5, COL1A2, DCN, ENPEP, PDGFRA, TMSB15B, TPP1, SERPINF1, CP, BGLAP, RARRES2, PTGS2, TAPBP, TAF9, ID2, GAS6, TF, TMSB10, CFDP1, SFRP1, CXCL12, CREB1, LEPR, ANXA1, RBPJ, DUOX2	1831, 4054, 730, 6598, 7538, 220, 1545, 51474, 4035, 665, 89797, 1191, 2335, 1958, 5789, 6662, 2192, 1281, 7057, 348, 29116, 1066, 51129, 653, 1278, 1634, 2028, 5156, 286527, 1200, 5176, 1356, 632, 5919, 5743, 6892, 6880, 3398, 2621, 7018, 9168, 10428, 6422, 6387, 1385, 3953, 301, 3516, 50506
embryonic organ development	GO:0048568	0.00141981	n/a	11	3.75212	429	ALDH1A3, RUNX2, SOX9, NOTCH2, CCN1, BMP5, PDGFRA, RARRES2, ID2, FBN1, RBPJ	220, 860, 6662, 4853, 3491, 653, 5156, 5919, 3398, 2200, 3516
regulation of protein kinase activity	GO:0045859	0.00144691	n/a	14	5.57133	637	CLU, CDKN1C, EGR1, THBS1, CCN1, APOE, TAF7, DDR2, CORO1C, GADD45B, SPRY1, GAS6, SFRP1, ERRFI1	1191, 1028, 1958, 7057, 3491, 348, 6879, 4921, 23603, 4616, 10252, 2621, 6422, 54206
cellular response to glucocorticoid stimulus	GO:0071385	0.0014544	n/a	4	0.489787	56	ZFP36, SERPINF1, ERRFI1, ANXA1	7538, 5176, 54206, 301
positive regulation of cholesterol efflux	GO:0010875	0.00147309	n/a	3	0.227401	26	LRP1, APOE, CES1	4035, 348, 1066
positive regulation of macrophage migration	GO:1905523	0.00147309	n/a	3	0.227401	26	MDK, THBS1, RARRES2	4192, 7057, 5919
glomerulus vasculature development	GO:0072012	0.00147309	n/a	3	0.227401	26	EGR1, NOTCH2, PDGFRA	1958, 4853, 5156
cell-substrate junction assembly	GO:0007044	0.00148036	n/a	5	0.830889	95	LRP1, FN1, THBS1, CORO1C, SFRP1	4035, 2335, 7057, 23603, 6422
tissue migration	GO:0090130	0.00149055	n/a	10	3.20986	367	CYP1B1, FGF7, SOX9, THBS1, APOE, DCN, SERPINF1, PTGS2, CORO1C, ANXA1	1545, 2252, 6662, 7057, 348, 1634, 5176, 5743, 23603, 301
cellular response to ketone	GO:1901655	0.00155082	n/a	5	0.839635	96	TNC, SERPINF1, GAS6, SFRP1, ERRFI1	3371, 5176, 2621, 6422, 54206
regulation of cell morphogenesis involved in differentiation	GO:0010769	0.00155082	n/a	5	0.839635	96	MDK, PTPRD, FBLN1, OBSL1, CORO1C	4192, 5789, 2192, 23363, 23603
renal system vasculature morphogenesis	GO:0061438	0.00155111	n/a	2	0.0612234	7	NOTCH2, PDGFRA	4853, 5156
mesenchymal-epithelial cell signaling	GO:0060638	0.00155111	n/a	2	0.0612234	7	FGF7, TNC	2252, 3371
chorio-allantoic fusion	GO:0060710	0.00155111	n/a	2	0.0612234	7	CCN1, BMP5	3491, 653
kidney vasculature morphogenesis	GO:0061439	0.00155111	n/a	2	0.0612234	7	NOTCH2, PDGFRA	4853, 5156
negative regulation of lipoprotein lipase activity	GO:0051005	0.00155111	n/a	2	0.0612234	7	ANGPTL4, APOC1	51129, 341
very-low-density lipoprotein particle clearance	GO:0034447	0.00155111	n/a	2	0.0612234	7	APOE, APOC1	348, 341
negative regulation of dendritic cell apoptotic process	GO:2000669	0.00155111	n/a	2	0.0612234	7	GAS6, CXCL12	2621, 6387
positive regulation of transforming growth factor beta1 production	GO:0032914	0.00155111	n/a	2	0.0612234	7	LUM, THBS1	4060, 7057
regulation of t-circle formation	GO:1904429	0.00155111	n/a	2	0.0612234	7	SLX1A, SLX1B	548593, 79008
double-strand break repair via single-strand annealing	GO:0045002	0.00155111	n/a	2	0.0612234	7	SLX1A, SLX1B	548593, 79008
regulation of epithelial cell proliferation involved in lung morphogenesis	GO:2000794	0.00155111	n/a	2	0.0612234	7	FGF7, SOX9	2252, 6662
positive regulation of amyloid-beta clearance	GO:1900223	0.00155111	n/a	2	0.0612234	7	LRP1, APOE	4035, 348
positive regulation of prostaglandin biosynthetic process	GO:0031394	0.00155111	n/a	2	0.0612234	7	PTGS2, ANXA1	5743, 301
epithelial cell differentiation	GO:0030855	0.00157926	n/a	14	5.62381	643	ZFP36, TAGLN, TNFRSF1A, SOX9, NOTCH2, CES1, BMP5, TPP1, SPRY1, ID2, CREB1, ERRFI1, ANXA1, RBPJ	7538, 6876, 7132, 6662, 4853, 1066, 653, 1200, 10252, 3398, 1385, 54206, 301, 3516
eye development	GO:0001654	0.00161482	n/a	10	3.24484	371	ALDH1A3, CHRDL1, CYP1B1, SOX9, NOTCH2, OBSL1, PDGFRA, SERPINF1, SPRY1, FBN1	220, 91851, 1545, 6662, 4853, 23363, 5156, 5176, 10252, 2200
response to ketone	GO:1901654	0.00161656	n/a	7	1.69676	194	THBS1, TNC, SERPINF1, BGLAP, GAS6, SFRP1, ERRFI1	7057, 3371, 5176, 632, 2621, 6422, 54206
response to inorganic substance	GO:0010035	0.00163881	n/a	13	5.02032	574	CYP1B1, VCAM1, THBS1, SEC31A, SERPINF1, COL1A1, BGLAP, ATP5F1D, PTGS2, TF, CPNE8, CREB1, ANXA1	1545, 7412, 7057, 22872, 5176, 1277, 632, 513, 5743, 7018, 144402, 1385, 301
regulation of macrophage chemotaxis	GO:0010758	0.00164664	n/a	3	0.236147	27	MDK, THBS1, RARRES2	4192, 7057, 5919
prostate gland morphogenesis	GO:0060512	0.00164664	n/a	3	0.236147	27	SOX9, TNC, SFRP1	6662, 3371, 6422
positive regulation of myeloid leukocyte differentiation	GO:0002763	0.00165746	n/a	4	0.50728	58	RUNX1, NOTCH2, ID2, CREB1	861, 4853, 3398, 1385
response to metal ion	GO:0010038	0.00168004	n/a	10	3.26233	373	VCAM1, THBS1, SEC31A, SERPINF1, BGLAP, ATP5F1D, PTGS2, TF, CPNE8, CREB1	7412, 7057, 22872, 5176, 632, 513, 5743, 7018, 144402, 1385
epithelium development	GO:0060429	0.00169361	n/a	20	9.70828	1110	ZFP36, ALDH1A3, TAGLN, MDK, TNFRSF1A, FGF7, SOX9, NOTCH2, CCN1, CES1, BMP5, TNC, TPP1, SPRY1, ID2, SFRP1, CREB1, ERRFI1, ANXA1, RBPJ	7538, 220, 6876, 4192, 7132, 2252, 6662, 4853, 3491, 1066, 653, 3371, 1200, 10252, 3398, 6422, 1385, 54206, 301, 3516
regulation of transferase activity	GO:0051338	0.00169742	n/a	17	7.63543	873	ZFP36, CLU, CDKN1C, EGR1, THBS1, CCN1, APOE, TAF7, DDR2, PDGFRA, CORO1C, GADD45B, SPRY1, GAS6, SFRP1, ERRFI1, DBI	7538, 1191, 1028, 1958, 7057, 3491, 348, 6879, 4921, 5156, 23603, 4616, 10252, 2621, 6422, 54206, 1622
negative regulation of intrinsic apoptotic signaling pathway	GO:2001243	0.00169911	n/a	5	0.857128	98	CLU, NDUFA13, PTGS2, TAF9, CXCL12	1191, 51079, 5743, 6880, 6387
localization	GO:0051179	0.00173012	n/a	73	54.5938	6242	ZFP36, PEX16, S100A13, CYP1B1, LIMA1, SLC16A7, LRP1, BNIP3L, TMEM98, SUMO3, MDK, HSPB11, TNFRSF1A, FGF7, VCAM1, CLU, FN1, SOX9, FBLN1, COL3A1, THBS1, SELENBP1, OBSL1, CCN1, APOE, PRPF6, STX5, TNFAIP6, CES1, LY6E, BMP5, SEC31A, TAF7, DCN, ENPEP, DDR2, NDUFA13, PDGFRA, HNRNPA3, KTN1, TMSB15B, TPP1, TERF2IP, ACAP2, KIF27, IGFBP3, SERPINF1, CP, COL1A1, APOC1, LMBRD1, RARRES2, ATP5F1D, PTGS2, TAPBP, C…	7538, 9409, 6284, 1545, 51474, 9194, 4035, 665, 26022, 6612, 4192, 51668, 7132, 2252, 7412, 1191, 2335, 6662, 2192, 1281, 7057, 8991, 23363, 3491, 348, 24148, 6811, 7130, 1066, 4061, 653, 22872, 6879, 1634, 2028, 4921, 51079, 5156, 220988, 3895, 286527, 1200, 54386, 23527, 55582, 3486, 5176, 1356, 1277, 341, 55788, 5919, 513, 5743, 6892, 23603, 10252, 1781, 10123, 2621, 29103, 7905, 7018, 9168, 6…
placenta development	GO:0001890	0.00174684	n/a	6	1.2682	145	NOTCH2, CCN1, BMP5, DCN, PTGS2, RBPJ	4853, 3491, 653, 1634, 5743, 3516
visual system development	GO:0150063	0.00174738	n/a	10	3.27983	375	ALDH1A3, CHRDL1, CYP1B1, SOX9, NOTCH2, OBSL1, PDGFRA, SERPINF1, SPRY1, FBN1	220, 91851, 1545, 6662, 4853, 23363, 5156, 5176, 10252, 2200
regulation of cytokine production	GO:0001817	0.00175185	n/a	16	6.98821	799	ZFP36, S100A13, CYP1B1, LUM, LRP1, MDK, RUNX1, CLU, FN1, EGR1, THBS1, PTGS2, GAS6, CREB1, ERRFI1, ANXA1	7538, 6284, 1545, 4060, 4035, 4192, 861, 1191, 2335, 1958, 7057, 5743, 2621, 1385, 54206, 301
response to tumor necrosis factor	GO:0034612	0.00176261	n/a	8	2.21279	253	ZFP36, TNFRSF1A, VCAM1, THBS1, COL1A1, PTGS2, GAS6, SFRP1	7538, 7132, 7412, 7057, 1277, 5743, 2621, 6422
mononuclear cell migration	GO:0071674	0.0017642	n/a	7	1.723	197	MDK, THBS1, BMP5, RARRES2, GAS6, CXCL12, ANXA1	4192, 7057, 653, 5919, 2621, 6387, 301
regulation of epithelial to mesenchymal transition	GO:0010717	0.00177724	n/a	5	0.865874	99	MDK, BMP5, COL1A1, SPRY1, SFRP1	4192, 653, 1277, 10252, 6422
cellular response to stimulus	GO:0051716	0.00180284	n/a	84	65.1592	7450	WIF1, MORF4L2, GTF2H5, LTBP3, MBD4, SMARCB1, ZFP36, CHRDL1, CHL1, MOB1A, S100A13, CYP1B1, RNMT, NOTCH2NLC, LRP1, BNIP3L, MDK, HSPB11, CFD, TNFRSF1A, FGF7, VCAM1, CLU, RUNX2, CDKN1C, FN1, EGR1, PTPRD, SOX9, NOTCH2, SLX1A, FBLN1, COL3A1, THBS1, CCN1, COL6A1, APOE, GMDS, TNFAIP6, CES1, SORBS2, LY6E, BMP5, TAF7, COL1A2, DCN, ENPEP, DDR2, NDUFA13, PDGFRA, TNC, TERF2IP, ACAP2, IGFBP3, SERPINF1, COL1A1,…	11197, 9643, 404672, 4054, 8930, 6598, 7538, 91851, 10752, 55233, 6284, 1545, 8731, 100996717, 4035, 665, 4192, 51668, 1675, 7132, 2252, 7412, 1191, 860, 1028, 2335, 1958, 5789, 6662, 4853, 548593, 2192, 1281, 7057, 3491, 1291, 348, 2762, 7130, 1066, 8470, 4061, 653, 6879, 1278, 1634, 2028, 4921, 51079, 5156, 3371, 54386, 23527, 3486, 5176, 1277, 632, 5919, 5743, 23603, 4616, 6880, 10252, 25871, …
response to carbohydrate	GO:0009743	0.00180668	n/a	8	2.22153	254	SMARCB1, LRP1, EGR1, THBS1, SERPINF1, COL6A2, PTGS2, GAS6	6598, 4035, 1958, 7057, 5176, 1292, 5743, 2621
behavior	GO:0007610	0.00182346	n/a	13	5.08154	581	ALDH1A3, MDK, NAV2, EGR1, THBS1, APOE, SERPINF1, PTGS2, ID2, SELENOP, CXCL12, CREB1, LEPR	220, 4192, 89797, 1958, 7057, 348, 5176, 5743, 3398, 6414, 6387, 1385, 3953
kidney vasculature development	GO:0061440	0.00183246	n/a	3	0.244894	28	EGR1, NOTCH2, PDGFRA	1958, 4853, 5156
renal system vasculature development	GO:0061437	0.00183246	n/a	3	0.244894	28	EGR1, NOTCH2, PDGFRA	1958, 4853, 5156
positive regulation of protein phosphorylation	GO:0001934	0.00185231	n/a	15	6.36723	728	MOB1A, TNFRSF1A, FGF7, CLU, EGR1, SOX9, THBS1, CCN1, BMP5, DDR2, TERF2IP, RARRES2, PTGS2, GAS6, LEPR	55233, 7132, 2252, 1191, 1958, 6662, 7057, 3491, 653, 4921, 54386, 5919, 5743, 2621, 3953
regulation of steroid metabolic process	GO:0019218	0.00185777	n/a	5	0.87462	100	EGR1, APOE, CES1, BMP5, APOC1	1958, 348, 1066, 653, 341
regulation of epithelial cell apoptotic process	GO:1904035	0.00185777	n/a	5	0.87462	100	ZFP36, MDK, THBS1, ANGPTL4, GAS6	7538, 4192, 7057, 51129, 2621
regulation of biological process	GO:0050789	0.0018769	n/a	123	105.199	12028	WIF1, TSC22D3, SLPI, MORF4L2, GTF2H5, LTBP3, C7, SMARCB1, ZFP36, ALDH1A3, CHRDL1, CHL1, MOB1A, ODF2L, S100A13, CYP1B1, LIMA1, LUM, NOTCH2NLC, LRP1, BNIP3L, TMEM98, SUMO3, MDK, HSPB11, CFD, TNFRSF1A, FGF7, VCAM1, RUNX1, CLU, FUBP1, RUNX2, CDKN1C, FN1, EGR1, PTPRD, SOX9, NOTCH2, PMF1, SLX1A, FBLN1, COL3A1, THBS1, OBSL1, PYURF, CCN1, APOE, GMDS, PRPF6, MYLIP, STX5, TNFAIP6, TRA2A, CES1, SORBS2, LY6E…	11197, 1831, 6590, 9643, 404672, 4054, 730, 6598, 7538, 220, 91851, 10752, 55233, 57489, 6284, 1545, 51474, 4060, 100996717, 4035, 665, 26022, 6612, 4192, 51668, 1675, 7132, 2252, 7412, 861, 1191, 8880, 860, 1028, 2335, 1958, 5789, 6662, 4853, 11243, 548593, 2192, 1281, 7057, 23363, 100996939, 3491, 348, 2762, 24148, 29116, 6811, 7130, 29896, 1066, 8470, 4061, 51129, 653, 6314, 6879, 716, 1278, 6…
regulation of neuron projection development	GO:0010975	0.00189447	n/a	11	3.89206	445	LRP1, MDK, FN1, PTPRD, OBSL1, APOE, MYLIP, BMP5, SERPINF1, SFRP1, CXCL12	4035, 4192, 2335, 5789, 23363, 348, 29116, 653, 5176, 6422, 6387
positive regulation of macromolecule biosynthetic process	GO:0010557	0.00192013	n/a	28	15.7607	1802	MORF4L2, SMARCB1, LUM, MDK, TNFRSF1A, FGF7, RUNX1, RUNX2, CDKN1C, EGR1, SOX9, PMF1, THBS1, CCN1, APOE, PRPF6, BMP5, TAF7, DCN, COL1A1, TAF9, ID2, TF, GTF2F1, SFRP1, CREB1, NELFE, RBPJ	9643, 6598, 4060, 4192, 7132, 2252, 861, 860, 1028, 1958, 6662, 11243, 7057, 3491, 348, 24148, 653, 6879, 1634, 1277, 6880, 3398, 7018, 2962, 6422, 1385, 7936, 3516
forebrain development	GO:0030900	0.00192534	n/a	10	3.32356	380	ALDH1A3, NOTCH2NLC, LRP1, MDK, COL3A1, PCDH9, ID2, CXCL12, CREB1, RBPJ	220, 100996717, 4035, 4192, 1281, 5101, 3398, 6387, 1385, 3516
cell-substrate junction organization	GO:0150115	0.00194094	n/a	5	0.883366	101	LRP1, FN1, THBS1, CORO1C, SFRP1	4035, 2335, 7057, 23603, 6422
sensory system development	GO:0048880	0.00196263	n/a	10	3.3323	381	ALDH1A3, CHRDL1, CYP1B1, SOX9, NOTCH2, OBSL1, PDGFRA, SERPINF1, SPRY1, FBN1	220, 91851, 1545, 6662, 4853, 23363, 5156, 5176, 10252, 2200
cellular response to corticosteroid stimulus	GO:0071384	0.00199778	n/a	4	0.533518	61	ZFP36, SERPINF1, ERRFI1, ANXA1	7538, 5176, 54206, 301
response to ionizing radiation	GO:0010212	0.00200456	n/a	6	1.30318	149	GTF2H5, VCAM1, EGR1, SFRP1, LZIC, ANXA1	404672, 7412, 1958, 6422, 84328, 301
regulation of lipid transport	GO:0032368	0.00200456	n/a	6	1.30318	149	LRP1, THBS1, APOE, CES1, APOC1, DBI	4035, 7057, 348, 1066, 341, 1622
humoral immune response	GO:0006959	0.00201967	n/a	9	2.79004	319	SLPI, C7, CFD, CLU, NOTCH2, C1S, RARRES2, TF, RBPJ	6590, 730, 1675, 1191, 4853, 716, 5919, 7018, 3516
steroid metabolic process	GO:0008202	0.00201967	n/a	9	2.79004	319	CYP1B1, LIMA1, EGR1, APOE, CES1, BMP5, PDGFRA, APOC1, LEPR	1545, 51474, 1958, 348, 1066, 653, 5156, 341, 3953
negative regulation of small molecule metabolic process	GO:0062014	0.0020268	n/a	5	0.892112	102	SOX9, APOE, BMP5, APOC1, LEPR	6662, 348, 653, 341, 3953
cellular protein modification process	GO:0006464	0.00203019	n/a	47	31.4251	3593	MORF4L2, GTF2H5, SMARCB1, MOB1A, LRP1, SUMO3, TNFRSF1A, FGF7, CLU, CDKN1C, FN1, EGR1, PTPRD, SOX9, FBLN1, COL3A1, THBS1, PYURF, CCN1, APOE, MYLIP, TPGS2, BMP5, ATXN7, TAF7, DCN, DDR2, PDGFRA, TERF2IP, IGFBP3, RARRES2, PTGS2, CORO1C, GADD45B, TAF9, SPRY1, NNMT, GAS6, HMG20A, SFRP1, CREB1, ERRFI1, NELFE, LEPR, ANXA1, DBI, FBXL12	9643, 404672, 6598, 55233, 4035, 6612, 7132, 2252, 1191, 1028, 2335, 1958, 5789, 6662, 2192, 1281, 7057, 100996939, 3491, 348, 29116, 25941, 653, 6314, 6879, 1634, 4921, 5156, 54386, 3486, 5919, 5743, 23603, 4616, 6880, 10252, 4837, 2621, 10363, 6422, 1385, 54206, 7936, 3953, 301, 1622, 54850
protein modification process	GO:0036211	0.00203019	n/a	47	31.4251	3593	MORF4L2, GTF2H5, SMARCB1, MOB1A, LRP1, SUMO3, TNFRSF1A, FGF7, CLU, CDKN1C, FN1, EGR1, PTPRD, SOX9, FBLN1, COL3A1, THBS1, PYURF, CCN1, APOE, MYLIP, TPGS2, BMP5, ATXN7, TAF7, DCN, DDR2, PDGFRA, TERF2IP, IGFBP3, RARRES2, PTGS2, CORO1C, GADD45B, TAF9, SPRY1, NNMT, GAS6, HMG20A, SFRP1, CREB1, ERRFI1, NELFE, LEPR, ANXA1, DBI, FBXL12	9643, 404672, 6598, 55233, 4035, 6612, 7132, 2252, 1191, 1028, 2335, 1958, 5789, 6662, 2192, 1281, 7057, 100996939, 3491, 348, 29116, 25941, 653, 6314, 6879, 1634, 4921, 5156, 54386, 3486, 5919, 5743, 23603, 4616, 6880, 10252, 4837, 2621, 10363, 6422, 1385, 54206, 7936, 3953, 301, 1622, 54850
bone growth	GO:0098868	0.00203084	n/a	3	0.25364	29	SOX9, DDR2, LEPR	6662, 4921, 3953
negative regulation of intrinsic apoptotic signaling pathway in response to DNA damage	GO:1902230	0.00203084	n/a	3	0.25364	29	CLU, TAF9, CXCL12	1191, 6880, 6387
epithelial tube branching involved in lung morphogenesis	GO:0060441	0.00203084	n/a	3	0.25364	29	SOX9, TNC, SPRY1	6662, 3371, 10252
myeloid cell differentiation	GO:0030099	0.00203896	n/a	10	3.34979	383	ZFP36, RUNX1, NOTCH2, BGLAP, ID2, TF, SFRP1, CREB1, FBN1, RBPJ	7538, 861, 4853, 632, 3398, 7018, 6422, 1385, 2200, 3516
positive regulation of phosphate metabolic process	GO:0045937	0.00205458	n/a	17	7.77537	889	MOB1A, TNFRSF1A, FGF7, CLU, EGR1, SOX9, THBS1, CCN1, BMP5, DDR2, PDGFRA, TERF2IP, RARRES2, PTGS2, GAS6, TF, LEPR	55233, 7132, 2252, 1191, 1958, 6662, 7057, 3491, 653, 4921, 5156, 54386, 5919, 5743, 2621, 7018, 3953
positive regulation of phosphorus metabolic process	GO:0010562	0.00205458	n/a	17	7.77537	889	MOB1A, TNFRSF1A, FGF7, CLU, EGR1, SOX9, THBS1, CCN1, BMP5, DDR2, PDGFRA, TERF2IP, RARRES2, PTGS2, GAS6, TF, LEPR	55233, 7132, 2252, 1191, 1958, 6662, 7057, 3491, 653, 4921, 5156, 54386, 5919, 5743, 2621, 7018, 3953
glomerulus morphogenesis	GO:0072102	0.00205615	n/a	2	0.0699696	8	NOTCH2, PDGFRA	4853, 5156
positive regulation of tau-protein kinase activity	GO:1902949	0.00205615	n/a	2	0.0699696	8	CLU, EGR1	1191, 1958
metanephric glomerulus vasculature development	GO:0072239	0.00205615	n/a	2	0.0699696	8	EGR1, PDGFRA	1958, 5156
embryonic morphogenesis	GO:0048598	0.00211687	n/a	13	5.169	591	ALDH1A3, RUNX2, FN1, SOX9, NOTCH2, CCN1, COL6A1, BMP5, PDGFRA, LMBRD1, ID2, SFRP1, FBN1	220, 860, 2335, 6662, 4853, 3491, 1291, 653, 5156, 55788, 3398, 6422, 2200
macromolecule localization	GO:0033036	0.00211795	n/a	40	25.5477	2921	ZFP36, PEX16, S100A13, LIMA1, LRP1, BNIP3L, TMEM98, SUMO3, HSPB11, TNFRSF1A, FGF7, CLU, SOX9, THBS1, SELENBP1, OBSL1, APOE, PRPF6, STX5, CES1, SEC31A, NDUFA13, HNRNPA3, KTN1, TMSB15B, TPP1, TERF2IP, COL1A1, APOC1, LMBRD1, PTGS2, CORO1C, ARL4C, GAS6, DNAJC15, TMSB10, SFRP1, ANXA1, FBN1, DBI	7538, 9409, 6284, 51474, 4035, 665, 26022, 6612, 51668, 7132, 2252, 1191, 6662, 7057, 8991, 23363, 348, 24148, 6811, 1066, 22872, 51079, 220988, 3895, 286527, 1200, 54386, 1277, 341, 55788, 5743, 23603, 10123, 2621, 29103, 9168, 6422, 301, 2200, 1622
cellular response to cytokine stimulus	GO:0071345	0.00213954	n/a	16	7.12815	815	ZFP36, RNMT, TNFRSF1A, VCAM1, EGR1, SOX9, THBS1, NDUFA13, COL1A1, GAS6, LSP1, SFRP1, CXCL12, CREB1, LEPR, DUOX2	7538, 8731, 7132, 7412, 1958, 6662, 7057, 51079, 1277, 2621, 4046, 6422, 6387, 1385, 3953, 50506
camera-type eye development	GO:0043010	0.00215147	n/a	9	2.81628	322	ALDH1A3, CYP1B1, SOX9, NOTCH2, OBSL1, PDGFRA, SERPINF1, SPRY1, FBN1	220, 1545, 6662, 4853, 23363, 5156, 5176, 10252, 2200
positive regulation of protein modification process	GO:0031401	0.0021579	n/a	18	8.50131	972	SMARCB1, MOB1A, TNFRSF1A, FGF7, CLU, EGR1, SOX9, THBS1, CCN1, BMP5, DDR2, TERF2IP, RARRES2, PTGS2, NNMT, GAS6, NELFE, LEPR	6598, 55233, 7132, 2252, 1191, 1958, 6662, 7057, 3491, 653, 4921, 54386, 5919, 5743, 4837, 2621, 7936, 3953
bone development	GO:0060348	0.00220965	n/a	7	1.79297	205	LTBP3, RUNX2, SOX9, NOTCH2, COL1A1, BGLAP, FBN1	4054, 860, 6662, 4853, 1277, 632, 2200
negative regulation of biomineral tissue development	GO:0070168	0.00224209	n/a	3	0.262386	30	LTBP3, SOX9, GAS6	4054, 6662, 2621
positive regulation of steroid metabolic process	GO:0045940	0.00224209	n/a	3	0.262386	30	APOE, CES1, APOC1	348, 1066, 341
placenta blood vessel development	GO:0060674	0.00224209	n/a	3	0.262386	30	NOTCH2, CCN1, RBPJ	4853, 3491, 3516
glomerulus development	GO:0032835	0.00224976	n/a	4	0.551011	63	EGR1, NOTCH2, ENPEP, PDGFRA	1958, 4853, 2028, 5156
apoptotic process	GO:0006915	0.00227113	n/a	29	16.7227	1912	TSC22D3, ZFP36, ALDH1A3, CYP1B1, LRP1, BNIP3L, MDK, TNFRSF1A, CLU, EGR1, SOX9, NOTCH2, THBS1, CCN1, APOE, ANGPTL4, BMP5, NDUFA13, IGFBP3, PTGS2, GADD45B, TAF9, SPRY1, GAS6, CFDP1, SFRP1, CXCL12, CREB1, ANXA1	1831, 7538, 220, 1545, 4035, 665, 4192, 7132, 1191, 1958, 6662, 4853, 7057, 3491, 348, 51129, 653, 51079, 3486, 5743, 4616, 6880, 10252, 2621, 10428, 6422, 6387, 1385, 301
organelle organization	GO:0006996	0.00231955	n/a	48	32.4921	3715	MORF4L2, SMARCB1, PEX16, NDUFB8, ODF2L, LIMA1, LRP1, BNIP3L, MDK, NAV2, HSPB11, FGF7, CLU, PTPRD, SOX9, NOTCH2, SLX1A, OBSL1, APOE, STX5, SORBS2, SEC31A, ATXN7, DCN, NDUFA13, PDGFRA, TMSB15B, TPP1, TERF2IP, CHD4, MARCKS, KIF27, ATP5F1D, CORO1C, SPRY1, FRMD6, SLX1B, DNAJC15, REEP5, TF, HMG20A, TMSB10, SFRP1, CXCL12, CREB1, TPM2, ANXA1, DYNLL2	9643, 6598, 9409, 4714, 57489, 51474, 4035, 665, 4192, 89797, 51668, 2252, 1191, 5789, 6662, 4853, 548593, 23363, 348, 6811, 8470, 22872, 6314, 1634, 51079, 5156, 286527, 1200, 54386, 1108, 4082, 55582, 513, 23603, 10252, 122786, 79008, 29103, 7905, 7018, 10363, 9168, 6422, 6387, 1385, 7169, 301, 140735
positive regulation of epithelial cell proliferation	GO:0050679	0.00233347	n/a	7	1.81046	207	MDK, FGF7, SOX9, NOTCH2, BMP5, SFRP1, CXCL12	4192, 2252, 6662, 4853, 653, 6422, 6387
regulation of nitrogen compound metabolic process	GO:0051171	0.00241767	n/a	66	48.6901	5567	TSC22D3, SLPI, MORF4L2, GTF2H5, SMARCB1, ZFP36, MOB1A, CYP1B1, LUM, LRP1, TMEM98, MDK, TNFRSF1A, FGF7, RUNX1, CLU, RUNX2, CDKN1C, FN1, EGR1, SOX9, NOTCH2, PMF1, SLX1A, FBLN1, THBS1, CCN1, APOE, PRPF6, MYLIP, STX5, TRA2A, BMP5, TAF7, SNRNP70, DCN, DDR2, NDUFA13, TERF2IP, CHD4, IGFBP3, SERPINF1, COL1A1, APOC1, RARRES2, PTGS2, ZNF333, CORO1C, GADD45B, TAF9, SPRY1, NNMT, PCOLCE, ID2, SLX1B, GAS6, TF,…	1831, 6590, 9643, 404672, 6598, 7538, 55233, 1545, 4060, 4035, 26022, 4192, 7132, 2252, 861, 1191, 860, 1028, 2335, 1958, 6662, 4853, 11243, 548593, 2192, 7057, 3491, 348, 24148, 29116, 6811, 29896, 653, 6879, 6625, 1634, 4921, 51079, 54386, 1108, 3486, 5176, 1277, 341, 5919, 5743, 84449, 23603, 4616, 6880, 10252, 4837, 5118, 3398, 79008, 2621, 7018, 10363, 2962, 6422, 1385, 54206, 7936, 3953, 16…
embryonic digestive tract development	GO:0048566	0.00246647	n/a	3	0.271132	31	PDGFRA, RARRES2, ID2	5156, 5919, 3398
negative regulation of biomineralization	GO:0110150	0.00246647	n/a	3	0.271132	31	LTBP3, SOX9, GAS6	4054, 6662, 2621
cell-cell adhesion	GO:0098609	0.002473	n/a	17	7.91531	905	CYP1B1, MDK, NCAM2, VCAM1, RUNX1, FN1, PTPRD, SOX9, OBSL1, CCN1, BMP5, PDGFRA, PCDH9, PCDH18, CDH11, CXCL12, ANXA1	1545, 4192, 4685, 7412, 861, 2335, 5789, 6662, 23363, 3491, 653, 5156, 5101, 54510, 1009, 6387, 301
regulation of Wnt signaling pathway	GO:0030111	0.00248577	n/a	9	2.8775	329	WIF1, LRP1, MDK, EGR1, SOX9, APOE, COL1A1, SFRP1, RBPJ	11197, 4035, 4192, 1958, 6662, 348, 1277, 6422, 3516
chondrocyte differentiation	GO:0002062	0.00249828	n/a	5	0.935843	107	LTBP3, MDK, RUNX1, RUNX2, SOX9	4054, 4192, 861, 860, 6662
actin cytoskeleton reorganization	GO:0031532	0.00249828	n/a	5	0.935843	107	MDK, FGF7, NOTCH2, PDGFRA, ANXA1	4192, 2252, 4853, 5156, 301
bone resorption	GO:0045453	0.00252282	n/a	4	0.568503	65	LTBP3, TPP1, BGLAP, TF	4054, 1200, 632, 7018
regulation of morphogenesis of an epithelium	GO:1905330	0.00252282	n/a	4	0.568503	65	MDK, FGF7, SOX9, SFRP1	4192, 2252, 6662, 6422
negative regulation of cell activation	GO:0050866	0.00252915	n/a	7	1.8367	210	MDK, RUNX1, APOE, PDGFRA, ID2, SFRP1, ANXA1	4192, 861, 348, 5156, 3398, 6422, 301
cellular ketone metabolic process	GO:0042180	0.00259711	n/a	7	1.84545	211	EGR1, SOX9, CES1, BMP5, APOC1, PTGS2, ANXA1	1958, 6662, 1066, 653, 341, 5743, 301
regulation of leukocyte migration	GO:0002685	0.00259711	n/a	7	1.84545	211	MDK, THBS1, BMP5, RARRES2, GAS6, CXCL12, ANXA1	4192, 7057, 653, 5919, 2621, 6387, 301
cardiocyte differentiation	GO:0035051	0.0026052	n/a	6	1.37315	157	VCAM1, OBSL1, SORBS2, PDGFRA, SPRY1, RBPJ	7412, 23363, 8470, 5156, 10252, 3516
regulation of peptidase activity	GO:0052547	0.00261837	n/a	11	4.05824	464	SLPI, LRP1, FN1, FBLN1, THBS1, CCN1, NDUFA13, SERPINF1, PTGS2, PCOLCE, GAS6	6590, 4035, 2335, 2192, 7057, 3491, 51079, 5176, 5743, 5118, 2621
positive regulation of unsaturated fatty acid biosynthetic process	GO:2001280	0.00262826	n/a	2	0.0787158	9	PTGS2, ANXA1	5743, 301
epithelial cell proliferation involved in lung morphogenesis	GO:0060502	0.00262826	n/a	2	0.0787158	9	FGF7, SOX9	2252, 6662
cellular response to insulin-like growth factor stimulus	GO:1990314	0.00262826	n/a	2	0.0787158	9	CREB1, FBN1	1385, 2200
lung saccule development	GO:0060430	0.00262826	n/a	2	0.0787158	9	LTBP3, CREB1	4054, 1385
bone trabecula formation	GO:0060346	0.00262826	n/a	2	0.0787158	9	COL1A1, SFRP1	1277, 6422
positive regulation of cholesterol esterification	GO:0010873	0.00262826	n/a	2	0.0787158	9	APOE, APOC1	348, 341
telomeric D-loop disassembly	GO:0061820	0.00262826	n/a	2	0.0787158	9	SLX1A, SLX1B	548593, 79008
regulation of MAPK cascade	GO:0043408	0.00263827	n/a	14	5.94742	680	LRP1, FN1, NOTCH2, FBLN1, THBS1, CCN1, APOE, PDGFRA, GADD45B, SPRY1, GAS6, SFRP1, ERRFI1, NELFE	4035, 2335, 4853, 2192, 7057, 3491, 348, 5156, 4616, 10252, 2621, 6422, 54206, 7936
brain development	GO:0007420	0.00265725	n/a	15	6.61213	756	ALDH1A3, NOTCH2NLC, LRP1, MDK, COL3A1, BMP5, KIF27, PCDH9, PCDH18, ID2, SELENOP, SFRP1, CXCL12, CREB1, RBPJ	220, 100996717, 4035, 4192, 1281, 653, 55582, 5101, 54510, 3398, 6414, 6422, 6387, 1385, 3516
regulation of focal adhesion assembly	GO:0051893	0.00266752	n/a	4	0.577249	66	LRP1, THBS1, CORO1C, SFRP1	4035, 7057, 23603, 6422
regulation of cell-substrate junction assembly	GO:0090109	0.00266752	n/a	4	0.577249	66	LRP1, THBS1, CORO1C, SFRP1	4035, 7057, 23603, 6422
biological regulation	GO:0065007	0.0026756	n/a	128	111.392	12736	WIF1, TSC22D3, SLPI, MORF4L2, GTF2H5, LTBP3, C7, SMARCB1, ZFP36, ALDH1A3, CHRDL1, CHL1, MOB1A, ODF2L, S100A13, CYP1B1, LIMA1, LUM, NOTCH2NLC, LRP1, BNIP3L, TMEM98, SUMO3, MDK, NAV2, HSPB11, CFD, TNFRSF1A, FGF7, VCAM1, RUNX1, CLU, FUBP1, RUNX2, CDKN1C, FN1, EGR1, PTPRD, SOX9, NOTCH2, PMF1, SLX1A, FBLN1, COL3A1, THBS1, OBSL1, PYURF, CCN1, APOE, GMDS, PRPF6, MYLIP, STX5, TNFAIP6, TRA2A, CES1, SORBS2…	11197, 1831, 6590, 9643, 404672, 4054, 730, 6598, 7538, 220, 91851, 10752, 55233, 57489, 6284, 1545, 51474, 4060, 100996717, 4035, 665, 26022, 6612, 4192, 89797, 51668, 1675, 7132, 2252, 7412, 861, 1191, 8880, 860, 1028, 2335, 1958, 5789, 6662, 4853, 11243, 548593, 2192, 1281, 7057, 23363, 100996939, 3491, 348, 2762, 24148, 29116, 6811, 7130, 29896, 1066, 8470, 4061, 51129, 653, 6314, 6879, 716, …
negative regulation of cell junction assembly	GO:1901889	0.00270426	n/a	3	0.279878	32	LRP1, THBS1, CORO1C	4035, 7057, 23603
regulation of kinase activity	GO:0043549	0.00272439	n/a	15	6.62962	758	CLU, CDKN1C, EGR1, THBS1, CCN1, APOE, TAF7, DDR2, PDGFRA, CORO1C, GADD45B, SPRY1, GAS6, SFRP1, ERRFI1	1191, 1028, 1958, 7057, 3491, 348, 6879, 4921, 5156, 23603, 4616, 10252, 2621, 6422, 54206
response to glucose	GO:0009749	0.00273724	n/a	7	1.86294	213	SMARCB1, LRP1, EGR1, THBS1, SERPINF1, COL6A2, GAS6	6598, 4035, 1958, 7057, 5176, 1292, 2621
positive regulation of nervous system development	GO:0051962	0.00275985	n/a	8	2.37897	272	LRP1, MDK, FN1, PTPRD, OBSL1, SERPINF1, ID2, CXCL12	4035, 4192, 2335, 5789, 23363, 5176, 3398, 6387
negative regulation of intracellular signal transduction	GO:1902532	0.00278924	n/a	12	4.70546	538	CLU, FBLN1, THBS1, APOE, NDUFA13, PTGS2, TAF9, SPRY1, IFI35, SFRP1, CXCL12, ERRFI1	1191, 2192, 7057, 348, 51079, 5743, 6880, 10252, 3430, 6422, 6387, 54206
regulation of phospholipase activity	GO:0010517	0.00297382	n/a	4	0.594742	68	LRP1, CCN1, PDGFRA, ANXA1	4035, 3491, 5156, 301
cardiac septum morphogenesis	GO:0060411	0.00297382	n/a	4	0.594742	68	NOTCH2, CCN1, BMP5, RBPJ	4853, 3491, 653, 3516
negative regulation of epithelial cell migration	GO:0010633	0.00304476	n/a	5	0.979574	112	THBS1, APOE, DCN, SERPINF1, CORO1C	7057, 348, 1634, 5176, 23603
response to nutrient levels	GO:0031667	0.00308098	n/a	11	4.1457	474	ZFP36, VCAM1, APOE, TNC, COL1A1, BGLAP, RARRES2, PTGS2, GAS6, DNAJC15, SFRP1	7538, 7412, 348, 3371, 1277, 632, 5919, 5743, 2621, 29103, 6422
blood coagulation	GO:0007596	0.00311299	n/a	7	1.90667	218	FN1, FBLN1, COL3A1, THBS1, APOE, PDGFRA, GAS6	2335, 2192, 1281, 7057, 348, 5156, 2621
hormone metabolic process	GO:0042445	0.00311299	n/a	7	1.90667	218	ALDH1A3, CYP1B1, EGR1, BMP5, ENPEP, PDGFRA, DUOX2	220, 1545, 1958, 653, 2028, 5156, 50506
cellular response to stress	GO:0033554	0.00312696	n/a	28	16.3029	1864	MORF4L2, GTF2H5, MBD4, ZFP36, CHL1, CYP1B1, LRP1, BNIP3L, TNFRSF1A, CLU, EGR1, SLX1A, THBS1, PDGFRA, TNC, TERF2IP, PTGS2, GADD45B, TAF9, ID2, SLX1B, GAS6, DNAJC15, SFRP1, CXCL12, ERRFI1, ANXA1, RBPJ	9643, 404672, 8930, 7538, 10752, 1545, 4035, 665, 7132, 1191, 1958, 548593, 7057, 5156, 3371, 54386, 5743, 4616, 6880, 3398, 79008, 2621, 29103, 6422, 6387, 54206, 301, 3516
cholesterol efflux	GO:0033344	0.00313561	n/a	4	0.603488	69	LRP1, APOE, CES1, APOC1	4035, 348, 1066, 341
regulation of actin cytoskeleton organization	GO:0032956	0.0032153	n/a	9	2.9912	342	LIMA1, LRP1, MDK, NOTCH2, PDGFRA, TMSB15B, TMSB10, SFRP1, CXCL12	51474, 4035, 4192, 4853, 5156, 286527, 9168, 6422, 6387
blood coagulation, fibrin clot formation	GO:0072378	0.00326734	n/a	2	0.087462	10	FN1, FBLN1	2335, 2192
skeletal system morphogenesis	GO:0048705	0.00327387	n/a	7	1.92416	220	LTBP3, RUNX2, SOX9, MGP, PDGFRA, COL1A1, SFRP1	4054, 860, 6662, 4256, 5156, 1277, 6422
regulation of steroid biosynthetic process	GO:0050810	0.00330331	n/a	4	0.612234	70	EGR1, APOE, CES1, BMP5	1958, 348, 1066, 653
negative regulation of epithelial cell proliferation	GO:0050680	0.00333191	n/a	6	1.44312	165	CDKN1C, SOX9, THBS1, APOE, SERPINF1, SFRP1	1028, 6662, 7057, 348, 5176, 6422
leukocyte activation	GO:0045321	0.00337675	n/a	17	8.1602	933	S100A13, TMEM98, MDK, VCAM1, RUNX1, CLU, RUNX2, EGR1, NOTCH2, THBS1, ID2, IFI35, GAS6, SFRP1, LEPR, ANXA1, RBPJ	6284, 26022, 4192, 7412, 861, 1191, 860, 1958, 4853, 7057, 3398, 3430, 2621, 6422, 3953, 301, 3516
programmed cell death	GO:0012501	0.00338947	n/a	29	17.1863	1965	TSC22D3, ZFP36, ALDH1A3, CYP1B1, LRP1, BNIP3L, MDK, TNFRSF1A, CLU, EGR1, SOX9, NOTCH2, THBS1, CCN1, APOE, ANGPTL4, BMP5, NDUFA13, IGFBP3, PTGS2, GADD45B, TAF9, SPRY1, GAS6, CFDP1, SFRP1, CXCL12, CREB1, ANXA1	1831, 7538, 220, 1545, 4035, 665, 4192, 7132, 1191, 1958, 6662, 4853, 7057, 3491, 348, 51129, 653, 51079, 3486, 5743, 4616, 6880, 10252, 2621, 10428, 6422, 6387, 1385, 301
regulation of intracellular signal transduction	GO:1902531	0.00341744	n/a	26	14.8423	1697	S100A13, LRP1, TNFRSF1A, CLU, FN1, SOX9, NOTCH2, FBLN1, COL3A1, THBS1, CCN1, APOE, DCN, NDUFA13, PDGFRA, TERF2IP, PTGS2, GADD45B, TAF9, SPRY1, IFI35, GAS6, SFRP1, CXCL12, ERRFI1, NELFE	6284, 4035, 7132, 1191, 2335, 6662, 4853, 2192, 1281, 7057, 3491, 348, 1634, 51079, 5156, 54386, 5743, 4616, 6880, 10252, 3430, 2621, 6422, 6387, 54206, 7936
protein-containing complex assembly	GO:0065003	0.0034696	n/a	24	13.3205	1523	GTF2H5, SMARCB1, SNRPD1, ALDH1A3, NDUFB8, CLU, FN1, ISY1, SOX9, APOE, PRPF6, TAF7, COL1A2, NDUFA13, TMSB15B, APOC1, ATP5F1D, RNU2-1, TAPBP, TAF9, DNAJC15, TMSB10, CXCL12, CREB1	404672, 6598, 6632, 220, 4714, 1191, 2335, 57461, 6662, 348, 24148, 6879, 1278, 51079, 286527, 341, 513, 6066, 6892, 6880, 29103, 9168, 6387, 1385
regulation of molecular function	GO:0065009	0.00347284	n/a	41	27.0957	3098	SLPI, SMARCB1, ZFP36, CYP1B1, LRP1, SUMO3, CLU, CDKN1C, FN1, EGR1, FBLN1, THBS1, CCN1, APOE, LY6E, ANGPTL4, TAF7, SNRNP70, DDR2, NDUFA13, PDGFRA, TERF2IP, ACAP2, IGFBP3, SERPINF1, APOC1, PTGS2, CORO1C, GADD45B, SPRY1, PCOLCE, ID2, GAS6, DNAJC15, GTF2F1, SFRP1, ERRFI1, TPM2, LEPR, ANXA1, DBI	6590, 6598, 7538, 1545, 4035, 6612, 1191, 1028, 2335, 1958, 2192, 7057, 3491, 348, 4061, 51129, 6879, 6625, 4921, 51079, 5156, 54386, 23527, 3486, 5176, 341, 5743, 23603, 4616, 10252, 5118, 3398, 2621, 29103, 2962, 6422, 54206, 7169, 3953, 301, 1622
cellular response to amino acid stimulus	GO:0071230	0.00347702	n/a	4	0.62098	71	COL6A1, COL1A2, PDGFRA, COL1A1	1291, 1278, 5156, 1277
regulation of cell-substrate junction organization	GO:0150116	0.00347702	n/a	4	0.62098	71	LRP1, THBS1, CORO1C, SFRP1	4035, 7057, 23603, 6422
negative regulation of telomere maintenance	GO:0032205	0.00350059	n/a	3	0.306117	35	SLX1A, TERF2IP, SLX1B	548593, 54386, 79008
negative regulation of cell population proliferation	GO:0008285	0.00351926	n/a	15	6.81329	779	SMARCB1, CYP1B1, CDKN1C, SOX9, FBLN1, THBS1, APOE, BMP5, IGFBP3, SERPINF1, PTGS2, SPRY1, IFI35, SFRP1, RBPJ	6598, 1545, 1028, 6662, 2192, 7057, 348, 653, 3486, 5176, 5743, 10252, 3430, 6422, 3516
coagulation	GO:0050817	0.00352701	n/a	7	1.9504	223	FN1, FBLN1, COL3A1, THBS1, APOE, PDGFRA, GAS6	2335, 2192, 1281, 7057, 348, 5156, 2621
hemostasis	GO:0007599	0.00352701	n/a	7	1.9504	223	FN1, FBLN1, COL3A1, THBS1, APOE, PDGFRA, GAS6	2335, 2192, 1281, 7057, 348, 5156, 2621
negative regulation of supramolecular fiber organization	GO:1902904	0.00353507	n/a	6	1.46062	167	LIMA1, CLU, APOE, ATXN7, TMSB15B, TMSB10	51474, 1191, 348, 6314, 286527, 9168
response to amino acid	GO:0043200	0.0035403	n/a	5	1.01456	116	COL6A1, COL1A2, PDGFRA, COL1A1, CREB1	1291, 1278, 5156, 1277, 1385
negative regulation of organelle organization	GO:0010639	0.00360444	n/a	9	3.04368	348	ODF2L, LIMA1, CLU, SLX1A, ATXN7, TMSB15B, TERF2IP, SLX1B, TMSB10	57489, 51474, 1191, 548593, 6314, 286527, 54386, 79008, 9168
negative regulation of apoptotic signaling pathway	GO:2001234	0.00361462	n/a	7	1.95915	224	CLU, THBS1, BMP5, NDUFA13, PTGS2, TAF9, CXCL12	1191, 7057, 653, 51079, 5743, 6880, 6387
homeostatic process	GO:0042592	0.00363246	n/a	27	15.6907	1794	TSC22D3, LTBP3, C7, SMARCB1, ZFP36, LIMA1, LRP1, EGR1, SOX9, APOE, MYLIP, CES1, ANGPTL4, DCN, PDGFRA, TPP1, SERPINF1, CP, BGLAP, PTGS2, ID2, GAS6, TF, CXCL12, LEPR, ANXA1, RBPJ	1831, 4054, 730, 6598, 7538, 51474, 4035, 1958, 6662, 348, 29116, 1066, 51129, 1634, 5156, 1200, 5176, 1356, 632, 5743, 3398, 2621, 7018, 6387, 3953, 301, 3516
signal transduction	GO:0007165	0.00368089	n/a	69	52.2673	5976	WIF1, LTBP3, SMARCB1, ZFP36, CHRDL1, CHL1, MOB1A, S100A13, CYP1B1, NOTCH2NLC, LRP1, BNIP3L, MDK, HSPB11, CFD, TNFRSF1A, FGF7, VCAM1, CLU, RUNX2, CDKN1C, FN1, EGR1, PTPRD, SOX9, NOTCH2, FBLN1, COL3A1, THBS1, CCN1, APOE, GMDS, TNFAIP6, SORBS2, LY6E, BMP5, TAF7, COL1A2, DCN, ENPEP, DDR2, NDUFA13, PDGFRA, TERF2IP, IGFBP3, COL1A1, RARRES2, PTGS2, CORO1C, GADD45B, TAF9, SPRY1, NEPRO, CMTM8, IFI35, GAS6…	11197, 4054, 6598, 7538, 91851, 10752, 55233, 6284, 1545, 100996717, 4035, 665, 4192, 51668, 1675, 7132, 2252, 7412, 1191, 860, 1028, 2335, 1958, 5789, 6662, 4853, 2192, 1281, 7057, 3491, 348, 2762, 7130, 8470, 4061, 653, 6879, 1278, 1634, 2028, 4921, 51079, 5156, 54386, 3486, 1277, 5919, 5743, 23603, 4616, 6880, 10252, 25871, 152189, 3430, 2621, 7018, 4046, 6422, 6387, 1385, 54206, 6320, 7936, 3…
response to peptide hormone	GO:0043434	0.00368468	n/a	10	3.63842	416	EGR1, COL1A1, BGLAP, RARRES2, PTGS2, CXCL12, CREB1, ERRFI1, ANXA1, FBN1	1958, 1277, 632, 5919, 5743, 6387, 1385, 54206, 301, 2200
glial cell differentiation	GO:0010001	0.00370388	n/a	7	1.9679	225	LRP1, TMEM98, MDK, CLU, SOX9, ID2, MXRA8	4035, 26022, 4192, 1191, 6662, 3398, 54587
regulation of fibroblast migration	GO:0010762	0.00379449	n/a	3	0.314863	36	THBS1, DDR2, CORO1C	7057, 4921, 23603
regulation of intrinsic apoptotic signaling pathway in response to DNA damage	GO:1902229	0.00379449	n/a	3	0.314863	36	CLU, TAF9, CXCL12	1191, 6880, 6387
memory	GO:0007613	0.00380865	n/a	5	1.03205	118	MDK, APOE, SERPINF1, PTGS2, CREB1	4192, 348, 5176, 5743, 1385
cellular response to vascular endothelial growth factor stimulus	GO:0035924	0.00384286	n/a	4	0.638473	73	VCAM1, DCN, PDGFRA, ANXA1	7412, 1634, 5156, 301
telomeric loop disassembly	GO:0090657	0.00397053	n/a	2	0.0962082	11	SLX1A, SLX1B	548593, 79008
dendritic cell apoptotic process	GO:0097048	0.00397053	n/a	2	0.0962082	11	GAS6, CXCL12	2621, 6387
epithelial cell proliferation involved in prostate gland development	GO:0060767	0.00397053	n/a	2	0.0962082	11	SOX9, SERPINF1	6662, 5176
regulation of dendritic cell apoptotic process	GO:2000668	0.00397053	n/a	2	0.0962082	11	GAS6, CXCL12	2621, 6387
regulation of receptor catabolic process	GO:2000644	0.00397053	n/a	2	0.0962082	11	APOE, MYLIP	348, 29116
sequestering of actin monomers	GO:0042989	0.00397053	n/a	2	0.0962082	11	TMSB15B, TMSB10	286527, 9168
Notch signaling involved in heart development	GO:0061314	0.00397053	n/a	2	0.0962082	11	NOTCH2, RBPJ	4853, 3516
artery morphogenesis	GO:0048844	0.0040352	n/a	4	0.647219	74	LRP1, MDK, APOE, RBPJ	4035, 4192, 348, 3516
protein-containing complex organization	GO:0043933	0.00405645	n/a	26	15.0347	1719	GTF2H5, SMARCB1, SNRPD1, ALDH1A3, NDUFB8, LIMA1, CLU, FN1, ISY1, SOX9, APOE, PRPF6, ATXN7, TAF7, COL1A2, NDUFA13, TMSB15B, APOC1, ATP5F1D, RNU2-1, TAPBP, TAF9, DNAJC15, TMSB10, CXCL12, CREB1	404672, 6598, 6632, 220, 4714, 51474, 1191, 2335, 57461, 6662, 348, 24148, 6314, 6879, 1278, 51079, 286527, 341, 513, 6066, 6892, 6880, 29103, 9168, 6387, 1385
negative regulation of metabolic process	GO:0009892	0.00405714	n/a	45	30.7691	3518	SLPI, MORF4L2, SMARCB1, ZFP36, LRP1, TMEM98, RUNX1, CLU, RUNX2, CDKN1C, FN1, EGR1, SOX9, NOTCH2, SLX1A, FBLN1, THBS1, APOE, BMP5, TAF7, SNRNP70, NDUFA13, TERF2IP, IGFBP3, SERPINF1, APOC1, PTGS2, CORO1C, GADD45B, TAF9, SPRY1, ID2, SLX1B, GAS6, DNAJC15, HMG20A, SFRP1, CREB1, ERRFI1, NELFE, LEPR, ANXA1, HELZ, DBI, RBPJ	6590, 9643, 6598, 7538, 4035, 26022, 861, 1191, 860, 1028, 2335, 1958, 6662, 4853, 548593, 2192, 7057, 348, 653, 6879, 6625, 51079, 54386, 3486, 5176, 341, 5743, 23603, 4616, 6880, 10252, 3398, 79008, 2621, 29103, 10363, 6422, 1385, 54206, 7936, 3953, 301, 9931, 1622, 3516
muscle structure development	GO:0061061	0.00406559	n/a	13	5.58008	638	MORF4L2, TAGLN, EGR1, SOX9, OBSL1, SORBS2, LY6E, DCN, PDGFRA, IGFBP3, ID2, CREB1, RBPJ	9643, 6876, 1958, 6662, 23363, 8470, 4061, 1634, 5156, 3486, 3398, 1385, 3516
cellular response to tumor necrosis factor	GO:0071356	0.00407781	n/a	7	2.00288	229	ZFP36, TNFRSF1A, VCAM1, THBS1, COL1A1, GAS6, SFRP1	7538, 7132, 7412, 7057, 1277, 2621, 6422
aortic valve development	GO:0003176	0.00410371	n/a	3	0.323609	37	TNFRSF1A, SOX9, RBPJ	7132, 6662, 3516
positive regulation of BMP signaling pathway	GO:0030513	0.00410371	n/a	3	0.323609	37	NOTCH2, CCN1, RBPJ	4853, 3491, 3516
regulation of fibroblast growth factor receptor signaling pathway	GO:0040036	0.00410371	n/a	3	0.323609	37	RUNX2, THBS1, SPRY1	860, 7057, 10252
defense response	GO:0006952	0.00418288	n/a	26	15.0697	1723	SLPI, C7, ZFP36, LRP1, BNIP3L, MDK, CFD, TNFRSF1A, VCAM1, CLU, FN1, NOTCH2, THBS1, APOE, TNFAIP6, C1S, SERPINF1, RARRES2, PTGS2, IFI35, TF, LSP1, CXCL12, ANXA1, RBPJ, DUOX2	6590, 730, 7538, 4035, 665, 4192, 1675, 7132, 7412, 1191, 2335, 4853, 7057, 348, 7130, 716, 5176, 5919, 5743, 3430, 7018, 4046, 6387, 301, 3516, 50506
cardiac chamber morphogenesis	GO:0003206	0.00423808	n/a	5	1.05829	121	NOTCH2, CCN1, LY6E, BMP5, RBPJ	4853, 3491, 4061, 653, 3516
regulation of lymphocyte differentiation	GO:0045619	0.00431922	n/a	6	1.52184	174	MDK, RUNX1, ID2, GAS6, SFRP1, ANXA1	4192, 861, 3398, 2621, 6422, 301
regulation of leukocyte chemotaxis	GO:0002688	0.0043886	n/a	5	1.06704	122	MDK, THBS1, RARRES2, GAS6, CXCL12	4192, 7057, 5919, 2621, 6387
positive regulation of cholesterol transport	GO:0032376	0.00442715	n/a	3	0.332356	38	LRP1, APOE, CES1	4035, 348, 1066
negative regulation of epithelial to mesenchymal transition	GO:0010719	0.00442715	n/a	3	0.332356	38	BMP5, SPRY1, SFRP1	653, 10252, 6422
macrophage chemotaxis	GO:0048246	0.00442715	n/a	3	0.332356	38	MDK, THBS1, RARRES2	4192, 7057, 5919
positive regulation of sterol transport	GO:0032373	0.00442715	n/a	3	0.332356	38	LRP1, APOE, CES1	4035, 348, 1066
amyloid-beta clearance	GO:0097242	0.00442715	n/a	3	0.332356	38	LRP1, CLU, APOE	4035, 1191, 348
protein metabolic process	GO:0019538	0.00443825	n/a	63	47.0546	5380	SLPI, MORF4L2, GTF2H5, SMARCB1, ZFP36, MOB1A, LRP1, BNIP3L, TMEM98, SUMO3, CFD, TNFRSF1A, FGF7, KLK4, RUNX1, CLU, CDKN1C, FN1, EGR1, PTPRD, SOX9, FBLN1, COL3A1, THBS1, PYURF, CCN1, APOE, MYLIP, TPGS2, STX5, BMP5, ATXN7, TAF7, C1S, SNRNP70, DCN, ENPEP, DDR2, NDUFA13, PDGFRA, TPP1, TERF2IP, IGFBP3, SERPINF1, APOC1, RARRES2, PTGS2, CORO1C, GADD45B, TAF9, SPRY1, NNMT, PCOLCE, GAS6, HMG20A, SFRP1, CRE…	6590, 9643, 404672, 6598, 7538, 55233, 4035, 665, 26022, 6612, 1675, 7132, 2252, 9622, 861, 1191, 1028, 2335, 1958, 5789, 6662, 2192, 1281, 7057, 100996939, 3491, 348, 29116, 25941, 6811, 653, 6314, 6879, 716, 6625, 1634, 2028, 4921, 51079, 5156, 1200, 54386, 3486, 5176, 341, 5919, 5743, 23603, 4616, 6880, 10252, 4837, 5118, 2621, 10363, 6422, 1385, 54206, 7936, 3953, 301, 1622, 54850
epithelial cell apoptotic process	GO:1904019	0.00454289	n/a	5	1.07578	123	ZFP36, MDK, THBS1, ANGPTL4, GAS6	7538, 4192, 7057, 51129, 2621
biological process involved in interspecies interaction between organisms	GO:0044419	0.00455791	n/a	25	14.3875	1645	SLPI, C7, SMARCB1, ZFP36, BNIP3L, CFD, TNFRSF1A, VCAM1, CLU, FN1, NOTCH2, APOE, LY6E, C1S, DCN, RARRES2, PTGS2, IFI35, GAS6, TF, GTF2F1, CXCL12, ANXA1, RBPJ, DUOX2	6590, 730, 6598, 7538, 665, 1675, 7132, 7412, 1191, 2335, 4853, 348, 4061, 716, 1634, 5919, 5743, 3430, 2621, 7018, 2962, 6387, 301, 3516, 50506
negative regulation of inflammatory response	GO:0050728	0.00456515	n/a	6	1.53933	176	ZFP36, MDK, TNFRSF1A, APOE, TNFAIP6, SERPINF1	7538, 4192, 7132, 348, 7130, 5176
cell-matrix adhesion	GO:0007160	0.00458469	n/a	7	2.04661	234	LRP1, VCAM1, FN1, COL3A1, THBS1, CORO1C, SFRP1	4035, 7412, 2335, 1281, 7057, 23603, 6422
positive regulation of protein catabolic process	GO:0045732	0.00458469	n/a	7	2.04661	234	LRP1, CLU, SOX9, APOE, MYLIP, STX5, NDUFA13	4035, 1191, 6662, 348, 29116, 6811, 51079
regulation of catalytic activity	GO:0050790	0.00472017	n/a	33	20.8422	2383	SLPI, ZFP36, LRP1, CLU, CDKN1C, FN1, EGR1, FBLN1, THBS1, CCN1, APOE, ANGPTL4, TAF7, DDR2, NDUFA13, PDGFRA, ACAP2, IGFBP3, SERPINF1, APOC1, PTGS2, CORO1C, GADD45B, SPRY1, PCOLCE, GAS6, DNAJC15, GTF2F1, SFRP1, ERRFI1, LEPR, ANXA1, DBI	6590, 7538, 4035, 1191, 1028, 2335, 1958, 2192, 7057, 3491, 348, 51129, 6879, 4921, 51079, 5156, 23527, 3486, 5176, 341, 5743, 23603, 4616, 10252, 5118, 2621, 29103, 2962, 6422, 54206, 3953, 301, 1622
embryo development	GO:0009790	0.00472394	n/a	18	9.15727	1047	SMARCB1, ALDH1A3, RUNX2, FN1, SOX9, NOTCH2, CCN1, COL6A1, LY6E, BMP5, PDGFRA, COL1A1, LMBRD1, RARRES2, ID2, SFRP1, FBN1, RBPJ	6598, 220, 860, 2335, 6662, 4853, 3491, 1291, 4061, 653, 5156, 1277, 55788, 5919, 3398, 6422, 2200, 3516
bone trabecula morphogenesis	GO:0061430	0.00473735	n/a	2	0.104954	12	COL1A1, SFRP1	1277, 6422
protein activation cascade	GO:0072376	0.00473735	n/a	2	0.104954	12	FN1, FBLN1	2335, 2192
collagen-activated tyrosine kinase receptor signaling pathway	GO:0038063	0.00473735	n/a	2	0.104954	12	DDR2, COL1A1	4921, 1277
regulation of osteoclast development	GO:2001204	0.00473735	n/a	2	0.104954	12	NOTCH2, FBN1	4853, 2200
regulation of transforming growth factor beta1 production	GO:0032908	0.00473735	n/a	2	0.104954	12	LUM, THBS1	4060, 7057
short-term memory	GO:0007614	0.00473735	n/a	2	0.104954	12	MDK, SERPINF1	4192, 5176
endocardial cushion morphogenesis	GO:0003203	0.00476562	n/a	3	0.341102	39	SOX9, BMP5, RBPJ	6662, 653, 3516
regulation of actin cytoskeleton reorganization	GO:2000249	0.00476562	n/a	3	0.341102	39	MDK, NOTCH2, PDGFRA	4192, 4853, 5156
neuron projection development	GO:0031175	0.00477842	n/a	17	8.44883	966	CHL1, LRP1, MDK, NCAM2, FN1, PTPRD, NOTCH2, OBSL1, APOE, MYLIP, BMP5, TNC, SERPINF1, CDH11, SFRP1, CXCL12, CREB1	10752, 4035, 4192, 4685, 2335, 5789, 4853, 23363, 348, 29116, 653, 3371, 5176, 1009, 6422, 6387, 1385
positive regulation of cell development	GO:0010720	0.00478306	n/a	8	2.60637	298	LRP1, MDK, FN1, PTPRD, OBSL1, SERPINF1, ID2, CXCL12	4035, 4192, 2335, 5789, 23363, 5176, 3398, 6387
regulation of neurogenesis	GO:0050767	0.0048248	n/a	9	3.18362	364	LRP1, TMEM98, MDK, FN1, PTPRD, OBSL1, SERPINF1, ID2, CXCL12	4035, 26022, 4192, 2335, 5789, 23363, 5176, 3398, 6387
regulation of animal organ morphogenesis	GO:2000027	0.004863	n/a	5	1.09328	125	FGF7, RUNX2, SOX9, SPRY1, SFRP1	2252, 860, 6662, 10252, 6422
regulation of cholesterol transport	GO:0032374	0.00486959	n/a	4	0.682204	78	LRP1, APOE, CES1, APOC1	4035, 348, 1066, 341
regulation of sterol transport	GO:0032371	0.00486959	n/a	4	0.682204	78	LRP1, APOE, CES1, APOC1	4035, 348, 1066, 341
morphogenesis of an epithelium	GO:0002009	0.00487596	n/a	11	4.40808	504	ALDH1A3, MDK, FGF7, SOX9, NOTCH2, CCN1, BMP5, TNC, SPRY1, SFRP1, RBPJ	220, 4192, 2252, 6662, 4853, 3491, 653, 3371, 10252, 6422, 3516
rhythmic process	GO:0048511	0.00487889	n/a	8	2.61511	299	MDK, EGR1, PDGFRA, SERPINF1, ID2, CREB1, ANXA1, FBXL12	4192, 1958, 5156, 5176, 3398, 1385, 301, 54850
response to extracellular stimulus	GO:0009991	0.00494765	n/a	11	4.41683	505	ZFP36, VCAM1, APOE, TNC, COL1A1, BGLAP, RARRES2, PTGS2, GAS6, DNAJC15, SFRP1	7538, 7412, 348, 3371, 1277, 632, 5919, 5743, 2621, 29103, 6422
regulation of hormone levels	GO:0010817	0.00502017	n/a	11	4.42558	506	ALDH1A3, CYP1B1, LRP1, EGR1, BMP5, ENPEP, PDGFRA, SFRP1, CREB1, ANXA1, DUOX2	220, 1545, 4035, 1958, 653, 2028, 5156, 6422, 1385, 301, 50506
regulation of plasma membrane bounded cell projection organization	GO:0120035	0.00505516	n/a	13	5.72876	655	ODF2L, LRP1, MDK, FN1, PTPRD, OBSL1, APOE, MYLIP, BMP5, SERPINF1, CORO1C, SFRP1, CXCL12	57489, 4035, 4192, 2335, 5789, 23363, 348, 29116, 653, 5176, 23603, 6422, 6387
positive regulation of phosphatidylinositol 3-kinase signaling	GO:0014068	0.00509493	n/a	4	0.69095	79	FN1, SOX9, DCN, PDGFRA	2335, 6662, 1634, 5156
spliceosomal complex assembly	GO:0000245	0.00509493	n/a	4	0.69095	79	SNRPD1, ISY1, PRPF6, RNU2-1	6632, 57461, 24148, 6066
metanephric nephron development	GO:0072210	0.00511932	n/a	3	0.349848	40	EGR1, SOX9, PDGFRA	1958, 6662, 5156
cell death	GO:0008219	0.0051448	n/a	30	18.507	2116	TSC22D3, ZFP36, ALDH1A3, CYP1B1, LRP1, BNIP3L, MDK, TNFRSF1A, CLU, EGR1, SOX9, NOTCH2, THBS1, CCN1, APOE, ANGPTL4, BMP5, NDUFA13, IGFBP3, SERPINF1, PTGS2, GADD45B, TAF9, SPRY1, GAS6, CFDP1, SFRP1, CXCL12, CREB1, ANXA1	1831, 7538, 220, 1545, 4035, 665, 4192, 7132, 1191, 1958, 6662, 4853, 7057, 3491, 348, 51129, 653, 51079, 3486, 5176, 5743, 4616, 6880, 10252, 2621, 10428, 6422, 6387, 1385, 301
regulation of lipid localization	GO:1905952	0.00522502	n/a	6	1.58306	181	LRP1, THBS1, APOE, CES1, APOC1, DBI	4035, 7057, 348, 1066, 341, 1622
cellular response to acid chemical	GO:0071229	0.00532716	n/a	4	0.699696	80	COL6A1, COL1A2, PDGFRA, COL1A1	1291, 1278, 5156, 1277
morphogenesis of a branching epithelium	GO:0061138	0.0053655	n/a	6	1.59181	182	MDK, FGF7, SOX9, TNC, SPRY1, SFRP1	4192, 2252, 6662, 3371, 10252, 6422
regulation of cellular process	GO:0050794	0.00541239	n/a	114	97.7825	11180	WIF1, TSC22D3, SLPI, MORF4L2, GTF2H5, LTBP3, SMARCB1, ZFP36, ALDH1A3, CHRDL1, CHL1, MOB1A, ODF2L, S100A13, CYP1B1, LIMA1, LUM, NOTCH2NLC, LRP1, BNIP3L, TMEM98, SUMO3, MDK, HSPB11, CFD, TNFRSF1A, FGF7, VCAM1, RUNX1, CLU, RUNX2, CDKN1C, FN1, EGR1, PTPRD, SOX9, NOTCH2, PMF1, SLX1A, FBLN1, COL3A1, THBS1, OBSL1, CCN1, APOE, GMDS, PRPF6, MYLIP, STX5, TNFAIP6, TRA2A, CES1, SORBS2, LY6E, ANGPTL4, BMP5, A…	11197, 1831, 6590, 9643, 404672, 4054, 6598, 7538, 220, 91851, 10752, 55233, 57489, 6284, 1545, 51474, 4060, 100996717, 4035, 665, 26022, 6612, 4192, 51668, 1675, 7132, 2252, 7412, 861, 1191, 860, 1028, 2335, 1958, 5789, 6662, 4853, 11243, 548593, 2192, 1281, 7057, 23363, 3491, 348, 2762, 24148, 29116, 6811, 7130, 29896, 1066, 8470, 4061, 51129, 653, 6314, 6879, 1278, 6625, 1634, 2028, 4921, 5107…
regulation of growth	GO:0040008	0.0054475	n/a	13	5.78124	661	MORF4L2, LRP1, RUNX1, FN1, NOTCH2, APOE, NDUFA13, GAS6, SELENOP, SFRP1, CXCL12, CREB1, RBPJ	9643, 4035, 861, 2335, 4853, 348, 51079, 2621, 6414, 6422, 6387, 1385, 3516
regulation of macrophage migration	GO:1905521	0.00548842	n/a	3	0.358594	41	MDK, THBS1, RARRES2	4192, 7057, 5919
negative regulation of cell-matrix adhesion	GO:0001953	0.00548842	n/a	3	0.358594	41	LRP1, THBS1, CORO1C	4035, 7057, 23603
lung alveolus development	GO:0048286	0.00548842	n/a	3	0.358594	41	LTBP3, CREB1, ERRFI1	4054, 1385, 54206
interleukin-1 production	GO:0032612	0.00555073	n/a	5	1.12826	129	S100A13, EGR1, GAS6, ERRFI1, ANXA1	6284, 1958, 2621, 54206, 301
regulation of interleukin-1 production	GO:0032652	0.00555073	n/a	5	1.12826	129	S100A13, EGR1, GAS6, ERRFI1, ANXA1	6284, 1958, 2621, 54206, 301
cellular response to mechanical stimulus	GO:0071260	0.00556636	n/a	4	0.708442	81	TNFRSF1A, SOX9, COL1A1, PTGS2	7132, 6662, 1277, 5743
regulation of leukocyte apoptotic process	GO:2000106	0.00556636	n/a	4	0.708442	81	TSC22D3, GAS6, CXCL12, ANXA1	1831, 2621, 6387, 301
negative regulation of amyloid fibril formation	GO:1905907	0.00556664	n/a	2	0.113701	13	CLU, APOE	1191, 348
regulation of tau-protein kinase activity	GO:1902947	0.00556664	n/a	2	0.113701	13	CLU, EGR1	1191, 1958
phospholipid efflux	GO:0033700	0.00556664	n/a	2	0.113701	13	APOE, APOC1	348, 341
regulation of prostaglandin biosynthetic process	GO:0031392	0.00556664	n/a	2	0.113701	13	PTGS2, ANXA1	5743, 301
neural crest formation	GO:0014029	0.00556664	n/a	2	0.113701	13	SOX9, SFRP1	6662, 6422
regulation of phospholipase A2 activity	GO:0032429	0.00556664	n/a	2	0.113701	13	LRP1, ANXA1	4035, 301
regulation of transcription from RNA polymerase II promoter in response to hypoxia	GO:0061418	0.00556664	n/a	2	0.113701	13	EGR1, RBPJ	1958, 3516
positive regulation of extrinsic apoptotic signaling pathway via death domain receptors	GO:1902043	0.00556664	n/a	2	0.113701	13	THBS1, SFRP1	7057, 6422
regulation of plasminogen activation	GO:0010755	0.00556664	n/a	2	0.113701	13	RUNX1, THBS1	861, 7057
regulation of type B pancreatic cell proliferation	GO:0061469	0.00556664	n/a	2	0.113701	13	SFRP1, ERRFI1	6422, 54206
transforming growth factor beta1 production	GO:0032905	0.00556664	n/a	2	0.113701	13	LUM, THBS1	4060, 7057
cellular response to hormone stimulus	GO:0032870	0.00563877	n/a	12	5.14277	588	ZFP36, TAF7, TNC, SERPINF1, BGLAP, RARRES2, SFRP1, CREB1, ERRFI1, LEPR, ANXA1, FBN1	7538, 6879, 3371, 5176, 632, 5919, 6422, 1385, 54206, 3953, 301, 2200
positive regulation of immune system process	GO:0002684	0.00565406	n/a	16	7.88033	901	C7, MDK, CFD, VCAM1, RUNX1, CLU, NOTCH2, THBS1, C1S, RARRES2, ID2, IFI35, GAS6, CXCL12, CREB1, ANXA1	730, 4192, 1675, 7412, 861, 1191, 4853, 7057, 716, 5919, 3398, 3430, 2621, 6387, 1385, 301
extrinsic apoptotic signaling pathway via death domain receptors	GO:0008625	0.00581263	n/a	4	0.717188	82	TNFRSF1A, THBS1, BMP5, SFRP1	7132, 7057, 653, 6422
fibroblast growth factor receptor signaling pathway	GO:0008543	0.00581263	n/a	4	0.717188	82	FGF7, RUNX2, THBS1, SPRY1	2252, 860, 7057, 10252
positive regulation of axon extension	GO:0045773	0.00587311	n/a	3	0.36734	42	LRP1, FN1, CXCL12	4035, 2335, 6387
somatic stem cell population maintenance	GO:0035019	0.00587311	n/a	3	0.36734	42	SOX9, SFRP1, RBPJ	6662, 6422, 3516
actin filament organization	GO:0007015	0.00587604	n/a	10	3.89206	445	LIMA1, SORBS2, TMSB15B, MARCKS, CORO1C, TF, TMSB10, SFRP1, CXCL12, TPM2	51474, 8470, 286527, 4082, 23603, 7018, 9168, 6422, 6387, 7169
negative regulation of transmembrane receptor protein serine/threonine kinase signaling pathway	GO:0090101	0.00591916	n/a	5	1.14575	131	CHRDL1, LRP1, SPRY1, SFRP1, FBN1	91851, 4035, 10252, 6422, 2200
regulation of cell morphogenesis	GO:0022604	0.00592034	n/a	8	2.70258	309	MDK, FN1, PTPRD, FBLN1, OBSL1, CORO1C, CFDP1, ANXA1	4192, 2335, 5789, 2192, 23363, 23603, 10428, 301
cellular response to extracellular stimulus	GO:0031668	0.0059947	n/a	7	2.15157	246	VCAM1, TNC, COL1A1, BGLAP, GAS6, DNAJC15, SFRP1	7412, 3371, 1277, 632, 2621, 29103, 6422
cell communication	GO:0007154	0.00602227	n/a	73	57.034	6521	WIF1, LTBP3, SMARCB1, ZFP36, CHRDL1, CHL1, MOB1A, S100A13, CYP1B1, NOTCH2NLC, LRP1, BNIP3L, MDK, HSPB11, CFD, TNFRSF1A, FGF7, VCAM1, CLU, RUNX2, CDKN1C, FN1, EGR1, PTPRD, SOX9, NOTCH2, FBLN1, COL3A1, THBS1, CCN1, APOE, GMDS, TNFAIP6, SORBS2, LY6E, BMP5, TAF7, COL1A2, DCN, ENPEP, DDR2, NDUFA13, PDGFRA, TNC, TERF2IP, IGFBP3, COL1A1, BGLAP, RARRES2, PTGS2, CORO1C, GADD45B, TAF9, SPRY1, NEPRO, CMTM8,…	11197, 4054, 6598, 7538, 91851, 10752, 55233, 6284, 1545, 100996717, 4035, 665, 4192, 51668, 1675, 7132, 2252, 7412, 1191, 860, 1028, 2335, 1958, 5789, 6662, 4853, 2192, 1281, 7057, 3491, 348, 2762, 7130, 8470, 4061, 653, 6879, 1278, 1634, 2028, 4921, 51079, 5156, 3371, 54386, 3486, 1277, 632, 5919, 5743, 23603, 4616, 6880, 10252, 25871, 152189, 3430, 2621, 1009, 29103, 7018, 4046, 6422, 6387, 13…
retinoid metabolic process	GO:0001523	0.00606606	n/a	4	0.725935	83	ALDH1A3, CYP1B1, LRP1, RARRES2	220, 1545, 4035, 5919
regulation of osteoblast differentiation	GO:0045667	0.00610969	n/a	5	1.1545	132	RUNX2, SOX9, CCN1, DDR2, SFRP1	860, 6662, 3491, 4921, 6422
cell chemotaxis	GO:0060326	0.00614753	n/a	8	2.72007	311	MDK, VCAM1, THBS1, PDGFRA, RARRES2, GAS6, CXCL12, ANXA1	4192, 7412, 7057, 5156, 5919, 2621, 6387, 301
heart morphogenesis	GO:0003007	0.00625808	n/a	7	2.16906	248	SOX9, NOTCH2, CCN1, LY6E, BMP5, SPRY1, RBPJ	6662, 4853, 3491, 4061, 653, 10252, 3516
muscle cell proliferation	GO:0033002	0.00625808	n/a	7	2.16906	248	RUNX1, THBS1, APOE, IGFBP3, PTGS2, ID2, RBPJ	861, 7057, 348, 3486, 5743, 3398, 3516
regulation of cell projection organization	GO:0031344	0.00630688	n/a	13	5.88619	673	ODF2L, LRP1, MDK, FN1, PTPRD, OBSL1, APOE, MYLIP, BMP5, SERPINF1, CORO1C, SFRP1, CXCL12	57489, 4035, 4192, 2335, 5789, 23363, 348, 29116, 653, 5176, 23603, 6422, 6387
positive regulation of lipid transport	GO:0032370	0.00632674	n/a	4	0.734681	84	LRP1, APOE, CES1, DBI	4035, 348, 1066, 1622
peptidyl-lysine modification	GO:0018205	0.00634631	n/a	9	3.32356	380	MORF4L2, SMARCB1, SUMO3, EGR1, TAF7, TAF9, NNMT, HMG20A, NELFE	9643, 6598, 6612, 1958, 6879, 6880, 4837, 10363, 7936
organonitrogen compound metabolic process	GO:1901564	0.00635469	n/a	71	55.2497	6317	SLPI, MORF4L2, GTF2H5, MBD4, SMARCB1, ZFP36, PAPSS1, MOB1A, LRP1, BNIP3L, TMEM98, SUMO3, CFD, TNFRSF1A, FGF7, KLK4, VCAM1, RUNX1, CLU, CDKN1C, FN1, EGR1, PTPRD, SOX9, FBLN1, COL3A1, THBS1, PYURF, CCN1, APOE, MYLIP, TPGS2, STX5, LY6E, BMP5, ATXN7, TAF7, C1S, SNRNP70, DCN, ENPEP, DDR2, NDUFA13, PDGFRA, TPP1, TERF2IP, IGFBP3, SERPINF1, APOC1, LMBRD1, RARRES2, ATP5F1D, PTGS2, TAPBP, CORO1C, GADD45B, …	6590, 9643, 404672, 8930, 6598, 7538, 9061, 55233, 4035, 665, 26022, 6612, 1675, 7132, 2252, 9622, 7412, 861, 1191, 1028, 2335, 1958, 5789, 6662, 2192, 1281, 7057, 100996939, 3491, 348, 29116, 25941, 6811, 4061, 653, 6314, 6879, 716, 6625, 1634, 2028, 4921, 51079, 5156, 1200, 54386, 3486, 5176, 341, 55788, 5919, 513, 5743, 6892, 23603, 4616, 6880, 10252, 4837, 5118, 2621, 10363, 6422, 1385, 54206…
circulatory system process	GO:0003013	0.00641984	n/a	12	5.23023	598	SLC16A7, LRP1, NAV2, APOE, COL1A2, ENPEP, RARRES2, PTGS2, ID2, GAS6, CXCL12, LEPR	9194, 4035, 89797, 348, 1278, 2028, 5919, 5743, 3398, 2621, 6387, 3953
plasma membrane bounded cell projection organization	GO:0120036	0.00644321	n/a	23	13.2243	1512	CHL1, ODF2L, LIMA1, LRP1, MDK, HSPB11, NCAM2, FN1, PTPRD, NOTCH2, OBSL1, APOE, MYLIP, BMP5, TNC, KIF27, SERPINF1, CORO1C, CDH11, SFRP1, CXCL12, CREB1, DYNLL2	10752, 57489, 51474, 4035, 4192, 51668, 4685, 2335, 5789, 4853, 23363, 348, 29116, 653, 3371, 55582, 5176, 23603, 1009, 6422, 6387, 1385, 140735
regulation of actin filament-based process	GO:0032970	0.00645236	n/a	9	3.3323	381	LIMA1, LRP1, MDK, NOTCH2, PDGFRA, TMSB15B, TMSB10, SFRP1, CXCL12	51474, 4035, 4192, 4853, 5156, 286527, 9168, 6422, 6387
negative regulation of cell morphogenesis involved in differentiation	GO:0010771	0.00645726	n/a	2	0.122447	14	FBLN1, CORO1C	2192, 23603
regulation of cholesterol esterification	GO:0010872	0.00645726	n/a	2	0.122447	14	APOE, APOC1	348, 341
negative regulation of substrate adhesion-dependent cell spreading	GO:1900025	0.00645726	n/a	2	0.122447	14	FBLN1, CORO1C	2192, 23603
positive regulation of phospholipid transport	GO:2001140	0.00645726	n/a	2	0.122447	14	APOE, DBI	348, 1622
regulation of histone H4 acetylation	GO:0090239	0.00645726	n/a	2	0.122447	14	SMARCB1, TAF7	6598, 6879
left/right axis specification	GO:0070986	0.00645726	n/a	2	0.122447	14	HSPB11, NOTCH2	51668, 4853
regulation of wound healing	GO:0061041	0.00650362	n/a	5	1.17199	134	THBS1, APOE, PDGFRA, ANXA1, DUOX2	7057, 348, 5156, 301, 50506
telencephalon development	GO:0021537	0.00653	n/a	7	2.18655	250	ALDH1A3, NOTCH2NLC, LRP1, MDK, COL3A1, ID2, CXCL12	220, 100996717, 4035, 4192, 1281, 3398, 6387
face development	GO:0060324	0.00668993	n/a	3	0.384833	44	ALDH1A3, PDGFRA, COL1A1	220, 5156, 1277
labyrinthine layer development	GO:0060711	0.00668993	n/a	3	0.384833	44	CCN1, BMP5, RBPJ	3491, 653, 3516
regulation of bone resorption	GO:0045124	0.00668993	n/a	3	0.384833	44	LTBP3, BGLAP, TF	4054, 632, 7018
response to acid chemical	GO:0001101	0.00670712	n/a	5	1.18074	135	COL6A1, COL1A2, PDGFRA, COL1A1, CREB1	1291, 1278, 5156, 1277, 1385
positive regulation of leukocyte migration	GO:0002687	0.00670712	n/a	5	1.18074	135	MDK, THBS1, RARRES2, GAS6, CXCL12	4192, 7057, 5919, 2621, 6387
lipoprotein metabolic process	GO:0042157	0.00670712	n/a	5	1.18074	135	LRP1, PYURF, APOE, APOC1, DBI	4035, 100996939, 348, 341, 1622
regulation of canonical Wnt signaling pathway	GO:0060828	0.00695427	n/a	7	2.21279	253	MDK, EGR1, SOX9, APOE, COL1A1, SFRP1, RBPJ	4192, 1958, 6662, 348, 1277, 6422, 3516
peptidyl-amino acid modification	GO:0018193	0.00708972	n/a	20	11.029	1261	MORF4L2, SMARCB1, SUMO3, TNFRSF1A, FGF7, EGR1, TPGS2, TAF7, DCN, DDR2, PDGFRA, TERF2IP, PTGS2, TAF9, NNMT, GAS6, HMG20A, SFRP1, ERRFI1, NELFE	9643, 6598, 6612, 7132, 2252, 1958, 25941, 6879, 1634, 4921, 5156, 54386, 5743, 6880, 4837, 2621, 10363, 6422, 54206, 7936
protein-DNA complex assembly	GO:0065004	0.00709205	n/a	6	1.68802	193	GTF2H5, SMARCB1, SOX9, TAF7, TAF9, CREB1	404672, 6598, 6662, 6879, 6880, 1385
digestive tract morphogenesis	GO:0048546	0.00712237	n/a	3	0.393579	45	PDGFRA, ID2, SFRP1	5156, 3398, 6422
RNA splicing, via transesterification reactions with bulged adenosine as nucleophile	GO:0000377	0.00712322	n/a	8	2.79004	319	SNRPD1, SRRM2, ISY1, PRPF6, TRA2A, SNRNP70, HNRNPA3, RNU2-1	6632, 23524, 57461, 24148, 29896, 6625, 220988, 6066
mRNA splicing, via spliceosome	GO:0000398	0.00712322	n/a	8	2.79004	319	SNRPD1, SRRM2, ISY1, PRPF6, TRA2A, SNRNP70, HNRNPA3, RNU2-1	6632, 23524, 57461, 24148, 29896, 6625, 220988, 6066
cellular hormone metabolic process	GO:0034754	0.00712744	n/a	5	1.19823	137	ALDH1A3, CYP1B1, EGR1, BMP5, PDGFRA	220, 1545, 1958, 653, 5156
negative regulation of canonical Wnt signaling pathway	GO:0090090	0.00712744	n/a	5	1.19823	137	MDK, EGR1, SOX9, APOE, SFRP1	4192, 1958, 6662, 348, 6422
focal adhesion assembly	GO:0048041	0.00715312	n/a	4	0.760919	87	LRP1, THBS1, CORO1C, SFRP1	4035, 7057, 23603, 6422
transport across blood-brain barrier	GO:0150104	0.00715312	n/a	4	0.760919	87	SLC16A7, LRP1, APOE, LEPR	9194, 4035, 348, 3953
regulation of metabolic process	GO:0019222	0.00730808	n/a	78	62.238	7116	TSC22D3, SLPI, MORF4L2, GTF2H5, SMARCB1, ZFP36, MOB1A, S100A13, CYP1B1, LUM, LRP1, BNIP3L, TMEM98, MDK, TNFRSF1A, FGF7, RUNX1, CLU, FUBP1, RUNX2, CDKN1C, FN1, EGR1, SOX9, NOTCH2, PMF1, SLX1A, FBLN1, THBS1, PYURF, CCN1, APOE, PRPF6, MYLIP, STX5, TRA2A, CES1, BMP5, TAF7, SNRNP70, DCN, DDR2, NDUFA13, PDGFRA, TNC, TERF2IP, CHD4, IGFBP3, SERPINF1, COL1A1, APOC1, RARRES2, PTGS2, TAPBP, DCXR, ZNF333, CO…	1831, 6590, 9643, 404672, 6598, 7538, 55233, 6284, 1545, 4060, 4035, 665, 26022, 4192, 7132, 2252, 861, 1191, 8880, 860, 1028, 2335, 1958, 6662, 4853, 11243, 548593, 2192, 7057, 100996939, 3491, 348, 24148, 29116, 6811, 29896, 1066, 653, 6879, 6625, 1634, 4921, 51079, 5156, 3371, 54386, 1108, 3486, 5176, 1277, 341, 5919, 5743, 6892, 51181, 84449, 23603, 4616, 6880, 10252, 4837, 5118, 3398, 79008,…
regulation of inflammatory response	GO:0050727	0.00735066	n/a	9	3.40227	389	ZFP36, MDK, TNFRSF1A, APOE, TNFAIP6, SERPINF1, PTGS2, IFI35, ANXA1	7538, 4192, 7132, 348, 7130, 5176, 5743, 3430, 301
regulation of unsaturated fatty acid biosynthetic process	GO:2001279	0.00740809	n/a	2	0.131193	15	PTGS2, ANXA1	5743, 301
locomotor rhythm	GO:0045475	0.00740809	n/a	2	0.131193	15	EGR1, ID2	1958, 3398
telomere maintenance via telomere trimming	GO:0090737	0.00740809	n/a	2	0.131193	15	SLX1A, SLX1B	548593, 79008
formation of extrachromosomal circular DNA	GO:0001325	0.00740809	n/a	2	0.131193	15	SLX1A, SLX1B	548593, 79008
regulation of dendritic cell differentiation	GO:2001198	0.00740809	n/a	2	0.131193	15	TMEM176B, TMEM176A	28959, 55365
regulation of phospholipid transport	GO:2001138	0.00740809	n/a	2	0.131193	15	APOE, DBI	348, 1622
lysosomal protein catabolic process	GO:1905146	0.00740809	n/a	2	0.131193	15	LRP1, TPP1	4035, 1200
t-circle formation	GO:0090656	0.00740809	n/a	2	0.131193	15	SLX1A, SLX1B	548593, 79008
metanephric glomerulus development	GO:0072224	0.00740809	n/a	2	0.131193	15	EGR1, PDGFRA	1958, 5156
atrial septum morphogenesis	GO:0060413	0.00740809	n/a	2	0.131193	15	NOTCH2, CCN1	4853, 3491
positive regulation of fibroblast migration	GO:0010763	0.00740809	n/a	2	0.131193	15	THBS1, DDR2	7057, 4921
vascular transport	GO:0010232	0.00744459	n/a	4	0.769666	88	SLC16A7, LRP1, APOE, LEPR	9194, 4035, 348, 3953
cytoskeleton organization	GO:0007010	0.00744508	n/a	22	12.612	1442	LIMA1, LRP1, MDK, FGF7, SOX9, NOTCH2, OBSL1, APOE, SORBS2, ATXN7, PDGFRA, TMSB15B, MARCKS, CORO1C, SPRY1, FRMD6, TF, TMSB10, SFRP1, CXCL12, TPM2, ANXA1	51474, 4035, 4192, 2252, 6662, 4853, 23363, 348, 8470, 6314, 5156, 286527, 4082, 23603, 10252, 122786, 7018, 9168, 6422, 6387, 7169, 301
cellular macromolecule localization	GO:0070727	0.00745721	n/a	25	14.9647	1711	ZFP36, PEX16, LRP1, BNIP3L, TMEM98, SUMO3, TNFRSF1A, FGF7, CLU, SOX9, OBSL1, APOE, STX5, SEC31A, NDUFA13, TMSB15B, TPP1, TERF2IP, COL1A1, LMBRD1, PTGS2, ARL4C, GAS6, DNAJC15, TMSB10	7538, 9409, 4035, 665, 26022, 6612, 7132, 2252, 1191, 6662, 23363, 348, 6811, 22872, 51079, 286527, 1200, 54386, 1277, 55788, 5743, 10123, 2621, 29103, 9168
T cell differentiation	GO:0030217	0.00755142	n/a	7	2.24777	257	TMEM98, MDK, RUNX1, RUNX2, EGR1, LEPR, ANXA1	26022, 4192, 861, 860, 1958, 3953, 301
negative regulation of leukocyte apoptotic process	GO:2000107	0.00757103	n/a	3	0.402325	46	TSC22D3, GAS6, CXCL12	1831, 2621, 6387
endocrine pancreas development	GO:0031018	0.00757103	n/a	3	0.402325	46	SOX9, BMP5, ANXA1	6662, 653, 301
morphogenesis of a branching structure	GO:0001763	0.00762559	n/a	6	1.71426	196	MDK, FGF7, SOX9, TNC, SPRY1, SFRP1	4192, 2252, 6662, 3371, 10252, 6422
regulation of neuron differentiation	GO:0045664	0.00762559	n/a	6	1.71426	196	SOX9, NEPRO, ID2, HMG20A, SFRP1, CXCL12	6662, 25871, 3398, 10363, 6422, 6387
RNA splicing, via transesterification reactions	GO:0000375	0.0076529	n/a	8	2.82502	323	SNRPD1, SRRM2, ISY1, PRPF6, TRA2A, SNRNP70, HNRNPA3, RNU2-1	6632, 23524, 57461, 24148, 29896, 6625, 220988, 6066
diterpenoid metabolic process	GO:0016101	0.00774287	n/a	4	0.778412	89	ALDH1A3, CYP1B1, LRP1, RARRES2	220, 1545, 4035, 5919
regulation of protein catabolic process	GO:0042176	0.00783428	n/a	9	3.43726	393	LRP1, CLU, SOX9, APOE, MYLIP, STX5, SNRNP70, NDUFA13, TAF9	4035, 1191, 6662, 348, 29116, 6811, 6625, 51079, 6880
tissue morphogenesis	GO:0048729	0.00784559	n/a	12	5.37017	614	ALDH1A3, MDK, FGF7, SOX9, NOTCH2, CCN1, LY6E, BMP5, TNC, SPRY1, SFRP1, RBPJ	220, 4192, 2252, 6662, 4853, 3491, 4061, 653, 3371, 10252, 6422, 3516
epithelial tube morphogenesis	GO:0060562	0.00792862	n/a	8	2.84252	325	MDK, SOX9, NOTCH2, BMP5, TNC, SPRY1, SFRP1, RBPJ	4192, 6662, 4853, 653, 3371, 10252, 6422, 3516
B cell differentiation	GO:0030183	0.00802267	n/a	5	1.23321	141	VCAM1, NOTCH2, ID2, SFRP1, RBPJ	7412, 4853, 3398, 6422, 3516
positive regulation of chemotaxis	GO:0050921	0.00802267	n/a	5	1.23321	141	MDK, THBS1, RARRES2, GAS6, CXCL12	4192, 7057, 5919, 2621, 6387
response to estradiol	GO:0032355	0.00802267	n/a	5	1.23321	141	MBD4, COL1A1, PTGS2, SFRP1, ANXA1	8930, 1277, 5743, 6422, 301
negative regulation of T cell differentiation	GO:0045581	0.00803604	n/a	3	0.411071	47	MDK, RUNX1, ANXA1	4192, 861, 301
autonomic nervous system development	GO:0048483	0.00803604	n/a	3	0.411071	47	NAV2, VCAM1, FN1	89797, 7412, 2335
fibroblast migration	GO:0010761	0.00803604	n/a	3	0.411071	47	THBS1, DDR2, CORO1C	7057, 4921, 23603
endocardial cushion development	GO:0003197	0.00803604	n/a	3	0.411071	47	SOX9, BMP5, RBPJ	6662, 653, 3516
odontogenesis of dentin-containing tooth	GO:0042475	0.00804891	n/a	4	0.787158	90	KLK4, RUNX2, PDGFRA, TNC	9622, 860, 5156, 3371
neuron development	GO:0048666	0.00825978	n/a	18	9.68204	1107	CHL1, LRP1, MDK, NCAM2, RUNX1, FN1, PTPRD, NOTCH2, OBSL1, APOE, MYLIP, BMP5, TNC, SERPINF1, CDH11, SFRP1, CXCL12, CREB1	10752, 4035, 4192, 4685, 861, 2335, 5789, 4853, 23363, 348, 29116, 653, 3371, 5176, 1009, 6422, 6387, 1385
cell morphogenesis involved in differentiation	GO:0000904	0.00834652	n/a	13	6.0961	697	CHL1, LRP1, MDK, FN1, PTPRD, NOTCH2, FBLN1, OBSL1, APOE, CORO1C, CDH11, CXCL12, CREB1	10752, 4035, 4192, 2335, 5789, 4853, 2192, 23363, 348, 23603, 1009, 6387, 1385
cardiac cell development	GO:0055006	0.00836279	n/a	4	0.795904	91	OBSL1, SORBS2, PDGFRA, SPRY1	23363, 8470, 5156, 10252
embryonic digestive tract morphogenesis	GO:0048557	0.00841802	n/a	2	0.139939	16	PDGFRA, ID2	5156, 3398
negative regulation of alcohol biosynthetic process	GO:1902931	0.00841802	n/a	2	0.139939	16	APOE, BMP5	348, 653
high-density lipoprotein particle remodeling	GO:0034375	0.00841802	n/a	2	0.139939	16	APOE, APOC1	348, 341
chaperone-mediated autophagy	GO:0061684	0.00841802	n/a	2	0.139939	16	CLU, SNRNP70	1191, 6625
regulation of amyloid fibril formation	GO:1905906	0.00841802	n/a	2	0.139939	16	CLU, APOE	1191, 348
axon development	GO:0061564	0.00848619	n/a	10	4.11071	470	CHL1, LRP1, NCAM2, FN1, NOTCH2, APOE, TNC, CDH11, CXCL12, CREB1	10752, 4035, 4685, 2335, 4853, 348, 3371, 1009, 6387, 1385
response to interleukin-1	GO:0070555	0.00849834	n/a	5	1.25071	143	EGR1, SOX9, TAF9, SFRP1, ANXA1	1958, 6662, 6880, 6422, 301
negative regulation of protein-containing complex assembly	GO:0031333	0.00849834	n/a	5	1.25071	143	CLU, SOX9, TMSB15B, DNAJC15, TMSB10	1191, 6662, 286527, 29103, 9168
nephron development	GO:0072006	0.00849834	n/a	5	1.25071	143	EGR1, SOX9, NOTCH2, ENPEP, PDGFRA	1958, 6662, 4853, 2028, 5156
neural crest cell differentiation	GO:0014033	0.00868459	n/a	4	0.80465	92	FN1, SOX9, CORO1C, SFRP1	2335, 6662, 23603, 6422
cell projection organization	GO:0030030	0.0088488	n/a	23	13.5916	1554	CHL1, ODF2L, LIMA1, LRP1, MDK, HSPB11, NCAM2, FN1, PTPRD, NOTCH2, OBSL1, APOE, MYLIP, BMP5, TNC, KIF27, SERPINF1, CORO1C, CDH11, SFRP1, CXCL12, CREB1, DYNLL2	10752, 57489, 51474, 4035, 4192, 51668, 4685, 2335, 5789, 4853, 23363, 348, 29116, 653, 3371, 55582, 5176, 23603, 1009, 6422, 6387, 1385, 140735
regulation of fatty acid metabolic process	GO:0019217	0.00901437	n/a	4	0.813397	93	SOX9, APOC1, PTGS2, ANXA1	6662, 341, 5743, 301
bone morphogenesis	GO:0060349	0.00901437	n/a	4	0.813397	93	LTBP3, RUNX2, SOX9, COL1A1	4054, 860, 6662, 1277
regulation of fatty acid biosynthetic process	GO:0042304	0.00901564	n/a	3	0.428564	49	APOC1, PTGS2, ANXA1	341, 5743, 301
negative regulation of blood coagulation	GO:0030195	0.00901564	n/a	3	0.428564	49	THBS1, APOE, PDGFRA	7057, 348, 5156
prostaglandin metabolic process	GO:0006693	0.00901564	n/a	3	0.428564	49	TNFRSF1A, PTGS2, ANXA1	7132, 5743, 301
prostanoid metabolic process	GO:0006692	0.00901564	n/a	3	0.428564	49	TNFRSF1A, PTGS2, ANXA1	7132, 5743, 301
regulation of extrinsic apoptotic signaling pathway via death domain receptors	GO:1902041	0.00901564	n/a	3	0.428564	49	THBS1, BMP5, SFRP1	7057, 653, 6422
cellular response to environmental stimulus	GO:0104004	0.00910684	n/a	8	2.91248	333	GTF2H5, TNFRSF1A, EGR1, SOX9, COL1A1, PTGS2, SFRP1, ERRFI1	404672, 7132, 1958, 6662, 1277, 5743, 6422, 54206
cellular response to abiotic stimulus	GO:0071214	0.00910684	n/a	8	2.91248	333	GTF2H5, TNFRSF1A, EGR1, SOX9, COL1A1, PTGS2, SFRP1, ERRFI1	404672, 7132, 1958, 6662, 1277, 5743, 6422, 54206
cellular response to steroid hormone stimulus	GO:0071383	0.00918941	n/a	6	1.78422	204	ZFP36, TAF7, SERPINF1, SFRP1, ERRFI1, ANXA1	7538, 6879, 5176, 6422, 54206, 301
negative regulation of response to wounding	GO:1903035	0.00935223	n/a	4	0.822143	94	MDK, THBS1, APOE, PDGFRA	4192, 7057, 348, 5156
cellular process	GO:0009987	0.00939321	n/a	159	151.161	17283	WIF1, TSC22D3, SLPI, MORF4L2, GTF2H5, LTBP3, C7, MBD4, SMARCB1, SNRPD1, ZFP36, PAPSS1, PEX16, ALDH1A3, NDUFB8, CHRDL1, CHL1, MOB1A, SRRM2, ODF2L, S100A13, CYP1B1, TAGLN, RNMT, LIMA1, LUM, NOTCH2NLC, SLC16A7, LRP1, BNIP3L, TMEM98, SUMO3, MDK, NAV2, HSPB11, NCAM2, CFD, TNFRSF1A, FGF7, KLK4, VCAM1, RUNX1, CLU, RUNX2, CDKN1C, FN1, EGR1, ISY1, PTPRD, SOX9, NOTCH2, PMF1, SLX1A, FBLN1, COL3A1, THBS1, OB…	11197, 1831, 6590, 9643, 404672, 4054, 730, 8930, 6598, 6632, 7538, 9061, 9409, 220, 4714, 91851, 10752, 55233, 23524, 57489, 6284, 1545, 6876, 8731, 51474, 4060, 100996717, 9194, 4035, 665, 26022, 6612, 4192, 89797, 51668, 4685, 1675, 7132, 2252, 9622, 7412, 861, 1191, 860, 1028, 2335, 1958, 57461, 5789, 6662, 4853, 11243, 548593, 2192, 1281, 7057, 23363, 100996939, 3491, 1291, 348, 2762, 24148,…
regulation of extracellular matrix disassembly	GO:0010715	0.00948594	n/a	2	0.148685	17	LRP1, DDR2	4035, 4921
retina vasculature development in camera-type eye	GO:0061298	0.00948594	n/a	2	0.148685	17	CYP1B1, PDGFRA	1545, 5156
osteoclast development	GO:0036035	0.00948594	n/a	2	0.148685	17	NOTCH2, FBN1	4853, 2200
collagen-activated signaling pathway	GO:0038065	0.00948594	n/a	2	0.148685	17	DDR2, COL1A1	4921, 1277
regulation of ketone biosynthetic process	GO:0010566	0.00948594	n/a	2	0.148685	17	EGR1, BMP5	1958, 653
cardiac myofibril assembly	GO:0055003	0.00948594	n/a	2	0.148685	17	OBSL1, PDGFRA	23363, 5156
retina development in camera-type eye	GO:0060041	0.00950764	n/a	5	1.28569	147	CYP1B1, SOX9, OBSL1, PDGFRA, SERPINF1	1545, 6662, 23363, 5156, 5176
negative regulation of hemostasis	GO:1900047	0.00953046	n/a	3	0.43731	50	THBS1, APOE, PDGFRA	7057, 348, 5156
sensory organ development	GO:0007423	0.0096197	n/a	11	4.84539	554	ALDH1A3, CHRDL1, CYP1B1, SOX9, NOTCH2, OBSL1, PDGFRA, SERPINF1, SPRY1, FBN1, RBPJ	220, 91851, 1545, 6662, 4853, 23363, 5156, 5176, 10252, 2200, 3516
regulation of cellular component biogenesis	GO:0044087	0.00963122	n/a	16	8.35262	955	ODF2L, LRP1, CLU, PTPRD, SOX9, SLX1A, THBS1, CCN1, APOE, TMSB15B, CORO1C, SLX1B, DNAJC15, TMSB10, SFRP1, CREB1	57489, 4035, 1191, 5789, 6662, 548593, 7057, 3491, 348, 286527, 23603, 79008, 29103, 9168, 6422, 1385
oligodendrocyte differentiation	GO:0048709	0.00969824	n/a	4	0.830889	95	TMEM98, MDK, CLU, SOX9	26022, 4192, 1191, 6662
regulation of axon extension	GO:0030516	0.00969824	n/a	4	0.830889	95	LRP1, FN1, APOE, CXCL12	4035, 2335, 348, 6387
