# Supplementary material for: Single-cell RNA sequencing of human non-hematopoietic bone marrow cells reveals a unique set of inter-species conserved biomarkers for native mesenchymal stromal cells
Source: Stem Cell Res Ther. 2023 Aug 30;14:229. doi: 10.1186/s13287-023-03437-x (PMC10469496; doi:10.1186/s13287-023-03437-x)
Supplement: Supplementary file 6 — Additional file 6. Table S5: Signaling pathways activated in MSCs. n/a: not applicable. [file 13287_2023_3437_MOESM6_ESM.xls]

## Sheet: Sheet1
MeSH-Term	MeSH-Term id(s)	P-value	Adjusted p-value	# Genes (observed)	# Genes (expected)	# Genes (total)	List of observed genes	Gene ids
Calcification, Physiologic	G07.345.155.500	1.60159e-22	n/a	53	11.0654	1449	WIF1, TSC22D3, SLPI, LTBP3, TAGLN, LUM, MDK, CFD, TNFRSF1A, FGF7, KLK4, VCAM1, RUNX1, CLU, RUNX2, CDKN1C, FN1, EGR1, SOX9, NOTCH2, FBLN1, COL3A1, THBS1, APOE, ANGPTL4, BMP5, VCAN, C1S, COL1A2, DCN, ENPEP, MGP, DDR2, TNC, IGFBP3, SERPINF1, CP, COL1A1, BGLAP, RARRES2, PTGS2, PCOLCE, GAS6, CDH11, SFRP1, CXCL12, CREB1, CLEC11A, OMD, LEPR, ANXA1, FBN1, RBPJ	11197, 1831, 6590, 4054, 6876, 4060, 4192, 1675, 7132, 2252, 9622, 7412, 861, 1191, 860, 1028, 2335, 1958, 6662, 4853, 2192, 1281, 7057, 348, 51129, 653, 1462, 716, 1278, 1634, 2028, 4256, 4921, 3371, 3486, 5176, 1356, 1277, 632, 5919, 5743, 5118, 2621, 1009, 6422, 6387, 1385, 6320, 4958, 3953, 301, 2200, 3516
Biomineralization	G07.345.155	2.82078e-22	n/a	53	11.2029	1467	WIF1, TSC22D3, SLPI, LTBP3, TAGLN, LUM, MDK, CFD, TNFRSF1A, FGF7, KLK4, VCAM1, RUNX1, CLU, RUNX2, CDKN1C, FN1, EGR1, SOX9, NOTCH2, FBLN1, COL3A1, THBS1, APOE, ANGPTL4, BMP5, VCAN, C1S, COL1A2, DCN, ENPEP, MGP, DDR2, TNC, IGFBP3, SERPINF1, CP, COL1A1, BGLAP, RARRES2, PTGS2, PCOLCE, GAS6, CDH11, SFRP1, CXCL12, CREB1, CLEC11A, OMD, LEPR, ANXA1, FBN1, RBPJ	11197, 1831, 6590, 4054, 6876, 4060, 4192, 1675, 7132, 2252, 9622, 7412, 861, 1191, 860, 1028, 2335, 1958, 6662, 4853, 2192, 1281, 7057, 348, 51129, 653, 1462, 716, 1278, 1634, 2028, 4256, 4921, 3371, 3486, 5176, 1356, 1277, 632, 5919, 5743, 5118, 2621, 1009, 6422, 6387, 1385, 6320, 4958, 3953, 301, 2200, 3516
Cell Transdifferentiation	G04.356	2.256e-21	n/a	103	43.9486	5755	WIF1, SLPI, SMARCB1, ZFP36, ALDH1A3, NDUFB8, MOB1A, LAPTM4A, CYP1B1, TAGLN, ZFAS1, LIMA1, LUM, SLC16A7, LRP1, BNIP3L, MDK, NAV2, TP73-AS1, CFD, TNFRSF1A, FGF7, KLK4, VCAM1, RUNX1, OTUD6B-AS1, CLU, NNT-AS1, RUNX2, CDKN1C, FN1, EGR1, SOX9, NOTCH2, FBLN1, COL3A1, THBS1, CCN1, COL6A1, OLFML3, APOE, GMDS, MYLIP, TNFAIP6, TRA2A, CES1, SORBS2, ANGPTL4, BMP5, VCAN, TAF7, C1S, COL1A2, DCN, MGP, DDR2, NDUF…	11197, 6590, 6598, 7538, 220, 4714, 55233, 9741, 1545, 6876, 441951, 51474, 4060, 9194, 4035, 665, 4192, 89797, 57212, 1675, 7132, 2252, 9622, 7412, 861, 100506365, 1191, 100652772, 860, 1028, 2335, 1958, 6662, 4853, 2192, 1281, 7057, 3491, 1291, 56944, 348, 2762, 29116, 7130, 29896, 1066, 8470, 51129, 653, 1462, 6879, 716, 1278, 1634, 4256, 4921, 51079, 5156, 3371, 220988, 3895, 1108, 4082, 3486…
Epithelial-Mesenchymal Transition	G04.356.500	8.85542e-21	n/a	98	40.7259	5333	WIF1, SMARCB1, ZFP36, ALDH1A3, NDUFB8, MOB1A, LAPTM4A, CYP1B1, TAGLN, ZFAS1, LIMA1, LUM, SLC16A7, LRP1, BNIP3L, MDK, NAV2, TP73-AS1, TNFRSF1A, FGF7, KLK4, VCAM1, RUNX1, OTUD6B-AS1, CLU, NNT-AS1, RUNX2, CDKN1C, FN1, EGR1, SOX9, NOTCH2, FBLN1, COL3A1, THBS1, CCN1, COL6A1, OLFML3, APOE, GMDS, MYLIP, TNFAIP6, TRA2A, CES1, SORBS2, ANGPTL4, BMP5, VCAN, TAF7, C1S, COL1A2, DCN, MGP, DDR2, NDUFA13, PDGFRA…	11197, 6598, 7538, 220, 4714, 55233, 9741, 1545, 6876, 441951, 51474, 4060, 9194, 4035, 665, 4192, 89797, 57212, 7132, 2252, 9622, 7412, 861, 100506365, 1191, 100652772, 860, 1028, 2335, 1958, 6662, 4853, 2192, 1281, 7057, 3491, 1291, 56944, 348, 2762, 29116, 7130, 29896, 1066, 8470, 51129, 653, 1462, 6879, 716, 1278, 1634, 4256, 4921, 51079, 5156, 3371, 220988, 3895, 1108, 4082, 3486, 5176, 1277…
Adipogenesis	G04.152.149	1.33044e-20	n/a	72	22.7341	2977	WIF1, TSC22D3, SLPI, MBD4, SMARCB1, PEX16, ALDH1A3, CYP1B1, TAGLN, LUM, LRP1, MDK, CFD, TNFRSF1A, FGF7, KLK4, VCAM1, RUNX1, CLU, RUNX2, CDKN1C, FN1, EGR1, PTPRD, SOX9, NOTCH2, FBLN1, COL3A1, THBS1, SELENBP1, CCN1, COL6A1, APOE, MYLIP, TNFAIP6, CES1, SORBS2, ANGPTL4, VCAN, TAF7, COL1A2, SNRNP70, DCN, MGP, DDR2, PDGFRA, TNC, IGFBP3, SERPINF1, COL6A2, COL1A1, BGLAP, APOC1, RARRES2, PTGS2, SPRY1, NNM…	11197, 1831, 6590, 8930, 6598, 9409, 220, 1545, 6876, 4060, 4035, 4192, 1675, 7132, 2252, 9622, 7412, 861, 1191, 860, 1028, 2335, 1958, 5789, 6662, 4853, 2192, 1281, 7057, 8991, 3491, 1291, 348, 29116, 7130, 1066, 8470, 51129, 1462, 6879, 1278, 6625, 1634, 4256, 4921, 5156, 3371, 3486, 5176, 1292, 1277, 632, 341, 5919, 5743, 10252, 4837, 3398, 2621, 1009, 6414, 6422, 6387, 1385, 6320, 54587, 4958…
Transfection	G05.728.860	3.36271e-20	n/a	149	91.5245	11985	WIF1, TSC22D3, SLPI, MORF4L2, LTBP3, C7, MBD4, SMARCB1, SNRPD1, ZFP36, PAPSS1, PEX16, ALDH1A3, CHRDL1, CHL1, MOB1A, SRRM2, LAPTM4A, S100A13, CYP1B1, TAGLN, ZFAS1, RNMT, LIMA1, LUM, SLC16A7, LRP1, BNIP3L, TMEM98, SUMO3, MDK, NAV2, TP73-AS1, HSPB11, CFD, TNFRSF1A, FGF7, KLK4, VCAM1, RUNX1, CLU, FUBP1, RUNX2, CDKN1C, FN1, EGR1, PTPRD, SOX9, NOTCH2, FBLN1, COL3A1, GSE1, THBS1, SELENBP1, OBSL1, CCN1, …	11197, 1831, 6590, 9643, 4054, 730, 8930, 6598, 6632, 7538, 9061, 9409, 220, 91851, 10752, 55233, 23524, 9741, 6284, 1545, 6876, 441951, 8731, 51474, 4060, 9194, 4035, 665, 26022, 6612, 4192, 89797, 57212, 51668, 1675, 7132, 2252, 9622, 7412, 861, 1191, 8880, 860, 1028, 2335, 1958, 5789, 6662, 4853, 2192, 1281, 23199, 7057, 8991, 23363, 3491, 1291, 56944, 348, 2762, 24148, 29116, 6811, 7130, 2989…
Calcification, Physiologic	G07.345.500.325.377.625.050.500.175, G11.427.578.050.500.175	4.18459e-20	n/a	49	10.5919	1387	WIF1, TSC22D3, SLPI, TAGLN, LUM, MDK, CFD, TNFRSF1A, FGF7, KLK4, VCAM1, RUNX1, RUNX2, CDKN1C, FN1, EGR1, SOX9, NOTCH2, COL3A1, THBS1, APOE, ANGPTL4, BMP5, VCAN, C1S, COL1A2, DCN, ENPEP, MGP, DDR2, TNC, IGFBP3, SERPINF1, CP, COL1A1, BGLAP, RARRES2, PTGS2, GAS6, CDH11, SFRP1, CXCL12, CREB1, CLEC11A, OMD, LEPR, ANXA1, FBN1, RBPJ	11197, 1831, 6590, 6876, 4060, 4192, 1675, 7132, 2252, 9622, 7412, 861, 860, 1028, 2335, 1958, 6662, 4853, 1281, 7057, 348, 51129, 653, 1462, 716, 1278, 1634, 2028, 4256, 4921, 3371, 3486, 5176, 1356, 1277, 632, 5919, 5743, 2621, 1009, 6422, 6387, 1385, 6320, 4958, 3953, 301, 2200, 3516
Osteogenesis	G07.345.500.325.377.625.050.500.729, G11.427.578.050.500.729	5.11419e-19	n/a	79	28.8739	3781	WIF1, TSC22D3, SLPI, LTBP3, SMARCB1, ZFP36, PAPSS1, ALDH1A3, CHRDL1, MOB1A, S100A13, CYP1B1, TAGLN, ZFAS1, LUM, LRP1, MDK, CFD, TNFRSF1A, FGF7, KLK4, VCAM1, RUNX1, FUBP1, RUNX2, CDKN1C, FN1, EGR1, SOX9, NOTCH2, FBLN1, COL3A1, THBS1, CCN1, COL6A1, APOE, TNFAIP6, ANGPTL4, BMP5, VCAN, C1S, COL1A2, DCN, ENPEP, MGP, DDR2, PDGFRA, TNC, IGFBP3, SERPINF1, SMIM1, COL6A2, CP, COL1A1, BGLAP, RARRES2, PTGS2,…	11197, 1831, 6590, 4054, 6598, 7538, 9061, 220, 91851, 55233, 6284, 1545, 6876, 441951, 4060, 4035, 4192, 1675, 7132, 2252, 9622, 7412, 861, 8880, 860, 1028, 2335, 1958, 6662, 4853, 2192, 1281, 7057, 3491, 1291, 348, 7130, 51129, 653, 1462, 716, 1278, 1634, 2028, 4256, 4921, 5156, 3371, 3486, 5176, 388588, 1292, 1356, 1277, 632, 5919, 5743, 28959, 10252, 4837, 5118, 10123, 3398, 2621, 1009, 6414,…
Bone Remodeling	G11.427.213	8.40167e-19	n/a	66	20.6951	2710	WIF1, TSC22D3, SLPI, LTBP3, MBD4, ZFP36, CYP1B1, TAGLN, LUM, SLC16A7, LRP1, MDK, CFD, TNFRSF1A, FGF7, KLK4, VCAM1, RUNX1, CLU, RUNX2, FN1, EGR1, SOX9, NOTCH2, FBLN1, COL3A1, THBS1, CCN1, APOE, TNFAIP6, ANGPTL4, BMP5, VCAN, C1S, COL1A2, SNRNP70, DCN, MGP, DDR2, PDGFRA, TNC, TPP1, MARCKS, IGFBP3, SERPINF1, SMIM1, COL6A2, CP, COL1A1, BGLAP, RARRES2, PTGS2, GADD45B, SPRY1, ID2, GAS6, CDH11, SELENOP, …	11197, 1831, 6590, 4054, 8930, 7538, 1545, 6876, 4060, 9194, 4035, 4192, 1675, 7132, 2252, 9622, 7412, 861, 1191, 860, 2335, 1958, 6662, 4853, 2192, 1281, 7057, 3491, 348, 7130, 51129, 653, 1462, 716, 1278, 6625, 1634, 4256, 4921, 5156, 3371, 1200, 4082, 3486, 5176, 388588, 1292, 1356, 1277, 632, 5919, 5743, 4616, 10252, 3398, 2621, 1009, 6414, 6422, 6387, 1385, 6320, 4958, 3953, 2200, 3516
RNA Interference	G05.308.203.374.790	1.26358e-18	n/a	136	79.1379	10363	WIF1, TSC22D3, SLPI, MORF4L2, C7, MBD4, SMARCB1, SNRPD1, ZFP36, PEX16, ALDH1A3, NDUFB8, CHRDL1, CHL1, MOB1A, SRRM2, LAPTM4A, CYP1B1, TAGLN, ZFAS1, RNMT, LIMA1, LUM, SLC16A7, LRP1, BNIP3L, TMEM98, MDK, NAV2, TP73-AS1, NCAM2, CFD, TNFRSF1A, FGF7, KLK4, VCAM1, RUNX1, CLU, NNT-AS1, FUBP1, RUNX2, CDKN1C, FN1, EGR1, PTPRD, SOX9, NOTCH2, FBLN1, COL3A1, THBS1, SELENBP1, CCN1, COL6A1, APOE, GMDS, PRPF6, M…	11197, 1831, 6590, 9643, 730, 8930, 6598, 6632, 7538, 9409, 220, 4714, 91851, 10752, 55233, 23524, 9741, 1545, 6876, 441951, 8731, 51474, 4060, 9194, 4035, 665, 26022, 4192, 89797, 57212, 4685, 1675, 7132, 2252, 9622, 7412, 861, 1191, 100652772, 8880, 860, 1028, 2335, 1958, 5789, 6662, 4853, 2192, 1281, 7057, 8991, 3491, 1291, 348, 2762, 24148, 29116, 6811, 7130, 29896, 1066, 8470, 4061, 51129, 6…
Genes, Neoplasm	G05.360.340.024.340.375	1.42858e-18	n/a	124	66.7896	8746	WIF1, TSC22D3, SLPI, GTF2H5, MBD4, SMARCB1, ZFP36, ALDH1A3, CHRDL1, CHL1, MOB1A, SRRM2, S100A13, CYP1B1, TAGLN, ZFAS1, RNMT, LIMA1, LUM, SLC16A7, LRP1, BNIP3L, MDK, NAV2, TP73-AS1, NCAM2, CFD, TNFRSF1A, FGF7, KLK4, VCAM1, RUNX1, CLU, NNT-AS1, FUBP1, RUNX2, CDKN1C, FN1, EGR1, PTPRD, SOX9, NOTCH2, FBLN1, COL3A1, THBS1, SELENBP1, OBSL1, CCN1, COL6A1, APOE, MYLIP, TNFAIP6, CES1, SORBS2, LY6E, ANGPTL4…	11197, 1831, 6590, 404672, 8930, 6598, 7538, 220, 91851, 10752, 55233, 23524, 6284, 1545, 6876, 441951, 8731, 51474, 4060, 9194, 4035, 665, 4192, 89797, 57212, 4685, 1675, 7132, 2252, 9622, 7412, 861, 1191, 100652772, 8880, 860, 1028, 2335, 1958, 5789, 6662, 4853, 2192, 1281, 7057, 8991, 23363, 3491, 1291, 348, 29116, 7130, 1066, 8470, 4061, 51129, 653, 56986, 22872, 6314, 1462, 6879, 1278, 6625,…
Locomotion	G11.427.410.568	2.2739e-18	n/a	84	33.1351	4339	SLPI, MBD4, ALDH1A3, CHRDL1, CHL1, MOB1A, SRRM2, TAGLN, LUM, NOTCH2NLC, SLC16A7, LRP1, BNIP3L, BORCS7, NAV2, HSPB11, CFD, TNFRSF1A, FGF7, KLK4, VCAM1, RUNX1, CLU, RUNX2, CDKN1C, FN1, EGR1, SOX9, NOTCH2, FBLN1, THBS1, CCN1, COL6A1, OLFML3, APOE, GMDS, MYLIP, STX5, TNFAIP6, CES1, ANGPTL4, SEC31A, ATXN7, VCAN, C1S, COL1A2, DCN, MGP, DDR2, PDGFRA, TNC, KTN1, TPP1, TERF2IP, MARCKS, IGFBP3, SERPINF1, S…	6590, 8930, 220, 91851, 10752, 55233, 23524, 6876, 4060, 100996717, 9194, 4035, 665, 119032, 89797, 51668, 1675, 7132, 2252, 9622, 7412, 861, 1191, 860, 1028, 2335, 1958, 6662, 4853, 2192, 7057, 3491, 1291, 56944, 348, 2762, 29116, 6811, 7130, 1066, 51129, 22872, 6314, 1462, 716, 1278, 1634, 4256, 4921, 5156, 3371, 3895, 1200, 54386, 4082, 3486, 5176, 388588, 1292, 1356, 1277, 632, 5919, 5743, 23…
Chondrogenesis	G07.345.500.325.377.625.180, G11.427.578.180	2.63424e-18	n/a	50	12.2033	1598	WIF1, PAPSS1, CHRDL1, MOB1A, TAGLN, LUM, LRP1, MDK, CFD, TNFRSF1A, FGF7, VCAM1, RUNX1, CLU, RUNX2, FN1, EGR1, SOX9, NOTCH2, COL3A1, THBS1, CCN1, COL6A1, APOE, TNFAIP6, ANGPTL4, BMP5, VCAN, COL1A2, DCN, MGP, DDR2, PDGFRA, TNC, CHD4, IGFBP3, COL1A1, BGLAP, PTGS2, ID2, GAS6, CDH11, SFRP1, CXCL12, CREB1, CLEC11A, OMD, LEPR, FBN1, RBPJ	11197, 9061, 91851, 55233, 6876, 4060, 4035, 4192, 1675, 7132, 2252, 7412, 861, 1191, 860, 2335, 1958, 6662, 4853, 1281, 7057, 3491, 1291, 348, 7130, 51129, 653, 1462, 1278, 1634, 4256, 4921, 5156, 3371, 1108, 3486, 1277, 632, 5743, 3398, 2621, 1009, 6422, 6387, 1385, 6320, 4958, 3953, 2200, 3516
Cell Hypoxia	G03.197.300, G04.270.300	3.07376e-18	n/a	82	31.8522	4171	TSC22D3, SLPI, ZFP36, ALDH1A3, CHRDL1, S100A13, CYP1B1, TAGLN, ZFAS1, RNMT, LUM, SLC16A7, LRP1, BNIP3L, TMEM98, SUMO3, MDK, TNFRSF1A, FGF7, KLK4, VCAM1, RUNX1, CLU, RUNX2, CDKN1C, FN1, EGR1, SOX9, NOTCH2, COL3A1, THBS1, CCN1, COL6A1, OLFML3, APOE, MYLIP, TNFAIP6, CES1, ANGPTL4, BMP5, DTWD1, VCAN, COL1A2, SNRNP70, DCN, ENPEP, DDR2, NDUFA13, PDGFRA, TNC, TPP1, TERF2IP, CHD4, MARCKS, IGFBP3, SERPINF…	1831, 6590, 7538, 220, 91851, 6284, 1545, 6876, 441951, 8731, 4060, 9194, 4035, 665, 26022, 6612, 4192, 7132, 2252, 9622, 7412, 861, 1191, 860, 1028, 2335, 1958, 6662, 4853, 1281, 7057, 3491, 1291, 56944, 348, 29116, 7130, 1066, 51129, 653, 56986, 1462, 1278, 6625, 1634, 2028, 4921, 51079, 5156, 3371, 1200, 54386, 1108, 4082, 3486, 5176, 1356, 1277, 632, 5919, 513, 5743, 4616, 10252, 1781, 3398, …
Blood Pressure	G09.330.380.076	3.4942e-18	n/a	80	30.5005	3994	WIF1, TSC22D3, SLPI, LTBP3, CHL1, CYP1B1, TAGLN, LUM, SLC16A7, LRP1, BNIP3L, BORCS7, MDK, NAV2, HSPB11, CFD, TNFRSF1A, FGF7, KLK4, VCAM1, RUNX1, CLU, RUNX2, CDKN1C, FN1, EGR1, PTPRD, SOX9, NOTCH2, FBLN1, COL3A1, THBS1, SELENBP1, CCN1, COL6A1, APOE, GMDS, MYLIP, CES1, VCAN, C1S, COL1A2, SNRNP70, DCN, ENPEP, MGP, DDR2, PDGFRA, TNC, MARCKS, IGFBP3, SERPINF1, CP, COL1A1, BGLAP, APOC1, RARRES2, PTGS2,…	11197, 1831, 6590, 4054, 10752, 1545, 6876, 4060, 9194, 4035, 665, 119032, 4192, 89797, 51668, 1675, 7132, 2252, 9622, 7412, 861, 1191, 860, 1028, 2335, 1958, 5789, 6662, 4853, 2192, 1281, 7057, 8991, 3491, 1291, 348, 2762, 29116, 1066, 1462, 716, 1278, 6625, 1634, 2028, 4256, 4921, 5156, 3371, 4082, 3486, 5176, 1356, 1277, 632, 341, 5919, 5743, 6892, 5101, 10252, 1781, 122786, 10123, 3398, 2621,…
Cell Adhesion	G04.022	3.65886e-18	n/a	101	46.6137	6104	WIF1, TSC22D3, SLPI, SMARCB1, ZFP36, ALDH1A3, CHL1, MOB1A, SRRM2, CYP1B1, TAGLN, ZFAS1, LIMA1, LUM, LRP1, BNIP3L, MDK, NAV2, TP73-AS1, NCAM2, TNFRSF1A, FGF7, KLK4, VCAM1, RUNX1, OTUD6B-AS1, CLU, RUNX2, CDKN1C, FN1, EGR1, PTPRD, SOX9, NOTCH2, FBLN1, COL3A1, THBS1, SELENBP1, CCN1, COL6A1, APOE, TNFAIP6, CES1, SORBS2, LY6E, ANGPTL4, BMP5, ATXN7, VCAN, C1S, COL1A2, SNRNP70, DCN, ENPEP, MGP, DDR2, NDU…	11197, 1831, 6590, 6598, 7538, 220, 10752, 55233, 23524, 1545, 6876, 441951, 51474, 4060, 4035, 665, 4192, 89797, 57212, 4685, 7132, 2252, 9622, 7412, 861, 100506365, 1191, 860, 1028, 2335, 1958, 5789, 6662, 4853, 2192, 1281, 7057, 8991, 3491, 1291, 348, 7130, 1066, 8470, 4061, 51129, 653, 6314, 1462, 716, 1278, 6625, 1634, 2028, 4256, 4921, 51079, 5156, 3371, 3895, 1200, 54386, 4082, 3486, 5176,…
Movement	G11.427.410	4.07422e-18	n/a	106	50.9131	6667	WIF1, SLPI, MBD4, ZFP36, ALDH1A3, NDUFB8, CHRDL1, CHL1, MOB1A, SRRM2, CYP1B1, TAGLN, LIMA1, LUM, NOTCH2NLC, SLC16A7, LRP1, BNIP3L, BORCS7, MDK, NAV2, HSPB11, NCAM2, CFD, TNFRSF1A, FGF7, KLK4, VCAM1, RUNX1, CLU, RUNX2, CDKN1C, FN1, EGR1, PTPRD, SOX9, NOTCH2, FBLN1, COL3A1, THBS1, CCN1, COL6A1, OLFML3, APOE, GMDS, MYLIP, STX5, TNFAIP6, CES1, SORBS2, ANGPTL4, SEC31A, ATXN7, VCAN, C1S, COL1A2, SNRNP7…	11197, 6590, 8930, 7538, 220, 4714, 91851, 10752, 55233, 23524, 1545, 6876, 51474, 4060, 100996717, 9194, 4035, 665, 119032, 4192, 89797, 51668, 4685, 1675, 7132, 2252, 9622, 7412, 861, 1191, 860, 1028, 2335, 1958, 5789, 6662, 4853, 2192, 1281, 7057, 3491, 1291, 56944, 348, 2762, 29116, 6811, 7130, 1066, 8470, 51129, 22872, 6314, 1462, 716, 1278, 6625, 1634, 2028, 4256, 4921, 5156, 3371, 3895, 12…
Bone Remodeling	G16.762.150	5.9964e-18	n/a	53	14.0055	1834	WIF1, TSC22D3, LTBP3, MBD4, ZFP36, TAGLN, LUM, MDK, CFD, TNFRSF1A, FGF7, VCAM1, RUNX1, RUNX2, FN1, EGR1, SOX9, NOTCH2, FBLN1, COL3A1, THBS1, CCN1, APOE, TNFAIP6, ANGPTL4, BMP5, VCAN, C1S, COL1A2, DCN, MGP, DDR2, PDGFRA, TNC, IGFBP3, SERPINF1, SMIM1, CP, COL1A1, BGLAP, RARRES2, PTGS2, GADD45B, GAS6, CDH11, SELENOP, SFRP1, CXCL12, CREB1, CLEC11A, OMD, LEPR, RBPJ	11197, 1831, 4054, 8930, 7538, 6876, 4060, 4192, 1675, 7132, 2252, 7412, 861, 860, 2335, 1958, 6662, 4853, 2192, 1281, 7057, 3491, 348, 7130, 51129, 653, 1462, 716, 1278, 1634, 4256, 4921, 5156, 3371, 3486, 5176, 388588, 1356, 1277, 632, 5919, 5743, 4616, 2621, 1009, 6414, 6422, 6387, 1385, 6320, 4958, 3953, 3516
Genes, Tumor Suppressor	G05.360.340.024.340.415.400, G05.360.340.024.340.375.249	7.77171e-18	n/a	97	43.7958	5735	WIF1, MBD4, SMARCB1, ZFP36, ALDH1A3, CHRDL1, CHL1, MOB1A, SRRM2, CYP1B1, TAGLN, ZFAS1, LIMA1, LUM, LRP1, BNIP3L, MDK, NAV2, TP73-AS1, NCAM2, TNFRSF1A, FGF7, KLK4, VCAM1, RUNX1, CLU, FUBP1, RUNX2, CDKN1C, FN1, EGR1, PTPRD, SOX9, NOTCH2, FBLN1, COL3A1, THBS1, SELENBP1, OBSL1, CCN1, COL6A1, APOE, CES1, LY6E, ANGPTL4, BMP5, DTWD1, SEC31A, VCAN, COL1A2, DCN, ENPEP, MGP, NDUFA13, PDGFRA, TNC, TERF2IP, …	11197, 8930, 6598, 7538, 220, 91851, 10752, 55233, 23524, 1545, 6876, 441951, 51474, 4060, 4035, 665, 4192, 89797, 57212, 4685, 7132, 2252, 9622, 7412, 861, 1191, 8880, 860, 1028, 2335, 1958, 5789, 6662, 4853, 2192, 1281, 7057, 8991, 23363, 3491, 1291, 348, 1066, 4061, 51129, 653, 56986, 22872, 1462, 1278, 1634, 2028, 4256, 51079, 5156, 3371, 54386, 1108, 4082, 55582, 3486, 5176, 1292, 1356, 1277…
Cell Differentiation	G04.152	1.38889e-17	n/a	150	97.4887	12766	WIF1, TSC22D3, SLPI, MORF4L2, LTBP3, C7, MBD4, SMARCB1, SNRPD1, ZFP36, PEX16, ALDH1A3, CHRDL1, CHL1, MOB1A, SRRM2, ODF2L, S100A13, CYP1B1, TAGLN, ZFAS1, RNMT, LIMA1, LUM, NOTCH2NLC, SLC16A7, LRP1, BNIP3L, TMEM98, SUMO3, BORCS7, MDK, NAV2, HSPB11, NCAM2, CFD, TNFRSF1A, FGF7, KLK4, VCAM1, RUNX1, CLU, FUBP1, RUNX2, CDKN1C, FN1, EGR1, PTPRD, SOX9, NOTCH2, FBLN1, COL3A1, GSE1, THBS1, SELENBP1, OBSL1, …	11197, 1831, 6590, 9643, 4054, 730, 8930, 6598, 6632, 7538, 9409, 220, 91851, 10752, 55233, 23524, 57489, 6284, 1545, 6876, 441951, 8731, 51474, 4060, 100996717, 9194, 4035, 665, 26022, 6612, 119032, 4192, 89797, 51668, 4685, 1675, 7132, 2252, 9622, 7412, 861, 1191, 8880, 860, 1028, 2335, 1958, 5789, 6662, 4853, 2192, 1281, 23199, 7057, 8991, 23363, 3491, 1291, 56944, 348, 24148, 29116, 6811, 713…
Oncogenes	G05.360.340.024.340.375.500	1.3919e-17	n/a	99	45.789	5996	WIF1, TSC22D3, SLPI, SMARCB1, ZFP36, ALDH1A3, CHL1, MOB1A, S100A13, CYP1B1, TAGLN, RNMT, LIMA1, LUM, SLC16A7, LRP1, BNIP3L, MDK, TNFRSF1A, FGF7, KLK4, VCAM1, RUNX1, CLU, NNT-AS1, FUBP1, RUNX2, CDKN1C, FN1, EGR1, PTPRD, SOX9, NOTCH2, FBLN1, COL3A1, THBS1, CCN1, APOE, MYLIP, TNFAIP6, CES1, SORBS2, LY6E, ANGPTL4, ATXN7, VCAN, TAF7, COL1A2, SNRNP70, DCN, ENPEP, MGP, DDR2, PDGFRA, TNC, HNRNPA3, TERF2I…	11197, 1831, 6590, 6598, 7538, 220, 10752, 55233, 6284, 1545, 6876, 8731, 51474, 4060, 9194, 4035, 665, 4192, 7132, 2252, 9622, 7412, 861, 1191, 100652772, 8880, 860, 1028, 2335, 1958, 5789, 6662, 4853, 2192, 1281, 7057, 3491, 348, 29116, 7130, 1066, 8470, 4061, 51129, 6314, 1462, 6879, 1278, 6625, 1634, 2028, 4256, 4921, 5156, 3371, 220988, 54386, 1108, 4082, 3486, 5176, 1292, 1356, 1277, 632, 5…
Radiation Injuries	G01.750.748.500	1.57854e-17	n/a	60	18.2591	2391	WIF1, TSC22D3, SMARCB1, CYP1B1, TAGLN, LRP1, BNIP3L, MDK, CFD, TNFRSF1A, FGF7, KLK4, VCAM1, RUNX1, CLU, RUNX2, CDKN1C, FN1, EGR1, SOX9, NOTCH2, COL3A1, THBS1, CCN1, APOE, TNFAIP6, SORBS2, VCAN, C1S, COL1A2, DCN, MGP, DDR2, PDGFRA, TNC, KTN1, CHD4, IGFBP3, SERPINF1, SMIM1, CP, COL1A1, BGLAP, PTGS2, GADD45B, ID2, GAS6, CDH11, SELENOP, SFRP1, CXCL12, CREB1, CLEC11A, LEPR, LZIC, ANXA1, FBN1, DBI, RBP…	11197, 1831, 6598, 1545, 6876, 4035, 665, 4192, 1675, 7132, 2252, 9622, 7412, 861, 1191, 860, 1028, 2335, 1958, 6662, 4853, 1281, 7057, 3491, 348, 7130, 8470, 1462, 716, 1278, 1634, 4256, 4921, 5156, 3371, 3895, 1108, 3486, 5176, 388588, 1356, 1277, 632, 5743, 4616, 3398, 2621, 1009, 6414, 6422, 6387, 1385, 6320, 3953, 84328, 301, 2200, 1622, 3516, 50506
Body Weight	G07.100.100.160.120	1.72716e-17	n/a	93	41.0772	5379	WIF1, TSC22D3, SLPI, ZFP36, NDUFB8, CHL1, SRRM2, CYP1B1, TAGLN, LUM, SLC16A7, LRP1, BNIP3L, BORCS7, MDK, CFD, TNFRSF1A, FGF7, KLK4, VCAM1, RUNX1, CLU, RUNX2, CDKN1C, FN1, EGR1, PTPRD, SOX9, NOTCH2, FBLN1, COL3A1, THBS1, SELENBP1, CCN1, COL6A1, OLFML3, APOE, GMDS, MYLIP, STX5, TNFAIP6, CES1, ANGPTL4, BMP5, VCAN, COL1A2, SNRNP70, DCN, ENPEP, MGP, DDR2, NDUFA13, PDGFRA, TNC, TERF2IP, CHD4, MARCKS, I…	11197, 1831, 6590, 7538, 4714, 10752, 23524, 1545, 6876, 4060, 9194, 4035, 665, 119032, 4192, 1675, 7132, 2252, 9622, 7412, 861, 1191, 860, 1028, 2335, 1958, 5789, 6662, 4853, 2192, 1281, 7057, 8991, 3491, 1291, 56944, 348, 2762, 29116, 6811, 7130, 1066, 51129, 653, 1462, 1278, 6625, 1634, 2028, 4256, 4921, 51079, 5156, 3371, 54386, 1108, 4082, 3486, 5176, 1356, 1277, 632, 341, 5919, 513, 5743, 2…
Up-Regulation	G07.690.773.998, G05.308.850, G02.111.905	2.01883e-17	n/a	145	91.6085	11996	WIF1, TSC22D3, SLPI, MORF4L2, LTBP3, MBD4, SMARCB1, ZFP36, PAPSS1, PEX16, ALDH1A3, NDUFB8, CHRDL1, CHL1, MOB1A, SRRM2, LAPTM4A, ODF2L, S100A13, CYP1B1, TAGLN, ZFAS1, RNMT, LIMA1, LUM, SLC16A7, LRP1, BNIP3L, TMEM98, MDK, NAV2, TP73-AS1, HSPB11, NCAM2, CFD, TNFRSF1A, FGF7, KLK4, VCAM1, RUNX1, OTUD6B-AS1, CLU, NNT-AS1, FUBP1, RUNX2, CDKN1C, FN1, EGR1, PTPRD, SOX9, NOTCH2, FBLN1, COL3A1, GSE1, THBS1,…	11197, 1831, 6590, 9643, 4054, 8930, 6598, 7538, 9061, 9409, 220, 4714, 91851, 10752, 55233, 23524, 9741, 57489, 6284, 1545, 6876, 441951, 8731, 51474, 4060, 9194, 4035, 665, 26022, 4192, 89797, 57212, 51668, 4685, 1675, 7132, 2252, 9622, 7412, 861, 100506365, 1191, 100652772, 8880, 860, 1028, 2335, 1958, 5789, 6662, 4853, 2192, 1281, 23199, 7057, 8991, 3491, 1291, 348, 2762, 29116, 6811, 7130, 2…
Body Weight	G07.345.249.314.120	2.33494e-17	n/a	96	43.6584	5717	WIF1, TSC22D3, SLPI, ZFP36, ALDH1A3, NDUFB8, CHL1, MOB1A, SRRM2, CYP1B1, TAGLN, LUM, SLC16A7, LRP1, BNIP3L, BORCS7, MDK, CFD, TNFRSF1A, FGF7, KLK4, VCAM1, RUNX1, CLU, RUNX2, CDKN1C, FN1, EGR1, PTPRD, SOX9, NOTCH2, FBLN1, COL3A1, THBS1, SELENBP1, CCN1, COL6A1, OLFML3, APOE, GMDS, MYLIP, STX5, TNFAIP6, CES1, ANGPTL4, BMP5, VCAN, COL1A2, SNRNP70, DCN, ENPEP, MGP, DDR2, NDUFA13, PDGFRA, TNC, TERF2IP,…	11197, 1831, 6590, 7538, 220, 4714, 10752, 55233, 23524, 1545, 6876, 4060, 9194, 4035, 665, 119032, 4192, 1675, 7132, 2252, 9622, 7412, 861, 1191, 860, 1028, 2335, 1958, 5789, 6662, 4853, 2192, 1281, 7057, 8991, 3491, 1291, 56944, 348, 2762, 29116, 6811, 7130, 1066, 51129, 653, 1462, 1278, 6625, 1634, 2028, 4256, 4921, 51079, 5156, 3371, 54386, 1108, 4082, 3486, 5176, 1292, 1356, 1277, 632, 341, …
Body Size	G07.100.100.160	2.41123e-17	n/a	97	44.4907	5826	WIF1, TSC22D3, SLPI, LTBP3, ZFP36, NDUFB8, CHL1, SRRM2, CYP1B1, TAGLN, LUM, SLC16A7, LRP1, BNIP3L, BORCS7, MDK, CFD, TNFRSF1A, FGF7, KLK4, VCAM1, RUNX1, CLU, RUNX2, CDKN1C, FN1, EGR1, PTPRD, SOX9, NOTCH2, FBLN1, COL3A1, THBS1, SELENBP1, OBSL1, CCN1, COL6A1, OLFML3, APOE, GMDS, MYLIP, STX5, TNFAIP6, CES1, ANGPTL4, BMP5, VCAN, COL1A2, SNRNP70, DCN, ENPEP, MGP, DDR2, NDUFA13, PDGFRA, TNC, TERF2IP, C…	11197, 1831, 6590, 4054, 7538, 4714, 10752, 23524, 1545, 6876, 4060, 9194, 4035, 665, 119032, 4192, 1675, 7132, 2252, 9622, 7412, 861, 1191, 860, 1028, 2335, 1958, 5789, 6662, 4853, 2192, 1281, 7057, 8991, 23363, 3491, 1291, 56944, 348, 2762, 29116, 6811, 7130, 1066, 51129, 653, 1462, 1278, 6625, 1634, 2028, 4256, 4921, 51079, 5156, 3371, 54386, 1108, 4082, 3486, 5176, 1356, 1277, 632, 341, 5919,…
Odontogenesis	G07.345.500.325.377.750	2.50442e-17	n/a	38	7.23948	948	WIF1, LTBP3, MBD4, LUM, MDK, TNFRSF1A, FGF7, KLK4, VCAM1, CLU, FUBP1, RUNX2, CDKN1C, FN1, EGR1, SOX9, NOTCH2, CCN1, COL6A1, TNFAIP6, VCAN, COL1A2, DCN, MGP, DDR2, PDGFRA, TNC, IGFBP3, SERPINF1, COL6A2, COL1A1, BGLAP, RARRES2, PTGS2, SFRP1, CREB1, OMD, FBN1	11197, 4054, 8930, 4060, 4192, 7132, 2252, 9622, 7412, 1191, 8880, 860, 1028, 2335, 1958, 6662, 4853, 3491, 1291, 7130, 1462, 1278, 1634, 4256, 4921, 5156, 3371, 3486, 5176, 1292, 1277, 632, 5919, 5743, 6422, 1385, 4958, 2200
Recombination, Genetic	G05.728	2.90755e-17	n/a	150	98.0919	12845	WIF1, TSC22D3, SLPI, MORF4L2, LTBP3, C7, MBD4, SMARCB1, SNRPD1, ZFP36, PAPSS1, PEX16, ALDH1A3, CHRDL1, CHL1, MOB1A, SRRM2, LAPTM4A, S100A13, CYP1B1, TAGLN, ZFAS1, RNMT, LIMA1, LUM, SLC16A7, LRP1, BNIP3L, TMEM98, SUMO3, MDK, NAV2, TP73-AS1, HSPB11, CFD, TNFRSF1A, FGF7, KLK4, VCAM1, RUNX1, CLU, FUBP1, RUNX2, CDKN1C, FN1, EGR1, PTPRD, SOX9, NOTCH2, SLX1A, FBLN1, COL3A1, GSE1, THBS1, SELENBP1, OBSL1,…	11197, 1831, 6590, 9643, 4054, 730, 8930, 6598, 6632, 7538, 9061, 9409, 220, 91851, 10752, 55233, 23524, 9741, 6284, 1545, 6876, 441951, 8731, 51474, 4060, 9194, 4035, 665, 26022, 6612, 4192, 89797, 57212, 51668, 1675, 7132, 2252, 9622, 7412, 861, 1191, 8880, 860, 1028, 2335, 1958, 5789, 6662, 4853, 548593, 2192, 1281, 23199, 7057, 8991, 23363, 3491, 1291, 56944, 348, 2762, 24148, 29116, 6811, 71…
Embryonic and Fetal Development	G07.345.500.325	3.01139e-17	n/a	134	79.3976	10397	WIF1, TSC22D3, SLPI, MORF4L2, GTF2H5, LTBP3, MBD4, SMARCB1, ZFP36, PAPSS1, ALDH1A3, NDUFB8, CHRDL1, CHL1, MOB1A, SRRM2, S100A13, CYP1B1, TAGLN, ZFAS1, LIMA1, LUM, SLC16A7, LRP1, BNIP3L, SUMO3, BORCS7, MDK, NAV2, HSPB11, NCAM2, CFD, TNFRSF1A, FGF7, KLK4, VCAM1, RUNX1, CLU, FUBP1, RUNX2, CDKN1C, FN1, EGR1, PTPRD, SOX9, NOTCH2, FBLN1, COL3A1, THBS1, OBSL1, CCN1, COL6A1, OLFML3, APOE, GMDS, MYLIP, TN…	11197, 1831, 6590, 9643, 404672, 4054, 8930, 6598, 7538, 9061, 220, 4714, 91851, 10752, 55233, 23524, 6284, 1545, 6876, 441951, 51474, 4060, 9194, 4035, 665, 6612, 119032, 4192, 89797, 51668, 4685, 1675, 7132, 2252, 9622, 7412, 861, 1191, 8880, 860, 1028, 2335, 1958, 5789, 6662, 4853, 2192, 1281, 7057, 23363, 3491, 1291, 56944, 348, 2762, 29116, 7130, 29896, 1066, 8470, 4061, 51129, 653, 6314, 14…
Body Size	G07.345.249.314	3.21264e-17	n/a	99	46.3159	6065	WIF1, TSC22D3, SLPI, LTBP3, ZFP36, ALDH1A3, NDUFB8, CHL1, MOB1A, SRRM2, CYP1B1, TAGLN, LUM, SLC16A7, LRP1, BNIP3L, BORCS7, MDK, CFD, TNFRSF1A, FGF7, KLK4, VCAM1, RUNX1, CLU, RUNX2, CDKN1C, FN1, EGR1, PTPRD, SOX9, NOTCH2, FBLN1, COL3A1, THBS1, SELENBP1, OBSL1, CCN1, COL6A1, OLFML3, APOE, GMDS, MYLIP, STX5, TNFAIP6, CES1, ANGPTL4, BMP5, VCAN, COL1A2, SNRNP70, DCN, ENPEP, MGP, DDR2, NDUFA13, PDGFRA,…	11197, 1831, 6590, 4054, 7538, 220, 4714, 10752, 55233, 23524, 1545, 6876, 4060, 9194, 4035, 665, 119032, 4192, 1675, 7132, 2252, 9622, 7412, 861, 1191, 860, 1028, 2335, 1958, 5789, 6662, 4853, 2192, 1281, 7057, 8991, 23363, 3491, 1291, 56944, 348, 2762, 29116, 6811, 7130, 1066, 51129, 653, 1462, 1278, 6625, 1634, 2028, 4256, 4921, 51079, 5156, 3371, 54386, 1108, 4082, 3486, 5176, 1292, 1356, 127…
Hemodynamics	G09.330.380	3.2157e-17	n/a	94	42.2456	5532	WIF1, TSC22D3, SLPI, LTBP3, ZFP36, CHL1, CYP1B1, TAGLN, LUM, SLC16A7, LRP1, BNIP3L, BORCS7, MDK, NAV2, HSPB11, CFD, TNFRSF1A, FGF7, KLK4, VCAM1, RUNX1, CLU, RUNX2, CDKN1C, FN1, EGR1, PTPRD, SOX9, NOTCH2, FBLN1, COL3A1, THBS1, SELENBP1, CCN1, COL6A1, APOE, GMDS, MYLIP, TNFAIP6, CES1, SORBS2, LY6E, ANGPTL4, VCAN, C1S, COL1A2, SNRNP70, DCN, ENPEP, MGP, DDR2, PDGFRA, TNC, TERF2IP, MARCKS, IGFBP3, SER…	11197, 1831, 6590, 4054, 7538, 10752, 1545, 6876, 4060, 9194, 4035, 665, 119032, 4192, 89797, 51668, 1675, 7132, 2252, 9622, 7412, 861, 1191, 860, 1028, 2335, 1958, 5789, 6662, 4853, 2192, 1281, 7057, 8991, 3491, 1291, 348, 2762, 29116, 7130, 1066, 8470, 4061, 51129, 1462, 716, 1278, 6625, 1634, 2028, 4256, 4921, 5156, 3371, 54386, 4082, 3486, 5176, 1356, 1277, 632, 341, 5919, 513, 5743, 6892, 46…
Drug Interactions	G07.690.773.968	3.27524e-17	n/a	86	36.0523	4721	TSC22D3, SLPI, MBD4, SMARCB1, ZFP36, ALDH1A3, CHRDL1, CYP1B1, TAGLN, SLC16A7, LRP1, BNIP3L, MDK, TP73-AS1, CFD, TNFRSF1A, FGF7, KLK4, VCAM1, RUNX1, CLU, RUNX2, CDKN1C, FN1, EGR1, SOX9, NOTCH2, COL3A1, THBS1, SELENBP1, CCN1, APOE, MYLIP, STX5, TNFAIP6, CES1, LY6E, ANGPTL4, BMP5, VCAN, C1S, COL1A2, DCN, ENPEP, MGP, DDR2, NDUFA13, PDGFRA, TNC, MARCKS, IGFBP3, SERPINF1, SMIM1, CP, COL1A1, BGLAP, APOC…	1831, 6590, 8930, 6598, 7538, 220, 91851, 1545, 6876, 9194, 4035, 665, 4192, 57212, 1675, 7132, 2252, 9622, 7412, 861, 1191, 860, 1028, 2335, 1958, 6662, 4853, 1281, 7057, 8991, 3491, 348, 29116, 6811, 7130, 1066, 4061, 51129, 653, 1462, 716, 1278, 1634, 2028, 4256, 4921, 51079, 5156, 3371, 4082, 3486, 5176, 388588, 1356, 1277, 632, 341, 55788, 5919, 6066, 5743, 51181, 84449, 4616, 54510, 1781, 4…
Tumor Microenvironment	G04.366.500	3.31465e-17	n/a	80	31.6536	4145	WIF1, TSC22D3, SLPI, MBD4, SMARCB1, ZFP36, ALDH1A3, CYP1B1, TAGLN, LUM, SLC16A7, LRP1, BNIP3L, MDK, CFD, TNFRSF1A, FGF7, KLK4, VCAM1, RUNX1, CLU, RUNX2, CDKN1C, FN1, EGR1, PTPRD, SOX9, NOTCH2, FBLN1, COL3A1, THBS1, CCN1, COL6A1, OLFML3, APOE, MYLIP, TNFAIP6, SORBS2, ANGPTL4, BMP5, VCAN, C1S, COL1A2, DCN, DDR2, NDUFA13, PDGFRA, TNC, MARCKS, IGFBP3, SERPINF1, COL6A2, CP, COL1A1, BGLAP, APOC1, RARRE…	11197, 1831, 6590, 8930, 6598, 7538, 220, 1545, 6876, 4060, 9194, 4035, 665, 4192, 1675, 7132, 2252, 9622, 7412, 861, 1191, 860, 1028, 2335, 1958, 5789, 6662, 4853, 2192, 1281, 7057, 3491, 1291, 56944, 348, 29116, 7130, 8470, 51129, 653, 1462, 716, 1278, 1634, 4921, 51079, 5156, 3371, 4082, 3486, 5176, 1292, 1356, 1277, 632, 341, 5919, 5743, 23603, 4616, 5101, 1781, 4837, 3398, 2621, 1009, 6414, …
Adaptive Immunity	G12.450.050	3.49435e-17	n/a	99	46.3693	6072	TSC22D3, SLPI, MBD4, SMARCB1, SNRPD1, ZFP36, SRRM2, LAPTM4A, CYP1B1, TAGLN, RNMT, LUM, LRP1, BNIP3L, TMEM98, SUMO3, MDK, CFD, TNFRSF1A, FGF7, KLK4, VCAM1, RUNX1, CLU, RUNX2, CDKN1C, FN1, EGR1, PTPRD, SOX9, NOTCH2, FBLN1, COL3A1, THBS1, SELENBP1, CCN1, OLFML3, APOE, GMDS, TNFAIP6, LY6E, ANGPTL4, ATXN7, VCAN, C1S, COL1A2, SNRNP70, DCN, ENPEP, MGP, DDR2, NDUFA13, PDGFRA, TNC, TPP1, TERF2IP, CHD4, MA…	1831, 6590, 8930, 6598, 6632, 7538, 23524, 9741, 1545, 6876, 8731, 4060, 4035, 665, 26022, 6612, 4192, 1675, 7132, 2252, 9622, 7412, 861, 1191, 860, 1028, 2335, 1958, 5789, 6662, 4853, 2192, 1281, 7057, 8991, 3491, 56944, 348, 2762, 7130, 4061, 51129, 6314, 1462, 716, 1278, 6625, 1634, 2028, 4256, 4921, 51079, 5156, 3371, 1200, 54386, 1108, 4082, 3486, 5176, 388588, 1356, 1277, 632, 341, 5919, 57…
Gene Silencing	G05.308.203.374	4.18638e-17	n/a	146	93.4107	12232	WIF1, TSC22D3, SLPI, MORF4L2, GTF2H5, C7, MBD4, SMARCB1, SNRPD1, ZFP36, PEX16, ALDH1A3, NDUFB8, CHRDL1, CHL1, MOB1A, SRRM2, LAPTM4A, S100A13, CYP1B1, TAGLN, ZFAS1, RNMT, LIMA1, LUM, SLC16A7, LRP1, BNIP3L, TMEM98, SUMO3, MDK, NAV2, TP73-AS1, NCAM2, CFD, TNFRSF1A, FGF7, KLK4, VCAM1, RUNX1, CLU, NNT-AS1, FUBP1, RUNX2, CDKN1C, FN1, EGR1, PTPRD, SOX9, NOTCH2, FBLN1, COL3A1, THBS1, SELENBP1, CCN1, COL6…	11197, 1831, 6590, 9643, 404672, 730, 8930, 6598, 6632, 7538, 9409, 220, 4714, 91851, 10752, 55233, 23524, 9741, 6284, 1545, 6876, 441951, 8731, 51474, 4060, 9194, 4035, 665, 26022, 6612, 4192, 89797, 57212, 4685, 1675, 7132, 2252, 9622, 7412, 861, 1191, 100652772, 8880, 860, 1028, 2335, 1958, 5789, 6662, 4853, 2192, 1281, 7057, 8991, 3491, 1291, 56944, 348, 2762, 24148, 29116, 6811, 7130, 29896,…
Cell Survival	G04.346	4.33666e-17	n/a	129	74.3803	9740	WIF1, TSC22D3, SLPI, MBD4, SMARCB1, SNRPD1, ZFP36, ALDH1A3, NDUFB8, CHRDL1, CHL1, LAPTM4A, S100A13, CYP1B1, TAGLN, ZFAS1, RNMT, LIMA1, LUM, SLC16A7, LRP1, BNIP3L, MDK, TP73-AS1, HSPB11, NCAM2, CFD, TNFRSF1A, FGF7, KLK4, VCAM1, RUNX1, OTUD6B-AS1, CLU, FUBP1, RUNX2, CDKN1C, FN1, EGR1, PTPRD, SOX9, NOTCH2, FBLN1, COL3A1, GSE1, THBS1, SELENBP1, CCN1, COL6A1, APOE, GMDS, PRPF6, STX5, TNFAIP6, TRA2A, C…	11197, 1831, 6590, 8930, 6598, 6632, 7538, 220, 4714, 91851, 10752, 9741, 6284, 1545, 6876, 441951, 8731, 51474, 4060, 9194, 4035, 665, 4192, 57212, 51668, 4685, 1675, 7132, 2252, 9622, 7412, 861, 100506365, 1191, 8880, 860, 1028, 2335, 1958, 5789, 6662, 4853, 2192, 1281, 23199, 7057, 8991, 3491, 1291, 348, 2762, 24148, 6811, 7130, 29896, 1066, 8470, 4061, 51129, 653, 1462, 716, 1278, 6625, 1634,…
Cell Respiration	G04.270, G03.197	4.7178e-17	n/a	86	36.2585	4748	TSC22D3, SLPI, ZFP36, ALDH1A3, NDUFB8, CHRDL1, S100A13, CYP1B1, TAGLN, ZFAS1, RNMT, LUM, SLC16A7, LRP1, BNIP3L, TMEM98, SUMO3, MDK, CFD, TNFRSF1A, FGF7, KLK4, VCAM1, RUNX1, CLU, RUNX2, CDKN1C, FN1, EGR1, SOX9, NOTCH2, COL3A1, THBS1, CCN1, COL6A1, OLFML3, APOE, MYLIP, TNFAIP6, CES1, ANGPTL4, BMP5, DTWD1, VCAN, COL1A2, SNRNP70, DCN, ENPEP, DDR2, NDUFA13, PDGFRA, TNC, TPP1, TERF2IP, CHD4, MARCKS, IG…	1831, 6590, 7538, 220, 4714, 91851, 6284, 1545, 6876, 441951, 8731, 4060, 9194, 4035, 665, 26022, 6612, 4192, 1675, 7132, 2252, 9622, 7412, 861, 1191, 860, 1028, 2335, 1958, 6662, 4853, 1281, 7057, 3491, 1291, 56944, 348, 29116, 7130, 1066, 51129, 653, 56986, 1462, 1278, 6625, 1634, 2028, 4921, 51079, 5156, 3371, 1200, 54386, 1108, 4082, 3486, 5176, 1356, 1277, 632, 5919, 513, 5743, 4616, 10252, …
Antibody Specificity	G12.100	4.7459e-17	n/a	77	29.714	3891	TSC22D3, SLPI, SMARCB1, SNRPD1, ZFP36, NDUFB8, CHL1, SRRM2, S100A13, CYP1B1, TAGLN, LUM, SLC16A7, LRP1, MDK, TNFRSF1A, FGF7, KLK4, VCAM1, RUNX1, CLU, RUNX2, CDKN1C, FN1, EGR1, SOX9, NOTCH2, FBLN1, THBS1, SELENBP1, CCN1, APOE, STX5, CES1, LY6E, ATXN7, VCAN, C1S, COL1A2, SNRNP70, DCN, ENPEP, MGP, NDUFA13, PDGFRA, TNC, MARCKS, IGFBP3, SERPINF1, SMIM1, CP, COL1A1, BGLAP, RARRES2, PTGS2, TAPBP, DCXR, …	1831, 6590, 6598, 6632, 7538, 4714, 10752, 23524, 6284, 1545, 6876, 4060, 9194, 4035, 4192, 7132, 2252, 9622, 7412, 861, 1191, 860, 1028, 2335, 1958, 6662, 4853, 2192, 7057, 8991, 3491, 348, 6811, 1066, 4061, 6314, 1462, 716, 1278, 6625, 1634, 2028, 4256, 51079, 5156, 3371, 4082, 3486, 5176, 388588, 1356, 1277, 632, 5919, 5743, 6892, 51181, 1781, 2621, 1009, 29103, 7905, 2962, 9168, 10428, 4046, …
Radiation Exposure	G01.750.748	5.31582e-17	n/a	60	18.7325	2453	WIF1, TSC22D3, SMARCB1, CYP1B1, TAGLN, LRP1, BNIP3L, MDK, CFD, TNFRSF1A, FGF7, KLK4, VCAM1, RUNX1, CLU, RUNX2, CDKN1C, FN1, EGR1, SOX9, NOTCH2, COL3A1, THBS1, CCN1, APOE, TNFAIP6, SORBS2, VCAN, C1S, COL1A2, DCN, MGP, DDR2, PDGFRA, TNC, KTN1, CHD4, IGFBP3, SERPINF1, SMIM1, CP, COL1A1, BGLAP, PTGS2, GADD45B, ID2, GAS6, CDH11, SELENOP, SFRP1, CXCL12, CREB1, CLEC11A, LEPR, LZIC, ANXA1, FBN1, DBI, RBP…	11197, 1831, 6598, 1545, 6876, 4035, 665, 4192, 1675, 7132, 2252, 9622, 7412, 861, 1191, 860, 1028, 2335, 1958, 6662, 4853, 1281, 7057, 3491, 348, 7130, 8470, 1462, 716, 1278, 1634, 4256, 4921, 5156, 3371, 3895, 1108, 3486, 5176, 388588, 1356, 1277, 632, 5743, 4616, 3398, 2621, 1009, 6414, 6422, 6387, 1385, 6320, 3953, 84328, 301, 2200, 1622, 3516, 50506
Musculoskeletal Development	G07.345.500.325.377.625, G11.427.578	5.39862e-17	n/a	92	40.9703	5365	WIF1, TSC22D3, SLPI, LTBP3, SMARCB1, ZFP36, PAPSS1, ALDH1A3, NDUFB8, CHRDL1, MOB1A, S100A13, CYP1B1, TAGLN, ZFAS1, LUM, SLC16A7, LRP1, MDK, NCAM2, CFD, TNFRSF1A, FGF7, KLK4, VCAM1, RUNX1, CLU, FUBP1, RUNX2, CDKN1C, FN1, EGR1, SOX9, NOTCH2, FBLN1, COL3A1, THBS1, OBSL1, CCN1, COL6A1, APOE, MYLIP, TNFAIP6, SORBS2, ANGPTL4, BMP5, VCAN, C1S, COL1A2, DCN, ENPEP, MGP, DDR2, PDGFRA, TNC, CHD4, MARCKS, IG…	11197, 1831, 6590, 4054, 6598, 7538, 9061, 220, 4714, 91851, 55233, 6284, 1545, 6876, 441951, 4060, 9194, 4035, 4192, 4685, 1675, 7132, 2252, 9622, 7412, 861, 1191, 8880, 860, 1028, 2335, 1958, 6662, 4853, 2192, 1281, 7057, 23363, 3491, 1291, 348, 29116, 7130, 8470, 51129, 653, 1462, 716, 1278, 1634, 2028, 4256, 4921, 5156, 3371, 1108, 4082, 3486, 5176, 388588, 1292, 1356, 1277, 632, 5919, 5743, …
Chemotaxis	G04.198.424	6.99161e-17	n/a	64	21.2832	2787	SLPI, MBD4, ZFP36, CHRDL1, MOB1A, SRRM2, TAGLN, LUM, LRP1, MDK, CFD, TNFRSF1A, FGF7, KLK4, VCAM1, CLU, RUNX2, FN1, EGR1, SOX9, NOTCH2, FBLN1, COL3A1, THBS1, CCN1, OLFML3, APOE, GMDS, TNFAIP6, ANGPTL4, C1S, COL1A2, DCN, ENPEP, DDR2, PDGFRA, TNC, KTN1, TERF2IP, MARCKS, IGFBP3, SERPINF1, CP, COL1A1, BGLAP, RARRES2, PTGS2, CORO1C, GADD45B, PCOLCE, ID2, GAS6, CDH11, LSP1, SFRP1, CXCL12, CREB1, MXRA8, …	6590, 8930, 7538, 91851, 55233, 23524, 6876, 4060, 4035, 4192, 1675, 7132, 2252, 9622, 7412, 1191, 860, 2335, 1958, 6662, 4853, 2192, 1281, 7057, 3491, 56944, 348, 2762, 7130, 51129, 716, 1278, 1634, 2028, 4921, 5156, 3371, 3895, 54386, 4082, 3486, 5176, 1356, 1277, 632, 5919, 5743, 23603, 4616, 5118, 3398, 2621, 1009, 4046, 6422, 6387, 1385, 54587, 3953, 301, 2200, 1622, 3516, 50506
Neovascularization, Physiologic	G09.330.630	7.28561e-17	n/a	72	26.4913	3469	WIF1, SLPI, ZFP36, CHRDL1, SRRM2, S100A13, CYP1B1, TAGLN, LIMA1, LUM, LRP1, BNIP3L, MDK, TNFRSF1A, FGF7, KLK4, VCAM1, RUNX1, CLU, RUNX2, CDKN1C, FN1, EGR1, SOX9, NOTCH2, FBLN1, COL3A1, THBS1, CCN1, APOE, GMDS, TNFAIP6, SORBS2, LY6E, ANGPTL4, BMP5, VCAN, C1S, COL1A2, DCN, ENPEP, MGP, DDR2, PDGFRA, TNC, TERF2IP, CHD4, MARCKS, IGFBP3, SERPINF1, CP, COL1A1, BGLAP, RARRES2, ATP5F1D, PTGS2, SPRY1, PCOL…	11197, 6590, 7538, 91851, 23524, 6284, 1545, 6876, 51474, 4060, 4035, 665, 4192, 7132, 2252, 9622, 7412, 861, 1191, 860, 1028, 2335, 1958, 6662, 4853, 2192, 1281, 7057, 3491, 348, 2762, 7130, 8470, 4061, 51129, 653, 1462, 716, 1278, 1634, 2028, 4256, 4921, 5156, 3371, 54386, 1108, 4082, 3486, 5176, 1356, 1277, 632, 5919, 513, 5743, 10252, 5118, 122786, 3398, 2621, 1009, 6422, 6387, 1385, 54206, 6…
Bone Regeneration	G11.427.213.140, G16.762.150.150	7.36698e-17	n/a	40	8.35442	1094	WIF1, LUM, MDK, CFD, TNFRSF1A, FGF7, VCAM1, RUNX1, RUNX2, FN1, EGR1, SOX9, NOTCH2, FBLN1, COL3A1, THBS1, APOE, ANGPTL4, BMP5, C1S, COL1A2, DCN, MGP, DDR2, PDGFRA, TNC, IGFBP3, SERPINF1, SMIM1, COL1A1, BGLAP, PTGS2, CDH11, SFRP1, CXCL12, CREB1, CLEC11A, OMD, LEPR, RBPJ	11197, 4060, 4192, 1675, 7132, 2252, 7412, 861, 860, 2335, 1958, 6662, 4853, 2192, 1281, 7057, 348, 51129, 653, 716, 1278, 1634, 4256, 4921, 5156, 3371, 3486, 5176, 388588, 1277, 632, 5743, 1009, 6422, 6387, 1385, 6320, 4958, 3953, 3516
Diet, High-Fat	G07.203.650.240.267	8.75766e-17	n/a	74	27.9423	3659	SLPI, ZFP36, ALDH1A3, NDUFB8, CHL1, CYP1B1, TAGLN, ZFAS1, LUM, SLC16A7, LRP1, BNIP3L, CFD, TNFRSF1A, KLK4, VCAM1, RUNX1, CLU, RUNX2, CDKN1C, FN1, EGR1, SOX9, COL3A1, THBS1, SELENBP1, CCN1, COL6A1, APOE, MYLIP, TNFAIP6, CES1, ANGPTL4, VCAN, C1S, COL1A2, DCN, ENPEP, MGP, NDUFA13, PDGFRA, TNC, CHD4, MARCKS, IGFBP3, SERPINF1, CP, COL1A1, BGLAP, APOC1, RARRES2, PTGS2, GADD45B, SPRY1, NNMT, FRMD6, ID2,…	6590, 7538, 220, 4714, 10752, 1545, 6876, 441951, 4060, 9194, 4035, 665, 1675, 7132, 9622, 7412, 861, 1191, 860, 1028, 2335, 1958, 6662, 1281, 7057, 8991, 3491, 1291, 348, 29116, 7130, 1066, 51129, 1462, 716, 1278, 1634, 2028, 4256, 51079, 5156, 3371, 1108, 4082, 3486, 5176, 1356, 1277, 632, 341, 5919, 5743, 4616, 10252, 4837, 122786, 3398, 2621, 1009, 29103, 6414, 10363, 9168, 6422, 6387, 1385, …
Cellular Senescence	G04.043, G07.345.124.130	1.07208e-16	n/a	78	30.8442	4039	WIF1, SLPI, MORF4L2, MBD4, SMARCB1, ZFP36, ALDH1A3, NDUFB8, S100A13, CYP1B1, TAGLN, LIMA1, LUM, SLC16A7, LRP1, BNIP3L, MDK, CFD, TNFRSF1A, FGF7, KLK4, VCAM1, RUNX1, CLU, RUNX2, CDKN1C, FN1, EGR1, SOX9, NOTCH2, COL3A1, THBS1, SELENBP1, CCN1, APOE, TNFAIP6, SORBS2, ANGPTL4, BMP5, VCAN, C1S, COL1A2, DCN, MGP, DDR2, NDUFA13, PDGFRA, TNC, HNRNPA3, TPP1, TERF2IP, MARCKS, IGFBP3, SERPINF1, CP, COL1A1, B…	11197, 6590, 9643, 8930, 6598, 7538, 220, 4714, 6284, 1545, 6876, 51474, 4060, 9194, 4035, 665, 4192, 1675, 7132, 2252, 9622, 7412, 861, 1191, 860, 1028, 2335, 1958, 6662, 4853, 1281, 7057, 8991, 3491, 348, 7130, 8470, 51129, 653, 1462, 716, 1278, 1634, 4256, 4921, 51079, 5156, 3371, 220988, 1200, 54386, 4082, 3486, 5176, 1356, 1277, 632, 5919, 5743, 4616, 10252, 54510, 122786, 3398, 2621, 1009, …
Bone Resorption	G11.427.213.150	1.08883e-16	n/a	53	14.983	1962	WIF1, SLPI, CYP1B1, TAGLN, LUM, SLC16A7, LRP1, MDK, CFD, TNFRSF1A, KLK4, VCAM1, RUNX1, CLU, RUNX2, FN1, EGR1, SOX9, NOTCH2, THBS1, CCN1, APOE, TNFAIP6, ANGPTL4, VCAN, COL1A2, SNRNP70, DCN, MGP, DDR2, PDGFRA, TNC, TPP1, MARCKS, IGFBP3, SERPINF1, COL6A2, CP, COL1A1, BGLAP, RARRES2, PTGS2, SPRY1, ID2, GAS6, CDH11, SFRP1, CXCL12, CREB1, CLEC11A, LEPR, FBN1, RBPJ	11197, 6590, 1545, 6876, 4060, 9194, 4035, 4192, 1675, 7132, 9622, 7412, 861, 1191, 860, 2335, 1958, 6662, 4853, 7057, 3491, 348, 7130, 51129, 1462, 1278, 6625, 1634, 4256, 4921, 5156, 3371, 1200, 4082, 3486, 5176, 1292, 1356, 1277, 632, 5919, 5743, 10252, 3398, 2621, 1009, 6422, 6387, 1385, 6320, 3953, 2200, 3516
Digestive System and Oral Physiological Phenomena	G10	1.13759e-16	n/a	85	36.0065	4715	WIF1, TSC22D3, SLPI, GTF2H5, LTBP3, ZFP36, ALDH1A3, MOB1A, LAPTM4A, CYP1B1, TAGLN, LIMA1, LUM, SLC16A7, LRP1, BNIP3L, MDK, NAV2, HSPB11, CFD, TNFRSF1A, FGF7, KLK4, VCAM1, RUNX1, CLU, RUNX2, CDKN1C, FN1, EGR1, PTPRD, SOX9, NOTCH2, FBLN1, COL3A1, THBS1, SELENBP1, CCN1, OLFML3, APOE, MYLIP, STX5, TNFAIP6, CES1, ANGPTL4, VCAN, C1S, COL1A2, DCN, ENPEP, MGP, DDR2, NDUFA13, PDGFRA, TNC, IGFBP3, SERPINF1…	11197, 1831, 6590, 404672, 4054, 7538, 220, 55233, 9741, 1545, 6876, 51474, 4060, 9194, 4035, 665, 4192, 89797, 51668, 1675, 7132, 2252, 9622, 7412, 861, 1191, 860, 1028, 2335, 1958, 5789, 6662, 4853, 2192, 1281, 7057, 8991, 3491, 56944, 348, 29116, 6811, 7130, 1066, 51129, 1462, 716, 1278, 1634, 2028, 4256, 4921, 51079, 5156, 3371, 3486, 5176, 1356, 1277, 632, 341, 5919, 5743, 4616, 4837, 25871,…
Protein Interaction Maps	G03.493.750	1.28158e-16	n/a	102	49.7447	6514	WIF1, SLPI, MORF4L2, MBD4, SMARCB1, ZFP36, PAPSS1, PEX16, ALDH1A3, NDUFB8, CHRDL1, MOB1A, SRRM2, S100A13, CYP1B1, TAGLN, LIMA1, LUM, SLC16A7, LRP1, BNIP3L, SUMO3, NAV2, NCAM2, CFD, TNFRSF1A, KLK4, VCAM1, RUNX1, CLU, RUNX2, CDKN1C, FN1, EGR1, PTPRD, SOX9, NOTCH2, FBLN1, COL3A1, THBS1, SELENBP1, CCN1, COL6A1, OLFML3, APOE, GMDS, MYLIP, TNFAIP6, TRA2A, SORBS2, ANGPTL4, BMP5, SEC31A, ATXN7, VCAN, C1S…	11197, 6590, 9643, 8930, 6598, 7538, 9061, 9409, 220, 4714, 91851, 55233, 23524, 6284, 1545, 6876, 51474, 4060, 9194, 4035, 665, 6612, 89797, 4685, 1675, 7132, 9622, 7412, 861, 1191, 860, 1028, 2335, 1958, 5789, 6662, 4853, 2192, 1281, 7057, 8991, 3491, 1291, 56944, 348, 2762, 29116, 7130, 29896, 8470, 51129, 653, 22872, 6314, 1462, 716, 1278, 1634, 4256, 4921, 5156, 3371, 220988, 54386, 1108, 40…
Alleles	G05.360.340.024.340.030	1.28848e-16	n/a	128	74.1894	9715	WIF1, TSC22D3, SLPI, C7, MBD4, SMARCB1, SNRPD1, ZFP36, ALDH1A3, NDUFB8, CHL1, CYP1B1, TAGLN, ZFAS1, RNMT, LUM, NOTCH2NLC, LRP1, TMEM98, BORCS7, MDK, NAV2, TP73-AS1, CFD, TNFRSF1A, FGF7, KLK4, VCAM1, RUNX1, CLU, FUBP1, RUNX2, CDKN1C, FN1, EGR1, PTPRD, SOX9, NOTCH2, FBLN1, COL3A1, THBS1, SELENBP1, CCN1, COL6A1, APOE, GMDS, PRPF6, MYLIP, STX5, TNFAIP6, CES1, SORBS2, LY6E, ANGPTL4, BMP5, ATXN7, VCAN,…	11197, 1831, 6590, 730, 8930, 6598, 6632, 7538, 220, 4714, 10752, 1545, 6876, 441951, 8731, 4060, 100996717, 4035, 26022, 119032, 4192, 89797, 57212, 1675, 7132, 2252, 9622, 7412, 861, 1191, 8880, 860, 1028, 2335, 1958, 5789, 6662, 4853, 2192, 1281, 7057, 8991, 3491, 1291, 348, 2762, 24148, 29116, 6811, 7130, 1066, 8470, 4061, 51129, 653, 6314, 1462, 6879, 716, 1278, 6625, 1634, 2028, 4256, 4921,…
Phenotype	G05.695	1.41791e-16	n/a	157	108.776	14244	WIF1, TSC22D3, SLPI, MORF4L2, GTF2H5, LTBP3, C7, MBD4, SMARCB1, SNRPD1, ZFP36, PAPSS1, PEX16, ALDH1A3, NDUFB8, CHRDL1, CHL1, SRRM2, S100A13, CYP1B1, TAGLN, ZFAS1, RNMT, LIMA1, LUM, NOTCH2NLC, SLC16A7, LRP1, BNIP3L, TMEM98, SUMO3, BORCS7, MDK, NAV2, TP73-AS1, HSPB11, NCAM2, CFD, TNFRSF1A, FGF7, KLK4, VCAM1, RUNX1, CLU, FUBP1, RUNX2, CDKN1C, FN1, EGR1, PTPRD, SOX9, NOTCH2, FBLN1, COL3A1, GSE1, THBS…	11197, 1831, 6590, 9643, 404672, 4054, 730, 8930, 6598, 6632, 7538, 9061, 9409, 220, 4714, 91851, 10752, 23524, 6284, 1545, 6876, 441951, 8731, 51474, 4060, 100996717, 9194, 4035, 665, 26022, 6612, 119032, 4192, 89797, 57212, 51668, 4685, 1675, 7132, 2252, 9622, 7412, 861, 1191, 8880, 860, 1028, 2335, 1958, 5789, 6662, 4853, 2192, 1281, 23199, 7057, 8991, 23363, 3491, 1291, 56944, 348, 2762, 2414…
Drug Synergism	G07.690.773.968.477	1.5257e-16	n/a	76	29.6147	3878	TSC22D3, SLPI, MBD4, SMARCB1, ZFP36, ALDH1A3, CHRDL1, CYP1B1, TAGLN, LRP1, BNIP3L, MDK, CFD, TNFRSF1A, FGF7, KLK4, VCAM1, RUNX1, CLU, RUNX2, CDKN1C, FN1, EGR1, SOX9, NOTCH2, COL3A1, THBS1, CCN1, APOE, MYLIP, TNFAIP6, CES1, LY6E, ANGPTL4, BMP5, C1S, COL1A2, DCN, ENPEP, MGP, DDR2, NDUFA13, PDGFRA, TNC, MARCKS, IGFBP3, SERPINF1, SMIM1, CP, COL1A1, BGLAP, APOC1, LMBRD1, RARRES2, PTGS2, ZNF333, GADD45…	1831, 6590, 8930, 6598, 7538, 220, 91851, 1545, 6876, 4035, 665, 4192, 1675, 7132, 2252, 9622, 7412, 861, 1191, 860, 1028, 2335, 1958, 6662, 4853, 1281, 7057, 3491, 348, 29116, 7130, 1066, 4061, 51129, 653, 716, 1278, 1634, 2028, 4256, 4921, 51079, 5156, 3371, 4082, 3486, 5176, 388588, 1356, 1277, 632, 341, 55788, 5919, 5743, 84449, 4616, 54510, 1781, 4837, 122786, 3398, 2621, 1009, 6414, 7018, 9…
Cell Communication	G04.085	1.87122e-16	n/a	86	37.0527	4852	WIF1, TSC22D3, SLPI, SMARCB1, ZFP36, ALDH1A3, NDUFB8, CHL1, CYP1B1, TAGLN, ZFAS1, RNMT, LIMA1, LUM, LRP1, BNIP3L, MDK, NAV2, CFD, TNFRSF1A, FGF7, KLK4, VCAM1, RUNX1, CLU, RUNX2, CDKN1C, FN1, EGR1, SOX9, NOTCH2, FBLN1, COL3A1, THBS1, CCN1, COL6A1, APOE, TNFAIP6, SORBS2, LY6E, ANGPTL4, BMP5, ATXN7, VCAN, C1S, COL1A2, DCN, ENPEP, MGP, DDR2, PDGFRA, TNC, CHD4, MARCKS, IGFBP3, SERPINF1, CP, COL1A1, BG…	11197, 1831, 6590, 6598, 7538, 220, 4714, 10752, 1545, 6876, 441951, 8731, 51474, 4060, 4035, 665, 4192, 89797, 1675, 7132, 2252, 9622, 7412, 861, 1191, 860, 1028, 2335, 1958, 6662, 4853, 2192, 1281, 7057, 3491, 1291, 348, 7130, 8470, 4061, 51129, 653, 6314, 1462, 716, 1278, 1634, 2028, 4256, 4921, 5156, 3371, 1108, 4082, 3486, 5176, 1356, 1277, 632, 341, 5919, 5743, 4616, 6880, 5101, 10252, 5451…
Bone Development	G07.345.500.325.377.625.050.500, G11.427.578.050.500	2.04071e-16	n/a	80	32.6311	4273	WIF1, TSC22D3, SLPI, LTBP3, SMARCB1, ZFP36, PAPSS1, ALDH1A3, CHRDL1, MOB1A, S100A13, CYP1B1, TAGLN, ZFAS1, LUM, LRP1, MDK, CFD, TNFRSF1A, FGF7, KLK4, VCAM1, RUNX1, FUBP1, RUNX2, CDKN1C, FN1, EGR1, SOX9, NOTCH2, FBLN1, COL3A1, THBS1, CCN1, COL6A1, APOE, TNFAIP6, ANGPTL4, BMP5, VCAN, C1S, COL1A2, DCN, ENPEP, MGP, DDR2, PDGFRA, TNC, IGFBP3, SERPINF1, SMIM1, COL6A2, CP, COL1A1, BGLAP, RARRES2, PTGS2,…	11197, 1831, 6590, 4054, 6598, 7538, 9061, 220, 91851, 55233, 6284, 1545, 6876, 441951, 4060, 4035, 4192, 1675, 7132, 2252, 9622, 7412, 861, 8880, 860, 1028, 2335, 1958, 6662, 4853, 2192, 1281, 7057, 3491, 1291, 348, 7130, 51129, 653, 1462, 716, 1278, 1634, 2028, 4256, 4921, 5156, 3371, 3486, 5176, 388588, 1292, 1356, 1277, 632, 5919, 5743, 4616, 28959, 10252, 4837, 5118, 10123, 3398, 2621, 1009,…
Biomineralization	G11.427.578.050, G07.345.500.325.377.625.050	2.31204e-16	n/a	80	32.6999	4282	WIF1, TSC22D3, SLPI, LTBP3, SMARCB1, ZFP36, PAPSS1, ALDH1A3, CHRDL1, MOB1A, S100A13, CYP1B1, TAGLN, ZFAS1, LUM, LRP1, MDK, CFD, TNFRSF1A, FGF7, KLK4, VCAM1, RUNX1, FUBP1, RUNX2, CDKN1C, FN1, EGR1, SOX9, NOTCH2, FBLN1, COL3A1, THBS1, CCN1, COL6A1, APOE, TNFAIP6, ANGPTL4, BMP5, VCAN, C1S, COL1A2, DCN, ENPEP, MGP, DDR2, PDGFRA, TNC, IGFBP3, SERPINF1, SMIM1, COL6A2, CP, COL1A1, BGLAP, RARRES2, PTGS2,…	11197, 1831, 6590, 4054, 6598, 7538, 9061, 220, 91851, 55233, 6284, 1545, 6876, 441951, 4060, 4035, 4192, 1675, 7132, 2252, 9622, 7412, 861, 8880, 860, 1028, 2335, 1958, 6662, 4853, 2192, 1281, 7057, 3491, 1291, 348, 7130, 51129, 653, 1462, 716, 1278, 1634, 2028, 4256, 4921, 5156, 3371, 3486, 5176, 388588, 1292, 1356, 1277, 632, 5919, 5743, 4616, 28959, 10252, 4837, 5118, 10123, 3398, 2621, 1009,…
Organogenesis	G07.345.500.325.377	2.79818e-16	n/a	112	59.1683	7748	WIF1, TSC22D3, SLPI, LTBP3, MBD4, SMARCB1, ZFP36, PAPSS1, ALDH1A3, NDUFB8, CHRDL1, CHL1, MOB1A, S100A13, CYP1B1, TAGLN, ZFAS1, LIMA1, LUM, SLC16A7, LRP1, BNIP3L, BORCS7, MDK, NAV2, HSPB11, NCAM2, CFD, TNFRSF1A, FGF7, KLK4, VCAM1, RUNX1, CLU, FUBP1, RUNX2, CDKN1C, FN1, EGR1, PTPRD, SOX9, NOTCH2, FBLN1, COL3A1, THBS1, OBSL1, CCN1, COL6A1, APOE, MYLIP, TNFAIP6, TRA2A, SORBS2, ANGPTL4, BMP5, ATXN7, V…	11197, 1831, 6590, 4054, 8930, 6598, 7538, 9061, 220, 4714, 91851, 10752, 55233, 6284, 1545, 6876, 441951, 51474, 4060, 9194, 4035, 665, 119032, 4192, 89797, 51668, 4685, 1675, 7132, 2252, 9622, 7412, 861, 1191, 8880, 860, 1028, 2335, 1958, 5789, 6662, 4853, 2192, 1281, 7057, 23363, 3491, 1291, 348, 29116, 7130, 29896, 8470, 51129, 653, 6314, 1462, 716, 1278, 1634, 2028, 4256, 4921, 51079, 5156, …
Gene Expression Regulation, Developmental	G05.308.310	2.9422e-16	n/a	130	76.931	10074	WIF1, TSC22D3, SLPI, MORF4L2, GTF2H5, LTBP3, MBD4, SMARCB1, ZFP36, PAPSS1, PEX16, ALDH1A3, CHRDL1, CHL1, MOB1A, LAPTM4A, S100A13, CYP1B1, TAGLN, RNMT, LIMA1, LUM, SLC16A7, LRP1, BNIP3L, MDK, NAV2, HSPB11, NCAM2, CFD, TNFRSF1A, FGF7, KLK4, VCAM1, RUNX1, CLU, FUBP1, RUNX2, CDKN1C, FN1, EGR1, PTPRD, SOX9, NOTCH2, FBLN1, COL3A1, GSE1, THBS1, CCN1, COL6A1, APOE, GMDS, STX5, TNFAIP6, TRA2A, CES1, SORBS…	11197, 1831, 6590, 9643, 404672, 4054, 8930, 6598, 7538, 9061, 9409, 220, 91851, 10752, 55233, 9741, 6284, 1545, 6876, 8731, 51474, 4060, 9194, 4035, 665, 4192, 89797, 51668, 4685, 1675, 7132, 2252, 9622, 7412, 861, 1191, 8880, 860, 1028, 2335, 1958, 5789, 6662, 4853, 2192, 1281, 23199, 7057, 3491, 1291, 348, 2762, 6811, 7130, 29896, 1066, 8470, 4061, 51129, 653, 6314, 1462, 6879, 716, 1278, 6625…
Cell Division	G04.161.750.500, G07.345.249.410.750.500	3.00895e-16	n/a	107	54.6932	7162	WIF1, TSC22D3, SLPI, MBD4, SMARCB1, SNRPD1, ZFP36, ALDH1A3, CHRDL1, SRRM2, LAPTM4A, S100A13, CYP1B1, TAGLN, LIMA1, LUM, LRP1, BNIP3L, TMEM98, MDK, CFD, TNFRSF1A, FGF7, KLK4, VCAM1, RUNX1, CLU, FUBP1, RUNX2, CDKN1C, FN1, EGR1, PTPRD, SOX9, NOTCH2, SLX1A, FBLN1, COL3A1, THBS1, SELENBP1, CCN1, COL6A1, OLFML3, APOE, GMDS, PRPF6, TNFAIP6, CES1, LY6E, ANGPTL4, BMP5, ATXN7, VCAN, TAF7, C1S, COL1A2, SNRN…	11197, 1831, 6590, 8930, 6598, 6632, 7538, 220, 91851, 23524, 9741, 6284, 1545, 6876, 51474, 4060, 4035, 665, 26022, 4192, 1675, 7132, 2252, 9622, 7412, 861, 1191, 8880, 860, 1028, 2335, 1958, 5789, 6662, 4853, 548593, 2192, 1281, 7057, 8991, 3491, 1291, 56944, 348, 2762, 24148, 7130, 1066, 4061, 51129, 653, 6314, 1462, 6879, 716, 1278, 6625, 1634, 2028, 4256, 4921, 51079, 5156, 3371, 220988, 120…
Metabolic Networks and Pathways	G03.493	3.2592e-16	n/a	133	80.2147	10504	WIF1, TSC22D3, SLPI, MORF4L2, GTF2H5, MBD4, SMARCB1, ZFP36, PAPSS1, PEX16, ALDH1A3, NDUFB8, CHRDL1, CHL1, MOB1A, SRRM2, LAPTM4A, S100A13, CYP1B1, TAGLN, ZFAS1, RNMT, LIMA1, LUM, SLC16A7, LRP1, BNIP3L, SUMO3, BORCS7, MDK, NAV2, HSPB11, NCAM2, CFD, TNFRSF1A, FGF7, KLK4, VCAM1, RUNX1, CLU, FUBP1, RUNX2, CDKN1C, FN1, EGR1, PTPRD, SOX9, NOTCH2, FBLN1, COL3A1, GSE1, THBS1, SELENBP1, OBSL1, CCN1, COL6A1…	11197, 1831, 6590, 9643, 404672, 8930, 6598, 7538, 9061, 9409, 220, 4714, 91851, 10752, 55233, 23524, 9741, 6284, 1545, 6876, 441951, 8731, 51474, 4060, 9194, 4035, 665, 6612, 119032, 4192, 89797, 51668, 4685, 1675, 7132, 2252, 9622, 7412, 861, 1191, 8880, 860, 1028, 2335, 1958, 5789, 6662, 4853, 2192, 1281, 23199, 7057, 8991, 23363, 3491, 1291, 56944, 348, 2762, 29116, 6811, 7130, 29896, 1066, 8…
Drug Resistance	G07.690.773.984	3.4642e-16	n/a	124	70.8828	9282	WIF1, TSC22D3, SLPI, MORF4L2, MBD4, SMARCB1, ZFP36, PAPSS1, ALDH1A3, CHRDL1, CHL1, SRRM2, LAPTM4A, S100A13, CYP1B1, TAGLN, ZFAS1, RNMT, LIMA1, LUM, SLC16A7, LRP1, BNIP3L, TMEM98, MDK, TP73-AS1, NCAM2, CFD, TNFRSF1A, FGF7, KLK4, VCAM1, RUNX1, CLU, NNT-AS1, FUBP1, RUNX2, CDKN1C, FN1, EGR1, PTPRD, SOX9, NOTCH2, COL3A1, GSE1, THBS1, SELENBP1, CCN1, COL6A1, APOE, GMDS, PRPF6, MYLIP, STX5, TNFAIP6, CES…	11197, 1831, 6590, 9643, 8930, 6598, 7538, 9061, 220, 91851, 10752, 23524, 9741, 6284, 1545, 6876, 441951, 8731, 51474, 4060, 9194, 4035, 665, 26022, 4192, 57212, 4685, 1675, 7132, 2252, 9622, 7412, 861, 1191, 100652772, 8880, 860, 1028, 2335, 1958, 5789, 6662, 4853, 1281, 23199, 7057, 8991, 3491, 1291, 348, 2762, 24148, 29116, 6811, 7130, 1066, 4061, 51129, 22872, 1462, 716, 1278, 6625, 1634, 20…
Cicatrix	G16.762.891.249	3.56773e-16	n/a	37	7.41512	971	CHL1, TAGLN, LUM, TNFRSF1A, FGF7, VCAM1, RUNX1, CDKN1C, FN1, EGR1, SOX9, COL3A1, THBS1, COL6A1, TNFAIP6, ANGPTL4, BMP5, VCAN, COL1A2, DCN, DDR2, PDGFRA, TNC, IGFBP3, SERPINF1, COL1A1, BGLAP, RARRES2, PTGS2, PCOLCE, CDH11, SELENOP, LSP1, SFRP1, CXCL12, FBN1, RBPJ	10752, 6876, 4060, 7132, 2252, 7412, 861, 1028, 2335, 1958, 6662, 1281, 7057, 1291, 7130, 51129, 653, 1462, 1278, 1634, 4921, 5156, 3371, 3486, 5176, 1277, 632, 5919, 5743, 5118, 1009, 6414, 4046, 6422, 6387, 2200, 3516
Enzyme Activation	G02.111.263, G03.328	3.65672e-16	n/a	109	56.6253	7415	WIF1, TSC22D3, SLPI, MORF4L2, C7, MBD4, SMARCB1, ZFP36, PAPSS1, ALDH1A3, NDUFB8, CHL1, MOB1A, SRRM2, CYP1B1, TAGLN, RNMT, LUM, SLC16A7, LRP1, BNIP3L, MDK, HSPB11, CFD, TNFRSF1A, FGF7, KLK4, VCAM1, RUNX1, CLU, FUBP1, RUNX2, CDKN1C, FN1, EGR1, PTPRD, SOX9, NOTCH2, FBLN1, COL3A1, THBS1, SELENBP1, CCN1, COL6A1, APOE, GMDS, PRPF6, STX5, TNFAIP6, TRA2A, CES1, SORBS2, LY6E, ANGPTL4, ATXN7, VCAN, TAF7, C…	11197, 1831, 6590, 9643, 730, 8930, 6598, 7538, 9061, 220, 4714, 10752, 55233, 23524, 1545, 6876, 8731, 4060, 9194, 4035, 665, 4192, 51668, 1675, 7132, 2252, 9622, 7412, 861, 1191, 8880, 860, 1028, 2335, 1958, 5789, 6662, 4853, 2192, 1281, 7057, 8991, 3491, 1291, 348, 2762, 24148, 6811, 7130, 29896, 1066, 8470, 4061, 51129, 6314, 1462, 6879, 716, 1278, 6625, 1634, 2028, 4256, 4921, 51079, 5156, 3…
Protein Folding	G01.154.651, G02.111.688	3.91106e-16	n/a	85	36.7243	4809	WIF1, TSC22D3, SLPI, MBD4, SNRPD1, ZFP36, PAPSS1, ALDH1A3, SRRM2, S100A13, CYP1B1, LUM, LRP1, SUMO3, MDK, TNFRSF1A, FGF7, KLK4, VCAM1, RUNX1, CLU, FUBP1, RUNX2, CDKN1C, FN1, EGR1, SOX9, NOTCH2, COL3A1, THBS1, CCN1, APOE, GMDS, PRPF6, STX5, TNFAIP6, CES1, LY6E, ANGPTL4, SEC31A, ATXN7, VCAN, C1S, COL1A2, SNRNP70, DCN, ENPEP, DDR2, NDUFA13, PDGFRA, TNC, TPP1, CHD4, MARCKS, KIF27, SERPINF1, CP, COL1A…	11197, 1831, 6590, 8930, 6632, 7538, 9061, 220, 23524, 6284, 1545, 4060, 4035, 6612, 4192, 7132, 2252, 9622, 7412, 861, 1191, 8880, 860, 1028, 2335, 1958, 6662, 4853, 1281, 7057, 3491, 348, 2762, 24148, 6811, 7130, 1066, 4061, 51129, 22872, 6314, 1462, 716, 1278, 6625, 1634, 2028, 4921, 51079, 5156, 3371, 1200, 1108, 4082, 55582, 5176, 1356, 1277, 632, 341, 55788, 5743, 6892, 51181, 4616, 6880, 1…
Cellular Microenvironment	G04.366	3.92517e-16	n/a	84	35.9683	4710	WIF1, TSC22D3, SLPI, MBD4, SMARCB1, ZFP36, ALDH1A3, CYP1B1, TAGLN, LUM, SLC16A7, LRP1, BNIP3L, MDK, CFD, TNFRSF1A, FGF7, KLK4, VCAM1, RUNX1, CLU, RUNX2, CDKN1C, FN1, EGR1, PTPRD, SOX9, NOTCH2, FBLN1, COL3A1, THBS1, CCN1, COL6A1, OLFML3, APOE, MYLIP, TNFAIP6, TRA2A, CES1, SORBS2, ANGPTL4, BMP5, VCAN, C1S, COL1A2, DCN, ENPEP, MGP, DDR2, NDUFA13, PDGFRA, TNC, MARCKS, IGFBP3, SERPINF1, COL6A2, CP, CO…	11197, 1831, 6590, 8930, 6598, 7538, 220, 1545, 6876, 4060, 9194, 4035, 665, 4192, 1675, 7132, 2252, 9622, 7412, 861, 1191, 860, 1028, 2335, 1958, 5789, 6662, 4853, 2192, 1281, 7057, 3491, 1291, 56944, 348, 29116, 7130, 29896, 1066, 8470, 51129, 653, 1462, 716, 1278, 1634, 2028, 4256, 4921, 51079, 5156, 3371, 4082, 3486, 5176, 1292, 1356, 1277, 632, 341, 5919, 5743, 23603, 4616, 5101, 1781, 4837,…
Morphogenesis	G07.345.500	4.0856e-16	n/a	137	84.7966	11104	WIF1, TSC22D3, SLPI, MORF4L2, GTF2H5, LTBP3, MBD4, SMARCB1, ZFP36, PAPSS1, PEX16, ALDH1A3, NDUFB8, CHRDL1, CHL1, MOB1A, SRRM2, S100A13, CYP1B1, TAGLN, ZFAS1, LIMA1, LUM, SLC16A7, LRP1, BNIP3L, SUMO3, BORCS7, MDK, NAV2, HSPB11, NCAM2, CFD, TNFRSF1A, FGF7, KLK4, VCAM1, RUNX1, CLU, FUBP1, RUNX2, CDKN1C, FN1, EGR1, PTPRD, SOX9, NOTCH2, FBLN1, COL3A1, THBS1, OBSL1, CCN1, COL6A1, OLFML3, APOE, GMDS, MY…	11197, 1831, 6590, 9643, 404672, 4054, 8930, 6598, 7538, 9061, 9409, 220, 4714, 91851, 10752, 55233, 23524, 6284, 1545, 6876, 441951, 51474, 4060, 9194, 4035, 665, 6612, 119032, 4192, 89797, 51668, 4685, 1675, 7132, 2252, 9622, 7412, 861, 1191, 8880, 860, 1028, 2335, 1958, 5789, 6662, 4853, 2192, 1281, 7057, 23363, 3491, 1291, 56944, 348, 2762, 29116, 6811, 7130, 29896, 1066, 8470, 4061, 51129, 6…
Regulatory Elements, Transcriptional	G05.360.340.024.340.137.750	4.44426e-16	n/a	141	89.4244	11710	WIF1, TSC22D3, SLPI, MORF4L2, GTF2H5, LTBP3, C7, MBD4, SMARCB1, SNRPD1, ZFP36, PAPSS1, ALDH1A3, NDUFB8, CHRDL1, CHL1, MOB1A, SRRM2, LAPTM4A, CYP1B1, TAGLN, ZFAS1, RNMT, LIMA1, LUM, SLC16A7, LRP1, BNIP3L, SUMO3, MDK, NAV2, TP73-AS1, HSPB11, NCAM2, CFD, TNFRSF1A, FGF7, KLK4, VCAM1, RUNX1, CLU, FUBP1, RUNX2, CDKN1C, FN1, EGR1, PTPRD, SOX9, NOTCH2, FBLN1, COL3A1, THBS1, SELENBP1, CCN1, COL6A1, APOE, …	11197, 1831, 6590, 9643, 404672, 4054, 730, 8930, 6598, 6632, 7538, 9061, 220, 4714, 91851, 10752, 55233, 23524, 9741, 1545, 6876, 441951, 8731, 51474, 4060, 9194, 4035, 665, 6612, 4192, 89797, 57212, 51668, 4685, 1675, 7132, 2252, 9622, 7412, 861, 1191, 8880, 860, 1028, 2335, 1958, 5789, 6662, 4853, 2192, 1281, 7057, 8991, 3491, 1291, 348, 2762, 29116, 6811, 7130, 29896, 1066, 8470, 4061, 51129,…
Proto-Oncogenes	G05.360.340.024.340.375.500.791	4.63037e-16	n/a	83	35.3116	4624	WIF1, TSC22D3, SLPI, SMARCB1, ZFP36, CHL1, MOB1A, S100A13, CYP1B1, TAGLN, RNMT, LUM, SLC16A7, LRP1, BNIP3L, MDK, TNFRSF1A, FGF7, KLK4, VCAM1, RUNX1, CLU, FUBP1, RUNX2, CDKN1C, FN1, EGR1, PTPRD, SOX9, NOTCH2, COL3A1, THBS1, CCN1, APOE, TNFAIP6, CES1, SORBS2, ANGPTL4, ATXN7, VCAN, TAF7, COL1A2, SNRNP70, DCN, ENPEP, MGP, DDR2, PDGFRA, TNC, HNRNPA3, CHD4, MARCKS, IGFBP3, SERPINF1, COL6A2, CP, COL1A1,…	11197, 1831, 6590, 6598, 7538, 10752, 55233, 6284, 1545, 6876, 8731, 4060, 9194, 4035, 665, 4192, 7132, 2252, 9622, 7412, 861, 1191, 8880, 860, 1028, 2335, 1958, 5789, 6662, 4853, 1281, 7057, 3491, 348, 7130, 1066, 8470, 51129, 6314, 1462, 6879, 1278, 6625, 1634, 2028, 4256, 4921, 5156, 3371, 220988, 1108, 4082, 3486, 5176, 1292, 1356, 1277, 632, 5743, 4616, 5101, 10252, 1781, 3398, 3430, 2621, 2…
Immunity, Cellular	G12.450.050.400	4.77771e-16	n/a	90	40.7259	5333	TSC22D3, SLPI, SNRPD1, ZFP36, SRRM2, CYP1B1, TAGLN, RNMT, LUM, LRP1, BNIP3L, TMEM98, SUMO3, MDK, CFD, TNFRSF1A, FGF7, KLK4, VCAM1, RUNX1, CLU, RUNX2, CDKN1C, FN1, EGR1, SOX9, NOTCH2, FBLN1, COL3A1, THBS1, SELENBP1, CCN1, OLFML3, APOE, GMDS, TNFAIP6, LY6E, ANGPTL4, ATXN7, VCAN, C1S, COL1A2, SNRNP70, DCN, ENPEP, MGP, DDR2, PDGFRA, TNC, TPP1, TERF2IP, MARCKS, IGFBP3, SERPINF1, SMIM1, CP, COL1A1, BGL…	1831, 6590, 6632, 7538, 23524, 1545, 6876, 8731, 4060, 4035, 665, 26022, 6612, 4192, 1675, 7132, 2252, 9622, 7412, 861, 1191, 860, 1028, 2335, 1958, 6662, 4853, 2192, 1281, 7057, 8991, 3491, 56944, 348, 2762, 7130, 4061, 51129, 6314, 1462, 716, 1278, 6625, 1634, 2028, 4256, 4921, 5156, 3371, 1200, 54386, 4082, 3486, 5176, 388588, 1356, 1277, 632, 341, 5919, 5743, 6892, 51181, 23603, 4616, 28959, …
Digestive System Physiological Phenomena	G10.261	5.00827e-16	n/a	82	34.609	4532	WIF1, TSC22D3, SLPI, GTF2H5, ZFP36, ALDH1A3, MOB1A, LAPTM4A, CYP1B1, TAGLN, LIMA1, SLC16A7, LRP1, BNIP3L, MDK, NAV2, HSPB11, CFD, TNFRSF1A, FGF7, KLK4, VCAM1, RUNX1, CLU, RUNX2, CDKN1C, FN1, EGR1, PTPRD, SOX9, NOTCH2, FBLN1, COL3A1, THBS1, SELENBP1, CCN1, OLFML3, APOE, MYLIP, STX5, TNFAIP6, CES1, ANGPTL4, VCAN, C1S, COL1A2, DCN, ENPEP, MGP, DDR2, NDUFA13, PDGFRA, TNC, IGFBP3, SERPINF1, CP, COL1A1…	11197, 1831, 6590, 404672, 7538, 220, 55233, 9741, 1545, 6876, 51474, 9194, 4035, 665, 4192, 89797, 51668, 1675, 7132, 2252, 9622, 7412, 861, 1191, 860, 1028, 2335, 1958, 5789, 6662, 4853, 2192, 1281, 7057, 8991, 3491, 56944, 348, 29116, 6811, 7130, 1066, 51129, 1462, 716, 1278, 1634, 2028, 4256, 4921, 51079, 5156, 3371, 3486, 5176, 1356, 1277, 632, 341, 5919, 5743, 4616, 4837, 25871, 122786, 339…
Protein Structure, Secondary	G02.111.570.820.709.600	5.14019e-16	n/a	125	72.2039	9455	WIF1, TSC22D3, SLPI, MORF4L2, GTF2H5, LTBP3, C7, MBD4, SMARCB1, SNRPD1, ZFP36, PAPSS1, PEX16, ALDH1A3, CHL1, SRRM2, LAPTM4A, S100A13, CYP1B1, TAGLN, RNMT, LIMA1, LUM, SLC16A7, LRP1, BNIP3L, TMEM98, SUMO3, MDK, HSPB11, NCAM2, CFD, TNFRSF1A, FGF7, KLK4, VCAM1, RUNX1, CLU, FUBP1, RUNX2, CDKN1C, FN1, EGR1, PTPRD, SOX9, FBLN1, COL3A1, THBS1, OBSL1, CCN1, COL6A1, APOE, GMDS, PRPF6, MYLIP, STX5, TNFAIP6…	11197, 1831, 6590, 9643, 404672, 4054, 730, 8930, 6598, 6632, 7538, 9061, 9409, 220, 10752, 23524, 9741, 6284, 1545, 6876, 8731, 51474, 4060, 9194, 4035, 665, 26022, 6612, 4192, 51668, 4685, 1675, 7132, 2252, 9622, 7412, 861, 1191, 8880, 860, 1028, 2335, 1958, 5789, 6662, 2192, 1281, 7057, 23363, 3491, 1291, 348, 2762, 24148, 29116, 6811, 7130, 1066, 8470, 51129, 22872, 6314, 1462, 6879, 716, 127…
Insulin Resistance	G07.690.773.984.617	5.92493e-16	n/a	76	30.3325	3972	TSC22D3, ZFP36, ALDH1A3, CHRDL1, CYP1B1, TAGLN, LUM, LRP1, BNIP3L, MDK, CFD, TNFRSF1A, FGF7, KLK4, VCAM1, RUNX1, CLU, RUNX2, CDKN1C, FN1, EGR1, PTPRD, SOX9, NOTCH2, COL3A1, THBS1, SELENBP1, CCN1, COL6A1, APOE, GMDS, MYLIP, STX5, CES1, ANGPTL4, SEC31A, VCAN, C1S, COL1A2, SNRNP70, DCN, ENPEP, MGP, DDR2, NDUFA13, PDGFRA, TNC, MARCKS, IGFBP3, SERPINF1, CP, COL1A1, BGLAP, APOC1, RARRES2, RNU2-1, PTGS2…	1831, 7538, 220, 91851, 1545, 6876, 4060, 4035, 665, 4192, 1675, 7132, 2252, 9622, 7412, 861, 1191, 860, 1028, 2335, 1958, 5789, 6662, 4853, 1281, 7057, 8991, 3491, 1291, 348, 2762, 29116, 6811, 1066, 51129, 22872, 1462, 716, 1278, 6625, 1634, 2028, 4256, 4921, 51079, 5156, 3371, 4082, 3486, 5176, 1356, 1277, 632, 341, 5919, 6066, 5743, 4616, 4837, 3398, 2621, 1009, 29103, 6414, 7018, 10363, 6422…
Aging	G07.345.124	6.29241e-16	n/a	112	59.7639	7826	WIF1, TSC22D3, SLPI, MORF4L2, GTF2H5, LTBP3, MBD4, SMARCB1, ZFP36, ALDH1A3, NDUFB8, CHRDL1, CHL1, SRRM2, S100A13, CYP1B1, TAGLN, LIMA1, LUM, SLC16A7, LRP1, BNIP3L, SUMO3, MDK, NAV2, CFD, TNFRSF1A, FGF7, KLK4, VCAM1, RUNX1, CLU, FUBP1, RUNX2, CDKN1C, FN1, EGR1, PTPRD, SOX9, NOTCH2, FBLN1, COL3A1, THBS1, SELENBP1, CCN1, COL6A1, APOE, GMDS, MYLIP, STX5, TNFAIP6, CES1, SORBS2, LY6E, ANGPTL4, BMP5, AT…	11197, 1831, 6590, 9643, 404672, 4054, 8930, 6598, 7538, 220, 4714, 91851, 10752, 23524, 6284, 1545, 6876, 51474, 4060, 9194, 4035, 665, 6612, 4192, 89797, 1675, 7132, 2252, 9622, 7412, 861, 1191, 8880, 860, 1028, 2335, 1958, 5789, 6662, 4853, 2192, 1281, 7057, 8991, 3491, 1291, 348, 2762, 29116, 6811, 7130, 1066, 8470, 4061, 51129, 653, 6314, 1462, 716, 1278, 6625, 1634, 2028, 4256, 4921, 51079,…
Wound Healing	G16.762.891	7.30444e-16	n/a	78	31.8827	4175	WIF1, SLPI, MORF4L2, ZFP36, CHL1, CYP1B1, TAGLN, LUM, LRP1, TMEM98, MDK, TNFRSF1A, FGF7, KLK4, VCAM1, RUNX1, CLU, RUNX2, CDKN1C, FN1, EGR1, SOX9, NOTCH2, FBLN1, COL3A1, THBS1, CCN1, COL6A1, OLFML3, APOE, TNFAIP6, SORBS2, ANGPTL4, BMP5, VCAN, COL1A2, SNRNP70, DCN, ENPEP, MGP, DDR2, NDUFA13, PDGFRA, TNC, HNRNPA3, TERF2IP, MARCKS, IGFBP3, SERPINF1, COL6A2, CP, COL1A1, BGLAP, RARRES2, PTGS2, GADD45B,…	11197, 6590, 9643, 7538, 10752, 1545, 6876, 4060, 4035, 26022, 4192, 7132, 2252, 9622, 7412, 861, 1191, 860, 1028, 2335, 1958, 6662, 4853, 2192, 1281, 7057, 3491, 1291, 56944, 348, 7130, 8470, 51129, 653, 1462, 1278, 6625, 1634, 2028, 4256, 4921, 51079, 5156, 3371, 220988, 54386, 4082, 3486, 5176, 1292, 1356, 1277, 632, 5919, 5743, 4616, 10252, 1781, 4837, 5118, 3398, 2621, 1009, 6414, 7018, 9168…
Alternative Splicing	G02.111.760.700.100, G03.839.700.100, G05.308.700.700.100	7.3174e-16	n/a	107	55.3271	7245	TSC22D3, SLPI, GTF2H5, LTBP3, MBD4, SMARCB1, ZFP36, PEX16, ALDH1A3, CHRDL1, SRRM2, S100A13, CYP1B1, TAGLN, ZFAS1, RNMT, SLC16A7, LRP1, BNIP3L, MDK, NAV2, CFD, TNFRSF1A, FGF7, KLK4, VCAM1, RUNX1, CLU, FUBP1, RUNX2, CDKN1C, FN1, EGR1, PTPRD, SOX9, NOTCH2, FBLN1, COL3A1, THBS1, SELENBP1, OBSL1, CCN1, COL6A1, APOE, PRPF6, STX5, TRA2A, CES1, SORBS2, SEC31A, ATXN7, VCAN, C1S, COL1A2, SNRNP70, DCN, ENPE…	1831, 6590, 404672, 4054, 8930, 6598, 7538, 9409, 220, 91851, 23524, 6284, 1545, 6876, 441951, 8731, 9194, 4035, 665, 4192, 89797, 1675, 7132, 2252, 9622, 7412, 861, 1191, 8880, 860, 1028, 2335, 1958, 5789, 6662, 4853, 2192, 1281, 7057, 8991, 23363, 3491, 1291, 348, 24148, 6811, 29896, 1066, 8470, 22872, 6314, 1462, 716, 1278, 6625, 1634, 2028, 4256, 51079, 5156, 3371, 220988, 1200, 1108, 4082, 5…
Heterozygote	G05.380.383	7.58478e-16	n/a	97	46.713	6117	WIF1, TSC22D3, LTBP3, C7, MBD4, SMARCB1, ZFP36, PEX16, ALDH1A3, NDUFB8, CHRDL1, SRRM2, LAPTM4A, S100A13, CYP1B1, TAGLN, LUM, NOTCH2NLC, LRP1, TMEM98, MDK, NAV2, TNFRSF1A, FGF7, KLK4, VCAM1, RUNX1, CLU, RUNX2, CDKN1C, FN1, EGR1, PTPRD, SOX9, NOTCH2, FBLN1, COL3A1, THBS1, OBSL1, CCN1, COL6A1, APOE, MYLIP, STX5, TNFAIP6, CES1, SORBS2, ANGPTL4, BMP5, ATXN7, VCAN, C1S, COL1A2, DCN, ENPEP, MGP, DDR2, P…	11197, 1831, 4054, 730, 8930, 6598, 7538, 9409, 220, 4714, 91851, 23524, 9741, 6284, 1545, 6876, 4060, 100996717, 4035, 26022, 4192, 89797, 7132, 2252, 9622, 7412, 861, 1191, 860, 1028, 2335, 1958, 5789, 6662, 4853, 2192, 1281, 7057, 23363, 3491, 1291, 348, 29116, 6811, 7130, 1066, 8470, 51129, 653, 6314, 1462, 716, 1278, 1634, 2028, 4256, 4921, 5156, 3371, 1200, 54386, 4082, 3486, 5176, 1292, 13…
Renin-Angiotensin System	G09.330.380.813, G03.820	7.91343e-16	n/a	41	9.43118	1235	TSC22D3, SLPI, CYP1B1, TAGLN, LRP1, MDK, TNFRSF1A, KLK4, VCAM1, CLU, RUNX2, FN1, EGR1, PTPRD, SOX9, COL3A1, THBS1, APOE, GMDS, ANGPTL4, COL1A2, ENPEP, MGP, TNC, IGFBP3, SERPINF1, CP, COL1A1, BGLAP, APOC1, RARRES2, PTGS2, SPRY1, FRMD6, CDH11, CXCL12, CREB1, LEPR, FBN1, RBPJ, DUOX2	1831, 6590, 1545, 6876, 4035, 4192, 7132, 9622, 7412, 1191, 860, 2335, 1958, 5789, 6662, 1281, 7057, 348, 2762, 51129, 1278, 2028, 4256, 3371, 3486, 5176, 1356, 1277, 632, 341, 5919, 5743, 10252, 122786, 1009, 6387, 1385, 3953, 2200, 3516, 50506
Regeneration	G16.762	8.15149e-16	n/a	98	47.5988	6233	WIF1, TSC22D3, SLPI, MORF4L2, LTBP3, MBD4, ZFP36, ALDH1A3, CHRDL1, CHL1, MOB1A, SRRM2, CYP1B1, TAGLN, RNMT, LUM, LRP1, TMEM98, MDK, NAV2, NCAM2, CFD, TNFRSF1A, FGF7, KLK4, VCAM1, RUNX1, CLU, RUNX2, CDKN1C, FN1, EGR1, PTPRD, SOX9, NOTCH2, FBLN1, COL3A1, THBS1, SELENBP1, CCN1, COL6A1, OLFML3, APOE, TNFAIP6, SORBS2, ANGPTL4, BMP5, VCAN, C1S, COL1A2, SNRNP70, DCN, ENPEP, MGP, DDR2, NDUFA13, PDGFRA, T…	11197, 1831, 6590, 9643, 4054, 8930, 7538, 220, 91851, 10752, 55233, 23524, 1545, 6876, 8731, 4060, 4035, 26022, 4192, 89797, 4685, 1675, 7132, 2252, 9622, 7412, 861, 1191, 860, 1028, 2335, 1958, 5789, 6662, 4853, 2192, 1281, 7057, 8991, 3491, 1291, 56944, 348, 7130, 8470, 51129, 653, 1462, 716, 1278, 6625, 1634, 2028, 4256, 4921, 51079, 5156, 3371, 220988, 54386, 4082, 55582, 3486, 5176, 388588,…
Nucleic Acid Hybridization	G02.111.611	8.33972e-16	n/a	83	35.6552	4669	TSC22D3, SLPI, GTF2H5, LTBP3, MBD4, SMARCB1, SNRPD1, ZFP36, LAPTM4A, CYP1B1, TAGLN, LIMA1, LUM, SLC16A7, LRP1, BNIP3L, MDK, HSPB11, CFD, TNFRSF1A, FGF7, KLK4, VCAM1, RUNX1, CLU, FUBP1, RUNX2, CDKN1C, FN1, EGR1, PTPRD, SOX9, NOTCH2, FBLN1, COL3A1, THBS1, CCN1, COL6A1, APOE, CES1, ANGPTL4, VCAN, C1S, COL1A2, SNRNP70, DCN, MGP, DDR2, PDGFRA, TNC, TPP1, TERF2IP, MARCKS, IGFBP3, COL6A2, CP, COL1A1, BG…	1831, 6590, 404672, 4054, 8930, 6598, 6632, 7538, 9741, 1545, 6876, 51474, 4060, 9194, 4035, 665, 4192, 51668, 1675, 7132, 2252, 9622, 7412, 861, 1191, 8880, 860, 1028, 2335, 1958, 5789, 6662, 4853, 2192, 1281, 7057, 3491, 1291, 348, 1066, 51129, 1462, 716, 1278, 6625, 1634, 4256, 4921, 5156, 3371, 1200, 54386, 4082, 3486, 1292, 1356, 1277, 632, 6066, 5743, 4616, 6880, 28959, 1781, 3398, 2621, 10…
Expressed Sequence Tags	G05.360.340.024.340.137.275	8.87255e-16	n/a	69	25.6971	3365	WIF1, TSC22D3, MORF4L2, SMARCB1, ZFP36, PEX16, NDUFB8, LAPTM4A, CYP1B1, TAGLN, LIMA1, BNIP3L, HSPB11, CFD, TNFRSF1A, FGF7, KLK4, VCAM1, CLU, RUNX2, CDKN1C, FN1, EGR1, SOX9, FBLN1, COL3A1, THBS1, COL6A1, OLFML3, APOE, TNFAIP6, ANGPTL4, C1S, COL1A2, SNRNP70, DCN, MGP, TNC, ACAP2, KIF27, IGFBP3, COL6A2, CP, COL1A1, BGLAP, APOC1, RARRES2, PTGS2, GADD45B, SPRY1, NNMT, NEPRO, PCOLCE, ID2, SELENOP, HMG2…	11197, 1831, 9643, 6598, 7538, 9409, 4714, 9741, 1545, 6876, 51474, 665, 51668, 1675, 7132, 2252, 9622, 7412, 1191, 860, 1028, 2335, 1958, 6662, 2192, 1281, 7057, 1291, 56944, 348, 7130, 51129, 716, 1278, 6625, 1634, 4256, 3371, 23527, 55582, 3486, 1292, 1356, 1277, 632, 341, 5919, 5743, 4616, 10252, 4837, 25871, 5118, 3398, 6414, 10363, 2962, 9168, 6422, 1385, 6320, 7169, 54587, 3953, 301, 2200,…
Gene Components	G05.360.340.024.340.137	9.14988e-16	n/a	161	116.198	15216	WIF1, TSC22D3, SLPI, MORF4L2, GTF2H5, LTBP3, C7, MBD4, SMARCB1, SNRPD1, ZFP36, PAPSS1, PEX16, ALDH1A3, NDUFB8, CHRDL1, CHL1, MOB1A, SRRM2, LAPTM4A, S100A13, CYP1B1, TAGLN, ZFAS1, RNMT, LIMA1, LUM, NOTCH2NLC, SLC16A7, LRP1, BNIP3L, TMEM98, SUMO3, MDK, NAV2, TP73-AS1, HSPB11, NCAM2, CFD, TNFRSF1A, FGF7, KLK4, VCAM1, RUNX1, CLU, NNT-AS1, FUBP1, RUNX2, CDKN1C, FN1, EGR1, PTPRD, SOX9, NOTCH2, FBLN1, C…	11197, 1831, 6590, 9643, 404672, 4054, 730, 8930, 6598, 6632, 7538, 9061, 9409, 220, 4714, 91851, 10752, 55233, 23524, 9741, 6284, 1545, 6876, 441951, 8731, 51474, 4060, 100996717, 9194, 4035, 665, 26022, 6612, 4192, 89797, 57212, 51668, 4685, 1675, 7132, 2252, 9622, 7412, 861, 1191, 100652772, 8880, 860, 1028, 2335, 1958, 5789, 6662, 4853, 2192, 1281, 7057, 8991, 23363, 3491, 1291, 56944, 348, 2…
Paracrine Communication	G04.085.600	9.65039e-16	n/a	52	15.2121	1992	WIF1, ALDH1A3, NDUFB8, TAGLN, LUM, LRP1, BNIP3L, MDK, CFD, TNFRSF1A, FGF7, KLK4, VCAM1, RUNX1, RUNX2, FN1, EGR1, SOX9, COL3A1, THBS1, CCN1, APOE, TNFAIP6, SORBS2, ANGPTL4, BMP5, VCAN, COL1A2, DCN, DDR2, PDGFRA, TNC, IGFBP3, SERPINF1, CP, COL1A1, BGLAP, RARRES2, PTGS2, GADD45B, SPRY1, PCDH18, NNMT, ID2, GAS6, SFRP1, CXCL12, CREB1, LEPR, ANXA1, RBPJ, DUOX2	11197, 220, 4714, 6876, 4060, 4035, 665, 4192, 1675, 7132, 2252, 9622, 7412, 861, 860, 2335, 1958, 6662, 1281, 7057, 3491, 348, 7130, 8470, 51129, 653, 1462, 1278, 1634, 4921, 5156, 3371, 3486, 5176, 1356, 1277, 632, 5919, 5743, 4616, 10252, 54510, 4837, 3398, 2621, 6422, 6387, 1385, 3953, 301, 3516, 50506
Regulatory Sequences, Nucleic Acid	G02.111.570.080.689	1.01958e-15	n/a	143	92.4714	12109	WIF1, TSC22D3, SLPI, MORF4L2, GTF2H5, LTBP3, C7, MBD4, SMARCB1, SNRPD1, ZFP36, PAPSS1, ALDH1A3, NDUFB8, CHRDL1, CHL1, MOB1A, SRRM2, LAPTM4A, CYP1B1, TAGLN, ZFAS1, RNMT, LIMA1, LUM, SLC16A7, LRP1, BNIP3L, TMEM98, SUMO3, BORCS7, MDK, NAV2, TP73-AS1, HSPB11, NCAM2, CFD, TNFRSF1A, FGF7, KLK4, VCAM1, RUNX1, CLU, FUBP1, RUNX2, CDKN1C, FN1, EGR1, PTPRD, SOX9, NOTCH2, FBLN1, COL3A1, THBS1, SELENBP1, CCN1…	11197, 1831, 6590, 9643, 404672, 4054, 730, 8930, 6598, 6632, 7538, 9061, 220, 4714, 91851, 10752, 55233, 23524, 9741, 1545, 6876, 441951, 8731, 51474, 4060, 9194, 4035, 665, 26022, 6612, 119032, 4192, 89797, 57212, 51668, 4685, 1675, 7132, 2252, 9622, 7412, 861, 1191, 8880, 860, 1028, 2335, 1958, 5789, 6662, 4853, 2192, 1281, 7057, 8991, 3491, 1291, 348, 2762, 29116, 6811, 7130, 29896, 1066, 847…
Dietary Proteins	G07.203.300.428	1.06775e-15	n/a	57	18.1522	2377	TSC22D3, SLPI, C7, ZFP36, CYP1B1, LRP1, BNIP3L, CFD, TNFRSF1A, KLK4, VCAM1, RUNX1, CLU, RUNX2, CDKN1C, FN1, EGR1, SOX9, NOTCH2, COL3A1, THBS1, COL6A1, APOE, GMDS, ANGPTL4, VCAN, C1S, COL1A2, ENPEP, MGP, PDGFRA, TNC, TPP1, IGFBP3, CP, COL1A1, BGLAP, APOC1, RARRES2, PTGS2, GADD45B, DYNC1I2, NNMT, NEPRO, FRMD6, ID2, GAS6, SELENOP, REEP5, TF, SFRP1, CXCL12, CREB1, CLEC11A, LEPR, ANXA1, RBPJ	1831, 6590, 730, 7538, 1545, 4035, 665, 1675, 7132, 9622, 7412, 861, 1191, 860, 1028, 2335, 1958, 6662, 4853, 1281, 7057, 1291, 348, 2762, 51129, 1462, 716, 1278, 2028, 4256, 5156, 3371, 1200, 3486, 1356, 1277, 632, 341, 5919, 5743, 4616, 1781, 4837, 25871, 122786, 3398, 2621, 6414, 7905, 7018, 6422, 6387, 1385, 6320, 3953, 301, 3516
Signal Transduction	G04.835, G02.111.820	1.07043e-15	n/a	163	119.421	15638	WIF1, TSC22D3, SLPI, MORF4L2, GTF2H5, LTBP3, C7, MBD4, SMARCB1, SNRPD1, ZFP36, PAPSS1, PEX16, ALDH1A3, NDUFB8, CHRDL1, CHL1, MOB1A, SRRM2, LAPTM4A, S100A13, CYP1B1, TAGLN, ZFAS1, RNMT, LIMA1, LUM, SLC16A7, LRP1, BNIP3L, TMEM98, SUMO3, BORCS7, MDK, NAV2, TP73-AS1, HSPB11, NCAM2, CFD, TNFRSF1A, FGF7, KLK4, VCAM1, RUNX1, OTUD6B-AS1, CLU, NNT-AS1, FUBP1, RUNX2, CDKN1C, FN1, EGR1, PTPRD, SOX9, NOTCH2,…	11197, 1831, 6590, 9643, 404672, 4054, 730, 8930, 6598, 6632, 7538, 9061, 9409, 220, 4714, 91851, 10752, 55233, 23524, 9741, 6284, 1545, 6876, 441951, 8731, 51474, 4060, 9194, 4035, 665, 26022, 6612, 119032, 4192, 89797, 57212, 51668, 4685, 1675, 7132, 2252, 9622, 7412, 861, 100506365, 1191, 100652772, 8880, 860, 1028, 2335, 1958, 5789, 6662, 4853, 548593, 2192, 1281, 23199, 7057, 8991, 23363, 34…
Genome, Human	G05.360.340.350	1.11649e-15	n/a	107	55.6325	7285	WIF1, SLPI, GTF2H5, C7, MBD4, SMARCB1, ZFP36, PAPSS1, ALDH1A3, NDUFB8, CHL1, S100A13, CYP1B1, LIMA1, SLC16A7, LRP1, BNIP3L, MDK, NAV2, HSPB11, CFD, TNFRSF1A, KLK4, VCAM1, RUNX1, CLU, RUNX2, CDKN1C, FN1, EGR1, PTPRD, SOX9, NOTCH2, COL3A1, THBS1, OBSL1, CCN1, COL6A1, OLFML3, APOE, PRPF6, MYLIP, TNFAIP6, CES1, SORBS2, LY6E, ANGPTL4, ATXN7, VCAN, TAF7, C1S, COL1A2, SNRNP70, DCN, ENPEP, MGP, DDR2, PDG…	11197, 6590, 404672, 730, 8930, 6598, 7538, 9061, 220, 4714, 10752, 6284, 1545, 51474, 9194, 4035, 665, 4192, 89797, 51668, 1675, 7132, 9622, 7412, 861, 1191, 860, 1028, 2335, 1958, 5789, 6662, 4853, 1281, 7057, 23363, 3491, 1291, 56944, 348, 24148, 29116, 7130, 1066, 8470, 4061, 51129, 6314, 1462, 6879, 716, 1278, 6625, 1634, 2028, 4256, 4921, 5156, 3371, 54386, 1108, 4082, 3486, 5176, 388588, 1…
Drug Resistance, Neoplasm	G07.690.773.984.395	1.1584e-15	n/a	104	52.9979	6940	WIF1, TSC22D3, SLPI, MORF4L2, MBD4, SMARCB1, ZFP36, PAPSS1, ALDH1A3, LAPTM4A, S100A13, CYP1B1, TAGLN, ZFAS1, RNMT, LIMA1, LUM, SLC16A7, LRP1, BNIP3L, TMEM98, MDK, TP73-AS1, NCAM2, TNFRSF1A, FGF7, KLK4, VCAM1, RUNX1, CLU, NNT-AS1, FUBP1, RUNX2, CDKN1C, FN1, EGR1, PTPRD, SOX9, NOTCH2, COL3A1, GSE1, THBS1, SELENBP1, CCN1, COL6A1, APOE, PRPF6, TNFAIP6, CES1, LY6E, ANGPTL4, SEC31A, VCAN, C1S, COL1A2, …	11197, 1831, 6590, 9643, 8930, 6598, 7538, 9061, 220, 9741, 6284, 1545, 6876, 441951, 8731, 51474, 4060, 9194, 4035, 665, 26022, 4192, 57212, 4685, 7132, 2252, 9622, 7412, 861, 1191, 100652772, 8880, 860, 1028, 2335, 1958, 5789, 6662, 4853, 1281, 23199, 7057, 8991, 3491, 1291, 348, 24148, 7130, 1066, 4061, 51129, 22872, 1462, 716, 1278, 1634, 4256, 4921, 51079, 5156, 3371, 220988, 54386, 23527, 1…
Fracture Healing	G16.762.891.500	1.23167e-15	n/a	32	5.62053	736	LRP1, MDK, TNFRSF1A, VCAM1, RUNX1, RUNX2, FN1, EGR1, SOX9, NOTCH2, COL3A1, CCN1, APOE, ANGPTL4, BMP5, VCAN, COL1A2, DCN, MGP, PDGFRA, TNC, IGFBP3, COL1A1, BGLAP, PTGS2, ID2, CDH11, SFRP1, CXCL12, CREB1, LEPR, RBPJ	4035, 4192, 7132, 7412, 861, 860, 2335, 1958, 6662, 4853, 1281, 3491, 348, 51129, 653, 1462, 1278, 1634, 4256, 5156, 3371, 3486, 1277, 632, 5743, 3398, 1009, 6422, 6387, 1385, 3953, 3516
Genes, Reporter	G05.360.340.024.340.435	1.34117e-15	n/a	103	52.2266	6839	WIF1, TSC22D3, SLPI, MORF4L2, MBD4, SMARCB1, SNRPD1, ZFP36, PAPSS1, ALDH1A3, CHRDL1, LAPTM4A, CYP1B1, TAGLN, LIMA1, LUM, SLC16A7, LRP1, BNIP3L, SUMO3, MDK, NAV2, NCAM2, TNFRSF1A, FGF7, KLK4, VCAM1, RUNX1, CLU, FUBP1, RUNX2, CDKN1C, FN1, EGR1, SOX9, NOTCH2, COL3A1, THBS1, CCN1, APOE, PRPF6, MYLIP, STX5, TNFAIP6, CES1, LY6E, ANGPTL4, BMP5, ATXN7, VCAN, TAF7, C1S, COL1A2, SNRNP70, DCN, ENPEP, MGP, D…	11197, 1831, 6590, 9643, 8930, 6598, 6632, 7538, 9061, 220, 91851, 9741, 1545, 6876, 51474, 4060, 9194, 4035, 665, 6612, 4192, 89797, 4685, 7132, 2252, 9622, 7412, 861, 1191, 8880, 860, 1028, 2335, 1958, 6662, 4853, 1281, 7057, 3491, 348, 24148, 29116, 6811, 7130, 1066, 4061, 51129, 653, 6314, 1462, 6879, 716, 1278, 6625, 1634, 2028, 4256, 4921, 51079, 5156, 3371, 3895, 1108, 4082, 3486, 5176, 38…
Estrous Cycle	G08.686.195	1.38444e-15	n/a	51	14.7844	1936	WIF1, TSC22D3, SLPI, CYP1B1, LUM, LRP1, TNFRSF1A, FGF7, KLK4, VCAM1, RUNX1, CLU, CDKN1C, FN1, EGR1, FBLN1, THBS1, OBSL1, CCN1, APOE, TNFAIP6, BMP5, VCAN, C1S, COL1A2, DCN, MGP, PDGFRA, TNC, MARCKS, IGFBP3, SERPINF1, CP, COL1A1, BGLAP, RARRES2, PTGS2, GADD45B, NNMT, ID2, GAS6, SELENOP, REEP5, SFRP1, CXCL12, CREB1, ERRFI1, LEPR, ANXA1, FBN1, DBI	11197, 1831, 6590, 1545, 4060, 4035, 7132, 2252, 9622, 7412, 861, 1191, 1028, 2335, 1958, 2192, 7057, 23363, 3491, 348, 7130, 653, 1462, 716, 1278, 1634, 4256, 5156, 3371, 4082, 3486, 5176, 1356, 1277, 632, 5919, 5743, 4616, 4837, 3398, 2621, 6414, 7905, 6422, 6387, 1385, 54206, 3953, 301, 2200, 1622
Organ Size	G07.100.100.660, G07.345.249.690	1.63955e-15	n/a	73	28.7594	3766	WIF1, TSC22D3, C7, ZFP36, CYP1B1, TAGLN, LUM, LRP1, TMEM98, MDK, CFD, TNFRSF1A, FGF7, KLK4, VCAM1, RUNX1, CLU, RUNX2, CDKN1C, FN1, EGR1, SOX9, NOTCH2, FBLN1, COL3A1, THBS1, APOE, GMDS, MYLIP, TNFAIP6, CES1, ANGPTL4, ATXN7, VCAN, COL1A2, SNRNP70, DCN, ENPEP, MGP, DDR2, PDGFRA, TNC, KTN1, TERF2IP, CHD4, IGFBP3, SERPINF1, CP, COL1A1, BGLAP, APOC1, RARRES2, ATP5F1D, PTGS2, GADD45B, SPRY1, DYNC1I2, PC…	11197, 1831, 730, 7538, 1545, 6876, 4060, 4035, 26022, 4192, 1675, 7132, 2252, 9622, 7412, 861, 1191, 860, 1028, 2335, 1958, 6662, 4853, 2192, 1281, 7057, 348, 2762, 29116, 7130, 1066, 51129, 6314, 1462, 1278, 6625, 1634, 2028, 4256, 4921, 5156, 3371, 3895, 54386, 1108, 3486, 5176, 1356, 1277, 632, 341, 5919, 513, 5743, 4616, 10252, 1781, 5118, 122786, 3398, 2621, 6414, 7018, 6422, 6387, 1385, 63…
Stress, Mechanical	G01.374.835	1.72273e-15	n/a	60	20.1835	2643	TSC22D3, ZFP36, CYP1B1, TAGLN, LIMA1, LUM, LRP1, BNIP3L, MDK, CFD, TNFRSF1A, FGF7, KLK4, VCAM1, RUNX1, CLU, RUNX2, CDKN1C, FN1, EGR1, SOX9, NOTCH2, FBLN1, COL3A1, THBS1, CCN1, COL6A1, APOE, TNFAIP6, ANGPTL4, BMP5, VCAN, COL1A2, DCN, MGP, DDR2, PDGFRA, TNC, IGFBP3, SERPINF1, CP, COL1A1, BGLAP, ATP5F1D, PTGS2, GADD45B, PCOLCE, ID2, CDH11, SELENOP, SFRP1, CXCL12, CREB1, OMD, LEPR, ANXA1, FBN1, DBI, …	1831, 7538, 1545, 6876, 51474, 4060, 4035, 665, 4192, 1675, 7132, 2252, 9622, 7412, 861, 1191, 860, 1028, 2335, 1958, 6662, 4853, 2192, 1281, 7057, 3491, 1291, 348, 7130, 51129, 653, 1462, 1278, 1634, 4256, 4921, 5156, 3371, 3486, 5176, 1356, 1277, 632, 513, 5743, 4616, 5118, 3398, 1009, 6414, 6422, 6387, 1385, 4958, 3953, 301, 2200, 1622, 3516, 50506
Chemotaxis	G07.568.500.590.500, G11.427.410.568.850.500	1.85569e-15	n/a	55	17.19	2251	SLPI, MBD4, CHRDL1, MOB1A, TAGLN, LUM, LRP1, CFD, TNFRSF1A, FGF7, KLK4, VCAM1, CLU, RUNX2, FN1, EGR1, SOX9, FBLN1, THBS1, CCN1, OLFML3, APOE, GMDS, ANGPTL4, C1S, COL1A2, DCN, DDR2, PDGFRA, TNC, KTN1, TERF2IP, MARCKS, IGFBP3, SERPINF1, CP, COL1A1, BGLAP, RARRES2, PTGS2, CORO1C, GADD45B, PCOLCE, GAS6, CDH11, LSP1, SFRP1, CXCL12, CREB1, MXRA8, LEPR, ANXA1, FBN1, RBPJ, DUOX2	6590, 8930, 91851, 55233, 6876, 4060, 4035, 1675, 7132, 2252, 9622, 7412, 1191, 860, 2335, 1958, 6662, 2192, 7057, 3491, 56944, 348, 2762, 51129, 716, 1278, 1634, 4921, 5156, 3371, 3895, 54386, 4082, 3486, 5176, 1356, 1277, 632, 5919, 5743, 23603, 4616, 5118, 2621, 1009, 4046, 6422, 6387, 1385, 54587, 3953, 301, 2200, 3516, 50506
Lymphocyte Activation	G12.565, G12.450.050.400.545	1.97433e-15	n/a	82	35.4108	4637	TSC22D3, SLPI, SNRPD1, ZFP36, SRRM2, CYP1B1, TAGLN, RNMT, LUM, LRP1, BNIP3L, TMEM98, SUMO3, MDK, TNFRSF1A, FGF7, KLK4, VCAM1, RUNX1, CLU, RUNX2, CDKN1C, FN1, EGR1, SOX9, NOTCH2, FBLN1, COL3A1, THBS1, SELENBP1, CCN1, APOE, GMDS, TNFAIP6, LY6E, ANGPTL4, ATXN7, VCAN, C1S, COL1A2, SNRNP70, DCN, ENPEP, MGP, DDR2, PDGFRA, TNC, TPP1, TERF2IP, MARCKS, IGFBP3, SERPINF1, SMIM1, CP, COL1A1, BGLAP, RARRES2, …	1831, 6590, 6632, 7538, 23524, 1545, 6876, 8731, 4060, 4035, 665, 26022, 6612, 4192, 7132, 2252, 9622, 7412, 861, 1191, 860, 1028, 2335, 1958, 6662, 4853, 2192, 1281, 7057, 8991, 3491, 348, 2762, 7130, 4061, 51129, 6314, 1462, 716, 1278, 6625, 1634, 2028, 4256, 4921, 5156, 3371, 1200, 54386, 4082, 3486, 5176, 388588, 1356, 1277, 632, 5919, 5743, 51181, 4616, 28959, 10252, 54510, 1781, 122786, 339…
Respiratory Physiological Phenomena	G09.772	2.21995e-15	n/a	65	23.4901	3076	WIF1, SLPI, CYP1B1, TAGLN, LUM, SLC16A7, LRP1, MDK, CFD, TNFRSF1A, FGF7, KLK4, VCAM1, RUNX1, CLU, NNT-AS1, RUNX2, CDKN1C, FN1, EGR1, SOX9, FBLN1, COL3A1, THBS1, CCN1, APOE, TNFAIP6, VCAN, COL1A2, SNRNP70, DCN, ENPEP, MGP, DDR2, PDGFRA, TNC, HNRNPA3, TERF2IP, MARCKS, IGFBP3, SERPINF1, SMIM1, CP, COL1A1, BGLAP, RARRES2, PTGS2, PCDH9, NNMT, FRMD6, ID2, GAS6, CDH11, REEP5, CFDP1, TMEM176A, CXCL12, CR…	11197, 6590, 1545, 6876, 4060, 9194, 4035, 4192, 1675, 7132, 2252, 9622, 7412, 861, 1191, 100652772, 860, 1028, 2335, 1958, 6662, 2192, 1281, 7057, 3491, 348, 7130, 1462, 1278, 6625, 1634, 2028, 4256, 4921, 5156, 3371, 220988, 54386, 4082, 3486, 5176, 388588, 1356, 1277, 632, 5919, 5743, 5101, 4837, 122786, 3398, 2621, 1009, 7905, 10428, 55365, 6387, 1385, 54206, 6320, 3953, 301, 2200, 1622, 50506
Cell Shape	G04.320	2.25557e-15	n/a	65	23.4978	3077	SMARCB1, ZFP36, SRRM2, CYP1B1, TAGLN, LIMA1, LUM, LRP1, BNIP3L, MDK, CFD, TNFRSF1A, FGF7, VCAM1, RUNX1, CLU, RUNX2, CDKN1C, FN1, EGR1, SOX9, FBLN1, COL3A1, THBS1, CCN1, COL6A1, APOE, TNFAIP6, ANGPTL4, BMP5, ATXN7, VCAN, C1S, COL1A2, DCN, MGP, DDR2, NDUFA13, PDGFRA, TNC, HNRNPA3, MARCKS, IGFBP3, SERPINF1, COL1A1, BGLAP, PTGS2, GADD45B, SPRY1, NNMT, FRMD6, CMTM8, ID2, GAS6, CDH11, SFRP1, CXCL12, CR…	6598, 7538, 23524, 1545, 6876, 51474, 4060, 4035, 665, 4192, 1675, 7132, 2252, 7412, 861, 1191, 860, 1028, 2335, 1958, 6662, 2192, 1281, 7057, 3491, 1291, 348, 7130, 51129, 653, 6314, 1462, 716, 1278, 1634, 4256, 4921, 51079, 5156, 3371, 220988, 4082, 3486, 5176, 1277, 632, 5743, 4616, 10252, 4837, 122786, 152189, 3398, 2621, 1009, 6422, 6387, 1385, 54206, 7169, 4958, 3953, 301, 2200, 3516
Blood Physiological Phenomena	G09.188	2.39045e-15	n/a	103	52.639	6893	WIF1, TSC22D3, SLPI, C7, MBD4, SMARCB1, ZFP36, SRRM2, S100A13, CYP1B1, TAGLN, ZFAS1, LUM, SLC16A7, LRP1, BNIP3L, SUMO3, MDK, NAV2, TP73-AS1, CFD, TNFRSF1A, FGF7, KLK4, VCAM1, RUNX1, CLU, FUBP1, RUNX2, CDKN1C, FN1, EGR1, SOX9, NOTCH2, FBLN1, COL3A1, THBS1, SELENBP1, CCN1, OLFML3, APOE, GMDS, STX5, TNFAIP6, CES1, LY6E, ANGPTL4, BMP5, VCAN, C1S, COL1A2, SNRNP70, DCN, ENPEP, MGP, DDR2, NDUFA13, PDGFR…	11197, 1831, 6590, 730, 8930, 6598, 7538, 23524, 6284, 1545, 6876, 441951, 4060, 9194, 4035, 665, 6612, 4192, 89797, 57212, 1675, 7132, 2252, 9622, 7412, 861, 1191, 8880, 860, 1028, 2335, 1958, 6662, 4853, 2192, 1281, 7057, 8991, 3491, 56944, 348, 2762, 6811, 7130, 1066, 4061, 51129, 653, 1462, 716, 1278, 6625, 1634, 2028, 4256, 4921, 51079, 5156, 3371, 1200, 54386, 23527, 1108, 4082, 3486, 5176,…
Radiation, Ionizing	G01.750.750	2.42273e-15	n/a	85	37.824	4953	WIF1, TSC22D3, GTF2H5, MBD4, SMARCB1, ZFP36, ALDH1A3, SRRM2, S100A13, CYP1B1, TAGLN, LIMA1, LUM, LRP1, BNIP3L, SUMO3, MDK, TNFRSF1A, FGF7, KLK4, VCAM1, RUNX1, CLU, RUNX2, CDKN1C, FN1, EGR1, SOX9, NOTCH2, COL3A1, GSE1, THBS1, CCN1, COL6A1, APOE, TNFAIP6, CES1, LY6E, ANGPTL4, ATXN7, VCAN, C1S, COL1A2, SNRNP70, DCN, MGP, NDUFA13, PDGFRA, TNC, TERF2IP, CHD4, MARCKS, IGFBP3, SERPINF1, COL6A2, CP, COL1…	11197, 1831, 404672, 8930, 6598, 7538, 220, 23524, 6284, 1545, 6876, 51474, 4060, 4035, 665, 6612, 4192, 7132, 2252, 9622, 7412, 861, 1191, 860, 1028, 2335, 1958, 6662, 4853, 1281, 23199, 7057, 3491, 1291, 348, 7130, 1066, 4061, 51129, 6314, 1462, 716, 1278, 6625, 1634, 4256, 51079, 5156, 3371, 54386, 1108, 4082, 3486, 5176, 1292, 1356, 1277, 632, 341, 55788, 5919, 6066, 5743, 4616, 6880, 1781, 5…
Body Weights and Measures	G07.100.100	2.62435e-15	n/a	107	56.2587	7367	WIF1, TSC22D3, SLPI, LTBP3, C7, SMARCB1, ZFP36, NDUFB8, CHL1, SRRM2, CYP1B1, TAGLN, LUM, SLC16A7, LRP1, BNIP3L, TMEM98, BORCS7, MDK, HSPB11, CFD, TNFRSF1A, FGF7, KLK4, VCAM1, RUNX1, CLU, RUNX2, CDKN1C, FN1, EGR1, PTPRD, SOX9, NOTCH2, FBLN1, COL3A1, THBS1, SELENBP1, OBSL1, CCN1, COL6A1, OLFML3, APOE, GMDS, MYLIP, STX5, TNFAIP6, CES1, ANGPTL4, BMP5, ATXN7, VCAN, COL1A2, SNRNP70, DCN, ENPEP, MGP, DD…	11197, 1831, 6590, 4054, 730, 6598, 7538, 4714, 10752, 23524, 1545, 6876, 4060, 9194, 4035, 665, 26022, 119032, 4192, 51668, 1675, 7132, 2252, 9622, 7412, 861, 1191, 860, 1028, 2335, 1958, 5789, 6662, 4853, 2192, 1281, 7057, 8991, 23363, 3491, 1291, 56944, 348, 2762, 29116, 6811, 7130, 1066, 51129, 653, 6314, 1462, 1278, 6625, 1634, 2028, 4256, 4921, 51079, 5156, 3371, 3895, 54386, 1108, 4082, 34…
Protein Structure, Tertiary	G02.111.570.820.709.610	2.66572e-15	n/a	141	90.9441	11909	WIF1, TSC22D3, SLPI, GTF2H5, LTBP3, C7, MBD4, SMARCB1, SNRPD1, ZFP36, PAPSS1, PEX16, ALDH1A3, NDUFB8, CHRDL1, CHL1, MOB1A, SRRM2, LAPTM4A, S100A13, CYP1B1, TAGLN, RNMT, LIMA1, LUM, NOTCH2NLC, SLC16A7, LRP1, BNIP3L, SUMO3, MDK, HSPB11, NCAM2, CFD, TNFRSF1A, FGF7, KLK4, VCAM1, RUNX1, CLU, FUBP1, RUNX2, CDKN1C, FN1, EGR1, PTPRD, SOX9, NOTCH2, FBLN1, COL3A1, GSE1, THBS1, SELENBP1, OBSL1, CCN1, COL6A1…	11197, 1831, 6590, 404672, 4054, 730, 8930, 6598, 6632, 7538, 9061, 9409, 220, 4714, 91851, 10752, 55233, 23524, 9741, 6284, 1545, 6876, 8731, 51474, 4060, 100996717, 9194, 4035, 665, 6612, 4192, 51668, 4685, 1675, 7132, 2252, 9622, 7412, 861, 1191, 8880, 860, 1028, 2335, 1958, 5789, 6662, 4853, 2192, 1281, 23199, 7057, 8991, 23363, 3491, 1291, 348, 2762, 24148, 29116, 6811, 7130, 1066, 8470, 406…
Adiposity	G03.180.134.500, G02.111.130.134.500, G07.100.049.134.500	2.67151e-15	n/a	52	15.5939	2042	TSC22D3, ZFP36, ALDH1A3, CYP1B1, LUM, LRP1, MDK, CFD, TNFRSF1A, KLK4, VCAM1, CLU, RUNX2, FN1, EGR1, SOX9, NOTCH2, THBS1, CCN1, COL6A1, APOE, MYLIP, CES1, ANGPTL4, BMP5, ATXN7, DCN, MGP, DDR2, PDGFRA, TNC, IGFBP3, SERPINF1, CP, COL1A1, BGLAP, APOC1, RARRES2, PTGS2, GADD45B, SPRY1, NNMT, ID2, GAS6, SELENOP, SFRP1, CXCL12, CREB1, LEPR, ANXA1, FBN1, DBI	1831, 7538, 220, 1545, 4060, 4035, 4192, 1675, 7132, 9622, 7412, 1191, 860, 2335, 1958, 6662, 4853, 7057, 3491, 1291, 348, 29116, 1066, 51129, 653, 6314, 1634, 4256, 4921, 5156, 3371, 3486, 5176, 1356, 1277, 632, 341, 5919, 5743, 4616, 10252, 4837, 3398, 2621, 6414, 6422, 6387, 1385, 3953, 301, 2200, 1622
Menopause	G08.686.841.249.500, G08.686.157.500	2.81657e-15	n/a	54	16.7699	2196	WIF1, SLPI, CYP1B1, TAGLN, LUM, LRP1, MDK, NAV2, CFD, TNFRSF1A, FGF7, KLK4, VCAM1, RUNX1, CLU, RUNX2, CDKN1C, FN1, EGR1, SOX9, NOTCH2, COL3A1, THBS1, SELENBP1, APOE, CES1, VCAN, COL1A2, SNRNP70, DCN, ENPEP, MGP, PDGFRA, IGFBP3, SERPINF1, SMIM1, CP, COL1A1, BGLAP, APOC1, RARRES2, PTGS2, GAS6, SELENOP, REEP5, TF, LSP1, SFRP1, CXCL12, CREB1, ERRFI1, CLEC11A, LEPR, FBN1	11197, 6590, 1545, 6876, 4060, 4035, 4192, 89797, 1675, 7132, 2252, 9622, 7412, 861, 1191, 860, 1028, 2335, 1958, 6662, 4853, 1281, 7057, 8991, 348, 1066, 1462, 1278, 6625, 1634, 2028, 4256, 5156, 3486, 5176, 388588, 1356, 1277, 632, 341, 5919, 5743, 2621, 6414, 7905, 7018, 4046, 6422, 6387, 1385, 54206, 6320, 3953, 2200
Time	G01.910	3.02416e-15	n/a	134	83.1471	10888	WIF1, TSC22D3, SLPI, MORF4L2, C7, MBD4, SMARCB1, ZFP36, PEX16, ALDH1A3, CHRDL1, CHL1, SRRM2, LAPTM4A, S100A13, CYP1B1, TAGLN, RNMT, LIMA1, LUM, SLC16A7, LRP1, BNIP3L, TMEM98, MDK, NAV2, CFD, TNFRSF1A, FGF7, KLK4, VCAM1, RUNX1, CLU, NNT-AS1, FUBP1, RUNX2, CDKN1C, FN1, EGR1, PTPRD, SOX9, NOTCH2, FBLN1, COL3A1, THBS1, SELENBP1, CCN1, COL6A1, OLFML3, APOE, GMDS, PRPF6, MYLIP, STX5, TNFAIP6, CES1, SOR…	11197, 1831, 6590, 9643, 730, 8930, 6598, 7538, 9409, 220, 91851, 10752, 23524, 9741, 6284, 1545, 6876, 8731, 51474, 4060, 9194, 4035, 665, 26022, 4192, 89797, 1675, 7132, 2252, 9622, 7412, 861, 1191, 100652772, 8880, 860, 1028, 2335, 1958, 5789, 6662, 4853, 2192, 1281, 7057, 8991, 3491, 1291, 56944, 348, 2762, 24148, 29116, 6811, 7130, 1066, 8470, 4061, 51129, 653, 22872, 6314, 1462, 6879, 716, …
Pulsatile Flow	G09.330.380.630.555, G01.482.620	3.09663e-15	n/a	27	3.94048	516	CYP1B1, TAGLN, LUM, SLC16A7, TNFRSF1A, VCAM1, CLU, RUNX2, FN1, EGR1, FBLN1, COL3A1, THBS1, CCN1, APOE, C1S, MGP, IGFBP3, SERPINF1, CP, COL1A1, BGLAP, RARRES2, PTGS2, LEPR, FBN1, RBPJ	1545, 6876, 4060, 9194, 7132, 7412, 1191, 860, 2335, 1958, 2192, 1281, 7057, 3491, 348, 716, 4256, 3486, 5176, 1356, 1277, 632, 5919, 5743, 3953, 2200, 3516
Vascular Remodeling	G09.330.930	3.121e-15	n/a	42	10.3094	1350	CYP1B1, TAGLN, LUM, SLC16A7, LRP1, MDK, TNFRSF1A, FGF7, KLK4, VCAM1, RUNX2, FN1, EGR1, SOX9, NOTCH2, FBLN1, COL3A1, THBS1, CCN1, COL6A1, APOE, TNFAIP6, ANGPTL4, VCAN, C1S, DCN, MGP, PDGFRA, TNC, SERPINF1, COL1A1, BGLAP, RARRES2, PTGS2, ID2, SELENOP, CXCL12, CREB1, LEPR, ANXA1, FBN1, RBPJ	1545, 6876, 4060, 9194, 4035, 4192, 7132, 2252, 9622, 7412, 860, 2335, 1958, 6662, 4853, 2192, 1281, 7057, 3491, 1291, 348, 7130, 51129, 1462, 716, 1634, 4256, 5156, 3371, 5176, 1277, 632, 5919, 5743, 3398, 6414, 6387, 1385, 3953, 301, 2200, 3516
Radiation Injuries, Experimental	G01.750.748.500.720	3.15771e-15	n/a	34	6.63619	869	TSC22D3, MDK, CFD, TNFRSF1A, FGF7, VCAM1, CLU, CDKN1C, FN1, EGR1, SOX9, NOTCH2, COL3A1, THBS1, CCN1, APOE, TNFAIP6, C1S, COL1A2, DCN, MGP, TNC, SERPINF1, CP, COL1A1, BGLAP, PTGS2, GAS6, SFRP1, CXCL12, CREB1, CLEC11A, RBPJ, DUOX2	1831, 4192, 1675, 7132, 2252, 7412, 1191, 1028, 2335, 1958, 6662, 4853, 1281, 7057, 3491, 348, 7130, 716, 1278, 1634, 4256, 3371, 5176, 1356, 1277, 632, 5743, 2621, 6422, 6387, 1385, 6320, 3516, 50506
Down-Regulation	G05.308.200, G07.690.773.937, G02.111.240	3.16771e-15	n/a	138	87.6451	11477	WIF1, TSC22D3, SLPI, MORF4L2, GTF2H5, LTBP3, C7, MBD4, SMARCB1, ZFP36, ALDH1A3, NDUFB8, CHRDL1, CHL1, SRRM2, S100A13, CYP1B1, TAGLN, ZFAS1, LIMA1, LUM, SLC16A7, LRP1, BNIP3L, SUMO3, MDK, NAV2, TP73-AS1, HSPB11, CFD, TNFRSF1A, FGF7, KLK4, VCAM1, RUNX1, OTUD6B-AS1, CLU, NNT-AS1, FUBP1, RUNX2, CDKN1C, FN1, EGR1, PTPRD, SOX9, NOTCH2, FBLN1, COL3A1, GSE1, THBS1, SELENBP1, OBSL1, CCN1, COL6A1, APOE, PR…	11197, 1831, 6590, 9643, 404672, 4054, 730, 8930, 6598, 7538, 220, 4714, 91851, 10752, 23524, 6284, 1545, 6876, 441951, 51474, 4060, 9194, 4035, 665, 6612, 4192, 89797, 57212, 51668, 1675, 7132, 2252, 9622, 7412, 861, 100506365, 1191, 100652772, 8880, 860, 1028, 2335, 1958, 5789, 6662, 4853, 2192, 1281, 23199, 7057, 8991, 23363, 3491, 1291, 348, 24148, 29116, 7130, 1066, 8470, 4061, 51129, 653, 2…
Body Composition	G03.180, G07.100.049, G02.111.130	3.19561e-15	n/a	65	23.6658	3099	TSC22D3, SLPI, ZFP36, ALDH1A3, CYP1B1, LUM, LRP1, MDK, CFD, TNFRSF1A, FGF7, KLK4, VCAM1, RUNX1, CLU, RUNX2, FN1, EGR1, SOX9, NOTCH2, COL3A1, THBS1, CCN1, COL6A1, APOE, MYLIP, CES1, ANGPTL4, BMP5, ATXN7, VCAN, COL1A2, SNRNP70, DCN, MGP, DDR2, PDGFRA, TNC, CHD4, IGFBP3, SERPINF1, COL6A2, CP, COL1A1, BGLAP, APOC1, RARRES2, PTGS2, GADD45B, SPRY1, DYNC1I2, NNMT, FRMD6, ID2, GAS6, SELENOP, REEP5, SFRP1…	1831, 6590, 7538, 220, 1545, 4060, 4035, 4192, 1675, 7132, 2252, 9622, 7412, 861, 1191, 860, 2335, 1958, 6662, 4853, 1281, 7057, 3491, 1291, 348, 29116, 1066, 51129, 653, 6314, 1462, 1278, 6625, 1634, 4256, 4921, 5156, 3371, 1108, 3486, 5176, 1292, 1356, 1277, 632, 341, 5919, 5743, 4616, 10252, 1781, 4837, 122786, 3398, 2621, 6414, 7905, 6422, 6387, 1385, 54587, 3953, 301, 2200, 1622
Climacteric	G08.686.841.249, G08.686.157	3.22047e-15	n/a	54	16.8234	2203	WIF1, SLPI, CYP1B1, TAGLN, LUM, LRP1, MDK, NAV2, CFD, TNFRSF1A, FGF7, KLK4, VCAM1, RUNX1, CLU, RUNX2, CDKN1C, FN1, EGR1, SOX9, NOTCH2, COL3A1, THBS1, SELENBP1, APOE, CES1, VCAN, COL1A2, SNRNP70, DCN, ENPEP, MGP, PDGFRA, IGFBP3, SERPINF1, SMIM1, CP, COL1A1, BGLAP, APOC1, RARRES2, PTGS2, GAS6, SELENOP, REEP5, TF, LSP1, SFRP1, CXCL12, CREB1, ERRFI1, CLEC11A, LEPR, FBN1	11197, 6590, 1545, 6876, 4060, 4035, 4192, 89797, 1675, 7132, 2252, 9622, 7412, 861, 1191, 860, 1028, 2335, 1958, 6662, 4853, 1281, 7057, 8991, 348, 1066, 1462, 1278, 6625, 1634, 2028, 4256, 5156, 3486, 5176, 388588, 1356, 1277, 632, 341, 5919, 5743, 2621, 6414, 7905, 7018, 4046, 6422, 6387, 1385, 54206, 6320, 3953, 2200
Acetylation	G02.111.012.052, G03.040.052, G02.607.063.052	3.32245e-15	n/a	75	30.5616	4002	WIF1, MBD4, SMARCB1, SNRPD1, ZFP36, ALDH1A3, NDUFB8, MOB1A, LAPTM4A, CYP1B1, TAGLN, LIMA1, SLC16A7, LRP1, BNIP3L, SUMO3, MDK, CFD, TNFRSF1A, FGF7, KLK4, VCAM1, RUNX1, CLU, RUNX2, CDKN1C, FN1, EGR1, SOX9, NOTCH2, THBS1, CCN1, COL6A1, APOE, CES1, ANGPTL4, ATXN7, TAF7, C1S, COL1A2, DCN, ENPEP, DDR2, PDGFRA, TERF2IP, CHD4, MARCKS, IGFBP3, SMIM1, CP, COL1A1, BGLAP, APOC1, RNU2-1, PTGS2, GADD45B, PCDH9…	11197, 8930, 6598, 6632, 7538, 220, 4714, 55233, 9741, 1545, 6876, 51474, 9194, 4035, 665, 6612, 4192, 1675, 7132, 2252, 9622, 7412, 861, 1191, 860, 1028, 2335, 1958, 6662, 4853, 7057, 3491, 1291, 348, 1066, 51129, 6314, 6879, 716, 1278, 1634, 2028, 4921, 5156, 54386, 1108, 4082, 3486, 388588, 1356, 1277, 632, 341, 6066, 5743, 4616, 5101, 28959, 10252, 4837, 3398, 1009, 29103, 6414, 2962, 10428, …
Microcirculation	G09.330.100.645	3.34023e-15	n/a	48	13.448	1761	TSC22D3, C7, ZFP36, TAGLN, SLC16A7, LRP1, MDK, TNFRSF1A, FGF7, KLK4, VCAM1, CLU, FN1, EGR1, PTPRD, NOTCH2, THBS1, CCN1, APOE, ANGPTL4, VCAN, C1S, COL1A2, DCN, ENPEP, MGP, PDGFRA, TNC, MARCKS, IGFBP3, SERPINF1, CP, COL1A1, BGLAP, ATP5F1D, PTGS2, ID2, SELENOP, TF, TMSB10, SFRP1, CXCL12, CREB1, CLEC11A, LEPR, ANXA1, FBN1, RBPJ	1831, 730, 7538, 6876, 9194, 4035, 4192, 7132, 2252, 9622, 7412, 1191, 2335, 1958, 5789, 4853, 7057, 3491, 348, 51129, 1462, 716, 1278, 1634, 2028, 4256, 5156, 3371, 4082, 3486, 5176, 1356, 1277, 632, 513, 5743, 3398, 6414, 7018, 9168, 6422, 6387, 1385, 6320, 3953, 301, 2200, 3516
Mutagenesis	G05.558	3.46616e-15	n/a	150	102.147	13376	WIF1, TSC22D3, SLPI, MORF4L2, GTF2H5, LTBP3, C7, MBD4, SMARCB1, SNRPD1, ZFP36, PAPSS1, PEX16, ALDH1A3, NDUFB8, CHRDL1, CHL1, SRRM2, LAPTM4A, CYP1B1, TAGLN, ZFAS1, RNMT, LIMA1, LUM, NOTCH2NLC, SLC16A7, LRP1, BNIP3L, TMEM98, SUMO3, BORCS7, MDK, NAV2, HSPB11, NCAM2, CFD, TNFRSF1A, FGF7, KLK4, VCAM1, RUNX1, CLU, FUBP1, RUNX2, CDKN1C, FN1, EGR1, PTPRD, SOX9, NOTCH2, FBLN1, COL3A1, GSE1, THBS1, SELENBP…	11197, 1831, 6590, 9643, 404672, 4054, 730, 8930, 6598, 6632, 7538, 9061, 9409, 220, 4714, 91851, 10752, 23524, 9741, 1545, 6876, 441951, 8731, 51474, 4060, 100996717, 9194, 4035, 665, 26022, 6612, 119032, 4192, 89797, 51668, 4685, 1675, 7132, 2252, 9622, 7412, 861, 1191, 8880, 860, 1028, 2335, 1958, 5789, 6662, 4853, 2192, 1281, 23199, 7057, 8991, 23363, 3491, 1291, 348, 2762, 24148, 29116, 6811…
Acylation	G02.607.063	3.47031e-15	n/a	79	33.5017	4387	WIF1, MBD4, SMARCB1, SNRPD1, ZFP36, ALDH1A3, NDUFB8, MOB1A, LAPTM4A, CYP1B1, TAGLN, LIMA1, SLC16A7, LRP1, BNIP3L, SUMO3, MDK, CFD, TNFRSF1A, FGF7, KLK4, VCAM1, RUNX1, CLU, RUNX2, CDKN1C, FN1, EGR1, SOX9, NOTCH2, THBS1, CCN1, COL6A1, APOE, CES1, ANGPTL4, ATXN7, TAF7, C1S, COL1A2, DCN, ENPEP, DDR2, PDGFRA, TERF2IP, CHD4, MARCKS, IGFBP3, SERPINF1, SMIM1, CP, COL1A1, BGLAP, APOC1, RNU2-1, PTGS2, GADD…	11197, 8930, 6598, 6632, 7538, 220, 4714, 55233, 9741, 1545, 6876, 51474, 9194, 4035, 665, 6612, 4192, 1675, 7132, 2252, 9622, 7412, 861, 1191, 860, 1028, 2335, 1958, 6662, 4853, 7057, 3491, 1291, 348, 1066, 51129, 6314, 6879, 716, 1278, 1634, 2028, 4921, 5156, 54386, 1108, 4082, 3486, 5176, 388588, 1356, 1277, 632, 341, 6066, 5743, 4616, 5101, 28959, 10252, 4837, 3398, 2621, 1009, 29103, 6414, 7…
Pressure	G01.374.715	3.5151e-15	n/a	58	19.2595	2522	TSC22D3, SMARCB1, ZFP36, SRRM2, CYP1B1, TAGLN, LUM, LRP1, BNIP3L, SUMO3, MDK, HSPB11, TNFRSF1A, FGF7, VCAM1, CLU, RUNX2, CDKN1C, FN1, EGR1, SOX9, COL3A1, THBS1, SELENBP1, CCN1, COL6A1, APOE, CES1, SORBS2, VCAN, COL1A2, DCN, ENPEP, MGP, PDGFRA, TNC, HNRNPA3, TPP1, CHD4, MARCKS, IGFBP3, SERPINF1, COL6A2, CP, COL1A1, BGLAP, APOC1, PTGS2, GADD45B, DYNC1I2, ID2, CDH11, TF, CXCL12, CREB1, LEPR, ANXA1, …	1831, 6598, 7538, 23524, 1545, 6876, 4060, 4035, 665, 6612, 4192, 51668, 7132, 2252, 7412, 1191, 860, 1028, 2335, 1958, 6662, 1281, 7057, 8991, 3491, 1291, 348, 1066, 8470, 1462, 1278, 1634, 2028, 4256, 5156, 3371, 220988, 1200, 1108, 4082, 3486, 5176, 1292, 1356, 1277, 632, 341, 5743, 4616, 1781, 3398, 1009, 7018, 6387, 1385, 3953, 301, 2200
Blood Circulation	G09.330.100	3.61329e-15	n/a	68	25.7277	3369	WIF1, TSC22D3, SLPI, C7, ZFP36, CYP1B1, TAGLN, LUM, SLC16A7, LRP1, MDK, CFD, TNFRSF1A, FGF7, KLK4, VCAM1, RUNX1, CLU, RUNX2, CDKN1C, FN1, EGR1, PTPRD, SOX9, NOTCH2, FBLN1, COL3A1, THBS1, CCN1, APOE, GMDS, TNFAIP6, ANGPTL4, VCAN, C1S, COL1A2, DCN, ENPEP, MGP, PDGFRA, TNC, MARCKS, IGFBP3, SERPINF1, SMIM1, CP, COL1A1, BGLAP, RARRES2, ATP5F1D, PTGS2, FRMD6, ID2, GAS6, CDH11, SELENOP, REEP5, TF, TMSB1…	11197, 1831, 6590, 730, 7538, 1545, 6876, 4060, 9194, 4035, 4192, 1675, 7132, 2252, 9622, 7412, 861, 1191, 860, 1028, 2335, 1958, 5789, 6662, 4853, 2192, 1281, 7057, 3491, 348, 2762, 7130, 51129, 1462, 716, 1278, 1634, 2028, 4256, 5156, 3371, 4082, 3486, 5176, 388588, 1356, 1277, 632, 5919, 513, 5743, 122786, 3398, 2621, 1009, 6414, 7905, 7018, 9168, 10428, 6422, 6387, 1385, 6320, 3953, 301, 2200…
Adaptation, Biological	G16.012	4.37311e-15	n/a	86	38.9695	5103	TSC22D3, SLPI, MBD4, SMARCB1, SNRPD1, ZFP36, PEX16, ALDH1A3, NDUFB8, CHL1, MOB1A, LAPTM4A, CYP1B1, TAGLN, LUM, SLC16A7, LRP1, BNIP3L, NAV2, CFD, TNFRSF1A, FGF7, KLK4, VCAM1, RUNX1, CLU, RUNX2, CDKN1C, FN1, EGR1, PTPRD, SOX9, NOTCH2, COL3A1, THBS1, SELENBP1, PYURF, CCN1, COL6A1, APOE, CES1, SORBS2, LY6E, ANGPTL4, VCAN, C1S, COL1A2, DCN, ENPEP, MGP, PDGFRA, TNC, CHD4, MARCKS, IGFBP3, SERPINF1, CP, …	1831, 6590, 8930, 6598, 6632, 7538, 9409, 220, 4714, 10752, 55233, 9741, 1545, 6876, 4060, 9194, 4035, 665, 89797, 1675, 7132, 2252, 9622, 7412, 861, 1191, 860, 1028, 2335, 1958, 5789, 6662, 4853, 1281, 7057, 8991, 100996939, 3491, 1291, 348, 1066, 8470, 4061, 51129, 1462, 716, 1278, 1634, 2028, 4256, 5156, 3371, 1108, 4082, 3486, 5176, 1356, 1277, 632, 5919, 513, 5743, 6880, 5101, 1781, 122786, …
Plasmids	G05.360.600	4.56905e-15	n/a	107	56.6711	7421	WIF1, TSC22D3, SLPI, SMARCB1, SNRPD1, ZFP36, PEX16, NDUFB8, CHRDL1, SRRM2, CYP1B1, TAGLN, RNMT, LIMA1, LUM, LRP1, BNIP3L, SUMO3, MDK, HSPB11, CFD, TNFRSF1A, FGF7, KLK4, VCAM1, RUNX1, CLU, FUBP1, RUNX2, CDKN1C, FN1, EGR1, PTPRD, SOX9, NOTCH2, FBLN1, COL3A1, THBS1, SELENBP1, CCN1, COL6A1, APOE, GMDS, PRPF6, STX5, CES1, SORBS2, LY6E, ANGPTL4, BMP5, ATXN7, VCAN, TAF7, C1S, COL1A2, SNRNP70, DCN, ENPEP…	11197, 1831, 6590, 6598, 6632, 7538, 9409, 4714, 91851, 23524, 1545, 6876, 8731, 51474, 4060, 4035, 665, 6612, 4192, 51668, 1675, 7132, 2252, 9622, 7412, 861, 1191, 8880, 860, 1028, 2335, 1958, 5789, 6662, 4853, 2192, 1281, 7057, 8991, 3491, 1291, 348, 2762, 24148, 6811, 1066, 8470, 4061, 51129, 653, 6314, 1462, 6879, 716, 1278, 6625, 1634, 2028, 4256, 4921, 51079, 5156, 3371, 220988, 1200, 54386…
Acylation	G03.040, G02.111.012	4.62288e-15	n/a	79	33.6697	4409	WIF1, MBD4, SMARCB1, SNRPD1, ZFP36, ALDH1A3, NDUFB8, MOB1A, LAPTM4A, CYP1B1, TAGLN, LIMA1, SLC16A7, LRP1, BNIP3L, SUMO3, MDK, CFD, TNFRSF1A, FGF7, KLK4, VCAM1, RUNX1, CLU, RUNX2, CDKN1C, FN1, EGR1, SOX9, NOTCH2, THBS1, CCN1, COL6A1, APOE, CES1, ANGPTL4, ATXN7, TAF7, C1S, COL1A2, DCN, ENPEP, DDR2, PDGFRA, TERF2IP, CHD4, MARCKS, IGFBP3, SERPINF1, SMIM1, CP, COL1A1, BGLAP, APOC1, RNU2-1, PTGS2, GADD…	11197, 8930, 6598, 6632, 7538, 220, 4714, 55233, 9741, 1545, 6876, 51474, 9194, 4035, 665, 6612, 4192, 1675, 7132, 2252, 9622, 7412, 861, 1191, 860, 1028, 2335, 1958, 6662, 4853, 7057, 3491, 1291, 348, 1066, 51129, 6314, 6879, 716, 1278, 1634, 2028, 4921, 5156, 54386, 1108, 4082, 3486, 5176, 388588, 1356, 1277, 632, 341, 6066, 5743, 4616, 5101, 28959, 10252, 4837, 3398, 2621, 1009, 29103, 6414, 7…
Phosphorylation	G03.796, G02.111.665	4.65629e-15	n/a	132	81.3373	10651	WIF1, TSC22D3, SLPI, MORF4L2, GTF2H5, LTBP3, C7, MBD4, SMARCB1, ZFP36, PAPSS1, ALDH1A3, NDUFB8, CHRDL1, MOB1A, SRRM2, S100A13, CYP1B1, TAGLN, RNMT, LIMA1, LUM, SLC16A7, LRP1, BNIP3L, SUMO3, MDK, TP73-AS1, HSPB11, NCAM2, CFD, TNFRSF1A, FGF7, KLK4, VCAM1, RUNX1, CLU, FUBP1, RUNX2, CDKN1C, FN1, EGR1, PTPRD, SOX9, NOTCH2, FBLN1, COL3A1, GSE1, THBS1, SELENBP1, OBSL1, CCN1, COL6A1, APOE, GMDS, PRPF6, M…	11197, 1831, 6590, 9643, 404672, 4054, 730, 8930, 6598, 7538, 9061, 220, 4714, 91851, 55233, 23524, 6284, 1545, 6876, 8731, 51474, 4060, 9194, 4035, 665, 6612, 4192, 57212, 51668, 4685, 1675, 7132, 2252, 9622, 7412, 861, 1191, 8880, 860, 1028, 2335, 1958, 5789, 6662, 4853, 2192, 1281, 23199, 7057, 8991, 23363, 3491, 1291, 348, 2762, 24148, 29116, 6811, 7130, 1066, 8470, 51129, 653, 22872, 6314, 1…
Cardiovascular Physiological Phenomena	G09.330	4.92303e-15	n/a	108	57.6333	7547	WIF1, TSC22D3, SLPI, LTBP3, C7, SMARCB1, ZFP36, CHRDL1, CHL1, SRRM2, S100A13, CYP1B1, TAGLN, ZFAS1, LIMA1, LUM, SLC16A7, LRP1, BNIP3L, BORCS7, MDK, NAV2, HSPB11, CFD, TNFRSF1A, FGF7, KLK4, VCAM1, RUNX1, CLU, RUNX2, CDKN1C, FN1, EGR1, PTPRD, SOX9, NOTCH2, FBLN1, COL3A1, THBS1, SELENBP1, CCN1, COL6A1, APOE, GMDS, MYLIP, TNFAIP6, CES1, SORBS2, LY6E, ANGPTL4, BMP5, VCAN, C1S, COL1A2, SNRNP70, DCN, EN…	11197, 1831, 6590, 4054, 730, 6598, 7538, 91851, 10752, 23524, 6284, 1545, 6876, 441951, 51474, 4060, 9194, 4035, 665, 119032, 4192, 89797, 51668, 1675, 7132, 2252, 9622, 7412, 861, 1191, 860, 1028, 2335, 1958, 5789, 6662, 4853, 2192, 1281, 7057, 8991, 3491, 1291, 348, 2762, 29116, 7130, 1066, 8470, 4061, 51129, 653, 1462, 716, 1278, 6625, 1634, 2028, 4256, 4921, 5156, 3371, 54386, 1108, 4082, 34…
Body Fat Distribution	G03.180.134, G02.111.130.134, G07.100.049.134	5.77959e-15	n/a	53	16.4721	2157	TSC22D3, ZFP36, ALDH1A3, CYP1B1, LUM, LRP1, MDK, CFD, TNFRSF1A, KLK4, VCAM1, CLU, RUNX2, FN1, EGR1, SOX9, NOTCH2, THBS1, CCN1, COL6A1, APOE, MYLIP, CES1, ANGPTL4, BMP5, ATXN7, DCN, MGP, DDR2, PDGFRA, TNC, CHD4, IGFBP3, SERPINF1, CP, COL1A1, BGLAP, APOC1, RARRES2, PTGS2, GADD45B, SPRY1, NNMT, ID2, GAS6, SELENOP, SFRP1, CXCL12, CREB1, LEPR, ANXA1, FBN1, DBI	1831, 7538, 220, 1545, 4060, 4035, 4192, 1675, 7132, 9622, 7412, 1191, 860, 2335, 1958, 6662, 4853, 7057, 3491, 1291, 348, 29116, 1066, 51129, 653, 6314, 1634, 4256, 4921, 5156, 3371, 1108, 3486, 5176, 1356, 1277, 632, 341, 5919, 5743, 4616, 10252, 4837, 3398, 2621, 6414, 6422, 6387, 1385, 3953, 301, 2200, 1622
Fetal Development	G07.345.500.325.235	6.0178e-15	n/a	77	32.3486	4236	WIF1, TSC22D3, SLPI, GTF2H5, MBD4, ZFP36, ALDH1A3, S100A13, CYP1B1, LUM, SLC16A7, LRP1, MDK, CFD, TNFRSF1A, FGF7, KLK4, VCAM1, RUNX1, CLU, RUNX2, CDKN1C, FN1, EGR1, PTPRD, SOX9, NOTCH2, FBLN1, COL3A1, THBS1, CCN1, COL6A1, APOE, GMDS, TNFAIP6, LY6E, ANGPTL4, BMP5, VCAN, C1S, COL1A2, DCN, ENPEP, DDR2, PDGFRA, TNC, TPP1, MARCKS, IGFBP3, SERPINF1, COL6A2, CP, COL1A1, BGLAP, APOC1, RARRES2, PTGS2, GAD…	11197, 1831, 6590, 404672, 8930, 7538, 220, 6284, 1545, 4060, 9194, 4035, 4192, 1675, 7132, 2252, 9622, 7412, 861, 1191, 860, 1028, 2335, 1958, 5789, 6662, 4853, 2192, 1281, 7057, 3491, 1291, 348, 2762, 7130, 4061, 51129, 653, 1462, 716, 1278, 1634, 2028, 4921, 5156, 3371, 1200, 4082, 3486, 5176, 1292, 1356, 1277, 632, 341, 5919, 5743, 4616, 10252, 1781, 4837, 3398, 2621, 1009, 6414, 7018, 9168, …
Taxis Response	G07.568.500.590, G11.427.410.568.850	6.27962e-15	n/a	56	18.2896	2395	SLPI, MBD4, CHRDL1, MOB1A, TAGLN, LUM, LRP1, HSPB11, CFD, TNFRSF1A, FGF7, KLK4, VCAM1, CLU, RUNX2, FN1, EGR1, SOX9, FBLN1, THBS1, CCN1, OLFML3, APOE, GMDS, ANGPTL4, C1S, COL1A2, DCN, DDR2, PDGFRA, TNC, KTN1, TERF2IP, MARCKS, IGFBP3, SERPINF1, CP, COL1A1, BGLAP, RARRES2, PTGS2, CORO1C, GADD45B, PCOLCE, GAS6, CDH11, LSP1, SFRP1, CXCL12, CREB1, MXRA8, LEPR, ANXA1, FBN1, RBPJ, DUOX2	6590, 8930, 91851, 55233, 6876, 4060, 4035, 51668, 1675, 7132, 2252, 9622, 7412, 1191, 860, 2335, 1958, 6662, 2192, 7057, 3491, 56944, 348, 2762, 51129, 716, 1278, 1634, 4921, 5156, 3371, 3895, 54386, 4082, 3486, 5176, 1356, 1277, 632, 5919, 5743, 23603, 4616, 5118, 2621, 1009, 4046, 6422, 6387, 1385, 54587, 3953, 301, 2200, 3516, 50506
Body Weight Changes	G07.345.249.314.120.200	6.41092e-15	n/a	62	22.0468	2887	SLPI, ZFP36, ALDH1A3, MOB1A, CYP1B1, TAGLN, LUM, LRP1, MDK, CFD, TNFRSF1A, FGF7, KLK4, VCAM1, CLU, RUNX2, FN1, EGR1, PTPRD, SOX9, NOTCH2, COL3A1, THBS1, SELENBP1, CCN1, COL6A1, OLFML3, APOE, GMDS, CES1, ANGPTL4, VCAN, COL1A2, SNRNP70, DCN, ENPEP, PDGFRA, TNC, IGFBP3, SERPINF1, COL6A2, CP, COL1A1, BGLAP, APOC1, RARRES2, PTGS2, SPRY1, NNMT, NEPRO, ID2, GAS6, SELENOP, TF, CXCL12, CREB1, LEPR, ANXA1,…	6590, 7538, 220, 55233, 1545, 6876, 4060, 4035, 4192, 1675, 7132, 2252, 9622, 7412, 1191, 860, 2335, 1958, 5789, 6662, 4853, 1281, 7057, 8991, 3491, 1291, 56944, 348, 2762, 1066, 51129, 1462, 1278, 6625, 1634, 2028, 5156, 3371, 3486, 5176, 1292, 1356, 1277, 632, 341, 5919, 5743, 10252, 4837, 25871, 3398, 2621, 6414, 7018, 6387, 1385, 3953, 301, 2200, 1622, 3516, 50506
Promoter Regions, Genetic	G05.360.340.024.340.137.750.680, G05.360.080.689.675, G02.111.570.080.689.675	6.55468e-15	n/a	137	87.1411	11411	WIF1, TSC22D3, SLPI, MORF4L2, GTF2H5, LTBP3, C7, MBD4, SMARCB1, SNRPD1, ZFP36, PAPSS1, ALDH1A3, NDUFB8, CHRDL1, CHL1, MOB1A, LAPTM4A, CYP1B1, TAGLN, ZFAS1, RNMT, LIMA1, LUM, SLC16A7, LRP1, BNIP3L, SUMO3, MDK, NAV2, TP73-AS1, HSPB11, NCAM2, CFD, TNFRSF1A, FGF7, KLK4, VCAM1, RUNX1, CLU, FUBP1, RUNX2, CDKN1C, FN1, EGR1, PTPRD, SOX9, NOTCH2, FBLN1, COL3A1, THBS1, SELENBP1, CCN1, COL6A1, APOE, MYLIP, …	11197, 1831, 6590, 9643, 404672, 4054, 730, 8930, 6598, 6632, 7538, 9061, 220, 4714, 91851, 10752, 55233, 9741, 1545, 6876, 441951, 8731, 51474, 4060, 9194, 4035, 665, 6612, 4192, 89797, 57212, 51668, 4685, 1675, 7132, 2252, 9622, 7412, 861, 1191, 8880, 860, 1028, 2335, 1958, 5789, 6662, 4853, 2192, 1281, 7057, 8991, 3491, 1291, 348, 29116, 6811, 7130, 29896, 1066, 8470, 4061, 51129, 653, 6314, 1…
RNA Stability	G02.111.780	7.15256e-15	n/a	66	24.7273	3238	SMARCB1, ZFP36, SRRM2, TAGLN, ZFAS1, RNMT, LUM, LRP1, CFD, TNFRSF1A, FGF7, KLK4, VCAM1, RUNX1, OTUD6B-AS1, CLU, RUNX2, FN1, EGR1, SOX9, NOTCH2, COL3A1, THBS1, CCN1, COL6A1, APOE, TRA2A, CES1, SORBS2, LY6E, ANGPTL4, SEC31A, ATXN7, VCAN, COL1A2, SNRNP70, DCN, ENPEP, MGP, TNC, TPP1, MARCKS, IGFBP3, SERPINF1, COL6A2, CP, COL1A1, RNU2-1, PTGS2, GADD45B, TMEM176B, PCOLCE, ID2, GAS6, CDH11, SELENOP, LSP…	6598, 7538, 23524, 6876, 441951, 8731, 4060, 4035, 1675, 7132, 2252, 9622, 7412, 861, 100506365, 1191, 860, 2335, 1958, 6662, 4853, 1281, 7057, 3491, 1291, 348, 29896, 1066, 8470, 4061, 51129, 22872, 6314, 1462, 1278, 6625, 1634, 2028, 4256, 3371, 1200, 4082, 3486, 5176, 1292, 1356, 1277, 6066, 5743, 4616, 28959, 5118, 3398, 2621, 1009, 6414, 4046, 6387, 1385, 54206, 7936, 3953, 301, 9931, 2200, …
Adaptation, Physiological	G16.012.500	7.47622e-15	n/a	78	33.2115	4349	TSC22D3, SLPI, MBD4, ZFP36, PEX16, ALDH1A3, NDUFB8, CHL1, LAPTM4A, CYP1B1, TAGLN, LUM, SLC16A7, LRP1, BNIP3L, NAV2, CFD, TNFRSF1A, FGF7, KLK4, VCAM1, RUNX1, CLU, RUNX2, CDKN1C, FN1, EGR1, PTPRD, SOX9, NOTCH2, COL3A1, THBS1, SELENBP1, PYURF, CCN1, COL6A1, APOE, CES1, SORBS2, LY6E, ANGPTL4, VCAN, C1S, COL1A2, DCN, ENPEP, MGP, PDGFRA, TNC, CHD4, IGFBP3, SERPINF1, CP, COL1A1, BGLAP, RARRES2, ATP5F1D,…	1831, 6590, 8930, 7538, 9409, 220, 4714, 10752, 9741, 1545, 6876, 4060, 9194, 4035, 665, 89797, 1675, 7132, 2252, 9622, 7412, 861, 1191, 860, 1028, 2335, 1958, 5789, 6662, 4853, 1281, 7057, 8991, 100996939, 3491, 1291, 348, 1066, 8470, 4061, 51129, 1462, 716, 1278, 1634, 2028, 4256, 5156, 3371, 1108, 3486, 5176, 1356, 1277, 632, 5919, 513, 5743, 5101, 1781, 122786, 3398, 2621, 1009, 6414, 7905, 1…
Antigen-Antibody Reactions	G12.122	7.58215e-15	n/a	70	27.4841	3599	TSC22D3, SLPI, C7, MBD4, SMARCB1, SNRPD1, S100A13, CYP1B1, TAGLN, LUM, LRP1, MDK, HSPB11, CFD, TNFRSF1A, FGF7, KLK4, VCAM1, RUNX1, CLU, RUNX2, FN1, EGR1, FBLN1, THBS1, SELENBP1, CCN1, COL6A1, APOE, GMDS, CES1, LY6E, VCAN, C1S, COL1A2, SNRNP70, DCN, ENPEP, MGP, TNC, MARCKS, IGFBP3, SERPINF1, SMIM1, CP, COL1A1, BGLAP, APOC1, LMBRD1, RARRES2, PTGS2, GADD45B, TAF9, FRMD6, ID2, GAS6, CDH11, SELENOP, R…	1831, 6590, 730, 8930, 6598, 6632, 6284, 1545, 6876, 4060, 4035, 4192, 51668, 1675, 7132, 2252, 9622, 7412, 861, 1191, 860, 2335, 1958, 2192, 7057, 8991, 3491, 1291, 348, 2762, 1066, 4061, 1462, 716, 1278, 6625, 1634, 2028, 4256, 3371, 4082, 3486, 5176, 388588, 1356, 1277, 632, 341, 55788, 5919, 5743, 4616, 6880, 122786, 3398, 2621, 1009, 6414, 7905, 7018, 9168, 10428, 4046, 6387, 1385, 54206, 54…
Biological Transport	G03.143	8.02825e-15	n/a	137	87.3167	11434	WIF1, TSC22D3, SLPI, MBD4, SMARCB1, SNRPD1, ZFP36, PAPSS1, PEX16, ALDH1A3, NDUFB8, CHRDL1, CHL1, MOB1A, SRRM2, LAPTM4A, S100A13, CYP1B1, TAGLN, ZFAS1, RNMT, LIMA1, LUM, SLC16A7, LRP1, BNIP3L, TMEM98, SUMO3, BORCS7, MDK, TP73-AS1, HSPB11, NCAM2, CFD, TNFRSF1A, FGF7, KLK4, VCAM1, RUNX1, CLU, FUBP1, RUNX2, CDKN1C, FN1, EGR1, PTPRD, SOX9, NOTCH2, FBLN1, COL3A1, THBS1, SELENBP1, OBSL1, CCN1, OLFML3, A…	11197, 1831, 6590, 8930, 6598, 6632, 7538, 9061, 9409, 220, 4714, 91851, 10752, 55233, 23524, 9741, 6284, 1545, 6876, 441951, 8731, 51474, 4060, 9194, 4035, 665, 26022, 6612, 119032, 4192, 57212, 51668, 4685, 1675, 7132, 2252, 9622, 7412, 861, 1191, 8880, 860, 1028, 2335, 1958, 5789, 6662, 4853, 2192, 1281, 7057, 8991, 23363, 3491, 56944, 348, 2762, 24148, 29116, 6811, 7130, 29896, 1066, 8470, 40…
Gametogenesis	G04.152.650, G08.686.784.310	8.18579e-15	n/a	78	33.265	4356	TSC22D3, MBD4, SMARCB1, SNRPD1, ALDH1A3, CHRDL1, CYP1B1, TAGLN, LUM, SLC16A7, MDK, HSPB11, TNFRSF1A, FGF7, KLK4, VCAM1, RUNX1, CLU, RUNX2, CDKN1C, FN1, EGR1, SOX9, NOTCH2, COL3A1, THBS1, SELENBP1, OBSL1, CCN1, APOE, STX5, TNFAIP6, TRA2A, CES1, BMP5, ATXN7, VCAN, TAF7, COL1A2, SNRNP70, DCN, MGP, DDR2, NDUFA13, PDGFRA, HNRNPA3, TERF2IP, CHD4, MARCKS, KIF27, IGFBP3, SERPINF1, CP, COL1A1, BGLAP, APOC…	1831, 8930, 6598, 6632, 220, 91851, 1545, 6876, 4060, 9194, 4192, 51668, 7132, 2252, 9622, 7412, 861, 1191, 860, 1028, 2335, 1958, 6662, 4853, 1281, 7057, 8991, 23363, 3491, 348, 6811, 7130, 29896, 1066, 653, 6314, 1462, 6879, 1278, 6625, 1634, 4256, 4921, 51079, 5156, 220988, 54386, 1108, 4082, 55582, 3486, 5176, 1356, 1277, 632, 341, 513, 5743, 51181, 6880, 10252, 152189, 3398, 2621, 6414, 7018…
Gene Amplification	G05.365.590.310, G05.308.250, G05.558.315	9.03924e-15	n/a	65	24.1774	3166	WIF1, SLPI, SMARCB1, ZFP36, ALDH1A3, CHRDL1, SRRM2, CYP1B1, TAGLN, RNMT, LUM, SLC16A7, LRP1, BNIP3L, MDK, TNFRSF1A, FGF7, KLK4, VCAM1, RUNX1, CLU, FUBP1, RUNX2, CDKN1C, FN1, EGR1, PTPRD, SOX9, NOTCH2, COL3A1, THBS1, COL6A1, APOE, PRPF6, TNFAIP6, CES1, ATXN7, C1S, COL1A2, DCN, MGP, DDR2, PDGFRA, TNC, CHD4, IGFBP3, COL1A1, RNU2-1, PTGS2, CORO1C, PCDH9, SPRY1, PCOLCE, ID2, GAS6, CDH11, REEP5, TMSB10…	11197, 6590, 6598, 7538, 220, 91851, 23524, 1545, 6876, 8731, 4060, 9194, 4035, 665, 4192, 7132, 2252, 9622, 7412, 861, 1191, 8880, 860, 1028, 2335, 1958, 5789, 6662, 4853, 1281, 7057, 1291, 348, 24148, 7130, 1066, 6314, 716, 1278, 1634, 4256, 4921, 5156, 3371, 1108, 3486, 1277, 6066, 5743, 23603, 5101, 10252, 5118, 3398, 2621, 1009, 7905, 9168, 4046, 6422, 1385, 54206, 3953, 2200, 3516
Fetal Development	G08.686.784.170.157	9.32619e-15	n/a	48	13.8146	1809	TSC22D3, MBD4, ZFP36, CYP1B1, LUM, LRP1, MDK, CFD, FGF7, VCAM1, RUNX1, RUNX2, CDKN1C, FN1, EGR1, SOX9, NOTCH2, FBLN1, COL3A1, APOE, ANGPTL4, BMP5, VCAN, COL1A2, DCN, ENPEP, PDGFRA, TNC, MARCKS, IGFBP3, CP, COL1A1, BGLAP, APOC1, RARRES2, PTGS2, GADD45B, DYNC1I2, NNMT, ID2, CDH11, SELENOP, CXCL12, CREB1, LEPR, ANXA1, FBN1, RBPJ	1831, 8930, 7538, 1545, 4060, 4035, 4192, 1675, 2252, 7412, 861, 860, 1028, 2335, 1958, 6662, 4853, 2192, 1281, 348, 51129, 653, 1462, 1278, 1634, 2028, 5156, 3371, 4082, 3486, 1356, 1277, 632, 341, 5919, 5743, 4616, 1781, 4837, 3398, 1009, 6414, 6387, 1385, 3953, 301, 2200, 3516
RNA Splicing	G02.111.760.700, G05.308.700.700, G03.839.700	9.51011e-15	n/a	114	63.7197	8344	TSC22D3, SLPI, GTF2H5, LTBP3, C7, MBD4, SMARCB1, SNRPD1, ZFP36, PEX16, ALDH1A3, CHRDL1, SRRM2, LAPTM4A, S100A13, CYP1B1, TAGLN, ZFAS1, RNMT, LUM, SLC16A7, LRP1, BNIP3L, MDK, NAV2, CFD, TNFRSF1A, FGF7, KLK4, VCAM1, RUNX1, CLU, FUBP1, RUNX2, CDKN1C, FN1, EGR1, PTPRD, SOX9, NOTCH2, FBLN1, COL3A1, THBS1, SELENBP1, OBSL1, CCN1, COL6A1, APOE, PRPF6, STX5, TRA2A, CES1, SORBS2, SEC31A, ATXN7, VCAN, C1S, …	1831, 6590, 404672, 4054, 730, 8930, 6598, 6632, 7538, 9409, 220, 91851, 23524, 9741, 6284, 1545, 6876, 441951, 8731, 4060, 9194, 4035, 665, 4192, 89797, 1675, 7132, 2252, 9622, 7412, 861, 1191, 8880, 860, 1028, 2335, 1958, 5789, 6662, 4853, 2192, 1281, 7057, 8991, 23363, 3491, 1291, 348, 24148, 6811, 29896, 1066, 8470, 22872, 6314, 1462, 716, 1278, 6625, 1634, 2028, 4256, 51079, 5156, 3371, 2209…
Protein Interaction Domains and Motifs	G02.111.570.820.709.275.750.500	1.00765e-14	n/a	99	50.2029	6574	WIF1, TSC22D3, GTF2H5, C7, MBD4, SMARCB1, SNRPD1, ZFP36, PAPSS1, MOB1A, SRRM2, CYP1B1, TAGLN, RNMT, LUM, LRP1, BNIP3L, MDK, HSPB11, NCAM2, TNFRSF1A, KLK4, VCAM1, RUNX1, CLU, FUBP1, RUNX2, CDKN1C, FN1, EGR1, PTPRD, SOX9, NOTCH2, COL3A1, THBS1, OBSL1, CCN1, COL6A1, APOE, GMDS, MYLIP, TNFAIP6, TRA2A, CES1, SORBS2, ANGPTL4, ATXN7, VCAN, C1S, SNRNP70, DCN, MGP, DDR2, NDUFA13, PDGFRA, TNC, TERF2IP, ACA…	11197, 1831, 404672, 730, 8930, 6598, 6632, 7538, 9061, 55233, 23524, 1545, 6876, 8731, 4060, 4035, 665, 4192, 51668, 4685, 7132, 9622, 7412, 861, 1191, 8880, 860, 1028, 2335, 1958, 5789, 6662, 4853, 1281, 7057, 23363, 3491, 1291, 348, 2762, 29116, 7130, 29896, 1066, 8470, 51129, 6314, 1462, 716, 6625, 1634, 4256, 4921, 51079, 5156, 3371, 54386, 23527, 1108, 4082, 3486, 388588, 1292, 1356, 1277, …
Neutrophil Infiltration	G12.632	1.03785e-14	n/a	42	10.6759	1398	TSC22D3, SLPI, SMARCB1, ZFP36, TAGLN, LUM, LRP1, MDK, CFD, TNFRSF1A, FGF7, KLK4, VCAM1, CLU, RUNX2, FN1, EGR1, SOX9, COL3A1, THBS1, CCN1, APOE, TNFAIP6, ANGPTL4, VCAN, COL1A2, DCN, TNC, MARCKS, IGFBP3, SERPINF1, COL1A1, BGLAP, ATP5F1D, PTGS2, LSP1, CXCL12, CREB1, LEPR, ANXA1, RBPJ, DUOX2	1831, 6590, 6598, 7538, 6876, 4060, 4035, 4192, 1675, 7132, 2252, 9622, 7412, 1191, 860, 2335, 1958, 6662, 1281, 7057, 3491, 348, 7130, 51129, 1462, 1278, 1634, 3371, 4082, 3486, 5176, 1277, 632, 513, 5743, 4046, 6387, 1385, 3953, 301, 3516, 50506
Radiation	G01.750	1.15759e-14	n/a	101	52.0357	6814	WIF1, TSC22D3, SLPI, GTF2H5, MBD4, SMARCB1, ZFP36, ALDH1A3, CHL1, SRRM2, S100A13, CYP1B1, TAGLN, LIMA1, LUM, SLC16A7, LRP1, BNIP3L, SUMO3, MDK, CFD, TNFRSF1A, FGF7, KLK4, VCAM1, RUNX1, CLU, RUNX2, CDKN1C, FN1, EGR1, PTPRD, SOX9, NOTCH2, COL3A1, GSE1, THBS1, SELENBP1, CCN1, COL6A1, APOE, TNFAIP6, CES1, SORBS2, LY6E, ANGPTL4, ATXN7, VCAN, C1S, COL1A2, SNRNP70, DCN, ENPEP, MGP, DDR2, NDUFA13, PDGFRA…	11197, 1831, 6590, 404672, 8930, 6598, 7538, 220, 10752, 23524, 6284, 1545, 6876, 51474, 4060, 9194, 4035, 665, 6612, 4192, 1675, 7132, 2252, 9622, 7412, 861, 1191, 860, 1028, 2335, 1958, 5789, 6662, 4853, 1281, 23199, 7057, 8991, 3491, 1291, 348, 7130, 1066, 8470, 4061, 51129, 6314, 1462, 716, 1278, 6625, 1634, 2028, 4256, 4921, 51079, 5156, 3371, 3895, 54386, 1108, 4082, 3486, 5176, 388588, 129…
Sequence Deletion	G05.558.800, G05.365.590.762	1.24549e-14	n/a	132	82.1773	10761	WIF1, TSC22D3, SLPI, MORF4L2, GTF2H5, LTBP3, C7, MBD4, SMARCB1, SNRPD1, ZFP36, PEX16, ALDH1A3, CHRDL1, CHL1, SRRM2, LAPTM4A, CYP1B1, TAGLN, ZFAS1, RNMT, LIMA1, LUM, SLC16A7, LRP1, BNIP3L, TMEM98, SUMO3, MDK, NCAM2, CFD, TNFRSF1A, FGF7, KLK4, VCAM1, RUNX1, CLU, FUBP1, RUNX2, CDKN1C, FN1, EGR1, PTPRD, SOX9, NOTCH2, FBLN1, COL3A1, GSE1, THBS1, SELENBP1, OBSL1, CCN1, COL6A1, APOE, GMDS, STX5, TNFAIP6…	11197, 1831, 6590, 9643, 404672, 4054, 730, 8930, 6598, 6632, 7538, 9409, 220, 91851, 10752, 23524, 9741, 1545, 6876, 441951, 8731, 51474, 4060, 9194, 4035, 665, 26022, 6612, 4192, 4685, 1675, 7132, 2252, 9622, 7412, 861, 1191, 8880, 860, 1028, 2335, 1958, 5789, 6662, 4853, 2192, 1281, 23199, 7057, 8991, 23363, 3491, 1291, 348, 2762, 6811, 7130, 29896, 1066, 8470, 4061, 51129, 653, 22872, 6314, 1…
Phosphorylation	G02.607.780	1.40179e-14	n/a	129	79.0692	10354	WIF1, TSC22D3, SLPI, MORF4L2, GTF2H5, LTBP3, C7, MBD4, SMARCB1, ZFP36, ALDH1A3, NDUFB8, CHRDL1, MOB1A, SRRM2, S100A13, CYP1B1, TAGLN, RNMT, LIMA1, LUM, SLC16A7, LRP1, BNIP3L, SUMO3, MDK, TP73-AS1, HSPB11, NCAM2, CFD, TNFRSF1A, FGF7, KLK4, VCAM1, RUNX1, CLU, FUBP1, RUNX2, CDKN1C, FN1, EGR1, PTPRD, SOX9, NOTCH2, FBLN1, COL3A1, GSE1, THBS1, SELENBP1, OBSL1, CCN1, COL6A1, APOE, GMDS, PRPF6, MYLIP, ST…	11197, 1831, 6590, 9643, 404672, 4054, 730, 8930, 6598, 7538, 220, 4714, 91851, 55233, 23524, 6284, 1545, 6876, 8731, 51474, 4060, 9194, 4035, 665, 6612, 4192, 57212, 51668, 4685, 1675, 7132, 2252, 9622, 7412, 861, 1191, 8880, 860, 1028, 2335, 1958, 5789, 6662, 4853, 2192, 1281, 23199, 7057, 8991, 23363, 3491, 1291, 348, 2762, 24148, 29116, 6811, 7130, 1066, 8470, 51129, 653, 22872, 6314, 1462, 6…
Postmenopause	G08.686.841.249.500.625, G08.686.157.500.625	1.40738e-14	n/a	45	12.3331	1615	WIF1, SLPI, CYP1B1, TAGLN, LUM, LRP1, MDK, CFD, TNFRSF1A, KLK4, VCAM1, CLU, RUNX2, CDKN1C, FN1, EGR1, COL3A1, THBS1, SELENBP1, APOE, VCAN, COL1A2, SNRNP70, DCN, ENPEP, MGP, PDGFRA, IGFBP3, SERPINF1, CP, COL1A1, BGLAP, APOC1, RARRES2, PTGS2, GAS6, SELENOP, REEP5, TF, LSP1, SFRP1, CXCL12, CREB1, ERRFI1, LEPR	11197, 6590, 1545, 6876, 4060, 4035, 4192, 1675, 7132, 9622, 7412, 1191, 860, 1028, 2335, 1958, 1281, 7057, 8991, 348, 1462, 1278, 6625, 1634, 2028, 4256, 5156, 3486, 5176, 1356, 1277, 632, 341, 5919, 5743, 2621, 6414, 7905, 7018, 4046, 6422, 6387, 1385, 54206, 3953
Protein Binding	G03.808, G02.111.679	1.60664e-14	n/a	151	104.797	13723	WIF1, TSC22D3, SLPI, MORF4L2, GTF2H5, LTBP3, C7, MBD4, SMARCB1, SNRPD1, ZFP36, PAPSS1, PEX16, ALDH1A3, NDUFB8, CHRDL1, CHL1, MOB1A, SRRM2, S100A13, CYP1B1, TAGLN, ZFAS1, RNMT, LIMA1, LUM, SLC16A7, LRP1, BNIP3L, TMEM98, SUMO3, MDK, NAV2, TP73-AS1, HSPB11, NCAM2, CFD, TNFRSF1A, FGF7, KLK4, VCAM1, RUNX1, CLU, FUBP1, RUNX2, CDKN1C, FN1, EGR1, PTPRD, SOX9, NOTCH2, FBLN1, COL3A1, THBS1, SELENBP1, OBSL1…	11197, 1831, 6590, 9643, 404672, 4054, 730, 8930, 6598, 6632, 7538, 9061, 9409, 220, 4714, 91851, 10752, 55233, 23524, 6284, 1545, 6876, 441951, 8731, 51474, 4060, 9194, 4035, 665, 26022, 6612, 4192, 89797, 57212, 51668, 4685, 1675, 7132, 2252, 9622, 7412, 861, 1191, 8880, 860, 1028, 2335, 1958, 5789, 6662, 4853, 2192, 1281, 7057, 8991, 23363, 3491, 1291, 56944, 348, 2762, 24148, 29116, 6811, 713…
Ultraviolet Rays	G01.750.770.578.891, G16.500.275.063.725.525.600, G01.750.250.650.891, G16.500.750.775.525.600, G01.358.500.505.650.891, G01.750.750.659, G01.590.540.891	1.74643e-14	n/a	70	27.9346	3658	WIF1, TSC22D3, GTF2H5, MBD4, SMARCB1, ZFP36, SRRM2, CYP1B1, TAGLN, LUM, TNFRSF1A, FGF7, KLK4, VCAM1, RUNX1, CLU, RUNX2, CDKN1C, FN1, EGR1, SOX9, NOTCH2, COL3A1, GSE1, THBS1, CCN1, COL6A1, APOE, TNFAIP6, LY6E, ANGPTL4, VCAN, C1S, COL1A2, SNRNP70, DCN, PDGFRA, TERF2IP, CHD4, MARCKS, IGFBP3, SERPINF1, COL6A2, CP, COL1A1, BGLAP, APOC1, LMBRD1, RARRES2, RNU2-1, PTGS2, GADD45B, TAF9, DYNC1I2, PCOLCE, I…	11197, 1831, 404672, 8930, 6598, 7538, 23524, 1545, 6876, 4060, 7132, 2252, 9622, 7412, 861, 1191, 860, 1028, 2335, 1958, 6662, 4853, 1281, 23199, 7057, 3491, 1291, 348, 7130, 4061, 51129, 1462, 716, 1278, 6625, 1634, 5156, 54386, 1108, 4082, 3486, 5176, 1292, 1356, 1277, 632, 341, 55788, 5919, 6066, 5743, 4616, 6880, 1781, 5118, 3398, 2621, 7905, 7018, 2962, 6387, 1385, 54206, 7936, 3953, 301, 2…
Repetitive Sequences, Nucleic Acid	G05.360.080.708	1.77792e-14	n/a	113	63.2691	8285	WIF1, TSC22D3, GTF2H5, C7, MBD4, SMARCB1, ZFP36, CHL1, SRRM2, LAPTM4A, CYP1B1, TAGLN, RNMT, LUM, NOTCH2NLC, SLC16A7, LRP1, BNIP3L, BORCS7, MDK, NAV2, NCAM2, CFD, TNFRSF1A, FGF7, KLK4, VCAM1, RUNX1, CLU, FUBP1, RUNX2, CDKN1C, FN1, EGR1, PTPRD, SOX9, NOTCH2, FBLN1, COL3A1, GSE1, THBS1, SELENBP1, CCN1, COL6A1, APOE, GMDS, PRPF6, TNFAIP6, TRA2A, CES1, SORBS2, LY6E, BMP5, ATXN7, VCAN, C1S, COL1A2, SNR…	11197, 1831, 404672, 730, 8930, 6598, 7538, 10752, 23524, 9741, 1545, 6876, 8731, 4060, 100996717, 9194, 4035, 665, 119032, 4192, 89797, 4685, 1675, 7132, 2252, 9622, 7412, 861, 1191, 8880, 860, 1028, 2335, 1958, 5789, 6662, 4853, 2192, 1281, 23199, 7057, 8991, 3491, 1291, 348, 2762, 24148, 7130, 29896, 1066, 8470, 4061, 653, 6314, 1462, 716, 1278, 6625, 1634, 2028, 4256, 4921, 5156, 3371, 220988…
Temperature	G01.906.595	1.87928e-14	n/a	95	47.2476	6187	WIF1, TSC22D3, SLPI, C7, SMARCB1, ZFP36, PAPSS1, PEX16, CHL1, SRRM2, S100A13, CYP1B1, TAGLN, RNMT, LUM, SLC16A7, LRP1, BNIP3L, MDK, HSPB11, CFD, TNFRSF1A, FGF7, KLK4, VCAM1, RUNX1, CLU, RUNX2, CDKN1C, FN1, EGR1, SOX9, NOTCH2, COL3A1, THBS1, SELENBP1, PYURF, CCN1, APOE, GMDS, STX5, TNFAIP6, CES1, LY6E, ANGPTL4, BMP5, VCAN, C1S, COL1A2, SNRNP70, DCN, ENPEP, MGP, DDR2, PDGFRA, TNC, TPP1, CHD4, MARCK…	11197, 1831, 6590, 730, 6598, 7538, 9061, 9409, 10752, 23524, 6284, 1545, 6876, 8731, 4060, 9194, 4035, 665, 4192, 51668, 1675, 7132, 2252, 9622, 7412, 861, 1191, 860, 1028, 2335, 1958, 6662, 4853, 1281, 7057, 8991, 100996939, 3491, 348, 2762, 6811, 7130, 1066, 4061, 51129, 653, 1462, 716, 1278, 6625, 1634, 2028, 4256, 4921, 5156, 3371, 1200, 1108, 4082, 3486, 5176, 388588, 1356, 1277, 632, 341, …
Carotid Intima-Media Thickness	G09.330.210	1.88294e-14	n/a	30	5.38379	705	LUM, LRP1, MDK, CFD, TNFRSF1A, FGF7, VCAM1, CLU, FN1, FBLN1, APOE, MYLIP, VCAN, DCN, MGP, TNC, IGFBP3, SERPINF1, CP, COL1A1, BGLAP, APOC1, RARRES2, PTGS2, GAS6, SELENOP, CFDP1, CXCL12, LEPR, FBN1	4060, 4035, 4192, 1675, 7132, 2252, 7412, 1191, 2335, 2192, 348, 29116, 1462, 1634, 4256, 3371, 3486, 5176, 1356, 1277, 632, 341, 5919, 5743, 2621, 6414, 10428, 6387, 3953, 2200
Genetic Markers	G05.695.450	1.92522e-14	n/a	109	59.5959	7804	WIF1, SLPI, C7, MBD4, SMARCB1, ZFP36, ALDH1A3, CHRDL1, CHL1, SRRM2, CYP1B1, TAGLN, RNMT, LUM, NOTCH2NLC, LRP1, BNIP3L, SUMO3, MDK, NCAM2, CFD, TNFRSF1A, FGF7, KLK4, VCAM1, RUNX1, CLU, RUNX2, CDKN1C, FN1, EGR1, PTPRD, SOX9, NOTCH2, FBLN1, COL3A1, THBS1, SELENBP1, CCN1, COL6A1, APOE, GMDS, PRPF6, MYLIP, TNFAIP6, CES1, SORBS2, LY6E, ANGPTL4, BMP5, ATXN7, VCAN, C1S, COL1A2, SNRNP70, DCN, ENPEP, MGP, …	11197, 6590, 730, 8930, 6598, 7538, 220, 91851, 10752, 23524, 1545, 6876, 8731, 4060, 100996717, 4035, 665, 6612, 4192, 4685, 1675, 7132, 2252, 9622, 7412, 861, 1191, 860, 1028, 2335, 1958, 5789, 6662, 4853, 2192, 1281, 7057, 8991, 3491, 1291, 348, 2762, 24148, 29116, 7130, 1066, 8470, 4061, 51129, 653, 6314, 1462, 716, 1278, 6625, 1634, 2028, 4256, 4921, 5156, 3371, 220988, 1200, 1108, 4082, 348…
Ventricular Remodeling	G09.330.955.975	2.02449e-14	n/a	49	14.6622	1920	TSC22D3, SLPI, TAGLN, LUM, LRP1, BNIP3L, MDK, TNFRSF1A, KLK4, VCAM1, RUNX1, CLU, RUNX2, CDKN1C, FN1, EGR1, SOX9, FBLN1, COL3A1, THBS1, CCN1, APOE, ANGPTL4, VCAN, C1S, COL1A2, DCN, ENPEP, MGP, DDR2, PDGFRA, TNC, IGFBP3, SERPINF1, CP, COL1A1, BGLAP, PTGS2, SPRY1, PCOLCE, GAS6, CDH11, SFRP1, CXCL12, CREB1, LEPR, FBN1, RBPJ, DUOX2	1831, 6590, 6876, 4060, 4035, 665, 4192, 7132, 9622, 7412, 861, 1191, 860, 1028, 2335, 1958, 6662, 2192, 1281, 7057, 3491, 348, 51129, 1462, 716, 1278, 1634, 2028, 4256, 4921, 5156, 3371, 3486, 5176, 1356, 1277, 632, 5743, 10252, 5118, 2621, 1009, 6422, 6387, 1385, 3953, 2200, 3516, 50506
Repetitive Sequences, Nucleic Acid	G02.111.570.080.708	2.13157e-14	n/a	113	63.4142	8304	WIF1, TSC22D3, GTF2H5, C7, MBD4, SMARCB1, ZFP36, CHL1, SRRM2, LAPTM4A, CYP1B1, TAGLN, RNMT, LUM, NOTCH2NLC, SLC16A7, LRP1, BNIP3L, BORCS7, MDK, NAV2, NCAM2, CFD, TNFRSF1A, FGF7, KLK4, VCAM1, RUNX1, CLU, FUBP1, RUNX2, CDKN1C, FN1, EGR1, PTPRD, SOX9, NOTCH2, FBLN1, COL3A1, GSE1, THBS1, SELENBP1, CCN1, COL6A1, APOE, GMDS, PRPF6, TNFAIP6, TRA2A, CES1, SORBS2, LY6E, BMP5, ATXN7, VCAN, C1S, COL1A2, SNR…	11197, 1831, 404672, 730, 8930, 6598, 7538, 10752, 23524, 9741, 1545, 6876, 8731, 4060, 100996717, 9194, 4035, 665, 119032, 4192, 89797, 4685, 1675, 7132, 2252, 9622, 7412, 861, 1191, 8880, 860, 1028, 2335, 1958, 5789, 6662, 4853, 2192, 1281, 23199, 7057, 8991, 3491, 1291, 348, 2762, 24148, 7130, 29896, 1066, 8470, 4061, 653, 6314, 1462, 716, 1278, 6625, 1634, 2028, 4256, 4921, 5156, 3371, 220988…
Electromagnetic Radiation	G01.750.250	2.20688e-14	n/a	91	44.0402	5767	WIF1, TSC22D3, SLPI, GTF2H5, MBD4, SMARCB1, ZFP36, ALDH1A3, SRRM2, S100A13, CYP1B1, TAGLN, LUM, SLC16A7, LRP1, BNIP3L, SUMO3, MDK, CFD, TNFRSF1A, FGF7, KLK4, VCAM1, RUNX1, CLU, RUNX2, CDKN1C, FN1, EGR1, PTPRD, SOX9, NOTCH2, COL3A1, GSE1, THBS1, SELENBP1, CCN1, COL6A1, APOE, TNFAIP6, CES1, LY6E, ANGPTL4, VCAN, C1S, COL1A2, SNRNP70, DCN, ENPEP, MGP, NDUFA13, PDGFRA, TNC, TERF2IP, CHD4, MARCKS, IGFB…	11197, 1831, 6590, 404672, 8930, 6598, 7538, 220, 23524, 6284, 1545, 6876, 4060, 9194, 4035, 665, 6612, 4192, 1675, 7132, 2252, 9622, 7412, 861, 1191, 860, 1028, 2335, 1958, 5789, 6662, 4853, 1281, 23199, 7057, 8991, 3491, 1291, 348, 7130, 1066, 4061, 51129, 1462, 716, 1278, 6625, 1634, 2028, 4256, 51079, 5156, 3371, 54386, 1108, 4082, 3486, 5176, 1292, 1356, 1277, 632, 341, 55788, 5919, 6066, 57…
Growth	G07.345.249	2.33996e-14	n/a	158	114.648	15013	WIF1, TSC22D3, SLPI, MORF4L2, LTBP3, C7, MBD4, SMARCB1, SNRPD1, ZFP36, PAPSS1, ALDH1A3, NDUFB8, CHRDL1, CHL1, MOB1A, SRRM2, LAPTM4A, S100A13, CYP1B1, TAGLN, ZFAS1, RNMT, LIMA1, LUM, SLC16A7, LRP1, BNIP3L, TMEM98, SUMO3, BORCS7, MDK, NAV2, TP73-AS1, NCAM2, CFD, TNFRSF1A, FGF7, KLK4, VCAM1, RUNX1, OTUD6B-AS1, CLU, NNT-AS1, FUBP1, RUNX2, CDKN1C, FN1, EGR1, PTPRD, SOX9, NOTCH2, SLX1A, FBLN1, COL3A1, …	11197, 1831, 6590, 9643, 4054, 730, 8930, 6598, 6632, 7538, 9061, 220, 4714, 91851, 10752, 55233, 23524, 9741, 6284, 1545, 6876, 441951, 8731, 51474, 4060, 9194, 4035, 665, 26022, 6612, 119032, 4192, 89797, 57212, 4685, 1675, 7132, 2252, 9622, 7412, 861, 100506365, 1191, 100652772, 8880, 860, 1028, 2335, 1958, 5789, 6662, 4853, 548593, 2192, 1281, 23199, 7057, 8991, 23363, 3491, 1291, 56944, 348,…
Circulatory and Respiratory Physiological Phenomena	G09	2.4077e-14	n/a	125	75.3578	9868	WIF1, TSC22D3, SLPI, LTBP3, C7, MBD4, SMARCB1, ZFP36, CHRDL1, CHL1, SRRM2, S100A13, CYP1B1, TAGLN, ZFAS1, LIMA1, LUM, SLC16A7, LRP1, BNIP3L, SUMO3, BORCS7, MDK, NAV2, TP73-AS1, HSPB11, CFD, TNFRSF1A, FGF7, KLK4, VCAM1, RUNX1, CLU, NNT-AS1, FUBP1, RUNX2, CDKN1C, FN1, EGR1, PTPRD, SOX9, NOTCH2, FBLN1, COL3A1, THBS1, SELENBP1, CCN1, COL6A1, OLFML3, APOE, GMDS, MYLIP, STX5, TNFAIP6, CES1, SORBS2, LY6…	11197, 1831, 6590, 4054, 730, 8930, 6598, 7538, 91851, 10752, 23524, 6284, 1545, 6876, 441951, 51474, 4060, 9194, 4035, 665, 6612, 119032, 4192, 89797, 57212, 51668, 1675, 7132, 2252, 9622, 7412, 861, 1191, 100652772, 8880, 860, 1028, 2335, 1958, 5789, 6662, 4853, 2192, 1281, 7057, 8991, 3491, 1291, 56944, 348, 2762, 29116, 6811, 7130, 1066, 8470, 4061, 51129, 653, 1462, 716, 1278, 6625, 1634, 20…
Genes, Dominant	G05.360.340.024.340.240, G05.420.320	2.5418e-14	n/a	70	28.1408	3685	MBD4, SMARCB1, SRRM2, CYP1B1, TAGLN, RNMT, LUM, LRP1, TMEM98, CFD, TNFRSF1A, FGF7, KLK4, VCAM1, RUNX1, CLU, FUBP1, RUNX2, CDKN1C, FN1, EGR1, PTPRD, SOX9, NOTCH2, FBLN1, COL3A1, THBS1, CCN1, COL6A1, APOE, PRPF6, MYLIP, SORBS2, LY6E, BMP5, ATXN7, VCAN, TAF7, C1S, COL1A2, SNRNP70, DCN, NDUFA13, PDGFRA, TNC, TPP1, TERF2IP, MARCKS, IGFBP3, SERPINF1, COL6A2, CP, COL1A1, BGLAP, PTGS2, GADD45B, SPRY1, ID…	8930, 6598, 23524, 1545, 6876, 8731, 4060, 4035, 26022, 1675, 7132, 2252, 9622, 7412, 861, 1191, 8880, 860, 1028, 2335, 1958, 5789, 6662, 4853, 2192, 1281, 7057, 3491, 1291, 348, 24148, 29116, 8470, 4061, 653, 6314, 1462, 6879, 716, 1278, 6625, 1634, 51079, 5156, 3371, 1200, 54386, 4082, 3486, 5176, 1292, 1356, 1277, 632, 5743, 4616, 10252, 3398, 6414, 7018, 4046, 6387, 1385, 6320, 7169, 3953, 99…
DNA Methylation	G03.059.538.161, G02.111.035.538.161, G02.111.218, G05.206	2.58719e-14	n/a	122	72.3643	9476	WIF1, TSC22D3, SLPI, MORF4L2, GTF2H5, MBD4, SMARCB1, ZFP36, ALDH1A3, NDUFB8, CHRDL1, CHL1, SRRM2, S100A13, CYP1B1, TAGLN, ZFAS1, RNMT, LUM, SLC16A7, LRP1, BNIP3L, BORCS7, MDK, NAV2, TP73-AS1, TNFRSF1A, FGF7, KLK4, VCAM1, RUNX1, CLU, FUBP1, RUNX2, CDKN1C, FN1, EGR1, PTPRD, SOX9, NOTCH2, FBLN1, COL3A1, THBS1, SELENBP1, CCN1, COL6A1, APOE, GMDS, PRPF6, MYLIP, TNFAIP6, TRA2A, CES1, SORBS2, ANGPTL4, B…	11197, 1831, 6590, 9643, 404672, 8930, 6598, 7538, 220, 4714, 91851, 10752, 23524, 6284, 1545, 6876, 441951, 8731, 4060, 9194, 4035, 665, 119032, 4192, 89797, 57212, 7132, 2252, 9622, 7412, 861, 1191, 8880, 860, 1028, 2335, 1958, 5789, 6662, 4853, 2192, 1281, 7057, 8991, 3491, 1291, 348, 2762, 24148, 29116, 7130, 29896, 1066, 8470, 51129, 653, 6314, 1462, 716, 1278, 6625, 1634, 4256, 4921, 51079,…
Cell Proliferation	G04.161.750, G07.345.249.410.750	2.71262e-14	n/a	154	109.234	14304	WIF1, TSC22D3, SLPI, MORF4L2, LTBP3, C7, MBD4, SMARCB1, SNRPD1, ZFP36, PAPSS1, ALDH1A3, NDUFB8, CHRDL1, CHL1, MOB1A, SRRM2, LAPTM4A, S100A13, CYP1B1, TAGLN, ZFAS1, RNMT, LIMA1, LUM, SLC16A7, LRP1, BNIP3L, TMEM98, SUMO3, MDK, NAV2, TP73-AS1, NCAM2, CFD, TNFRSF1A, FGF7, KLK4, VCAM1, RUNX1, OTUD6B-AS1, CLU, NNT-AS1, FUBP1, RUNX2, CDKN1C, FN1, EGR1, PTPRD, SOX9, NOTCH2, SLX1A, FBLN1, COL3A1, GSE1, TH…	11197, 1831, 6590, 9643, 4054, 730, 8930, 6598, 6632, 7538, 9061, 220, 4714, 91851, 10752, 55233, 23524, 9741, 6284, 1545, 6876, 441951, 8731, 51474, 4060, 9194, 4035, 665, 26022, 6612, 4192, 89797, 57212, 4685, 1675, 7132, 2252, 9622, 7412, 861, 100506365, 1191, 100652772, 8880, 860, 1028, 2335, 1958, 5789, 6662, 4853, 548593, 2192, 1281, 23199, 7057, 8991, 23363, 3491, 1291, 56944, 348, 2762, 2…
Alkylation	G02.111.035, G03.059	2.93608e-14	n/a	128	78.6492	10299	WIF1, TSC22D3, SLPI, MORF4L2, GTF2H5, MBD4, SMARCB1, SNRPD1, ZFP36, ALDH1A3, NDUFB8, CHRDL1, CHL1, MOB1A, SRRM2, S100A13, CYP1B1, TAGLN, ZFAS1, RNMT, LUM, SLC16A7, LRP1, BNIP3L, BORCS7, MDK, NAV2, TP73-AS1, TNFRSF1A, FGF7, KLK4, VCAM1, RUNX1, CLU, FUBP1, RUNX2, CDKN1C, FN1, EGR1, PTPRD, SOX9, NOTCH2, FBLN1, COL3A1, THBS1, SELENBP1, CCN1, COL6A1, APOE, GMDS, PRPF6, MYLIP, TNFAIP6, TRA2A, CES1, SOR…	11197, 1831, 6590, 9643, 404672, 8930, 6598, 6632, 7538, 220, 4714, 91851, 10752, 55233, 23524, 6284, 1545, 6876, 441951, 8731, 4060, 9194, 4035, 665, 119032, 4192, 89797, 57212, 7132, 2252, 9622, 7412, 861, 1191, 8880, 860, 1028, 2335, 1958, 5789, 6662, 4853, 2192, 1281, 7057, 8991, 3491, 1291, 348, 2762, 24148, 29116, 7130, 29896, 1066, 8470, 51129, 653, 6314, 1462, 6879, 716, 1278, 6625, 1634,…
Gene Library	G05.360.325	3.15585e-14	n/a	105	56.3351	7377	WIF1, TSC22D3, SLPI, MORF4L2, LTBP3, C7, MBD4, SMARCB1, SNRPD1, ZFP36, PAPSS1, PEX16, CHRDL1, CHL1, SRRM2, S100A13, CYP1B1, TAGLN, RNMT, LUM, SLC16A7, LRP1, BNIP3L, MDK, CFD, TNFRSF1A, FGF7, KLK4, VCAM1, RUNX1, CLU, RUNX2, CDKN1C, FN1, EGR1, PTPRD, SOX9, NOTCH2, FBLN1, COL3A1, THBS1, CCN1, COL6A1, OLFML3, APOE, PRPF6, STX5, CES1, LY6E, ANGPTL4, BMP5, ATXN7, VCAN, TAF7, C1S, COL1A2, SNRNP70, DCN, …	11197, 1831, 6590, 9643, 4054, 730, 8930, 6598, 6632, 7538, 9061, 9409, 91851, 10752, 23524, 6284, 1545, 6876, 8731, 4060, 9194, 4035, 665, 4192, 1675, 7132, 2252, 9622, 7412, 861, 1191, 860, 1028, 2335, 1958, 5789, 6662, 4853, 2192, 1281, 7057, 3491, 1291, 56944, 348, 24148, 6811, 1066, 4061, 51129, 653, 6314, 1462, 6879, 716, 1278, 6625, 1634, 2028, 4256, 4921, 51079, 5156, 3371, 220988, 1200, …
Ventricular Function	G09.330.955	3.2196e-14	n/a	59	20.8861	2735	TSC22D3, SLPI, ZFP36, CYP1B1, TAGLN, LUM, LRP1, BNIP3L, MDK, TNFRSF1A, KLK4, VCAM1, RUNX1, CLU, RUNX2, CDKN1C, FN1, EGR1, SOX9, NOTCH2, FBLN1, COL3A1, THBS1, CCN1, APOE, TNFAIP6, ANGPTL4, VCAN, C1S, COL1A2, SNRNP70, DCN, ENPEP, MGP, DDR2, PDGFRA, TNC, IGFBP3, SERPINF1, CP, COL1A1, BGLAP, RARRES2, ATP5F1D, PTGS2, SPRY1, NNMT, PCOLCE, GAS6, CDH11, SELENOP, SFRP1, CXCL12, CREB1, LEPR, ANXA1, FBN1, R…	1831, 6590, 7538, 1545, 6876, 4060, 4035, 665, 4192, 7132, 9622, 7412, 861, 1191, 860, 1028, 2335, 1958, 6662, 4853, 2192, 1281, 7057, 3491, 348, 7130, 51129, 1462, 716, 1278, 6625, 1634, 2028, 4256, 4921, 5156, 3371, 3486, 5176, 1356, 1277, 632, 5919, 513, 5743, 10252, 4837, 5118, 2621, 1009, 6414, 6422, 6387, 1385, 3953, 301, 2200, 3516, 50506
Cardiac Output	G09.330.380.124	3.26901e-14	n/a	43	11.5618	1514	CYP1B1, TAGLN, SLC16A7, BNIP3L, MDK, TNFRSF1A, KLK4, VCAM1, CLU, RUNX2, CDKN1C, FN1, EGR1, FBLN1, COL3A1, THBS1, SELENBP1, CCN1, APOE, TNFAIP6, VCAN, COL1A2, DCN, ENPEP, MGP, TNC, IGFBP3, CP, COL1A1, BGLAP, RARRES2, PTGS2, NNMT, FRMD6, GAS6, CDH11, SELENOP, SFRP1, CXCL12, LEPR, ANXA1, FBN1, RBPJ	1545, 6876, 9194, 665, 4192, 7132, 9622, 7412, 1191, 860, 1028, 2335, 1958, 2192, 1281, 7057, 8991, 3491, 348, 7130, 1462, 1278, 1634, 2028, 4256, 3371, 3486, 1356, 1277, 632, 5919, 5743, 4837, 122786, 2621, 1009, 6414, 6422, 6387, 3953, 301, 2200, 3516
Lipid Metabolism	G03.458	3.87139e-14	n/a	89	42.7954	5604	WIF1, TSC22D3, SLPI, PEX16, ALDH1A3, NDUFB8, CHL1, CYP1B1, TAGLN, RNMT, LUM, LRP1, BNIP3L, CFD, TNFRSF1A, FGF7, KLK4, VCAM1, RUNX1, CLU, RUNX2, CDKN1C, FN1, EGR1, PTPRD, SOX9, NOTCH2, COL3A1, THBS1, SELENBP1, CCN1, COL6A1, APOE, MYLIP, STX5, TNFAIP6, CES1, SORBS2, LY6E, ANGPTL4, SEC31A, VCAN, C1S, COL1A2, SNRNP70, DCN, ENPEP, MGP, DDR2, NDUFA13, PDGFRA, TNC, TPP1, MARCKS, IGFBP3, SERPINF1, COL6A2…	11197, 1831, 6590, 9409, 220, 4714, 10752, 1545, 6876, 8731, 4060, 4035, 665, 1675, 7132, 2252, 9622, 7412, 861, 1191, 860, 1028, 2335, 1958, 5789, 6662, 4853, 1281, 7057, 8991, 3491, 1291, 348, 29116, 6811, 7130, 1066, 8470, 4061, 51129, 22872, 1462, 716, 1278, 6625, 1634, 2028, 4256, 4921, 51079, 5156, 3371, 1200, 4082, 3486, 5176, 1292, 1356, 1277, 632, 341, 5919, 5743, 4616, 10252, 4837, 5118…
Immunity	G12.450	3.91533e-14	n/a	114	64.8575	8493	TSC22D3, SLPI, C7, MBD4, SMARCB1, SNRPD1, ZFP36, SRRM2, LAPTM4A, CYP1B1, TAGLN, ZFAS1, RNMT, LUM, LRP1, BNIP3L, TMEM98, SUMO3, MDK, NAV2, CFD, TNFRSF1A, FGF7, KLK4, VCAM1, RUNX1, CLU, FUBP1, RUNX2, CDKN1C, FN1, EGR1, PTPRD, SOX9, NOTCH2, FBLN1, COL3A1, THBS1, SELENBP1, CCN1, COL6A1, OLFML3, APOE, GMDS, STX5, TNFAIP6, CES1, LY6E, ANGPTL4, BMP5, ATXN7, VCAN, C1S, COL1A2, SNRNP70, DCN, ENPEP, MGP, D…	1831, 6590, 730, 8930, 6598, 6632, 7538, 23524, 9741, 1545, 6876, 441951, 8731, 4060, 4035, 665, 26022, 6612, 4192, 89797, 1675, 7132, 2252, 9622, 7412, 861, 1191, 8880, 860, 1028, 2335, 1958, 5789, 6662, 4853, 2192, 1281, 7057, 8991, 3491, 1291, 56944, 348, 2762, 6811, 7130, 1066, 4061, 51129, 653, 6314, 1462, 716, 1278, 6625, 1634, 2028, 4256, 4921, 51079, 5156, 3371, 1200, 54386, 23527, 1108, …
Time Factors	G01.910.857	3.96734e-14	n/a	130	81.0318	10611	WIF1, TSC22D3, SLPI, MORF4L2, C7, MBD4, SMARCB1, ZFP36, PEX16, ALDH1A3, CHRDL1, CHL1, SRRM2, LAPTM4A, S100A13, CYP1B1, TAGLN, RNMT, LIMA1, LUM, SLC16A7, LRP1, BNIP3L, TMEM98, MDK, NAV2, CFD, TNFRSF1A, FGF7, KLK4, VCAM1, RUNX1, CLU, NNT-AS1, FUBP1, RUNX2, CDKN1C, FN1, EGR1, PTPRD, SOX9, NOTCH2, FBLN1, COL3A1, THBS1, SELENBP1, CCN1, COL6A1, OLFML3, APOE, GMDS, PRPF6, MYLIP, STX5, TNFAIP6, CES1, SOR…	11197, 1831, 6590, 9643, 730, 8930, 6598, 7538, 9409, 220, 91851, 10752, 23524, 9741, 6284, 1545, 6876, 8731, 51474, 4060, 9194, 4035, 665, 26022, 4192, 89797, 1675, 7132, 2252, 9622, 7412, 861, 1191, 100652772, 8880, 860, 1028, 2335, 1958, 5789, 6662, 4853, 2192, 1281, 7057, 8991, 3491, 1291, 56944, 348, 2762, 24148, 29116, 6811, 7130, 1066, 8470, 4061, 51129, 653, 22872, 6314, 1462, 6879, 716, …
Major Histocompatibility Complex	G12.500.500, G05.360.340.024.340.610, G05.360.340.024.380.500	4.09137e-14	n/a	50	15.5099	2031	SLPI, SNRPD1, ZFP36, LRP1, TNFRSF1A, FGF7, KLK4, VCAM1, RUNX1, CLU, RUNX2, FN1, EGR1, NOTCH2, THBS1, CCN1, APOE, TNFAIP6, LY6E, ANGPTL4, C1S, COL1A2, SNRNP70, DCN, ENPEP, PDGFRA, TNC, TPP1, SERPINF1, COL1A1, BGLAP, PTGS2, TAPBP, GADD45B, TAF9, TMEM176B, FRMD6, ID2, REEP5, GTF2F1, TMEM176A, LSP1, CXCL12, CREB1, ERRFI1, CLEC11A, NELFE, MXRA8, LEPR, RBPJ	6590, 6632, 7538, 4035, 7132, 2252, 9622, 7412, 861, 1191, 860, 2335, 1958, 4853, 7057, 3491, 348, 7130, 4061, 51129, 716, 1278, 6625, 1634, 2028, 5156, 3371, 1200, 5176, 1277, 632, 5743, 6892, 4616, 6880, 28959, 122786, 3398, 7905, 2962, 55365, 4046, 6387, 1385, 54206, 6320, 7936, 54587, 3953, 3516
Cell Growth Processes	G07.345.249.410, G04.161	4.2001e-14	n/a	154	109.631	14356	WIF1, TSC22D3, SLPI, MORF4L2, LTBP3, C7, MBD4, SMARCB1, SNRPD1, ZFP36, PAPSS1, ALDH1A3, NDUFB8, CHRDL1, CHL1, MOB1A, SRRM2, LAPTM4A, S100A13, CYP1B1, TAGLN, ZFAS1, RNMT, LIMA1, LUM, SLC16A7, LRP1, BNIP3L, TMEM98, SUMO3, MDK, NAV2, TP73-AS1, NCAM2, CFD, TNFRSF1A, FGF7, KLK4, VCAM1, RUNX1, OTUD6B-AS1, CLU, NNT-AS1, FUBP1, RUNX2, CDKN1C, FN1, EGR1, PTPRD, SOX9, NOTCH2, SLX1A, FBLN1, COL3A1, GSE1, TH…	11197, 1831, 6590, 9643, 4054, 730, 8930, 6598, 6632, 7538, 9061, 220, 4714, 91851, 10752, 55233, 23524, 9741, 6284, 1545, 6876, 441951, 8731, 51474, 4060, 9194, 4035, 665, 26022, 6612, 4192, 89797, 57212, 4685, 1675, 7132, 2252, 9622, 7412, 861, 100506365, 1191, 100652772, 8880, 860, 1028, 2335, 1958, 5789, 6662, 4853, 548593, 2192, 1281, 23199, 7057, 8991, 23363, 3491, 1291, 56944, 348, 2762, 2…
Proteolysis	G02.111.720, G03.812	4.42448e-14	n/a	88	42.0776	5510	TSC22D3, SLPI, MORF4L2, SMARCB1, ZFP36, CHL1, MOB1A, LAPTM4A, CYP1B1, TAGLN, ZFAS1, LIMA1, LUM, SLC16A7, LRP1, BNIP3L, SUMO3, MDK, CFD, TNFRSF1A, FGF7, KLK4, VCAM1, RUNX1, CLU, RUNX2, CDKN1C, FN1, EGR1, SOX9, NOTCH2, FBLN1, COL3A1, THBS1, SELENBP1, OBSL1, CCN1, APOE, MYLIP, STX5, TNFAIP6, ANGPTL4, BMP5, ATXN7, VCAN, TAF7, C1S, COL1A2, SNRNP70, DCN, ENPEP, MGP, DDR2, NDUFA13, PDGFRA, TNC, TPP1, CH…	1831, 6590, 9643, 6598, 7538, 10752, 55233, 9741, 1545, 6876, 441951, 51474, 4060, 9194, 4035, 665, 6612, 4192, 1675, 7132, 2252, 9622, 7412, 861, 1191, 860, 1028, 2335, 1958, 6662, 4853, 2192, 1281, 7057, 8991, 23363, 3491, 348, 29116, 6811, 7130, 51129, 653, 6314, 1462, 6879, 716, 1278, 6625, 1634, 2028, 4256, 4921, 51079, 5156, 3371, 1200, 1108, 4082, 3486, 5176, 1356, 1277, 632, 55788, 5919, …
Biophysical Phenomena	G01.154	4.55346e-14	n/a	107	58.4352	7652	WIF1, TSC22D3, SLPI, LTBP3, MBD4, SNRPD1, ZFP36, PAPSS1, ALDH1A3, SRRM2, LAPTM4A, S100A13, CYP1B1, TAGLN, LIMA1, LUM, SLC16A7, LRP1, SUMO3, MDK, HSPB11, TNFRSF1A, FGF7, KLK4, VCAM1, RUNX1, CLU, FUBP1, RUNX2, CDKN1C, FN1, EGR1, PTPRD, SOX9, NOTCH2, FBLN1, COL3A1, THBS1, CCN1, COL6A1, APOE, GMDS, PRPF6, STX5, TNFAIP6, CES1, SORBS2, LY6E, ANGPTL4, BMP5, SEC31A, ATXN7, VCAN, C1S, COL1A2, SNRNP70, DCN…	11197, 1831, 6590, 4054, 8930, 6632, 7538, 9061, 220, 23524, 9741, 6284, 1545, 6876, 51474, 4060, 9194, 4035, 6612, 4192, 51668, 7132, 2252, 9622, 7412, 861, 1191, 8880, 860, 1028, 2335, 1958, 5789, 6662, 4853, 2192, 1281, 7057, 3491, 1291, 348, 2762, 24148, 6811, 7130, 1066, 8470, 4061, 51129, 653, 22872, 6314, 1462, 716, 1278, 6625, 1634, 2028, 4256, 4921, 51079, 5156, 3371, 1200, 1108, 4082, 5…
Weight Gain	G07.345.249.314.120.200.926	4.63492e-14	n/a	51	16.1437	2114	SLPI, ZFP36, ALDH1A3, MOB1A, CYP1B1, LRP1, CFD, TNFRSF1A, FGF7, VCAM1, CLU, RUNX2, FN1, EGR1, PTPRD, SOX9, NOTCH2, COL3A1, THBS1, SELENBP1, CCN1, OLFML3, APOE, GMDS, CES1, ANGPTL4, COL1A2, DCN, ENPEP, PDGFRA, TNC, IGFBP3, SERPINF1, CP, COL1A1, BGLAP, RARRES2, PTGS2, NNMT, NEPRO, ID2, GAS6, SELENOP, TF, CXCL12, CREB1, LEPR, FBN1, DBI, RBPJ, DUOX2	6590, 7538, 220, 55233, 1545, 4035, 1675, 7132, 2252, 7412, 1191, 860, 2335, 1958, 5789, 6662, 4853, 1281, 7057, 8991, 3491, 56944, 348, 2762, 1066, 51129, 1278, 1634, 2028, 5156, 3371, 3486, 5176, 1356, 1277, 632, 5919, 5743, 4837, 25871, 3398, 2621, 6414, 7018, 6387, 1385, 3953, 2200, 1622, 3516, 50506
Hematopoiesis	G09.188.343, G04.152.825	4.72189e-14	n/a	69	27.7819	3638	WIF1, MBD4, SMARCB1, ZFP36, SRRM2, CYP1B1, TAGLN, LRP1, BNIP3L, SUMO3, NAV2, CFD, TNFRSF1A, FGF7, KLK4, VCAM1, RUNX1, FUBP1, RUNX2, CDKN1C, FN1, EGR1, SOX9, NOTCH2, THBS1, SELENBP1, APOE, TNFAIP6, LY6E, ANGPTL4, BMP5, VCAN, C1S, COL1A2, SNRNP70, DCN, ENPEP, PDGFRA, TNC, TERF2IP, CHD4, MARCKS, IGFBP3, SERPINF1, SMIM1, CP, COL1A1, BGLAP, APOC1, PTGS2, GADD45B, TAF9, SPRY1, DYNC1I2, ARL4C, ID2, GAS6…	11197, 8930, 6598, 7538, 23524, 1545, 6876, 4035, 665, 6612, 89797, 1675, 7132, 2252, 9622, 7412, 861, 8880, 860, 1028, 2335, 1958, 6662, 4853, 7057, 8991, 348, 7130, 4061, 51129, 653, 1462, 716, 1278, 6625, 1634, 2028, 5156, 3371, 54386, 1108, 4082, 3486, 5176, 388588, 1356, 1277, 632, 341, 5743, 4616, 6880, 10252, 1781, 10123, 3398, 2621, 1009, 7018, 4046, 6422, 6387, 1385, 6320, 3953, 301, 162…
Polymorphism, Restriction Fragment Length	G05.365.795.595	4.86051e-14	n/a	66	25.72	3368	C7, MBD4, SMARCB1, NDUFB8, CYP1B1, LIMA1, LUM, LRP1, MDK, CFD, TNFRSF1A, FGF7, KLK4, VCAM1, RUNX1, CLU, RUNX2, CDKN1C, FN1, EGR1, SOX9, NOTCH2, COL3A1, THBS1, COL6A1, APOE, PRPF6, CES1, BMP5, VCAN, C1S, COL1A2, SNRNP70, DCN, MGP, PDGFRA, TNC, HNRNPA3, MARCKS, IGFBP3, SERPINF1, SMIM1, COL6A2, CP, COL1A1, BGLAP, APOC1, RARRES2, RNU2-1, PTGS2, NNMT, ID2, GAS6, SELENOP, REEP5, TF, SFRP1, CXCL12, CREB…	730, 8930, 6598, 4714, 1545, 51474, 4060, 4035, 4192, 1675, 7132, 2252, 9622, 7412, 861, 1191, 860, 1028, 2335, 1958, 6662, 4853, 1281, 7057, 1291, 348, 24148, 1066, 653, 1462, 716, 1278, 6625, 1634, 4256, 5156, 3371, 220988, 4082, 3486, 5176, 388588, 1292, 1356, 1277, 632, 341, 5919, 6066, 5743, 4837, 3398, 2621, 6414, 7905, 7018, 6422, 6387, 1385, 6320, 54587, 23585, 3953, 301, 2200, 1622
Embryonic Development	G07.345.500.325.180	5.25759e-14	n/a	100	52.2877	6847	WIF1, MORF4L2, MBD4, SMARCB1, ZFP36, PAPSS1, ALDH1A3, MOB1A, CYP1B1, TAGLN, LUM, SLC16A7, LRP1, BNIP3L, SUMO3, MDK, NAV2, HSPB11, CFD, TNFRSF1A, FGF7, KLK4, VCAM1, RUNX1, CLU, FUBP1, RUNX2, CDKN1C, FN1, EGR1, PTPRD, SOX9, NOTCH2, FBLN1, COL3A1, THBS1, CCN1, COL6A1, OLFML3, APOE, GMDS, TNFAIP6, TRA2A, CES1, ANGPTL4, BMP5, ATXN7, VCAN, TAF7, COL1A2, DCN, ENPEP, MGP, DDR2, NDUFA13, PDGFRA, TNC, TERF…	11197, 9643, 8930, 6598, 7538, 9061, 220, 55233, 1545, 6876, 4060, 9194, 4035, 665, 6612, 4192, 89797, 51668, 1675, 7132, 2252, 9622, 7412, 861, 1191, 8880, 860, 1028, 2335, 1958, 5789, 6662, 4853, 2192, 1281, 7057, 3491, 1291, 56944, 348, 2762, 7130, 29896, 1066, 51129, 653, 6314, 1462, 6879, 1278, 1634, 2028, 4256, 4921, 51079, 5156, 3371, 54386, 1108, 4082, 55582, 3486, 5176, 388588, 1356, 127…
Transplantation Immunology	G12.875	5.29611e-14	n/a	59	21.1228	2766	SLPI, NDUFB8, CHL1, CYP1B1, TAGLN, LUM, MDK, CFD, TNFRSF1A, FGF7, KLK4, VCAM1, RUNX1, CLU, RUNX2, CDKN1C, FN1, EGR1, SOX9, NOTCH2, COL3A1, THBS1, CCN1, APOE, GMDS, TNFAIP6, BMP5, ATXN7, VCAN, C1S, COL1A2, DCN, ENPEP, MGP, PDGFRA, TNC, TERF2IP, IGFBP3, SERPINF1, CP, COL1A1, BGLAP, RARRES2, PTGS2, TAPBP, TMEM176B, NNMT, GAS6, CDH11, SELENOP, REEP5, TMEM176A, SFRP1, CXCL12, CREB1, MXRA8, ANXA1, FBN1…	6590, 4714, 10752, 1545, 6876, 4060, 4192, 1675, 7132, 2252, 9622, 7412, 861, 1191, 860, 1028, 2335, 1958, 6662, 4853, 1281, 7057, 3491, 348, 2762, 7130, 653, 6314, 1462, 716, 1278, 1634, 2028, 4256, 5156, 3371, 54386, 3486, 5176, 1356, 1277, 632, 5919, 5743, 6892, 28959, 4837, 2621, 1009, 6414, 7905, 55365, 6422, 6387, 1385, 54587, 301, 2200, 3516
Endocytosis	G04.417	5.48366e-14	n/a	86	40.619	5319	WIF1, TSC22D3, SLPI, SMARCB1, CHL1, SRRM2, LAPTM4A, CYP1B1, TAGLN, ZFAS1, LUM, LRP1, BNIP3L, MDK, CFD, TNFRSF1A, FGF7, KLK4, VCAM1, RUNX1, CLU, RUNX2, CDKN1C, FN1, EGR1, SOX9, NOTCH2, COL3A1, THBS1, OBSL1, CCN1, OLFML3, APOE, MYLIP, STX5, TNFAIP6, CES1, LY6E, ANGPTL4, VCAN, C1S, COL1A2, SNRNP70, DCN, ENPEP, MGP, PDGFRA, TNC, TPP1, TERF2IP, ACAP2, MARCKS, IGFBP3, SERPINF1, CP, COL1A1, BGLAP, APOC1…	11197, 1831, 6590, 6598, 10752, 23524, 9741, 1545, 6876, 441951, 4060, 4035, 665, 4192, 1675, 7132, 2252, 9622, 7412, 861, 1191, 860, 1028, 2335, 1958, 6662, 4853, 1281, 7057, 23363, 3491, 56944, 348, 29116, 6811, 7130, 1066, 4061, 51129, 1462, 716, 1278, 6625, 1634, 2028, 4256, 5156, 3371, 1200, 54386, 23527, 4082, 3486, 5176, 1356, 1277, 632, 341, 55788, 5919, 5743, 23603, 4616, 28959, 1781, 15…
Methylation	G02.111.035.538, G03.059.538	5.75381e-14	n/a	127	78.1834	10238	WIF1, TSC22D3, SLPI, MORF4L2, GTF2H5, MBD4, SMARCB1, SNRPD1, ZFP36, ALDH1A3, NDUFB8, CHRDL1, CHL1, MOB1A, SRRM2, S100A13, CYP1B1, TAGLN, ZFAS1, RNMT, LUM, SLC16A7, LRP1, BNIP3L, BORCS7, MDK, NAV2, TP73-AS1, TNFRSF1A, FGF7, KLK4, VCAM1, RUNX1, CLU, FUBP1, RUNX2, CDKN1C, FN1, EGR1, PTPRD, SOX9, NOTCH2, FBLN1, COL3A1, THBS1, SELENBP1, CCN1, COL6A1, APOE, GMDS, PRPF6, MYLIP, TNFAIP6, TRA2A, CES1, SOR…	11197, 1831, 6590, 9643, 404672, 8930, 6598, 6632, 7538, 220, 4714, 91851, 10752, 55233, 23524, 6284, 1545, 6876, 441951, 8731, 4060, 9194, 4035, 665, 119032, 4192, 89797, 57212, 7132, 2252, 9622, 7412, 861, 1191, 8880, 860, 1028, 2335, 1958, 5789, 6662, 4853, 2192, 1281, 7057, 8991, 3491, 1291, 348, 2762, 24148, 29116, 7130, 29896, 1066, 8470, 51129, 653, 6314, 1462, 6879, 716, 1278, 6625, 1634,…
Immune Tolerance	G12.535.425	5.78809e-14	n/a	56	19.2671	2523	TSC22D3, SLPI, SNRPD1, ZFP36, SRRM2, LUM, LRP1, MDK, CFD, TNFRSF1A, FGF7, KLK4, VCAM1, RUNX1, CLU, RUNX2, FN1, EGR1, SOX9, NOTCH2, COL3A1, THBS1, SELENBP1, APOE, TNFAIP6, LY6E, ANGPTL4, VCAN, C1S, COL1A2, SNRNP70, DCN, ENPEP, NDUFA13, TNC, CHD4, MARCKS, IGFBP3, SERPINF1, CP, COL1A1, BGLAP, APOC1, PTGS2, DCXR, GADD45B, TMEM176B, ID2, GAS6, CDH11, CXCL12, CREB1, LEPR, ANXA1, FBN1, RBPJ	1831, 6590, 6632, 7538, 23524, 4060, 4035, 4192, 1675, 7132, 2252, 9622, 7412, 861, 1191, 860, 2335, 1958, 6662, 4853, 1281, 7057, 8991, 348, 7130, 4061, 51129, 1462, 716, 1278, 6625, 1634, 2028, 51079, 3371, 1108, 4082, 3486, 5176, 1356, 1277, 632, 341, 5743, 51181, 4616, 28959, 3398, 2621, 1009, 6387, 1385, 3953, 301, 2200, 3516
MAP Kinase Signaling System	G02.111.820.560, G03.493.560, G04.835.560	5.82348e-14	n/a	93	46.377	6073	WIF1, TSC22D3, SLPI, MBD4, SMARCB1, ZFP36, ALDH1A3, CHL1, SRRM2, CYP1B1, TAGLN, ZFAS1, RNMT, LIMA1, LUM, SLC16A7, LRP1, BNIP3L, SUMO3, BORCS7, MDK, HSPB11, NCAM2, TNFRSF1A, FGF7, KLK4, VCAM1, RUNX1, CLU, FUBP1, RUNX2, CDKN1C, FN1, EGR1, SOX9, NOTCH2, FBLN1, COL3A1, GSE1, THBS1, CCN1, COL6A1, APOE, STX5, TNFAIP6, CES1, SORBS2, ANGPTL4, BMP5, VCAN, COL1A2, DCN, MGP, DDR2, PDGFRA, TNC, CHD4, MARCKS,…	11197, 1831, 6590, 8930, 6598, 7538, 220, 10752, 23524, 1545, 6876, 441951, 8731, 51474, 4060, 9194, 4035, 665, 6612, 119032, 4192, 51668, 4685, 7132, 2252, 9622, 7412, 861, 1191, 8880, 860, 1028, 2335, 1958, 6662, 4853, 2192, 1281, 23199, 7057, 3491, 1291, 348, 6811, 7130, 1066, 8470, 51129, 653, 1462, 1278, 1634, 4256, 4921, 5156, 3371, 1108, 4082, 3486, 5176, 1292, 1356, 1277, 632, 5919, 513, …
Growth and Development	G07.345	5.90526e-14	n/a	165	126.172	16522	WIF1, TSC22D3, SLPI, MORF4L2, GTF2H5, LTBP3, C7, MBD4, SMARCB1, SNRPD1, ZFP36, PAPSS1, PEX16, ALDH1A3, NDUFB8, CHRDL1, CHL1, MOB1A, SRRM2, LAPTM4A, S100A13, CYP1B1, TAGLN, ZFAS1, RNMT, LIMA1, LUM, SLC16A7, LRP1, BNIP3L, TMEM98, SUMO3, BORCS7, MDK, NAV2, TP73-AS1, HSPB11, NCAM2, CFD, TNFRSF1A, FGF7, KLK4, VCAM1, RUNX1, OTUD6B-AS1, CLU, NNT-AS1, FUBP1, RUNX2, CDKN1C, FN1, EGR1, PTPRD, SOX9, NOTCH2,…	11197, 1831, 6590, 9643, 404672, 4054, 730, 8930, 6598, 6632, 7538, 9061, 9409, 220, 4714, 91851, 10752, 55233, 23524, 9741, 6284, 1545, 6876, 441951, 8731, 51474, 4060, 9194, 4035, 665, 26022, 6612, 119032, 4192, 89797, 57212, 51668, 4685, 1675, 7132, 2252, 9622, 7412, 861, 100506365, 1191, 100652772, 8880, 860, 1028, 2335, 1958, 5789, 6662, 4853, 548593, 2192, 1281, 23199, 7057, 8991, 23363, 34…
Weather	G16.500.275.063.725	5.93065e-14	n/a	103	55.0292	7206	WIF1, TSC22D3, SLPI, GTF2H5, C7, MBD4, SMARCB1, ZFP36, PAPSS1, PEX16, SRRM2, S100A13, CYP1B1, TAGLN, RNMT, LUM, SLC16A7, LRP1, BNIP3L, MDK, HSPB11, CFD, TNFRSF1A, FGF7, KLK4, VCAM1, RUNX1, CLU, RUNX2, CDKN1C, FN1, EGR1, SOX9, NOTCH2, COL3A1, GSE1, THBS1, SELENBP1, PYURF, CCN1, COL6A1, APOE, GMDS, STX5, TNFAIP6, CES1, LY6E, ANGPTL4, VCAN, C1S, COL1A2, SNRNP70, DCN, ENPEP, MGP, DDR2, PDGFRA, TNC, T…	11197, 1831, 6590, 404672, 730, 8930, 6598, 7538, 9061, 9409, 23524, 6284, 1545, 6876, 8731, 4060, 9194, 4035, 665, 4192, 51668, 1675, 7132, 2252, 9622, 7412, 861, 1191, 860, 1028, 2335, 1958, 6662, 4853, 1281, 23199, 7057, 8991, 100996939, 3491, 1291, 348, 2762, 6811, 7130, 1066, 4061, 51129, 1462, 716, 1278, 6625, 1634, 2028, 4256, 4921, 5156, 3371, 1200, 54386, 1108, 4082, 3486, 5176, 388588, …
Pregnancy, Animal	G08.686.784.769.498	5.9361e-14	n/a	54	18.0453	2363	WIF1, TSC22D3, SLPI, ALDH1A3, CYP1B1, TAGLN, LUM, LRP1, MDK, NAV2, TNFRSF1A, FGF7, KLK4, VCAM1, CLU, RUNX2, CDKN1C, FN1, EGR1, SOX9, NOTCH2, COL3A1, THBS1, APOE, PRPF6, TNFAIP6, CES1, ANGPTL4, VCAN, TAF7, C1S, DCN, ENPEP, PDGFRA, TNC, IGFBP3, SERPINF1, CP, COL1A1, BGLAP, RARRES2, PTGS2, SPRY1, ID2, GAS6, CDH11, SELENOP, REEP5, TF, CXCL12, CREB1, ERRFI1, LEPR, FBN1	11197, 1831, 6590, 220, 1545, 6876, 4060, 4035, 4192, 89797, 7132, 2252, 9622, 7412, 1191, 860, 1028, 2335, 1958, 6662, 4853, 1281, 7057, 348, 24148, 7130, 1066, 51129, 1462, 6879, 716, 1634, 2028, 5156, 3371, 3486, 5176, 1356, 1277, 632, 5919, 5743, 10252, 3398, 2621, 1009, 6414, 7905, 7018, 6387, 1385, 54206, 3953, 2200
Cell Dedifferentiation	G04.148	6.42165e-14	n/a	37	8.75916	1147	WIF1, SLPI, SMARCB1, ALDH1A3, TAGLN, LRP1, MDK, CFD, VCAM1, RUNX1, CLU, RUNX2, CDKN1C, FN1, EGR1, SOX9, THBS1, SELENBP1, APOE, GMDS, TNFAIP6, ANGPTL4, VCAN, COL1A2, DCN, MGP, PDGFRA, TNC, COL1A1, BGLAP, PTGS2, GADD45B, ID2, SFRP1, CREB1, ERRFI1, RBPJ	11197, 6590, 6598, 220, 6876, 4035, 4192, 1675, 7412, 861, 1191, 860, 1028, 2335, 1958, 6662, 7057, 8991, 348, 2762, 7130, 51129, 1462, 1278, 1634, 4256, 5156, 3371, 1277, 632, 5743, 4616, 3398, 6422, 1385, 54206, 3516
Vascular Stiffness	G09.330.940	6.6281e-14	n/a	29	5.24633	687	TAGLN, LRP1, TNFRSF1A, VCAM1, RUNX2, FN1, SOX9, FBLN1, COL3A1, THBS1, SELENBP1, COL6A1, APOE, GMDS, MYLIP, COL1A2, MGP, IGFBP3, SERPINF1, COL6A2, CP, COL1A1, BGLAP, RARRES2, PTGS2, GAS6, CREB1, LEPR, FBN1	6876, 4035, 7132, 7412, 860, 2335, 6662, 2192, 1281, 7057, 8991, 1291, 348, 2762, 29116, 1278, 4256, 3486, 5176, 1292, 1356, 1277, 632, 5919, 5743, 2621, 1385, 3953, 2200
Allelic Imbalance	G05.365.590.029	7.02921e-14	n/a	89	43.2078	5658	WIF1, MBD4, SMARCB1, ZFP36, PEX16, ALDH1A3, CHL1, SRRM2, CYP1B1, TAGLN, ZFAS1, LIMA1, LUM, SLC16A7, LRP1, BNIP3L, TP73-AS1, NCAM2, CFD, TNFRSF1A, FGF7, VCAM1, RUNX1, CLU, FUBP1, RUNX2, CDKN1C, FN1, EGR1, PTPRD, SOX9, NOTCH2, FBLN1, COL3A1, THBS1, SELENBP1, OBSL1, COL6A1, APOE, PRPF6, SORBS2, LY6E, BMP5, SEC31A, ATXN7, VCAN, COL1A2, DCN, ENPEP, MGP, DDR2, NDUFA13, PDGFRA, TERF2IP, CHD4, MARCKS, KI…	11197, 8930, 6598, 7538, 9409, 220, 10752, 23524, 1545, 6876, 441951, 51474, 4060, 9194, 4035, 665, 57212, 4685, 1675, 7132, 2252, 7412, 861, 1191, 8880, 860, 1028, 2335, 1958, 5789, 6662, 4853, 2192, 1281, 7057, 8991, 23363, 1291, 348, 24148, 8470, 4061, 653, 22872, 6314, 1462, 1278, 1634, 2028, 4256, 4921, 51079, 5156, 54386, 1108, 4082, 55582, 3486, 1292, 1356, 1277, 632, 55788, 513, 6066, 574…
Osmolar Concentration	G02.640	7.40819e-14	n/a	62	23.2458	3044	TSC22D3, SLPI, SMARCB1, SRRM2, CYP1B1, TAGLN, LUM, LRP1, SUMO3, MDK, HSPB11, TNFRSF1A, FGF7, KLK4, VCAM1, RUNX1, CLU, RUNX2, CDKN1C, FN1, EGR1, SOX9, COL3A1, THBS1, CCN1, APOE, TNFAIP6, CES1, ANGPTL4, VCAN, C1S, COL1A2, DCN, ENPEP, MGP, PDGFRA, TNC, HNRNPA3, TPP1, CHD4, MARCKS, IGFBP3, SERPINF1, CP, COL1A1, BGLAP, APOC1, RARRES2, RNU2-1, PTGS2, GADD45B, DYNC1I2, ID2, SELENOP, GTF2F1, LSP1, CXCL12…	1831, 6590, 6598, 23524, 1545, 6876, 4060, 4035, 6612, 4192, 51668, 7132, 2252, 9622, 7412, 861, 1191, 860, 1028, 2335, 1958, 6662, 1281, 7057, 3491, 348, 7130, 1066, 51129, 1462, 716, 1278, 1634, 2028, 4256, 5156, 3371, 220988, 1200, 1108, 4082, 3486, 5176, 1356, 1277, 632, 341, 5919, 6066, 5743, 4616, 1781, 3398, 6414, 2962, 4046, 6387, 1385, 3953, 301, 1622, 3516
Integumentary System Physiological Phenomena	G13	7.69345e-14	n/a	54	18.1598	2378	SLPI, NDUFB8, CYP1B1, TAGLN, LUM, SLC16A7, LRP1, TNFRSF1A, FGF7, KLK4, VCAM1, CLU, FN1, EGR1, SOX9, COL3A1, THBS1, CCN1, COL6A1, APOE, TNFAIP6, CES1, ANGPTL4, VCAN, C1S, COL1A2, DCN, ENPEP, MGP, PDGFRA, TNC, HNRNPA3, IGFBP3, SERPINF1, CP, COL1A1, BGLAP, APOC1, RARRES2, PTGS2, SPRY1, PCOLCE, FRMD6, CDH11, TMSB10, RSRP1, SFRP1, CXCL12, CREB1, CLEC11A, LEPR, ANXA1, FBN1, RBPJ	6590, 4714, 1545, 6876, 4060, 9194, 4035, 7132, 2252, 9622, 7412, 1191, 2335, 1958, 6662, 1281, 7057, 3491, 1291, 348, 7130, 1066, 51129, 1462, 716, 1278, 1634, 2028, 4256, 5156, 3371, 220988, 3486, 5176, 1356, 1277, 632, 341, 5919, 5743, 10252, 5118, 122786, 1009, 9168, 57035, 6422, 6387, 1385, 6320, 3953, 301, 2200, 3516
Light	G01.590.540	7.75061e-14	n/a	91	44.9184	5882	WIF1, TSC22D3, SLPI, GTF2H5, MBD4, SMARCB1, ZFP36, ALDH1A3, SRRM2, CYP1B1, TAGLN, LUM, SLC16A7, LRP1, BNIP3L, MDK, CFD, TNFRSF1A, FGF7, KLK4, VCAM1, RUNX1, CLU, RUNX2, CDKN1C, FN1, EGR1, PTPRD, SOX9, NOTCH2, COL3A1, GSE1, THBS1, SELENBP1, CCN1, COL6A1, APOE, TNFAIP6, CES1, LY6E, ANGPTL4, ATXN7, VCAN, C1S, COL1A2, SNRNP70, DCN, ENPEP, MGP, DDR2, PDGFRA, TNC, TPP1, TERF2IP, CHD4, MARCKS, IGFBP3, SE…	11197, 1831, 6590, 404672, 8930, 6598, 7538, 220, 23524, 1545, 6876, 4060, 9194, 4035, 665, 4192, 1675, 7132, 2252, 9622, 7412, 861, 1191, 860, 1028, 2335, 1958, 5789, 6662, 4853, 1281, 23199, 7057, 8991, 3491, 1291, 348, 7130, 1066, 4061, 51129, 6314, 1462, 716, 1278, 6625, 1634, 2028, 4256, 4921, 5156, 3371, 1200, 54386, 1108, 4082, 3486, 5176, 1292, 1356, 1277, 632, 341, 55788, 5919, 6066, 574…
Embryonic Development	G08.686.784.170.104	8.10188e-14	n/a	102	54.3801	7121	WIF1, SLPI, MORF4L2, MBD4, SMARCB1, ZFP36, PAPSS1, ALDH1A3, MOB1A, CYP1B1, TAGLN, LUM, SLC16A7, LRP1, BNIP3L, SUMO3, MDK, NAV2, HSPB11, CFD, TNFRSF1A, FGF7, KLK4, VCAM1, RUNX1, CLU, FUBP1, RUNX2, CDKN1C, FN1, EGR1, PTPRD, SOX9, NOTCH2, FBLN1, COL3A1, THBS1, CCN1, COL6A1, OLFML3, APOE, GMDS, TNFAIP6, TRA2A, CES1, ANGPTL4, BMP5, ATXN7, VCAN, TAF7, COL1A2, DCN, ENPEP, MGP, DDR2, NDUFA13, PDGFRA, TNC…	11197, 6590, 9643, 8930, 6598, 7538, 9061, 220, 55233, 1545, 6876, 4060, 9194, 4035, 665, 6612, 4192, 89797, 51668, 1675, 7132, 2252, 9622, 7412, 861, 1191, 8880, 860, 1028, 2335, 1958, 5789, 6662, 4853, 2192, 1281, 7057, 3491, 1291, 56944, 348, 2762, 7130, 29896, 1066, 51129, 653, 6314, 1462, 6879, 1278, 1634, 2028, 4256, 4921, 51079, 5156, 3371, 1200, 54386, 1108, 4082, 55582, 3486, 5176, 38858…
Weather	G16.500.750.775	8.37274e-14	n/a	103	55.2965	7241	WIF1, TSC22D3, SLPI, GTF2H5, C7, MBD4, SMARCB1, ZFP36, PAPSS1, PEX16, SRRM2, S100A13, CYP1B1, TAGLN, RNMT, LUM, SLC16A7, LRP1, BNIP3L, MDK, HSPB11, CFD, TNFRSF1A, FGF7, KLK4, VCAM1, RUNX1, CLU, RUNX2, CDKN1C, FN1, EGR1, SOX9, NOTCH2, COL3A1, GSE1, THBS1, SELENBP1, PYURF, CCN1, COL6A1, APOE, GMDS, STX5, TNFAIP6, CES1, LY6E, ANGPTL4, VCAN, C1S, COL1A2, SNRNP70, DCN, ENPEP, MGP, DDR2, PDGFRA, TNC, T…	11197, 1831, 6590, 404672, 730, 8930, 6598, 7538, 9061, 9409, 23524, 6284, 1545, 6876, 8731, 4060, 9194, 4035, 665, 4192, 51668, 1675, 7132, 2252, 9622, 7412, 861, 1191, 860, 1028, 2335, 1958, 6662, 4853, 1281, 23199, 7057, 8991, 100996939, 3491, 1291, 348, 2762, 6811, 7130, 1066, 4061, 51129, 1462, 716, 1278, 6625, 1634, 2028, 4256, 4921, 5156, 3371, 1200, 54386, 1108, 4082, 3486, 5176, 388588, …
Atmosphere	G16.500.275.063	8.45529e-14	n/a	103	55.3042	7242	WIF1, TSC22D3, SLPI, GTF2H5, C7, MBD4, SMARCB1, ZFP36, PAPSS1, PEX16, SRRM2, S100A13, CYP1B1, TAGLN, RNMT, LUM, SLC16A7, LRP1, BNIP3L, MDK, HSPB11, CFD, TNFRSF1A, FGF7, KLK4, VCAM1, RUNX1, CLU, RUNX2, CDKN1C, FN1, EGR1, SOX9, NOTCH2, COL3A1, GSE1, THBS1, SELENBP1, PYURF, CCN1, COL6A1, APOE, GMDS, STX5, TNFAIP6, CES1, LY6E, ANGPTL4, VCAN, C1S, COL1A2, SNRNP70, DCN, ENPEP, MGP, DDR2, PDGFRA, TNC, T…	11197, 1831, 6590, 404672, 730, 8930, 6598, 7538, 9061, 9409, 23524, 6284, 1545, 6876, 8731, 4060, 9194, 4035, 665, 4192, 51668, 1675, 7132, 2252, 9622, 7412, 861, 1191, 860, 1028, 2335, 1958, 6662, 4853, 1281, 23199, 7057, 8991, 100996939, 3491, 1291, 348, 2762, 6811, 7130, 1066, 4061, 51129, 1462, 716, 1278, 6625, 1634, 2028, 4256, 4921, 5156, 3371, 1200, 54386, 1108, 4082, 3486, 5176, 388588, …
Protein Transport	G03.143.700	9.32294e-14	n/a	123	74.472	9752	WIF1, TSC22D3, SLPI, MBD4, SMARCB1, SNRPD1, ZFP36, PAPSS1, PEX16, ALDH1A3, CHRDL1, CHL1, MOB1A, SRRM2, LAPTM4A, S100A13, CYP1B1, TAGLN, RNMT, LIMA1, LUM, SLC16A7, LRP1, BNIP3L, TMEM98, SUMO3, MDK, TP73-AS1, HSPB11, CFD, TNFRSF1A, FGF7, KLK4, VCAM1, RUNX1, CLU, FUBP1, RUNX2, CDKN1C, FN1, EGR1, PTPRD, SOX9, NOTCH2, FBLN1, COL3A1, THBS1, SELENBP1, OBSL1, CCN1, OLFML3, APOE, GMDS, PRPF6, MYLIP, STX5,…	11197, 1831, 6590, 8930, 6598, 6632, 7538, 9061, 9409, 220, 91851, 10752, 55233, 23524, 9741, 6284, 1545, 6876, 8731, 51474, 4060, 9194, 4035, 665, 26022, 6612, 4192, 57212, 51668, 1675, 7132, 2252, 9622, 7412, 861, 1191, 8880, 860, 1028, 2335, 1958, 5789, 6662, 4853, 2192, 1281, 7057, 8991, 23363, 3491, 56944, 348, 2762, 24148, 29116, 6811, 7130, 29896, 1066, 8470, 51129, 653, 22872, 6314, 1462,…
Molecular Weight	G02.494	9.39141e-14	n/a	87	41.7874	5472	SLPI, C7, SMARCB1, SNRPD1, ZFP36, PAPSS1, SRRM2, S100A13, CYP1B1, TAGLN, LUM, LRP1, MDK, HSPB11, CFD, TNFRSF1A, FGF7, KLK4, VCAM1, RUNX1, CLU, FUBP1, RUNX2, FN1, EGR1, SOX9, NOTCH2, FBLN1, COL3A1, THBS1, SELENBP1, COL6A1, APOE, PRPF6, MYLIP, STX5, TNFAIP6, CES1, LY6E, ANGPTL4, ATXN7, VCAN, C1S, COL1A2, SNRNP70, DCN, ENPEP, MGP, DDR2, PDGFRA, TNC, HNRNPA3, TPP1, TERF2IP, MARCKS, IGFBP3, SERPINF1, …	6590, 730, 6598, 6632, 7538, 9061, 23524, 6284, 1545, 6876, 4060, 4035, 4192, 51668, 1675, 7132, 2252, 9622, 7412, 861, 1191, 8880, 860, 2335, 1958, 6662, 4853, 2192, 1281, 7057, 8991, 1291, 348, 24148, 29116, 6811, 7130, 1066, 4061, 51129, 6314, 1462, 716, 1278, 6625, 1634, 2028, 4256, 4921, 5156, 3371, 220988, 1200, 54386, 4082, 3486, 5176, 1356, 1277, 632, 341, 55788, 6066, 5743, 1781, 5118, 3…
Physical Phenomena	G01	9.5921e-14	n/a	151	106.423	13936	WIF1, TSC22D3, SLPI, MORF4L2, GTF2H5, LTBP3, C7, MBD4, SMARCB1, SNRPD1, ZFP36, PAPSS1, PEX16, ALDH1A3, NDUFB8, CHRDL1, CHL1, SRRM2, LAPTM4A, S100A13, CYP1B1, TAGLN, RNMT, LIMA1, LUM, SLC16A7, LRP1, BNIP3L, TMEM98, SUMO3, MDK, NAV2, HSPB11, NCAM2, CFD, TNFRSF1A, FGF7, KLK4, VCAM1, RUNX1, CLU, NNT-AS1, FUBP1, RUNX2, CDKN1C, FN1, EGR1, PTPRD, SOX9, NOTCH2, FBLN1, COL3A1, GSE1, THBS1, SELENBP1, PYURF…	11197, 1831, 6590, 9643, 404672, 4054, 730, 8930, 6598, 6632, 7538, 9061, 9409, 220, 4714, 91851, 10752, 23524, 9741, 6284, 1545, 6876, 8731, 51474, 4060, 9194, 4035, 665, 26022, 6612, 4192, 89797, 51668, 4685, 1675, 7132, 2252, 9622, 7412, 861, 1191, 100652772, 8880, 860, 1028, 2335, 1958, 5789, 6662, 4853, 2192, 1281, 23199, 7057, 8991, 100996939, 3491, 1291, 56944, 348, 2762, 24148, 29116, 681…
Sunlight	G16.500.750.775.525, G16.500.275.063.725.525	1.00324e-13	n/a	71	29.63	3880	WIF1, TSC22D3, GTF2H5, MBD4, SMARCB1, ZFP36, SRRM2, CYP1B1, TAGLN, LUM, TNFRSF1A, FGF7, KLK4, VCAM1, RUNX1, CLU, RUNX2, CDKN1C, FN1, EGR1, SOX9, NOTCH2, COL3A1, GSE1, THBS1, CCN1, COL6A1, APOE, TNFAIP6, LY6E, ANGPTL4, VCAN, C1S, COL1A2, SNRNP70, DCN, PDGFRA, TNC, TERF2IP, CHD4, MARCKS, IGFBP3, SERPINF1, COL6A2, CP, COL1A1, BGLAP, APOC1, LMBRD1, RARRES2, RNU2-1, PTGS2, GADD45B, TAF9, DYNC1I2, PCOL…	11197, 1831, 404672, 8930, 6598, 7538, 23524, 1545, 6876, 4060, 7132, 2252, 9622, 7412, 861, 1191, 860, 1028, 2335, 1958, 6662, 4853, 1281, 23199, 7057, 3491, 1291, 348, 7130, 4061, 51129, 1462, 716, 1278, 6625, 1634, 5156, 3371, 54386, 1108, 4082, 3486, 5176, 1292, 1356, 1277, 632, 341, 55788, 5919, 6066, 5743, 4616, 6880, 1781, 5118, 3398, 2621, 7905, 7018, 2962, 6387, 1385, 54206, 7936, 3953, …
Menstrual Cycle	G08.686.605	1.0272e-13	n/a	46	13.5931	1780	SLPI, LAPTM4A, CYP1B1, LUM, LRP1, MDK, TNFRSF1A, FGF7, KLK4, VCAM1, RUNX1, CLU, CDKN1C, FN1, EGR1, SOX9, FBLN1, COL3A1, THBS1, CCN1, APOE, TNFAIP6, VCAN, COL1A2, DCN, ENPEP, PDGFRA, TNC, TPP1, IGFBP3, SERPINF1, CP, COL1A1, BGLAP, PTGS2, GADD45B, FRMD6, ID2, CDH11, SELENOP, HMG20A, CXCL12, CREB1, LEPR, ANXA1, FBN1	6590, 9741, 1545, 4060, 4035, 4192, 7132, 2252, 9622, 7412, 861, 1191, 1028, 2335, 1958, 6662, 2192, 1281, 7057, 3491, 348, 7130, 1462, 1278, 1634, 2028, 5156, 3371, 1200, 3486, 5176, 1356, 1277, 632, 5743, 4616, 122786, 3398, 1009, 6414, 10363, 6387, 1385, 3953, 301, 2200
Motor Activity	G11.427.410.698	1.10025e-13	n/a	86	41.0925	5381	WIF1, SLPI, ZFP36, ALDH1A3, NDUFB8, CHL1, SRRM2, CYP1B1, TAGLN, LIMA1, LUM, SLC16A7, LRP1, BNIP3L, MDK, NAV2, NCAM2, CFD, TNFRSF1A, FGF7, KLK4, VCAM1, RUNX1, CLU, RUNX2, CDKN1C, FN1, EGR1, PTPRD, SOX9, NOTCH2, COL3A1, THBS1, CCN1, COL6A1, APOE, GMDS, MYLIP, STX5, TNFAIP6, CES1, SORBS2, ANGPTL4, ATXN7, VCAN, COL1A2, SNRNP70, DCN, ENPEP, MGP, DDR2, PDGFRA, TNC, TPP1, TERF2IP, MARCKS, IGFBP3, SERPIN…	11197, 6590, 7538, 220, 4714, 10752, 23524, 1545, 6876, 51474, 4060, 9194, 4035, 665, 4192, 89797, 4685, 1675, 7132, 2252, 9622, 7412, 861, 1191, 860, 1028, 2335, 1958, 5789, 6662, 4853, 1281, 7057, 3491, 1291, 348, 2762, 29116, 6811, 7130, 1066, 8470, 51129, 6314, 1462, 1278, 6625, 1634, 2028, 4256, 4921, 5156, 3371, 1200, 54386, 4082, 3486, 5176, 388588, 1356, 1277, 632, 341, 5919, 5743, 4616, …
RNA Processing, Post-Transcriptional	G02.111.760, G03.839, G05.308.700	1.15147e-13	n/a	119	70.6308	9249	WIF1, TSC22D3, SLPI, GTF2H5, LTBP3, C7, MBD4, SMARCB1, SNRPD1, ZFP36, PEX16, ALDH1A3, CHRDL1, SRRM2, LAPTM4A, S100A13, CYP1B1, TAGLN, ZFAS1, RNMT, LUM, SLC16A7, LRP1, BNIP3L, SUMO3, MDK, NAV2, CFD, TNFRSF1A, FGF7, KLK4, VCAM1, RUNX1, CLU, FUBP1, RUNX2, CDKN1C, FN1, EGR1, PTPRD, SOX9, NOTCH2, FBLN1, COL3A1, THBS1, SELENBP1, OBSL1, CCN1, COL6A1, APOE, PRPF6, MYLIP, STX5, TNFAIP6, TRA2A, CES1, SORBS…	11197, 1831, 6590, 404672, 4054, 730, 8930, 6598, 6632, 7538, 9409, 220, 91851, 23524, 9741, 6284, 1545, 6876, 441951, 8731, 4060, 9194, 4035, 665, 6612, 4192, 89797, 1675, 7132, 2252, 9622, 7412, 861, 1191, 8880, 860, 1028, 2335, 1958, 5789, 6662, 4853, 2192, 1281, 7057, 8991, 23363, 3491, 1291, 348, 24148, 29116, 6811, 7130, 29896, 1066, 8470, 22872, 6314, 1462, 716, 1278, 6625, 1634, 2028, 425…
Electromagnetic Radiation	G01.358.500.505	1.17582e-13	n/a	95	48.5763	6361	WIF1, TSC22D3, SLPI, GTF2H5, MBD4, SMARCB1, ZFP36, ALDH1A3, SRRM2, S100A13, CYP1B1, TAGLN, LUM, SLC16A7, LRP1, BNIP3L, SUMO3, MDK, CFD, TNFRSF1A, FGF7, KLK4, VCAM1, RUNX1, CLU, RUNX2, CDKN1C, FN1, EGR1, PTPRD, SOX9, NOTCH2, COL3A1, GSE1, THBS1, SELENBP1, CCN1, COL6A1, APOE, TNFAIP6, CES1, LY6E, ANGPTL4, ATXN7, VCAN, C1S, COL1A2, SNRNP70, DCN, ENPEP, MGP, DDR2, NDUFA13, PDGFRA, TNC, TPP1, TERF2IP,…	11197, 1831, 6590, 404672, 8930, 6598, 7538, 220, 23524, 6284, 1545, 6876, 4060, 9194, 4035, 665, 6612, 4192, 1675, 7132, 2252, 9622, 7412, 861, 1191, 860, 1028, 2335, 1958, 5789, 6662, 4853, 1281, 23199, 7057, 8991, 3491, 1291, 348, 7130, 1066, 4061, 51129, 6314, 1462, 716, 1278, 6625, 1634, 2028, 4256, 4921, 51079, 5156, 3371, 1200, 54386, 1108, 4082, 3486, 5176, 1292, 1356, 1277, 632, 341, 557…
Meteorological Concepts	G16.500.750	1.23814e-13	n/a	103	55.602	7281	WIF1, TSC22D3, SLPI, GTF2H5, C7, MBD4, SMARCB1, ZFP36, PAPSS1, PEX16, SRRM2, S100A13, CYP1B1, TAGLN, RNMT, LUM, SLC16A7, LRP1, BNIP3L, MDK, HSPB11, CFD, TNFRSF1A, FGF7, KLK4, VCAM1, RUNX1, CLU, RUNX2, CDKN1C, FN1, EGR1, SOX9, NOTCH2, COL3A1, GSE1, THBS1, SELENBP1, PYURF, CCN1, COL6A1, APOE, GMDS, STX5, TNFAIP6, CES1, LY6E, ANGPTL4, VCAN, C1S, COL1A2, SNRNP70, DCN, ENPEP, MGP, DDR2, PDGFRA, TNC, T…	11197, 1831, 6590, 404672, 730, 8930, 6598, 7538, 9061, 9409, 23524, 6284, 1545, 6876, 8731, 4060, 9194, 4035, 665, 4192, 51668, 1675, 7132, 2252, 9622, 7412, 861, 1191, 860, 1028, 2335, 1958, 6662, 4853, 1281, 23199, 7057, 8991, 100996939, 3491, 1291, 348, 2762, 6811, 7130, 1066, 4061, 51129, 1462, 716, 1278, 6625, 1634, 2028, 4256, 4921, 5156, 3371, 1200, 54386, 1108, 4082, 3486, 5176, 388588, …
Protein Domains	G02.111.570.820.709.275.750	1.26785e-13	n/a	123	74.7393	9787	WIF1, TSC22D3, SLPI, GTF2H5, C7, MBD4, SMARCB1, SNRPD1, ZFP36, PAPSS1, ALDH1A3, CHL1, MOB1A, SRRM2, CYP1B1, TAGLN, RNMT, LUM, NOTCH2NLC, SLC16A7, LRP1, BNIP3L, SUMO3, MDK, HSPB11, NCAM2, CFD, TNFRSF1A, FGF7, KLK4, VCAM1, RUNX1, CLU, FUBP1, RUNX2, CDKN1C, FN1, EGR1, PTPRD, SOX9, NOTCH2, COL3A1, THBS1, OBSL1, CCN1, COL6A1, APOE, GMDS, PRPF6, MYLIP, STX5, TNFAIP6, TRA2A, CES1, SORBS2, LY6E, ANGPTL4,…	11197, 1831, 6590, 404672, 730, 8930, 6598, 6632, 7538, 9061, 220, 10752, 55233, 23524, 1545, 6876, 8731, 4060, 100996717, 9194, 4035, 665, 6612, 4192, 51668, 4685, 1675, 7132, 2252, 9622, 7412, 861, 1191, 8880, 860, 1028, 2335, 1958, 5789, 6662, 4853, 1281, 7057, 23363, 3491, 1291, 348, 2762, 24148, 29116, 6811, 7130, 29896, 1066, 8470, 4061, 51129, 6314, 1462, 6879, 716, 1278, 6625, 1634, 2028,…
Optical Phenomena	G01.590	1.29392e-13	n/a	92	46.1173	6039	WIF1, TSC22D3, SLPI, GTF2H5, MBD4, SMARCB1, ZFP36, PAPSS1, ALDH1A3, SRRM2, CYP1B1, TAGLN, LUM, SLC16A7, LRP1, BNIP3L, MDK, CFD, TNFRSF1A, FGF7, KLK4, VCAM1, RUNX1, CLU, RUNX2, CDKN1C, FN1, EGR1, PTPRD, SOX9, NOTCH2, COL3A1, GSE1, THBS1, SELENBP1, CCN1, COL6A1, APOE, TNFAIP6, CES1, LY6E, ANGPTL4, ATXN7, VCAN, C1S, COL1A2, SNRNP70, DCN, ENPEP, MGP, DDR2, PDGFRA, TNC, TPP1, TERF2IP, CHD4, MARCKS, IG…	11197, 1831, 6590, 404672, 8930, 6598, 7538, 9061, 220, 23524, 1545, 6876, 4060, 9194, 4035, 665, 4192, 1675, 7132, 2252, 9622, 7412, 861, 1191, 860, 1028, 2335, 1958, 5789, 6662, 4853, 1281, 23199, 7057, 8991, 3491, 1291, 348, 7130, 1066, 4061, 51129, 6314, 1462, 716, 1278, 6625, 1634, 2028, 4256, 4921, 5156, 3371, 1200, 54386, 1108, 4082, 3486, 5176, 1292, 1356, 1277, 632, 341, 55788, 5919, 606…
Quantitative Trait Loci	G05.360.340.024.380.937	1.29816e-13	n/a	90	44.4602	5822	WIF1, TSC22D3, SLPI, C7, MBD4, PAPSS1, ALDH1A3, NDUFB8, CHRDL1, CYP1B1, LUM, SLC16A7, LRP1, BORCS7, CFD, TNFRSF1A, FGF7, KLK4, VCAM1, RUNX1, CLU, FUBP1, RUNX2, FN1, EGR1, PTPRD, SOX9, NOTCH2, FBLN1, COL3A1, THBS1, SELENBP1, PYURF, CCN1, COL6A1, APOE, GMDS, PRPF6, SORBS2, LY6E, ANGPTL4, BMP5, VCAN, C1S, COL1A2, SNRNP70, DCN, ENPEP, MGP, DDR2, PDGFRA, TNC, HNRNPA3, CHD4, IGFBP3, SERPINF1, SMIM1, CP…	11197, 1831, 6590, 730, 8930, 9061, 220, 4714, 91851, 1545, 4060, 9194, 4035, 119032, 1675, 7132, 2252, 9622, 7412, 861, 1191, 8880, 860, 2335, 1958, 5789, 6662, 4853, 2192, 1281, 7057, 8991, 100996939, 3491, 1291, 348, 2762, 24148, 8470, 4061, 51129, 653, 1462, 716, 1278, 6625, 1634, 2028, 4256, 4921, 5156, 3371, 220988, 1108, 3486, 5176, 388588, 1356, 1277, 632, 341, 5919, 5743, 6892, 4616, 688…
Transcriptional Activation	G05.308.800	1.38145e-13	n/a	101	53.9067	7059	TSC22D3, SLPI, SMARCB1, ZFP36, ALDH1A3, CHRDL1, SRRM2, S100A13, CYP1B1, TAGLN, ZFAS1, LUM, SLC16A7, LRP1, BNIP3L, MDK, CFD, TNFRSF1A, FGF7, KLK4, VCAM1, RUNX1, OTUD6B-AS1, CLU, FUBP1, RUNX2, CDKN1C, FN1, EGR1, PTPRD, SOX9, NOTCH2, FBLN1, COL3A1, THBS1, CCN1, COL6A1, APOE, GMDS, PRPF6, MYLIP, TNFAIP6, CES1, SORBS2, LY6E, ANGPTL4, ATXN7, VCAN, TAF7, C1S, COL1A2, SNRNP70, DCN, ENPEP, MGP, DDR2, NDUF…	1831, 6590, 6598, 7538, 220, 91851, 23524, 6284, 1545, 6876, 441951, 4060, 9194, 4035, 665, 4192, 1675, 7132, 2252, 9622, 7412, 861, 100506365, 1191, 8880, 860, 1028, 2335, 1958, 5789, 6662, 4853, 2192, 1281, 7057, 3491, 1291, 348, 2762, 24148, 29116, 7130, 1066, 8470, 4061, 51129, 6314, 1462, 6879, 716, 1278, 6625, 1634, 2028, 4256, 4921, 51079, 5156, 3371, 1200, 54386, 1108, 4082, 55582, 3486, …
Overweight	G07.100.100.160.120.699	1.56208e-13	n/a	37	9.01881	1181	CFD, TNFRSF1A, FGF7, VCAM1, RUNX2, FN1, SOX9, APOE, GMDS, MYLIP, CES1, ANGPTL4, COL1A2, DCN, ENPEP, TNC, IGFBP3, SERPINF1, CP, COL1A1, BGLAP, APOC1, RARRES2, PTGS2, GADD45B, DYNC1I2, NNMT, FRMD6, GAS6, SELENOP, TF, SFRP1, CXCL12, OMD, LEPR, ANXA1, FBN1	1675, 7132, 2252, 7412, 860, 2335, 6662, 348, 2762, 29116, 1066, 51129, 1278, 1634, 2028, 3371, 3486, 5176, 1356, 1277, 632, 341, 5919, 5743, 4616, 1781, 4837, 122786, 2621, 6414, 7018, 6422, 6387, 4958, 3953, 301, 2200
Regulatory Sequences, Nucleic Acid	G05.360.080.689	1.57163e-13	n/a	154	110.845	14515	WIF1, TSC22D3, SLPI, MORF4L2, GTF2H5, LTBP3, C7, MBD4, SMARCB1, SNRPD1, ZFP36, PAPSS1, ALDH1A3, NDUFB8, CHRDL1, CHL1, MOB1A, SRRM2, LAPTM4A, S100A13, CYP1B1, TAGLN, ZFAS1, RNMT, LIMA1, LUM, SLC16A7, LRP1, BNIP3L, TMEM98, SUMO3, BORCS7, MDK, NAV2, TP73-AS1, HSPB11, NCAM2, CFD, TNFRSF1A, FGF7, KLK4, VCAM1, RUNX1, CLU, NNT-AS1, FUBP1, RUNX2, CDKN1C, FN1, EGR1, PTPRD, SOX9, NOTCH2, FBLN1, COL3A1, THB…	11197, 1831, 6590, 9643, 404672, 4054, 730, 8930, 6598, 6632, 7538, 9061, 220, 4714, 91851, 10752, 55233, 23524, 9741, 6284, 1545, 6876, 441951, 8731, 51474, 4060, 9194, 4035, 665, 26022, 6612, 119032, 4192, 89797, 57212, 51668, 4685, 1675, 7132, 2252, 9622, 7412, 861, 1191, 100652772, 8880, 860, 1028, 2335, 1958, 5789, 6662, 4853, 2192, 1281, 7057, 8991, 3491, 1291, 348, 2762, 24148, 29116, 6811…
Gene Dosage	G05.380.350	1.65239e-13	n/a	83	38.9848	5105	WIF1, SLPI, MBD4, SMARCB1, ZFP36, PEX16, NDUFB8, CHL1, CYP1B1, TAGLN, ZFAS1, RNMT, LIMA1, LUM, LRP1, CFD, TNFRSF1A, FGF7, KLK4, VCAM1, RUNX1, CLU, RUNX2, CDKN1C, FN1, EGR1, PTPRD, SOX9, NOTCH2, FBLN1, COL3A1, THBS1, CCN1, COL6A1, APOE, TRA2A, CES1, SORBS2, BMP5, ATXN7, VCAN, C1S, COL1A2, DCN, ENPEP, MGP, DDR2, NDUFA13, PDGFRA, TPP1, TERF2IP, CHD4, MARCKS, IGFBP3, COL6A2, CP, COL1A1, BGLAP, RNU2-1…	11197, 6590, 8930, 6598, 7538, 9409, 4714, 10752, 1545, 6876, 441951, 8731, 51474, 4060, 4035, 1675, 7132, 2252, 9622, 7412, 861, 1191, 860, 1028, 2335, 1958, 5789, 6662, 4853, 2192, 1281, 7057, 3491, 1291, 348, 29896, 1066, 8470, 653, 6314, 1462, 716, 1278, 1634, 2028, 4256, 4921, 51079, 5156, 1200, 54386, 1108, 4082, 3486, 1292, 1356, 1277, 632, 6066, 5743, 5101, 10252, 54510, 1781, 152189, 339…
Mechanical Phenomena	G01.374	1.67252e-13	n/a	119	70.9515	9291	WIF1, TSC22D3, SLPI, MORF4L2, LTBP3, C7, MBD4, SMARCB1, ZFP36, PAPSS1, ALDH1A3, SRRM2, S100A13, CYP1B1, TAGLN, RNMT, LIMA1, LUM, SLC16A7, LRP1, BNIP3L, SUMO3, MDK, HSPB11, CFD, TNFRSF1A, FGF7, KLK4, VCAM1, RUNX1, CLU, RUNX2, CDKN1C, FN1, EGR1, PTPRD, SOX9, NOTCH2, FBLN1, COL3A1, THBS1, SELENBP1, CCN1, COL6A1, OLFML3, APOE, GMDS, STX5, TNFAIP6, CES1, SORBS2, LY6E, ANGPTL4, BMP5, SEC31A, ATXN7, VCA…	11197, 1831, 6590, 9643, 4054, 730, 8930, 6598, 7538, 9061, 220, 23524, 6284, 1545, 6876, 8731, 51474, 4060, 9194, 4035, 665, 6612, 4192, 51668, 1675, 7132, 2252, 9622, 7412, 861, 1191, 860, 1028, 2335, 1958, 5789, 6662, 4853, 2192, 1281, 7057, 8991, 3491, 1291, 56944, 348, 2762, 6811, 7130, 1066, 8470, 4061, 51129, 653, 22872, 6314, 1462, 6879, 716, 1278, 6625, 1634, 2028, 4256, 4921, 5156, 3371…
Muscle Development	G07.345.500.325.377.625.590, G11.427.578.590	1.69499e-13	n/a	55	19.1373	2506	WIF1, TSC22D3, SMARCB1, ZFP36, NDUFB8, TAGLN, SLC16A7, LRP1, NCAM2, CFD, TNFRSF1A, KLK4, VCAM1, RUNX1, CLU, RUNX2, CDKN1C, FN1, EGR1, SOX9, NOTCH2, THBS1, OBSL1, COL6A1, APOE, MYLIP, SORBS2, VCAN, COL1A2, DCN, MGP, PDGFRA, TNC, MARCKS, IGFBP3, CP, COL1A1, BGLAP, RARRES2, PTGS2, TMEM176B, SPRY1, NNMT, ID2, GAS6, CDH11, REEP5, SFRP1, CXCL12, CREB1, TPM2, MXRA8, ANXA1, FBN1, RBPJ	11197, 1831, 6598, 7538, 4714, 6876, 9194, 4035, 4685, 1675, 7132, 9622, 7412, 861, 1191, 860, 1028, 2335, 1958, 6662, 4853, 7057, 23363, 1291, 348, 29116, 8470, 1462, 1278, 1634, 4256, 5156, 3371, 4082, 3486, 1356, 1277, 632, 5919, 5743, 28959, 10252, 4837, 3398, 2621, 1009, 7905, 6422, 6387, 1385, 7169, 54587, 301, 2200, 3516
Binding, Competitive	G02.111.084, G02.111.570.120.309	1.71954e-13	n/a	77	34.3799	4502	TSC22D3, SLPI, C7, SMARCB1, SNRPD1, SRRM2, S100A13, CYP1B1, TAGLN, LUM, LRP1, MDK, TNFRSF1A, FGF7, KLK4, VCAM1, RUNX1, CLU, FUBP1, RUNX2, CDKN1C, FN1, EGR1, PTPRD, SOX9, NOTCH2, FBLN1, THBS1, CCN1, APOE, STX5, TNFAIP6, CES1, LY6E, ANGPTL4, BMP5, SEC31A, ATXN7, VCAN, C1S, COL1A2, SNRNP70, DCN, ENPEP, MGP, DDR2, TNC, TERF2IP, MARCKS, IGFBP3, SERPINF1, CP, COL1A1, BGLAP, APOC1, PTGS2, TAPBP, DCXR, T…	1831, 6590, 730, 6598, 6632, 23524, 6284, 1545, 6876, 4060, 4035, 4192, 7132, 2252, 9622, 7412, 861, 1191, 8880, 860, 1028, 2335, 1958, 5789, 6662, 4853, 2192, 7057, 3491, 348, 6811, 7130, 1066, 4061, 51129, 653, 22872, 6314, 1462, 716, 1278, 6625, 1634, 2028, 4256, 4921, 3371, 54386, 4082, 3486, 5176, 1356, 1277, 632, 341, 5743, 6892, 51181, 6880, 10252, 4837, 5118, 3398, 2621, 6414, 7018, 2962,…
Movement	G07.568	1.73542e-13	n/a	134	86.6982	11353	WIF1, TSC22D3, SLPI, MORF4L2, MBD4, SMARCB1, ZFP36, PAPSS1, PEX16, ALDH1A3, CHRDL1, CHL1, MOB1A, SRRM2, LAPTM4A, S100A13, CYP1B1, TAGLN, ZFAS1, RNMT, LIMA1, LUM, NOTCH2NLC, SLC16A7, LRP1, BNIP3L, TMEM98, BORCS7, MDK, NAV2, TP73-AS1, HSPB11, NCAM2, CFD, TNFRSF1A, FGF7, KLK4, VCAM1, RUNX1, OTUD6B-AS1, CLU, NNT-AS1, FUBP1, RUNX2, CDKN1C, FN1, EGR1, PTPRD, SOX9, NOTCH2, FBLN1, COL3A1, GSE1, THBS1, SE…	11197, 1831, 6590, 9643, 8930, 6598, 7538, 9061, 9409, 220, 91851, 10752, 55233, 23524, 9741, 6284, 1545, 6876, 441951, 8731, 51474, 4060, 100996717, 9194, 4035, 665, 26022, 119032, 4192, 89797, 57212, 51668, 4685, 1675, 7132, 2252, 9622, 7412, 861, 100506365, 1191, 100652772, 8880, 860, 1028, 2335, 1958, 5789, 6662, 4853, 2192, 1281, 23199, 7057, 8991, 3491, 1291, 56944, 348, 2762, 29116, 7130, …
Elasticity	G01.374.590	1.86821e-13	n/a	37	9.07226	1188	TAGLN, LUM, LRP1, HSPB11, TNFRSF1A, FGF7, KLK4, VCAM1, RUNX2, FN1, EGR1, SOX9, FBLN1, COL3A1, THBS1, CCN1, APOE, ANGPTL4, VCAN, C1S, COL1A2, DCN, MGP, DDR2, TNC, IGFBP3, SERPINF1, CP, COL1A1, BGLAP, PTGS2, ID2, CDH11, SFRP1, CXCL12, LEPR, FBN1	6876, 4060, 4035, 51668, 7132, 2252, 9622, 7412, 860, 2335, 1958, 6662, 2192, 1281, 7057, 3491, 348, 51129, 1462, 716, 1278, 1634, 4256, 4921, 3371, 3486, 5176, 1356, 1277, 632, 5743, 3398, 1009, 6422, 6387, 3953, 2200
Exons	G05.360.340.024.340.137.232	1.87226e-13	n/a	117	69.0729	9045	WIF1, TSC22D3, SLPI, LTBP3, C7, MBD4, SMARCB1, ZFP36, ALDH1A3, CHRDL1, CHL1, SRRM2, LAPTM4A, S100A13, CYP1B1, TAGLN, LIMA1, LUM, SLC16A7, LRP1, TMEM98, MDK, NAV2, NCAM2, CFD, TNFRSF1A, FGF7, KLK4, VCAM1, RUNX1, CLU, FUBP1, RUNX2, CDKN1C, FN1, EGR1, PTPRD, SOX9, NOTCH2, FBLN1, COL3A1, THBS1, SELENBP1, OBSL1, CCN1, COL6A1, APOE, PRPF6, TNFAIP6, TRA2A, CES1, LY6E, ANGPTL4, BMP5, SEC31A, ATXN7, VCAN,…	11197, 1831, 6590, 4054, 730, 8930, 6598, 7538, 220, 91851, 10752, 23524, 9741, 6284, 1545, 6876, 51474, 4060, 9194, 4035, 26022, 4192, 89797, 4685, 1675, 7132, 2252, 9622, 7412, 861, 1191, 8880, 860, 1028, 2335, 1958, 5789, 6662, 4853, 2192, 1281, 7057, 8991, 23363, 3491, 1291, 348, 24148, 7130, 29896, 1066, 4061, 51129, 653, 22872, 6314, 1462, 716, 1278, 6625, 1634, 2028, 4256, 4921, 5156, 3371…
Locomotion	G07.568.500	1.90806e-13	n/a	133	85.6825	11220	WIF1, TSC22D3, SLPI, MORF4L2, MBD4, SMARCB1, ZFP36, PAPSS1, PEX16, ALDH1A3, CHRDL1, CHL1, MOB1A, SRRM2, LAPTM4A, S100A13, CYP1B1, TAGLN, ZFAS1, RNMT, LIMA1, LUM, NOTCH2NLC, SLC16A7, LRP1, BNIP3L, TMEM98, BORCS7, MDK, NAV2, TP73-AS1, HSPB11, NCAM2, CFD, TNFRSF1A, FGF7, KLK4, VCAM1, RUNX1, OTUD6B-AS1, CLU, NNT-AS1, FUBP1, RUNX2, CDKN1C, FN1, EGR1, PTPRD, SOX9, NOTCH2, FBLN1, COL3A1, GSE1, THBS1, SE…	11197, 1831, 6590, 9643, 8930, 6598, 7538, 9061, 9409, 220, 91851, 10752, 55233, 23524, 9741, 6284, 1545, 6876, 441951, 8731, 51474, 4060, 100996717, 9194, 4035, 665, 26022, 119032, 4192, 89797, 57212, 51668, 4685, 1675, 7132, 2252, 9622, 7412, 861, 100506365, 1191, 100652772, 8880, 860, 1028, 2335, 1958, 5789, 6662, 4853, 2192, 1281, 23199, 7057, 8991, 3491, 1291, 56944, 348, 2762, 29116, 7130, …
Elastic Modulus	G01.374.590.605	1.94102e-13	n/a	25	3.93284	515	TAGLN, LUM, LRP1, HSPB11, VCAM1, RUNX2, FN1, EGR1, SOX9, COL3A1, APOE, VCAN, COL1A2, DCN, DDR2, TNC, IGFBP3, COL1A1, BGLAP, PTGS2, CDH11, SFRP1, CXCL12, LEPR, FBN1	6876, 4060, 4035, 51668, 7412, 860, 2335, 1958, 6662, 1281, 348, 1462, 1278, 1634, 4921, 3371, 3486, 1277, 632, 5743, 1009, 6422, 6387, 3953, 2200
Immunomodulation	G12.535	2.01432e-13	n/a	64	25.1167	3289	TSC22D3, SLPI, SMARCB1, SNRPD1, ZFP36, SRRM2, CYP1B1, LUM, LRP1, MDK, CFD, TNFRSF1A, FGF7, KLK4, VCAM1, RUNX1, CLU, RUNX2, FN1, EGR1, SOX9, NOTCH2, COL3A1, THBS1, SELENBP1, APOE, TNFAIP6, LY6E, ANGPTL4, VCAN, C1S, COL1A2, SNRNP70, DCN, ENPEP, MGP, NDUFA13, PDGFRA, TNC, CHD4, MARCKS, IGFBP3, SERPINF1, CP, COL1A1, BGLAP, APOC1, RARRES2, PTGS2, DCXR, GADD45B, TMEM176B, PCDH18, ID2, IFI35, GAS6, CDH1…	1831, 6590, 6598, 6632, 7538, 23524, 1545, 4060, 4035, 4192, 1675, 7132, 2252, 9622, 7412, 861, 1191, 860, 2335, 1958, 6662, 4853, 1281, 7057, 8991, 348, 7130, 4061, 51129, 1462, 716, 1278, 6625, 1634, 2028, 4256, 51079, 5156, 3371, 1108, 4082, 3486, 5176, 1356, 1277, 632, 341, 5919, 5743, 51181, 4616, 28959, 54510, 3398, 3430, 2621, 1009, 9168, 6387, 1385, 3953, 301, 2200, 3516
Genomic Structural Variation	G05.365.795.297	2.04775e-13	n/a	83	39.1299	5124	WIF1, MBD4, SMARCB1, ZFP36, ALDH1A3, CHRDL1, CHL1, CYP1B1, TAGLN, LIMA1, LUM, SLC16A7, LRP1, BNIP3L, NAV2, TP73-AS1, NCAM2, TNFRSF1A, KLK4, VCAM1, RUNX1, FUBP1, RUNX2, CDKN1C, FN1, EGR1, PTPRD, SOX9, NOTCH2, FBLN1, COL3A1, THBS1, SELENBP1, OBSL1, APOE, GMDS, PRPF6, CES1, SORBS2, ANGPTL4, BMP5, ATXN7, VCAN, C1S, COL1A2, DCN, ENPEP, DDR2, PDGFRA, TNC, KTN1, CHD4, SMIM1, COL6A2, COL1A1, BGLAP, RARRE…	11197, 8930, 6598, 7538, 220, 91851, 10752, 1545, 6876, 51474, 4060, 9194, 4035, 665, 89797, 57212, 4685, 7132, 9622, 7412, 861, 8880, 860, 1028, 2335, 1958, 5789, 6662, 4853, 2192, 1281, 7057, 8991, 23363, 348, 2762, 24148, 1066, 8470, 51129, 653, 6314, 1462, 716, 1278, 1634, 2028, 4921, 5156, 3371, 3895, 1108, 388588, 1292, 1277, 632, 5919, 513, 6066, 5743, 4616, 10252, 54510, 1781, 5118, 15218…
Dietary Carbohydrates	G07.203.300.362	2.32509e-13	n/a	40	10.653	1395	LUM, SLC16A7, LRP1, CFD, TNFRSF1A, KLK4, VCAM1, RUNX1, CLU, RUNX2, FN1, EGR1, NOTCH2, THBS1, APOE, GMDS, CES1, ANGPTL4, COL1A2, DCN, MGP, PDGFRA, IGFBP3, SERPINF1, CP, COL1A1, BGLAP, APOC1, PTGS2, DYNC1I2, NNMT, NEPRO, ID2, GAS6, SELENOP, SFRP1, CXCL12, CREB1, CLEC11A, LEPR	4060, 9194, 4035, 1675, 7132, 9622, 7412, 861, 1191, 860, 2335, 1958, 4853, 7057, 348, 2762, 1066, 51129, 1278, 1634, 4256, 5156, 3486, 5176, 1356, 1277, 632, 341, 5743, 1781, 4837, 25871, 3398, 2621, 6414, 6422, 6387, 1385, 6320, 3953
Light	G01.358.500.505.650	2.3289e-13	n/a	89	44.0555	5769	WIF1, TSC22D3, SLPI, GTF2H5, MBD4, SMARCB1, ZFP36, ALDH1A3, SRRM2, CYP1B1, TAGLN, LUM, SLC16A7, LRP1, MDK, CFD, TNFRSF1A, FGF7, KLK4, VCAM1, RUNX1, CLU, RUNX2, CDKN1C, FN1, EGR1, PTPRD, SOX9, NOTCH2, COL3A1, GSE1, THBS1, SELENBP1, CCN1, COL6A1, APOE, TNFAIP6, CES1, LY6E, ANGPTL4, ATXN7, VCAN, C1S, COL1A2, SNRNP70, DCN, ENPEP, MGP, DDR2, PDGFRA, TNC, TPP1, TERF2IP, CHD4, MARCKS, IGFBP3, SERPINF1, …	11197, 1831, 6590, 404672, 8930, 6598, 7538, 220, 23524, 1545, 6876, 4060, 9194, 4035, 4192, 1675, 7132, 2252, 9622, 7412, 861, 1191, 860, 1028, 2335, 1958, 5789, 6662, 4853, 1281, 23199, 7057, 8991, 3491, 1291, 348, 7130, 1066, 4061, 51129, 6314, 1462, 716, 1278, 6625, 1634, 2028, 4256, 4921, 5156, 3371, 1200, 54386, 1108, 4082, 3486, 5176, 1292, 1356, 1277, 632, 341, 55788, 5919, 6066, 5743, 46…
Lipogenesis	G03.458.249, G02.111.528	2.43796e-13	n/a	42	11.7222	1535	TSC22D3, PEX16, ALDH1A3, NDUFB8, CYP1B1, LRP1, CFD, TNFRSF1A, FGF7, VCAM1, CLU, RUNX2, FN1, EGR1, SOX9, THBS1, CCN1, COL6A1, APOE, MYLIP, CES1, ANGPTL4, SEC31A, SNRNP70, PDGFRA, MARCKS, SERPINF1, COL1A1, BGLAP, APOC1, RARRES2, PTGS2, SELENOP, SNHG16, SFRP1, CXCL12, CREB1, MXRA8, LEPR, ANXA1, DBI, RBPJ	1831, 9409, 220, 4714, 1545, 4035, 1675, 7132, 2252, 7412, 1191, 860, 2335, 1958, 6662, 7057, 3491, 1291, 348, 29116, 1066, 51129, 22872, 6625, 5156, 4082, 5176, 1277, 632, 341, 5919, 5743, 6414, 100507246, 6422, 6387, 1385, 54587, 3953, 301, 1622, 3516
Gene Regulatory Networks	G05.360.080.689.360	2.57376e-13	n/a	122	74.3422	9735	WIF1, TSC22D3, SLPI, MBD4, SMARCB1, ZFP36, ALDH1A3, NDUFB8, CHRDL1, CHL1, SRRM2, S100A13, CYP1B1, TAGLN, ZFAS1, LIMA1, LUM, SLC16A7, LRP1, BNIP3L, TMEM98, TP73-AS1, HSPB11, TNFRSF1A, FGF7, KLK4, VCAM1, RUNX1, CLU, NNT-AS1, RUNX2, CDKN1C, FN1, EGR1, PTPRD, SOX9, NOTCH2, FBLN1, COL3A1, THBS1, SELENBP1, CCN1, COL6A1, APOE, PRPF6, MYLIP, STX5, TNFAIP6, TRA2A, CES1, SORBS2, LY6E, ANGPTL4, BMP5, SEC31A…	11197, 1831, 6590, 8930, 6598, 7538, 220, 4714, 91851, 10752, 23524, 6284, 1545, 6876, 441951, 51474, 4060, 9194, 4035, 665, 26022, 57212, 51668, 7132, 2252, 9622, 7412, 861, 1191, 100652772, 860, 1028, 2335, 1958, 5789, 6662, 4853, 2192, 1281, 7057, 8991, 3491, 1291, 348, 24148, 29116, 6811, 7130, 29896, 1066, 8470, 4061, 51129, 653, 22872, 1462, 6879, 716, 1278, 1634, 2028, 4256, 4921, 5156, 33…
Sequence Homology, Nucleic Acid	G02.111.810.550, G05.810.550	2.6742e-13	n/a	96	50.0502	6554	WIF1, SLPI, LTBP3, SNRPD1, ZFP36, PEX16, MOB1A, SRRM2, CYP1B1, TAGLN, RNMT, LIMA1, LUM, SLC16A7, LRP1, MDK, NAV2, TP73-AS1, HSPB11, NCAM2, CFD, TNFRSF1A, FGF7, KLK4, VCAM1, RUNX1, CLU, RUNX2, CDKN1C, FN1, EGR1, PTPRD, SOX9, NOTCH2, FBLN1, COL3A1, THBS1, SELENBP1, CCN1, COL6A1, APOE, GMDS, PRPF6, CES1, LY6E, BMP5, C1S, COL1A2, SNRNP70, DCN, ENPEP, MGP, DDR2, NDUFA13, PDGFRA, TNC, HNRNPA3, TPP1, TE…	11197, 6590, 4054, 6632, 7538, 9409, 55233, 23524, 1545, 6876, 8731, 51474, 4060, 9194, 4035, 4192, 89797, 57212, 51668, 4685, 1675, 7132, 2252, 9622, 7412, 861, 1191, 860, 1028, 2335, 1958, 5789, 6662, 4853, 2192, 1281, 7057, 8991, 3491, 1291, 348, 2762, 24148, 1066, 4061, 653, 716, 1278, 6625, 1634, 2028, 4256, 4921, 51079, 5156, 3371, 220988, 1200, 54386, 4082, 3486, 5176, 1292, 1356, 1277, 63…
Membrane Potential, Mitochondrial	G04.580.550, G03.295.770.500, G07.265.675.550	2.68288e-13	n/a	56	19.9849	2617	WIF1, TSC22D3, ZFP36, NDUFB8, CYP1B1, TAGLN, ZFAS1, SLC16A7, LRP1, BNIP3L, MDK, TNFRSF1A, VCAM1, CLU, RUNX2, FN1, EGR1, SOX9, NOTCH2, THBS1, CCN1, COL6A1, APOE, TNFAIP6, CES1, ANGPTL4, ATXN7, C1S, COL1A2, DCN, DDR2, NDUFA13, PDGFRA, IGFBP3, SERPINF1, COL6A2, COL1A1, BGLAP, RARRES2, ATP5F1D, PTGS2, GADD45B, NNMT, CMTM8, ARL4C, GAS6, DNAJC15, LSP1, SFRP1, CXCL12, CREB1, ERRFI1, LEPR, ANXA1, DBI, RB…	11197, 1831, 7538, 4714, 1545, 6876, 441951, 9194, 4035, 665, 4192, 7132, 7412, 1191, 860, 2335, 1958, 6662, 4853, 7057, 3491, 1291, 348, 7130, 1066, 51129, 6314, 716, 1278, 1634, 4921, 51079, 5156, 3486, 5176, 1292, 1277, 632, 5919, 513, 5743, 4616, 4837, 152189, 10123, 2621, 29103, 4046, 6422, 6387, 1385, 54206, 3953, 301, 1622, 3516
DNA, Intergenic	G05.360.340.024.220	2.75299e-13	n/a	125	77.4808	10146	WIF1, TSC22D3, SLPI, GTF2H5, LTBP3, C7, MBD4, SMARCB1, SNRPD1, ZFP36, PAPSS1, ALDH1A3, NDUFB8, CHL1, SRRM2, S100A13, CYP1B1, TAGLN, ZFAS1, LIMA1, LUM, NOTCH2NLC, LRP1, BNIP3L, TMEM98, SUMO3, MDK, TP73-AS1, NCAM2, CFD, TNFRSF1A, FGF7, KLK4, VCAM1, RUNX1, CLU, NNT-AS1, FUBP1, RUNX2, CDKN1C, FN1, EGR1, PTPRD, SOX9, NOTCH2, FBLN1, COL3A1, THBS1, SELENBP1, CCN1, COL6A1, APOE, GMDS, PRPF6, TNFAIP6, TRA…	11197, 1831, 6590, 404672, 4054, 730, 8930, 6598, 6632, 7538, 9061, 220, 4714, 10752, 23524, 6284, 1545, 6876, 441951, 51474, 4060, 100996717, 4035, 665, 26022, 6612, 4192, 57212, 4685, 1675, 7132, 2252, 9622, 7412, 861, 1191, 100652772, 8880, 860, 1028, 2335, 1958, 5789, 6662, 4853, 2192, 1281, 7057, 8991, 3491, 1291, 348, 2762, 24148, 7130, 29896, 1066, 8470, 4061, 51129, 653, 6314, 1462, 6879,…
Polymorphism, Single Nucleotide	G05.365.795.598	2.76609e-13	n/a	148	103.583	13564	WIF1, TSC22D3, SLPI, GTF2H5, LTBP3, C7, MBD4, SMARCB1, ZFP36, PAPSS1, PEX16, ALDH1A3, NDUFB8, CHRDL1, CHL1, SRRM2, S100A13, CYP1B1, TAGLN, ZFAS1, RNMT, LIMA1, LUM, NOTCH2NLC, SLC16A7, LRP1, BNIP3L, TMEM98, SUMO3, BORCS7, MDK, NAV2, TP73-AS1, NCAM2, CFD, TNFRSF1A, FGF7, KLK4, VCAM1, RUNX1, CLU, FUBP1, RUNX2, CDKN1C, FN1, EGR1, PTPRD, SOX9, NOTCH2, FBLN1, COL3A1, GSE1, THBS1, SELENBP1, OBSL1, PYURF…	11197, 1831, 6590, 404672, 4054, 730, 8930, 6598, 7538, 9061, 9409, 220, 4714, 91851, 10752, 23524, 6284, 1545, 6876, 441951, 8731, 51474, 4060, 100996717, 9194, 4035, 665, 26022, 6612, 119032, 4192, 89797, 57212, 4685, 1675, 7132, 2252, 9622, 7412, 861, 1191, 8880, 860, 1028, 2335, 1958, 5789, 6662, 4853, 2192, 1281, 23199, 7057, 8991, 23363, 100996939, 3491, 1291, 56944, 348, 2762, 24148, 29116…
Cell Death	G04.146	2.93104e-13	n/a	143	97.5192	12770	WIF1, TSC22D3, SLPI, MORF4L2, LTBP3, C7, MBD4, SMARCB1, SNRPD1, ZFP36, PAPSS1, PEX16, ALDH1A3, NDUFB8, CHRDL1, CHL1, MOB1A, SRRM2, LAPTM4A, S100A13, CYP1B1, TAGLN, ZFAS1, RNMT, LUM, NOTCH2NLC, SLC16A7, LRP1, BNIP3L, MDK, TP73-AS1, HSPB11, NCAM2, CFD, TNFRSF1A, FGF7, KLK4, VCAM1, RUNX1, OTUD6B-AS1, CLU, NNT-AS1, FUBP1, RUNX2, CDKN1C, FN1, EGR1, PTPRD, SOX9, NOTCH2, FBLN1, COL3A1, GSE1, THBS1, SELE…	11197, 1831, 6590, 9643, 4054, 730, 8930, 6598, 6632, 7538, 9061, 9409, 220, 4714, 91851, 10752, 55233, 23524, 9741, 6284, 1545, 6876, 441951, 8731, 4060, 100996717, 9194, 4035, 665, 4192, 57212, 51668, 4685, 1675, 7132, 2252, 9622, 7412, 861, 100506365, 1191, 100652772, 8880, 860, 1028, 2335, 1958, 5789, 6662, 4853, 2192, 1281, 23199, 7057, 8991, 23363, 3491, 1291, 348, 2762, 29116, 6811, 7130, …
Bone Density	G11.427.100	2.93583e-13	n/a	52	17.5336	2296	WIF1, TSC22D3, LTBP3, CYP1B1, LUM, LRP1, CFD, TNFRSF1A, KLK4, VCAM1, RUNX1, RUNX2, FN1, EGR1, PTPRD, SOX9, NOTCH2, THBS1, CCN1, COL6A1, APOE, ANGPTL4, BMP5, VCAN, COL1A2, SNRNP70, DCN, MGP, DDR2, TNC, IGFBP3, SERPINF1, COL6A2, CP, COL1A1, BGLAP, APOC1, RARRES2, PTGS2, FRMD6, ID2, GAS6, CDH11, SELENOP, SFRP1, CXCL12, CREB1, OMD, LEPR, ANXA1, FBN1, RBPJ	11197, 1831, 4054, 1545, 4060, 4035, 1675, 7132, 9622, 7412, 861, 860, 2335, 1958, 5789, 6662, 4853, 7057, 3491, 1291, 348, 51129, 653, 1462, 1278, 6625, 1634, 4256, 4921, 3371, 3486, 5176, 1292, 1356, 1277, 632, 341, 5919, 5743, 122786, 3398, 2621, 1009, 6414, 6422, 6387, 1385, 4958, 3953, 301, 2200, 3516
Frameshift Mutation	G05.365.590.265	3.03188e-13	n/a	60	22.6425	2965	WIF1, SLPI, LTBP3, MBD4, SMARCB1, ZFP36, CHRDL1, CYP1B1, TAGLN, RNMT, LIMA1, LUM, LRP1, TMEM98, NCAM2, TNFRSF1A, KLK4, RUNX1, CLU, RUNX2, CDKN1C, FN1, EGR1, SOX9, NOTCH2, COL3A1, THBS1, OBSL1, COL6A1, APOE, CES1, BMP5, DTWD1, ATXN7, COL1A2, DCN, PDGFRA, TNC, TPP1, TERF2IP, CHD4, MARCKS, IGFBP3, SMIM1, COL6A2, CP, COL1A1, BGLAP, LMBRD1, PTGS2, DYNC1I2, REEP5, SFRP1, CXCL12, CREB1, CLEC11A, LEPR, F…	11197, 6590, 4054, 8930, 6598, 7538, 91851, 1545, 6876, 8731, 51474, 4060, 4035, 26022, 4685, 7132, 9622, 861, 1191, 860, 1028, 2335, 1958, 6662, 4853, 1281, 7057, 23363, 1291, 348, 1066, 653, 56986, 6314, 1278, 1634, 5156, 3371, 1200, 54386, 1108, 4082, 3486, 388588, 1292, 1356, 1277, 632, 55788, 5743, 1781, 7905, 6422, 6387, 1385, 6320, 3953, 2200, 3516, 50506
Organic Chemistry Phenomena	G02.607	3.0537e-13	n/a	140	94.0216	12312	WIF1, TSC22D3, SLPI, MORF4L2, GTF2H5, LTBP3, C7, MBD4, SMARCB1, SNRPD1, ZFP36, ALDH1A3, NDUFB8, CHRDL1, MOB1A, SRRM2, LAPTM4A, S100A13, CYP1B1, TAGLN, RNMT, LIMA1, LUM, SLC16A7, LRP1, BNIP3L, SUMO3, MDK, TP73-AS1, HSPB11, NCAM2, CFD, TNFRSF1A, FGF7, KLK4, VCAM1, RUNX1, CLU, FUBP1, RUNX2, CDKN1C, FN1, EGR1, PTPRD, SOX9, NOTCH2, FBLN1, COL3A1, GSE1, THBS1, SELENBP1, OBSL1, CCN1, COL6A1, OLFML3, APO…	11197, 1831, 6590, 9643, 404672, 4054, 730, 8930, 6598, 6632, 7538, 220, 4714, 91851, 55233, 23524, 9741, 6284, 1545, 6876, 8731, 51474, 4060, 9194, 4035, 665, 6612, 4192, 57212, 51668, 4685, 1675, 7132, 2252, 9622, 7412, 861, 1191, 8880, 860, 1028, 2335, 1958, 5789, 6662, 4853, 2192, 1281, 23199, 7057, 8991, 23363, 3491, 1291, 56944, 348, 2762, 24148, 29116, 6811, 7130, 29896, 1066, 8470, 4061, …
Radiation, Nonionizing	G01.750.770	3.13743e-13	n/a	85	41.0161	5371	WIF1, TSC22D3, SLPI, GTF2H5, MBD4, SMARCB1, ZFP36, SRRM2, CYP1B1, TAGLN, LUM, SLC16A7, LRP1, MDK, CFD, TNFRSF1A, FGF7, KLK4, VCAM1, RUNX1, CLU, RUNX2, CDKN1C, FN1, EGR1, PTPRD, SOX9, NOTCH2, COL3A1, GSE1, THBS1, SELENBP1, CCN1, COL6A1, APOE, TNFAIP6, LY6E, ANGPTL4, VCAN, C1S, COL1A2, SNRNP70, DCN, ENPEP, MGP, PDGFRA, TNC, TERF2IP, CHD4, MARCKS, IGFBP3, SERPINF1, COL6A2, CP, COL1A1, BGLAP, APOC1, …	11197, 1831, 6590, 404672, 8930, 6598, 7538, 23524, 1545, 6876, 4060, 9194, 4035, 4192, 1675, 7132, 2252, 9622, 7412, 861, 1191, 860, 1028, 2335, 1958, 5789, 6662, 4853, 1281, 23199, 7057, 8991, 3491, 1291, 348, 7130, 4061, 51129, 1462, 716, 1278, 6625, 1634, 2028, 4256, 5156, 3371, 54386, 1108, 4082, 3486, 5176, 1292, 1356, 1277, 632, 341, 55788, 5919, 6066, 5743, 4616, 6880, 1781, 5118, 122786,…
DNA Copy Number Variations	G05.365.795.297.500	3.18209e-13	n/a	82	38.6411	5060	WIF1, MBD4, SMARCB1, ZFP36, ALDH1A3, CHRDL1, CHL1, CYP1B1, TAGLN, LIMA1, LUM, SLC16A7, LRP1, BNIP3L, NAV2, TP73-AS1, NCAM2, TNFRSF1A, KLK4, VCAM1, RUNX1, FUBP1, RUNX2, CDKN1C, FN1, EGR1, PTPRD, SOX9, NOTCH2, FBLN1, COL3A1, THBS1, SELENBP1, OBSL1, APOE, GMDS, PRPF6, CES1, SORBS2, ANGPTL4, BMP5, ATXN7, VCAN, C1S, COL1A2, DCN, ENPEP, DDR2, PDGFRA, TNC, KTN1, CHD4, COL6A2, COL1A1, BGLAP, RARRES2, ATP…	11197, 8930, 6598, 7538, 220, 91851, 10752, 1545, 6876, 51474, 4060, 9194, 4035, 665, 89797, 57212, 4685, 7132, 9622, 7412, 861, 8880, 860, 1028, 2335, 1958, 5789, 6662, 4853, 2192, 1281, 7057, 8991, 23363, 348, 2762, 24148, 1066, 8470, 51129, 653, 6314, 1462, 716, 1278, 1634, 2028, 4921, 5156, 3371, 3895, 1108, 1292, 1277, 632, 5919, 513, 6066, 5743, 4616, 10252, 54510, 1781, 5118, 152189, 3398,…
Permeability	G02.723	3.22208e-13	n/a	63	24.6891	3233	TSC22D3, SLPI, SMARCB1, ALDH1A3, CHL1, SRRM2, CYP1B1, TAGLN, LUM, LRP1, BNIP3L, SUMO3, MDK, HSPB11, CFD, TNFRSF1A, FGF7, KLK4, VCAM1, RUNX1, CLU, CDKN1C, FN1, EGR1, SOX9, COL3A1, THBS1, COL6A1, APOE, GMDS, TRA2A, CES1, ANGPTL4, VCAN, C1S, DCN, ENPEP, MGP, NDUFA13, PDGFRA, TNC, HNRNPA3, TPP1, CHD4, MARCKS, IGFBP3, SERPINF1, CP, COL1A1, BGLAP, PTGS2, GADD45B, NNMT, ID2, GAS6, CDH11, LSP1, CXCL12, C…	1831, 6590, 6598, 220, 10752, 23524, 1545, 6876, 4060, 4035, 665, 6612, 4192, 51668, 1675, 7132, 2252, 9622, 7412, 861, 1191, 1028, 2335, 1958, 6662, 1281, 7057, 1291, 348, 2762, 29896, 1066, 51129, 1462, 716, 1634, 2028, 4256, 51079, 5156, 3371, 220988, 1200, 1108, 4082, 3486, 5176, 1356, 1277, 632, 5743, 4616, 4837, 3398, 2621, 1009, 4046, 6387, 1385, 3953, 301, 2200, 50506
Protein Sorting Signals	G02.111.570.060.670	3.32186e-13	n/a	67	27.4764	3598	WIF1, SMARCB1, SNRPD1, ZFP36, PAPSS1, PEX16, CHL1, LAPTM4A, S100A13, CYP1B1, RNMT, LUM, LRP1, MDK, CFD, TNFRSF1A, FGF7, KLK4, VCAM1, RUNX1, CLU, FUBP1, RUNX2, CDKN1C, FN1, EGR1, PTPRD, SOX9, NOTCH2, FBLN1, THBS1, CCN1, APOE, CES1, LY6E, ATXN7, VCAN, C1S, SNRNP70, DCN, ENPEP, NDUFA13, TNC, TPP1, TERF2IP, MARCKS, IGFBP3, SERPINF1, CP, COL1A1, BGLAP, PTGS2, NEPRO, ARL4C, ID2, GAS6, SELENOP, REEP5, G…	11197, 6598, 6632, 7538, 9061, 9409, 10752, 9741, 6284, 1545, 8731, 4060, 4035, 4192, 1675, 7132, 2252, 9622, 7412, 861, 1191, 8880, 860, 1028, 2335, 1958, 5789, 6662, 4853, 2192, 7057, 3491, 348, 1066, 4061, 6314, 1462, 716, 6625, 1634, 2028, 51079, 3371, 1200, 54386, 4082, 3486, 5176, 1356, 1277, 632, 5743, 25871, 10123, 3398, 2621, 6414, 7905, 2962, 6422, 6387, 1385, 54587, 301, 2200, 3516, 50…
Epigenesis, Genetic	G05.308.203	3.41164e-13	n/a	149	105.041	13755	WIF1, TSC22D3, SLPI, MORF4L2, GTF2H5, C7, MBD4, SMARCB1, SNRPD1, ZFP36, PEX16, ALDH1A3, NDUFB8, CHRDL1, CHL1, MOB1A, SRRM2, LAPTM4A, S100A13, CYP1B1, TAGLN, ZFAS1, RNMT, LIMA1, LUM, SLC16A7, LRP1, BNIP3L, TMEM98, SUMO3, MDK, NAV2, TP73-AS1, NCAM2, CFD, TNFRSF1A, FGF7, KLK4, VCAM1, RUNX1, CLU, NNT-AS1, FUBP1, RUNX2, CDKN1C, FN1, EGR1, PTPRD, SOX9, NOTCH2, FBLN1, COL3A1, THBS1, SELENBP1, CCN1, COL6…	11197, 1831, 6590, 9643, 404672, 730, 8930, 6598, 6632, 7538, 9409, 220, 4714, 91851, 10752, 55233, 23524, 9741, 6284, 1545, 6876, 441951, 8731, 51474, 4060, 9194, 4035, 665, 26022, 6612, 4192, 89797, 57212, 4685, 1675, 7132, 2252, 9622, 7412, 861, 1191, 100652772, 8880, 860, 1028, 2335, 1958, 5789, 6662, 4853, 2192, 1281, 7057, 8991, 3491, 1291, 56944, 348, 2762, 24148, 29116, 6811, 7130, 29896,…
Temperature	G16.500.275.063.725.710, G16.500.750.775.710	3.46359e-13	n/a	91	46.0028	6024	SLPI, C7, SMARCB1, ZFP36, PAPSS1, PEX16, SRRM2, S100A13, CYP1B1, TAGLN, RNMT, LUM, SLC16A7, LRP1, BNIP3L, MDK, HSPB11, CFD, TNFRSF1A, FGF7, KLK4, VCAM1, RUNX1, CLU, RUNX2, CDKN1C, FN1, EGR1, SOX9, NOTCH2, COL3A1, THBS1, SELENBP1, PYURF, CCN1, APOE, GMDS, STX5, TNFAIP6, CES1, LY6E, ANGPTL4, VCAN, C1S, COL1A2, SNRNP70, DCN, ENPEP, MGP, DDR2, PDGFRA, TNC, TPP1, CHD4, MARCKS, IGFBP3, SERPINF1, SMIM1,…	6590, 730, 6598, 7538, 9061, 9409, 23524, 6284, 1545, 6876, 8731, 4060, 9194, 4035, 665, 4192, 51668, 1675, 7132, 2252, 9622, 7412, 861, 1191, 860, 1028, 2335, 1958, 6662, 4853, 1281, 7057, 8991, 100996939, 3491, 348, 2762, 6811, 7130, 1066, 4061, 51129, 1462, 716, 1278, 6625, 1634, 2028, 4256, 4921, 5156, 3371, 1200, 1108, 4082, 3486, 5176, 388588, 1356, 1277, 632, 341, 5919, 6066, 5743, 6892, 5…
Binding Sites	G02.111.570.120	3.56758e-13	n/a	140	94.1667	12331	WIF1, TSC22D3, SLPI, MORF4L2, GTF2H5, C7, MBD4, SMARCB1, SNRPD1, ZFP36, PAPSS1, PEX16, ALDH1A3, CHL1, MOB1A, SRRM2, S100A13, CYP1B1, TAGLN, ZFAS1, RNMT, LIMA1, LUM, SLC16A7, LRP1, BNIP3L, TMEM98, SUMO3, MDK, TP73-AS1, NCAM2, CFD, TNFRSF1A, FGF7, KLK4, VCAM1, RUNX1, CLU, FUBP1, RUNX2, CDKN1C, FN1, EGR1, PTPRD, SOX9, NOTCH2, FBLN1, COL3A1, THBS1, SELENBP1, OBSL1, CCN1, COL6A1, OLFML3, APOE, GMDS, P…	11197, 1831, 6590, 9643, 404672, 730, 8930, 6598, 6632, 7538, 9061, 9409, 220, 10752, 55233, 23524, 6284, 1545, 6876, 441951, 8731, 51474, 4060, 9194, 4035, 665, 26022, 6612, 4192, 57212, 4685, 1675, 7132, 2252, 9622, 7412, 861, 1191, 8880, 860, 1028, 2335, 1958, 5789, 6662, 4853, 2192, 1281, 7057, 8991, 23363, 3491, 1291, 56944, 348, 2762, 24148, 29116, 6811, 7130, 29896, 1066, 8470, 4061, 51129…
Musculoskeletal Physiological Phenomena	G11.427	3.62178e-13	n/a	120	72.6239	9510	WIF1, TSC22D3, SLPI, LTBP3, MBD4, SMARCB1, ZFP36, PAPSS1, ALDH1A3, NDUFB8, CHRDL1, CHL1, MOB1A, SRRM2, S100A13, CYP1B1, TAGLN, ZFAS1, LIMA1, LUM, NOTCH2NLC, SLC16A7, LRP1, BNIP3L, BORCS7, MDK, NAV2, HSPB11, NCAM2, CFD, TNFRSF1A, FGF7, KLK4, VCAM1, RUNX1, CLU, FUBP1, RUNX2, CDKN1C, FN1, EGR1, PTPRD, SOX9, NOTCH2, FBLN1, COL3A1, THBS1, OBSL1, CCN1, COL6A1, OLFML3, APOE, GMDS, MYLIP, STX5, TNFAIP6, …	11197, 1831, 6590, 4054, 8930, 6598, 7538, 9061, 220, 4714, 91851, 10752, 55233, 23524, 6284, 1545, 6876, 441951, 51474, 4060, 100996717, 9194, 4035, 665, 119032, 4192, 89797, 51668, 4685, 1675, 7132, 2252, 9622, 7412, 861, 1191, 8880, 860, 1028, 2335, 1958, 5789, 6662, 4853, 2192, 1281, 7057, 23363, 3491, 1291, 56944, 348, 2762, 29116, 6811, 7130, 1066, 8470, 51129, 653, 22872, 6314, 1462, 716, …
Cell Division	G05.113	3.73661e-13	n/a	115	67.7136	8867	WIF1, TSC22D3, SLPI, MBD4, SMARCB1, SNRPD1, ZFP36, ALDH1A3, CHRDL1, MOB1A, SRRM2, LAPTM4A, S100A13, CYP1B1, TAGLN, RNMT, LIMA1, LUM, LRP1, BNIP3L, TMEM98, MDK, CFD, TNFRSF1A, FGF7, KLK4, VCAM1, RUNX1, CLU, FUBP1, RUNX2, CDKN1C, FN1, EGR1, PTPRD, SOX9, NOTCH2, SLX1A, FBLN1, COL3A1, THBS1, SELENBP1, OBSL1, CCN1, COL6A1, OLFML3, APOE, GMDS, PRPF6, STX5, TNFAIP6, TRA2A, CES1, LY6E, ANGPTL4, BMP5, ATX…	11197, 1831, 6590, 8930, 6598, 6632, 7538, 220, 91851, 55233, 23524, 9741, 6284, 1545, 6876, 8731, 51474, 4060, 4035, 665, 26022, 4192, 1675, 7132, 2252, 9622, 7412, 861, 1191, 8880, 860, 1028, 2335, 1958, 5789, 6662, 4853, 548593, 2192, 1281, 7057, 8991, 23363, 3491, 1291, 56944, 348, 2762, 24148, 6811, 7130, 29896, 1066, 4061, 51129, 653, 6314, 1462, 6879, 716, 1278, 6625, 1634, 2028, 4256, 492…
Host vs Graft Reaction	G12.875.545	3.73942e-13	n/a	56	20.1453	2638	SLPI, CHL1, TAGLN, LUM, MDK, CFD, TNFRSF1A, FGF7, KLK4, VCAM1, RUNX1, CLU, RUNX2, CDKN1C, FN1, EGR1, SOX9, NOTCH2, COL3A1, THBS1, CCN1, APOE, GMDS, TNFAIP6, BMP5, ATXN7, VCAN, C1S, COL1A2, DCN, ENPEP, MGP, PDGFRA, TNC, TERF2IP, IGFBP3, SERPINF1, CP, COL1A1, BGLAP, RARRES2, PTGS2, TAPBP, TMEM176B, NNMT, GAS6, CDH11, SELENOP, REEP5, TMEM176A, SFRP1, CXCL12, CREB1, ANXA1, FBN1, RBPJ	6590, 10752, 6876, 4060, 4192, 1675, 7132, 2252, 9622, 7412, 861, 1191, 860, 1028, 2335, 1958, 6662, 4853, 1281, 7057, 3491, 348, 2762, 7130, 653, 6314, 1462, 716, 1278, 1634, 2028, 4256, 5156, 3371, 54386, 3486, 5176, 1356, 1277, 632, 5919, 5743, 6892, 28959, 4837, 2621, 1009, 6414, 7905, 55365, 6422, 6387, 1385, 301, 2200, 3516
Second Messenger Systems	G02.111.820.800	3.78694e-13	n/a	72	31.1496	4079	WIF1, ZFP36, ALDH1A3, LAPTM4A, S100A13, CYP1B1, TAGLN, ZFAS1, LRP1, BNIP3L, MDK, NCAM2, CFD, TNFRSF1A, FGF7, KLK4, VCAM1, RUNX1, CLU, RUNX2, FN1, EGR1, PTPRD, SOX9, NOTCH2, COL3A1, THBS1, SELENBP1, CCN1, APOE, STX5, TNFAIP6, CES1, SORBS2, LY6E, ANGPTL4, SEC31A, C1S, DCN, MGP, DDR2, NDUFA13, PDGFRA, TERF2IP, ACAP2, MARCKS, IGFBP3, SERPINF1, CP, COL1A1, BGLAP, RARRES2, RNU2-1, PTGS2, GADD45B, SPRY1…	11197, 7538, 220, 9741, 6284, 1545, 6876, 441951, 4035, 665, 4192, 4685, 1675, 7132, 2252, 9622, 7412, 861, 1191, 860, 2335, 1958, 5789, 6662, 4853, 1281, 7057, 8991, 3491, 348, 6811, 7130, 1066, 8470, 4061, 51129, 22872, 716, 1634, 4256, 4921, 51079, 5156, 54386, 23527, 4082, 3486, 5176, 1356, 1277, 632, 5919, 6066, 5743, 4616, 10252, 10123, 1009, 7905, 9168, 6422, 6387, 1385, 6320, 7169, 3953, …
Structure-Activity Relationship	G02.111.830, G07.690.773.997	3.85454e-13	n/a	105	58.3206	7637	WIF1, TSC22D3, SLPI, GTF2H5, MBD4, SMARCB1, SNRPD1, ZFP36, ALDH1A3, MOB1A, SRRM2, CYP1B1, RNMT, LUM, SLC16A7, LRP1, BNIP3L, MDK, CFD, TNFRSF1A, FGF7, KLK4, VCAM1, RUNX1, CLU, FUBP1, RUNX2, CDKN1C, FN1, EGR1, PTPRD, SOX9, NOTCH2, FBLN1, COL3A1, THBS1, CCN1, COL6A1, APOE, GMDS, PRPF6, MYLIP, STX5, TNFAIP6, TRA2A, CES1, LY6E, ANGPTL4, ATXN7, VCAN, TAF7, C1S, COL1A2, SNRNP70, DCN, ENPEP, MGP, DDR2, N…	11197, 1831, 6590, 404672, 8930, 6598, 6632, 7538, 220, 55233, 23524, 1545, 8731, 4060, 9194, 4035, 665, 4192, 1675, 7132, 2252, 9622, 7412, 861, 1191, 8880, 860, 1028, 2335, 1958, 5789, 6662, 4853, 2192, 1281, 7057, 3491, 1291, 348, 2762, 24148, 29116, 6811, 7130, 29896, 1066, 4061, 51129, 6314, 1462, 6879, 716, 1278, 6625, 1634, 2028, 4256, 4921, 51079, 5156, 3371, 1200, 23527, 1108, 4082, 3486…
Pharmacological Phenomena	G07.690.773	3.99146e-13	n/a	160	120.154	15734	WIF1, TSC22D3, SLPI, MORF4L2, GTF2H5, LTBP3, C7, MBD4, SMARCB1, SNRPD1, ZFP36, PAPSS1, PEX16, ALDH1A3, NDUFB8, CHRDL1, CHL1, MOB1A, SRRM2, LAPTM4A, ODF2L, S100A13, CYP1B1, TAGLN, ZFAS1, RNMT, LIMA1, LUM, SLC16A7, LRP1, BNIP3L, TMEM98, SUMO3, MDK, NAV2, TP73-AS1, HSPB11, NCAM2, CFD, TNFRSF1A, FGF7, KLK4, VCAM1, RUNX1, OTUD6B-AS1, CLU, NNT-AS1, FUBP1, RUNX2, CDKN1C, FN1, EGR1, PTPRD, SOX9, NOTCH2, …	11197, 1831, 6590, 9643, 404672, 4054, 730, 8930, 6598, 6632, 7538, 9061, 9409, 220, 4714, 91851, 10752, 55233, 23524, 9741, 57489, 6284, 1545, 6876, 441951, 8731, 51474, 4060, 9194, 4035, 665, 26022, 6612, 4192, 89797, 57212, 51668, 4685, 1675, 7132, 2252, 9622, 7412, 861, 100506365, 1191, 100652772, 8880, 860, 1028, 2335, 1958, 5789, 6662, 4853, 2192, 1281, 23199, 7057, 8991, 23363, 3491, 1291,…
Sensitivity and Specificity	G17.800	4.01145e-13	n/a	94	48.6451	6370	WIF1, TSC22D3, SLPI, MBD4, SMARCB1, SNRPD1, ZFP36, ALDH1A3, CYP1B1, TAGLN, LUM, NOTCH2NLC, SLC16A7, LRP1, BNIP3L, MDK, TP73-AS1, CFD, TNFRSF1A, FGF7, KLK4, VCAM1, RUNX1, CLU, FUBP1, RUNX2, CDKN1C, FN1, EGR1, SOX9, NOTCH2, FBLN1, COL3A1, THBS1, SELENBP1, CCN1, COL6A1, APOE, PRPF6, STX5, TNFAIP6, CES1, LY6E, ANGPTL4, BMP5, ATXN7, VCAN, C1S, COL1A2, SNRNP70, DCN, ENPEP, MGP, DDR2, PDGFRA, TNC, TPP1,…	11197, 1831, 6590, 8930, 6598, 6632, 7538, 220, 1545, 6876, 4060, 100996717, 9194, 4035, 665, 4192, 57212, 1675, 7132, 2252, 9622, 7412, 861, 1191, 8880, 860, 1028, 2335, 1958, 6662, 4853, 2192, 1281, 7057, 8991, 3491, 1291, 348, 24148, 6811, 7130, 1066, 4061, 51129, 653, 6314, 1462, 716, 1278, 6625, 1634, 2028, 4256, 4921, 5156, 3371, 1200, 4082, 3486, 5176, 1292, 1356, 1277, 632, 341, 5919, 606…
Transcriptome	G05.297.700.750, G05.360.920, G02.111.873.750	4.04071e-13	n/a	136	89.707	11747	WIF1, TSC22D3, SLPI, MORF4L2, GTF2H5, MBD4, SMARCB1, SNRPD1, ZFP36, PAPSS1, PEX16, ALDH1A3, CHRDL1, S100A13, CYP1B1, TAGLN, ZFAS1, LIMA1, LUM, SLC16A7, LRP1, BNIP3L, TMEM98, MDK, TP73-AS1, HSPB11, NCAM2, CFD, TNFRSF1A, FGF7, KLK4, VCAM1, RUNX1, CLU, NNT-AS1, RUNX2, CDKN1C, FN1, EGR1, PTPRD, SOX9, NOTCH2, FBLN1, COL3A1, THBS1, SELENBP1, CCN1, COL6A1, OLFML3, APOE, PRPF6, MYLIP, STX5, TNFAIP6, TRA2…	11197, 1831, 6590, 9643, 404672, 8930, 6598, 6632, 7538, 9061, 9409, 220, 91851, 6284, 1545, 6876, 441951, 51474, 4060, 9194, 4035, 665, 26022, 4192, 57212, 51668, 4685, 1675, 7132, 2252, 9622, 7412, 861, 1191, 100652772, 860, 1028, 2335, 1958, 5789, 6662, 4853, 2192, 1281, 7057, 8991, 3491, 1291, 56944, 348, 24148, 29116, 6811, 7130, 29896, 1066, 8470, 4061, 51129, 653, 22872, 6314, 1462, 6879, …
Light	G01.750.250.650, G01.750.770.578	4.07033e-13	n/a	82	38.8091	5082	WIF1, TSC22D3, SLPI, GTF2H5, MBD4, SMARCB1, ZFP36, SRRM2, CYP1B1, TAGLN, LUM, SLC16A7, LRP1, MDK, CFD, TNFRSF1A, FGF7, KLK4, VCAM1, RUNX1, CLU, RUNX2, CDKN1C, FN1, EGR1, PTPRD, SOX9, NOTCH2, COL3A1, GSE1, THBS1, SELENBP1, CCN1, COL6A1, APOE, TNFAIP6, LY6E, ANGPTL4, VCAN, C1S, COL1A2, SNRNP70, DCN, ENPEP, MGP, PDGFRA, TNC, TERF2IP, CHD4, MARCKS, IGFBP3, SERPINF1, COL6A2, CP, COL1A1, BGLAP, APOC1, …	11197, 1831, 6590, 404672, 8930, 6598, 7538, 23524, 1545, 6876, 4060, 9194, 4035, 4192, 1675, 7132, 2252, 9622, 7412, 861, 1191, 860, 1028, 2335, 1958, 5789, 6662, 4853, 1281, 23199, 7057, 8991, 3491, 1291, 348, 7130, 4061, 51129, 1462, 716, 1278, 6625, 1634, 2028, 4256, 5156, 3371, 54386, 1108, 4082, 3486, 5176, 1292, 1356, 1277, 632, 341, 55788, 5919, 6066, 5743, 4616, 6880, 1781, 5118, 3398, 2…
Proton-Motive Force	G03.295.770	4.10872e-13	n/a	56	20.1911	2644	WIF1, TSC22D3, ZFP36, NDUFB8, CYP1B1, TAGLN, ZFAS1, SLC16A7, LRP1, BNIP3L, MDK, TNFRSF1A, VCAM1, CLU, RUNX2, FN1, EGR1, SOX9, NOTCH2, THBS1, CCN1, COL6A1, APOE, TNFAIP6, CES1, ANGPTL4, ATXN7, C1S, COL1A2, DCN, DDR2, NDUFA13, PDGFRA, IGFBP3, SERPINF1, COL6A2, COL1A1, BGLAP, RARRES2, ATP5F1D, PTGS2, GADD45B, NNMT, CMTM8, ARL4C, GAS6, DNAJC15, LSP1, SFRP1, CXCL12, CREB1, ERRFI1, LEPR, ANXA1, DBI, RB…	11197, 1831, 7538, 4714, 1545, 6876, 441951, 9194, 4035, 665, 4192, 7132, 7412, 1191, 860, 2335, 1958, 6662, 4853, 7057, 3491, 1291, 348, 7130, 1066, 51129, 6314, 716, 1278, 1634, 4921, 51079, 5156, 3486, 5176, 1292, 1277, 632, 5919, 513, 5743, 4616, 4837, 152189, 10123, 2621, 29103, 4046, 6422, 6387, 1385, 54206, 3953, 301, 1622, 3516
Cell Cycle	G04.144	4.29731e-13	n/a	134	87.5305	11462	WIF1, TSC22D3, SLPI, GTF2H5, MBD4, SMARCB1, SNRPD1, ZFP36, ALDH1A3, CHRDL1, CHL1, MOB1A, SRRM2, LAPTM4A, S100A13, CYP1B1, TAGLN, ZFAS1, RNMT, LIMA1, LUM, SLC16A7, LRP1, BNIP3L, TMEM98, MDK, TP73-AS1, CFD, TNFRSF1A, FGF7, KLK4, VCAM1, RUNX1, CLU, NNT-AS1, FUBP1, RUNX2, CDKN1C, FN1, EGR1, PTPRD, SOX9, NOTCH2, SLX1A, FBLN1, COL3A1, GSE1, THBS1, SELENBP1, OBSL1, CCN1, COL6A1, OLFML3, APOE, GMDS, PRPF…	11197, 1831, 6590, 404672, 8930, 6598, 6632, 7538, 220, 91851, 10752, 55233, 23524, 9741, 6284, 1545, 6876, 441951, 8731, 51474, 4060, 9194, 4035, 665, 26022, 4192, 57212, 1675, 7132, 2252, 9622, 7412, 861, 1191, 100652772, 8880, 860, 1028, 2335, 1958, 5789, 6662, 4853, 548593, 2192, 1281, 23199, 7057, 8991, 23363, 3491, 1291, 56944, 348, 2762, 24148, 6811, 7130, 29896, 1066, 4061, 51129, 653, 63…
Dose-Response Relationship, Drug	G07.690.773.875, G07.690.936.500	4.37977e-13	n/a	111	64.0099	8382	WIF1, TSC22D3, SLPI, MORF4L2, C7, SMARCB1, ZFP36, ALDH1A3, NDUFB8, CHL1, SRRM2, LAPTM4A, S100A13, CYP1B1, TAGLN, RNMT, LIMA1, LUM, SLC16A7, LRP1, BNIP3L, MDK, CFD, TNFRSF1A, FGF7, KLK4, VCAM1, RUNX1, CLU, NNT-AS1, FUBP1, RUNX2, CDKN1C, FN1, EGR1, PTPRD, SOX9, NOTCH2, FBLN1, COL3A1, THBS1, SELENBP1, CCN1, COL6A1, APOE, MYLIP, STX5, TNFAIP6, CES1, LY6E, ANGPTL4, BMP5, ATXN7, VCAN, TAF7, C1S, COL1A2…	11197, 1831, 6590, 9643, 730, 6598, 7538, 220, 4714, 10752, 23524, 9741, 6284, 1545, 6876, 8731, 51474, 4060, 9194, 4035, 665, 4192, 1675, 7132, 2252, 9622, 7412, 861, 1191, 100652772, 8880, 860, 1028, 2335, 1958, 5789, 6662, 4853, 2192, 1281, 7057, 8991, 3491, 1291, 348, 29116, 6811, 7130, 1066, 4061, 51129, 653, 6314, 1462, 6879, 716, 1278, 6625, 1634, 2028, 4256, 4921, 5156, 3371, 1200, 23527,…
Exercise	G11.427.410.698.277	4.47315e-13	n/a	73	31.9897	4189	WIF1, SLPI, ZFP36, ALDH1A3, NDUFB8, CHL1, SRRM2, CYP1B1, TAGLN, LIMA1, LUM, SLC16A7, LRP1, BNIP3L, MDK, NCAM2, CFD, TNFRSF1A, FGF7, KLK4, VCAM1, RUNX1, CLU, RUNX2, CDKN1C, FN1, EGR1, SOX9, NOTCH2, COL3A1, THBS1, CCN1, COL6A1, APOE, GMDS, MYLIP, STX5, TNFAIP6, CES1, ANGPTL4, ATXN7, VCAN, COL1A2, DCN, ENPEP, PDGFRA, TNC, TPP1, TERF2IP, IGFBP3, SERPINF1, SMIM1, CP, COL1A1, BGLAP, RARRES2, PTGS2, DYN…	11197, 6590, 7538, 220, 4714, 10752, 23524, 1545, 6876, 51474, 4060, 9194, 4035, 665, 4192, 4685, 1675, 7132, 2252, 9622, 7412, 861, 1191, 860, 1028, 2335, 1958, 6662, 4853, 1281, 7057, 3491, 1291, 348, 2762, 29116, 6811, 7130, 1066, 51129, 6314, 1462, 1278, 1634, 2028, 5156, 3371, 1200, 54386, 3486, 5176, 388588, 1356, 1277, 632, 5919, 5743, 1781, 4837, 122786, 3398, 6414, 6422, 6387, 1385, 6320…
Genetic Vectors	G05.360.337	4.52827e-13	n/a	104	57.5417	7535	WIF1, TSC22D3, SLPI, C7, SMARCB1, ZFP36, PAPSS1, NDUFB8, CHRDL1, SRRM2, LAPTM4A, S100A13, CYP1B1, TAGLN, RNMT, LUM, SLC16A7, LRP1, BNIP3L, SUMO3, MDK, NCAM2, TNFRSF1A, FGF7, KLK4, VCAM1, RUNX1, CLU, FUBP1, RUNX2, CDKN1C, FN1, EGR1, PTPRD, SOX9, NOTCH2, FBLN1, COL3A1, THBS1, SELENBP1, CCN1, COL6A1, APOE, MYLIP, TNFAIP6, CES1, SORBS2, LY6E, ANGPTL4, ATXN7, VCAN, C1S, COL1A2, DCN, ENPEP, MGP, DDR2, …	11197, 1831, 6590, 730, 6598, 7538, 9061, 4714, 91851, 23524, 9741, 6284, 1545, 6876, 8731, 4060, 9194, 4035, 665, 6612, 4192, 4685, 7132, 2252, 9622, 7412, 861, 1191, 8880, 860, 1028, 2335, 1958, 5789, 6662, 4853, 2192, 1281, 7057, 8991, 3491, 1291, 348, 29116, 7130, 1066, 8470, 4061, 51129, 6314, 1462, 716, 1278, 1634, 2028, 4256, 4921, 51079, 5156, 3371, 220988, 3895, 1200, 54386, 1108, 4082, …
Adaptation, Physiological	G07.025	4.70834e-13	n/a	69	29.103	3811	TSC22D3, SLPI, MBD4, ZFP36, NDUFB8, CHL1, LAPTM4A, CYP1B1, TAGLN, LUM, SLC16A7, LRP1, BNIP3L, NAV2, TNFRSF1A, FGF7, KLK4, VCAM1, RUNX1, CLU, RUNX2, CDKN1C, FN1, EGR1, PTPRD, SOX9, NOTCH2, COL3A1, THBS1, SELENBP1, PYURF, CCN1, COL6A1, APOE, CES1, SORBS2, LY6E, ANGPTL4, VCAN, COL1A2, DCN, ENPEP, MGP, TNC, IGFBP3, SERPINF1, CP, COL1A1, BGLAP, RARRES2, PTGS2, PCDH9, DYNC1I2, FRMD6, ID2, GAS6, CDH11, …	1831, 6590, 8930, 7538, 4714, 10752, 9741, 1545, 6876, 4060, 9194, 4035, 665, 89797, 7132, 2252, 9622, 7412, 861, 1191, 860, 1028, 2335, 1958, 5789, 6662, 4853, 1281, 7057, 8991, 100996939, 3491, 1291, 348, 1066, 8470, 4061, 51129, 1462, 1278, 1634, 2028, 4256, 3371, 3486, 5176, 1356, 1277, 632, 5919, 5743, 5101, 1781, 122786, 3398, 2621, 1009, 6414, 7905, 10428, 6387, 1385, 7169, 3953, 301, 2200…
Musculoskeletal and Neural Physiological Phenomena	G11	4.71645e-13	n/a	135	88.7295	11619	WIF1, TSC22D3, SLPI, MORF4L2, LTBP3, C7, MBD4, SMARCB1, ZFP36, PAPSS1, ALDH1A3, NDUFB8, CHRDL1, CHL1, MOB1A, SRRM2, S100A13, CYP1B1, TAGLN, ZFAS1, RNMT, LIMA1, LUM, NOTCH2NLC, SLC16A7, LRP1, BNIP3L, BORCS7, MDK, NAV2, TP73-AS1, HSPB11, NCAM2, CFD, TNFRSF1A, FGF7, KLK4, VCAM1, RUNX1, CLU, FUBP1, RUNX2, CDKN1C, FN1, EGR1, PTPRD, SOX9, NOTCH2, FBLN1, COL3A1, THBS1, SELENBP1, OBSL1, CCN1, COL6A1, OLF…	11197, 1831, 6590, 9643, 4054, 730, 8930, 6598, 7538, 9061, 220, 4714, 91851, 10752, 55233, 23524, 6284, 1545, 6876, 441951, 8731, 51474, 4060, 100996717, 9194, 4035, 665, 119032, 4192, 89797, 57212, 51668, 4685, 1675, 7132, 2252, 9622, 7412, 861, 1191, 8880, 860, 1028, 2335, 1958, 5789, 6662, 4853, 2192, 1281, 7057, 8991, 23363, 3491, 1291, 56944, 348, 2762, 24148, 29116, 6811, 7130, 1066, 8470,…
Gene Deletion	G05.558.800.320, G05.365.590.762.320	4.79204e-13	n/a	111	64.0862	8392	WIF1, SLPI, GTF2H5, LTBP3, MBD4, SMARCB1, SNRPD1, ZFP36, PEX16, ALDH1A3, CHRDL1, CHL1, SRRM2, LAPTM4A, CYP1B1, TAGLN, RNMT, LIMA1, LUM, SLC16A7, LRP1, BNIP3L, TMEM98, MDK, CFD, TNFRSF1A, FGF7, KLK4, VCAM1, RUNX1, CLU, FUBP1, RUNX2, CDKN1C, FN1, EGR1, PTPRD, SOX9, NOTCH2, FBLN1, COL3A1, THBS1, SELENBP1, CCN1, COL6A1, APOE, GMDS, TNFAIP6, CES1, SORBS2, LY6E, BMP5, ATXN7, VCAN, C1S, COL1A2, SNRNP70,…	11197, 6590, 404672, 4054, 8930, 6598, 6632, 7538, 9409, 220, 91851, 10752, 23524, 9741, 1545, 6876, 8731, 51474, 4060, 9194, 4035, 665, 26022, 4192, 1675, 7132, 2252, 9622, 7412, 861, 1191, 8880, 860, 1028, 2335, 1958, 5789, 6662, 4853, 2192, 1281, 7057, 8991, 3491, 1291, 348, 2762, 7130, 1066, 8470, 4061, 653, 6314, 1462, 716, 1278, 6625, 1634, 2028, 4256, 4921, 5156, 3371, 1200, 54386, 1108, 4…
Nerve Regeneration	G11.561.585, G16.762.611	4.99461e-13	n/a	47	14.7844	1936	WIF1, SLPI, ZFP36, CHL1, SRRM2, TAGLN, RNMT, LUM, LRP1, MDK, NAV2, TNFRSF1A, KLK4, CLU, RUNX2, FN1, EGR1, PTPRD, SOX9, FBLN1, COL3A1, THBS1, SELENBP1, CCN1, APOE, BMP5, VCAN, DCN, PDGFRA, TNC, MARCKS, IGFBP3, SERPINF1, CP, COL1A1, PTGS2, GADD45B, ID2, GAS6, SELENOP, CXCL12, CREB1, CLEC11A, LEPR, ANXA1, DBI, RBPJ	11197, 6590, 7538, 10752, 23524, 6876, 8731, 4060, 4035, 4192, 89797, 7132, 9622, 1191, 860, 2335, 1958, 5789, 6662, 2192, 1281, 7057, 8991, 3491, 348, 653, 1462, 1634, 5156, 3371, 4082, 3486, 5176, 1356, 1277, 5743, 4616, 3398, 2621, 6414, 6387, 1385, 6320, 3953, 301, 1622, 3516
Radiation Tolerance	G04.712, G07.738	5.13049e-13	n/a	65	26.3233	3447	WIF1, GTF2H5, SMARCB1, ALDH1A3, CHL1, CYP1B1, TAGLN, LUM, LRP1, TMEM98, TNFRSF1A, FGF7, KLK4, VCAM1, RUNX1, CLU, FUBP1, RUNX2, FN1, EGR1, SOX9, NOTCH2, COL3A1, THBS1, SELENBP1, CCN1, APOE, CES1, ANGPTL4, VCAN, COL1A2, SNRNP70, DCN, DDR2, NDUFA13, PDGFRA, TNC, TERF2IP, CHD4, MARCKS, IGFBP3, SERPINF1, SMIM1, CP, COL1A1, BGLAP, PTGS2, GADD45B, TAF9, NNMT, ARL4C, ID2, IFI35, GAS6, CDH11, SELENOP, CXC…	11197, 404672, 6598, 220, 10752, 1545, 6876, 4060, 4035, 26022, 7132, 2252, 9622, 7412, 861, 1191, 8880, 860, 2335, 1958, 6662, 4853, 1281, 7057, 8991, 3491, 348, 1066, 51129, 1462, 1278, 6625, 1634, 4921, 51079, 5156, 3371, 54386, 1108, 4082, 3486, 5176, 388588, 1356, 1277, 632, 5743, 4616, 6880, 4837, 10123, 3398, 3430, 2621, 1009, 6414, 6387, 1385, 54206, 6320, 3953, 301, 2200, 3516, 50506
Physical Conditioning, Animal	G11.427.410.698.277.280	5.14202e-13	n/a	51	17.1747	2249	WIF1, SLPI, ZFP36, NDUFB8, SLC16A7, LRP1, BNIP3L, MDK, NCAM2, CFD, TNFRSF1A, KLK4, VCAM1, RUNX1, CLU, RUNX2, CDKN1C, FN1, EGR1, SOX9, NOTCH2, COL3A1, THBS1, CCN1, COL6A1, APOE, MYLIP, STX5, TNFAIP6, ATXN7, COL1A2, DCN, TNC, IGFBP3, SERPINF1, CP, COL1A1, BGLAP, RARRES2, PTGS2, FRMD6, SELENOP, SFRP1, CXCL12, CREB1, TPM2, LEPR, ANXA1, FBN1, DBI, RBPJ	11197, 6590, 7538, 4714, 9194, 4035, 665, 4192, 4685, 1675, 7132, 9622, 7412, 861, 1191, 860, 1028, 2335, 1958, 6662, 4853, 1281, 7057, 3491, 1291, 348, 29116, 6811, 7130, 6314, 1278, 1634, 3371, 3486, 5176, 1356, 1277, 632, 5919, 5743, 122786, 6414, 6422, 6387, 1385, 7169, 3953, 301, 2200, 1622, 3516
Body Mass Index	G07.100.100.125	5.20862e-13	n/a	67	27.7361	3632	TSC22D3, SMARCB1, ZFP36, CYP1B1, LRP1, BORCS7, MDK, HSPB11, CFD, TNFRSF1A, FGF7, KLK4, VCAM1, RUNX1, CLU, RUNX2, CDKN1C, FN1, EGR1, PTPRD, SOX9, NOTCH2, COL3A1, THBS1, CCN1, COL6A1, APOE, GMDS, MYLIP, TNFAIP6, CES1, ANGPTL4, ATXN7, VCAN, COL1A2, SNRNP70, DCN, ENPEP, MGP, PDGFRA, TNC, IGFBP3, SERPINF1, CP, COL1A1, BGLAP, APOC1, RARRES2, PTGS2, DYNC1I2, NNMT, FRMD6, GAS6, DNAJC15, SELENOP, TF, HMG2…	1831, 6598, 7538, 1545, 4035, 119032, 4192, 51668, 1675, 7132, 2252, 9622, 7412, 861, 1191, 860, 1028, 2335, 1958, 5789, 6662, 4853, 1281, 7057, 3491, 1291, 348, 2762, 29116, 7130, 1066, 51129, 6314, 1462, 1278, 6625, 1634, 2028, 4256, 5156, 3371, 3486, 5176, 1356, 1277, 632, 341, 5919, 5743, 1781, 4837, 122786, 2621, 29103, 6414, 7018, 10363, 100507246, 4046, 6422, 6387, 1385, 4958, 3953, 301, 2…
Pregnancy Trimester, Second	G08.686.707.490	5.25904e-13	n/a	35	8.40788	1101	SLPI, CYP1B1, LUM, CFD, TNFRSF1A, FGF7, KLK4, VCAM1, CLU, RUNX2, CDKN1C, FN1, SOX9, FBLN1, APOE, BMP5, VCAN, C1S, COL1A2, DCN, PDGFRA, TNC, IGFBP3, SERPINF1, CP, COL1A1, BGLAP, RARRES2, PTGS2, SPRY1, GAS6, CDH11, CXCL12, LEPR, FBN1	6590, 1545, 4060, 1675, 7132, 2252, 9622, 7412, 1191, 860, 1028, 2335, 6662, 2192, 348, 653, 1462, 716, 1278, 1634, 5156, 3371, 3486, 5176, 1356, 1277, 632, 5919, 5743, 10252, 2621, 1009, 6387, 3953, 2200
Electric Impedance	G01.358.500.249.277.350	5.31881e-13	n/a	37	9.393	1230	WIF1, SLPI, CYP1B1, LIMA1, LUM, LRP1, TNFRSF1A, FGF7, KLK4, VCAM1, RUNX1, CLU, RUNX2, FN1, EGR1, SOX9, NOTCH2, THBS1, APOE, CES1, ANGPTL4, VCAN, DCN, TPP1, MARCKS, IGFBP3, SERPINF1, COL1A1, BGLAP, PTGS2, DYNC1I2, ID2, CDH11, CXCL12, CREB1, LEPR, FBN1	11197, 6590, 1545, 51474, 4060, 4035, 7132, 2252, 9622, 7412, 861, 1191, 860, 2335, 1958, 6662, 4853, 7057, 348, 1066, 51129, 1462, 1634, 1200, 4082, 3486, 5176, 1277, 632, 5743, 1781, 3398, 1009, 6387, 1385, 3953, 2200
Recovery of Function	G16.757	5.41215e-13	n/a	51	17.1976	2252	SLPI, NDUFB8, CHRDL1, CHL1, SRRM2, TAGLN, ZFAS1, LUM, SLC16A7, LRP1, BNIP3L, MDK, TNFRSF1A, FGF7, KLK4, VCAM1, CLU, CDKN1C, FN1, EGR1, PTPRD, SOX9, NOTCH2, COL3A1, THBS1, SELENBP1, CCN1, APOE, TNFAIP6, VCAN, C1S, DCN, MGP, PDGFRA, TNC, IGFBP3, SERPINF1, CP, COL1A1, BGLAP, PTGS2, GADD45B, ID2, GAS6, SELENOP, SFRP1, CXCL12, CREB1, LEPR, ANXA1, RBPJ	6590, 4714, 91851, 10752, 23524, 6876, 441951, 4060, 9194, 4035, 665, 4192, 7132, 2252, 9622, 7412, 1191, 1028, 2335, 1958, 5789, 6662, 4853, 1281, 7057, 8991, 3491, 348, 7130, 1462, 716, 1634, 4256, 5156, 3371, 3486, 5176, 1356, 1277, 632, 5743, 4616, 3398, 2621, 6414, 6422, 6387, 1385, 3953, 301, 3516
Wnt Signaling Pathway	G02.111.820.925, G04.835.925	5.47074e-13	n/a	74	32.8602	4303	WIF1, GTF2H5, SMARCB1, ZFP36, ALDH1A3, MOB1A, CYP1B1, TAGLN, ZFAS1, RNMT, LUM, LRP1, TMEM98, MDK, NAV2, CFD, TNFRSF1A, FGF7, KLK4, VCAM1, RUNX1, OTUD6B-AS1, CLU, NNT-AS1, RUNX2, CDKN1C, FN1, EGR1, SOX9, NOTCH2, COL3A1, THBS1, SELENBP1, CCN1, COL6A1, APOE, GMDS, TNFAIP6, ANGPTL4, VCAN, C1S, COL1A2, DCN, MGP, DDR2, NDUFA13, PDGFRA, TNC, IGFBP3, SERPINF1, COL1A1, BGLAP, RARRES2, PTGS2, DCXR, PCDH9, …	11197, 404672, 6598, 7538, 220, 55233, 1545, 6876, 441951, 8731, 4060, 4035, 26022, 4192, 89797, 1675, 7132, 2252, 9622, 7412, 861, 100506365, 1191, 100652772, 860, 1028, 2335, 1958, 6662, 4853, 1281, 7057, 8991, 3491, 1291, 348, 2762, 7130, 51129, 1462, 716, 1278, 1634, 4256, 4921, 51079, 5156, 3371, 3486, 5176, 1277, 632, 5919, 5743, 51181, 5101, 10252, 1781, 4837, 122786, 152189, 10123, 3398, …
Skin Physiological Phenomena	G13.750	5.5052e-13	n/a	51	17.2052	2253	SLPI, NDUFB8, CYP1B1, TAGLN, LUM, SLC16A7, LRP1, TNFRSF1A, FGF7, KLK4, VCAM1, CLU, FN1, EGR1, SOX9, COL3A1, THBS1, CCN1, COL6A1, APOE, TNFAIP6, CES1, ANGPTL4, VCAN, C1S, COL1A2, DCN, ENPEP, MGP, PDGFRA, TNC, HNRNPA3, IGFBP3, SERPINF1, CP, COL1A1, BGLAP, APOC1, RARRES2, PTGS2, SPRY1, PCOLCE, FRMD6, CDH11, TMSB10, RSRP1, CXCL12, CREB1, LEPR, ANXA1, FBN1	6590, 4714, 1545, 6876, 4060, 9194, 4035, 7132, 2252, 9622, 7412, 1191, 2335, 1958, 6662, 1281, 7057, 3491, 1291, 348, 7130, 1066, 51129, 1462, 716, 1278, 1634, 2028, 4256, 5156, 3371, 220988, 3486, 5176, 1356, 1277, 632, 341, 5919, 5743, 10252, 5118, 122786, 1009, 9168, 57035, 6387, 1385, 3953, 301, 2200
Protein Conformation	G02.111.570.820.709	5.50922e-13	n/a	153	110.685	14494	WIF1, TSC22D3, SLPI, MORF4L2, GTF2H5, LTBP3, C7, MBD4, SMARCB1, SNRPD1, ZFP36, PAPSS1, PEX16, ALDH1A3, NDUFB8, CHRDL1, CHL1, MOB1A, SRRM2, LAPTM4A, S100A13, CYP1B1, TAGLN, ZFAS1, RNMT, LIMA1, LUM, NOTCH2NLC, SLC16A7, LRP1, BNIP3L, TMEM98, SUMO3, MDK, HSPB11, NCAM2, CFD, TNFRSF1A, FGF7, KLK4, VCAM1, RUNX1, CLU, FUBP1, RUNX2, CDKN1C, FN1, EGR1, PTPRD, SOX9, NOTCH2, FBLN1, COL3A1, GSE1, THBS1, SELEN…	11197, 1831, 6590, 9643, 404672, 4054, 730, 8930, 6598, 6632, 7538, 9061, 9409, 220, 4714, 91851, 10752, 55233, 23524, 9741, 6284, 1545, 6876, 441951, 8731, 51474, 4060, 100996717, 9194, 4035, 665, 26022, 6612, 4192, 51668, 4685, 1675, 7132, 2252, 9622, 7412, 861, 1191, 8880, 860, 1028, 2335, 1958, 5789, 6662, 4853, 2192, 1281, 23199, 7057, 8991, 23363, 3491, 1291, 348, 2762, 24148, 29116, 6811, …
Molecular Conformation	G02.111.570.820	5.5382e-13	n/a	156	114.755	15027	WIF1, TSC22D3, SLPI, MORF4L2, GTF2H5, LTBP3, C7, MBD4, SMARCB1, SNRPD1, ZFP36, PAPSS1, PEX16, ALDH1A3, NDUFB8, CHRDL1, CHL1, MOB1A, SRRM2, LAPTM4A, S100A13, CYP1B1, TAGLN, ZFAS1, RNMT, LIMA1, LUM, NOTCH2NLC, SLC16A7, LRP1, BNIP3L, TMEM98, SUMO3, MDK, NAV2, HSPB11, NCAM2, CFD, TNFRSF1A, FGF7, KLK4, VCAM1, RUNX1, CLU, FUBP1, RUNX2, CDKN1C, FN1, EGR1, PTPRD, SOX9, NOTCH2, SLX1A, FBLN1, COL3A1, GSE1,…	11197, 1831, 6590, 9643, 404672, 4054, 730, 8930, 6598, 6632, 7538, 9061, 9409, 220, 4714, 91851, 10752, 55233, 23524, 9741, 6284, 1545, 6876, 441951, 8731, 51474, 4060, 100996717, 9194, 4035, 665, 26022, 6612, 4192, 89797, 51668, 4685, 1675, 7132, 2252, 9622, 7412, 861, 1191, 8880, 860, 1028, 2335, 1958, 5789, 6662, 4853, 548593, 2192, 1281, 23199, 7057, 8991, 23363, 3491, 1291, 348, 2762, 24148…
Intraocular Pressure	G14.440	5.56755e-13	n/a	38	9.91229	1298	CHRDL1, CYP1B1, LUM, LRP1, HSPB11, CFD, TNFRSF1A, VCAM1, CLU, FN1, EGR1, COL3A1, THBS1, APOE, GMDS, VCAN, COL1A2, DCN, ENPEP, MGP, TNC, MARCKS, SERPINF1, CP, COL1A1, PTGS2, GADD45B, DYNC1I2, FRMD6, CDH11, SFRP1, CXCL12, CREB1, OMD, LEPR, ANXA1, FBN1, DYNLL2	91851, 1545, 4060, 4035, 51668, 1675, 7132, 7412, 1191, 2335, 1958, 1281, 7057, 348, 2762, 1462, 1278, 1634, 2028, 4256, 3371, 4082, 5176, 1356, 1277, 5743, 4616, 1781, 122786, 1009, 6422, 6387, 1385, 4958, 3953, 301, 2200, 140735
Liver Regeneration	G16.762.468, G10.261.475	5.57297e-13	n/a	44	13.1197	1718	WIF1, ZFP36, MOB1A, TAGLN, LRP1, MDK, TNFRSF1A, FGF7, KLK4, VCAM1, CLU, FN1, EGR1, PTPRD, SOX9, NOTCH2, THBS1, CCN1, APOE, TNFAIP6, VCAN, COL1A2, DCN, MGP, PDGFRA, TNC, IGFBP3, SERPINF1, CP, COL1A1, PTGS2, GADD45B, NNMT, ID2, GAS6, TF, LSP1, CXCL12, CREB1, CLEC11A, LEPR, ANXA1, FBN1, RBPJ	11197, 7538, 55233, 6876, 4035, 4192, 7132, 2252, 9622, 7412, 1191, 2335, 1958, 5789, 6662, 4853, 7057, 3491, 348, 7130, 1462, 1278, 1634, 4256, 5156, 3371, 3486, 5176, 1356, 1277, 5743, 4616, 4837, 3398, 2621, 7018, 4046, 6387, 1385, 6320, 3953, 301, 2200, 3516
Glomerular Filtration Rate	G08.852.357	5.68509e-13	n/a	44	13.1273	1719	SLPI, TAGLN, LUM, BNIP3L, MDK, CFD, TNFRSF1A, KLK4, VCAM1, CLU, RUNX2, FN1, EGR1, THBS1, SELENBP1, CCN1, APOE, GMDS, CES1, ANGPTL4, VCAN, COL1A2, DCN, ENPEP, MGP, TNC, IGFBP3, SERPINF1, CP, COL1A1, BGLAP, APOC1, RARRES2, PTGS2, SPRY1, PCOLCE, GAS6, TF, SFRP1, CXCL12, ERRFI1, LEPR, ANXA1, FBN1	6590, 6876, 4060, 665, 4192, 1675, 7132, 9622, 7412, 1191, 860, 2335, 1958, 7057, 8991, 3491, 348, 2762, 1066, 51129, 1462, 1278, 1634, 2028, 4256, 3371, 3486, 5176, 1356, 1277, 632, 341, 5919, 5743, 10252, 5118, 2621, 7018, 6422, 6387, 54206, 3953, 301, 2200
Introns	G05.360.340.024.220.400, G05.360.340.024.340.137.515	5.68706e-13	n/a	100	54.1358	7089	WIF1, SLPI, LTBP3, C7, MBD4, SMARCB1, SNRPD1, ZFP36, ALDH1A3, NDUFB8, SRRM2, S100A13, CYP1B1, TAGLN, LIMA1, LUM, LRP1, SUMO3, MDK, NCAM2, CFD, TNFRSF1A, FGF7, KLK4, VCAM1, RUNX1, CLU, FUBP1, RUNX2, CDKN1C, FN1, EGR1, SOX9, FBLN1, COL3A1, THBS1, SELENBP1, CCN1, COL6A1, APOE, GMDS, PRPF6, TNFAIP6, TRA2A, CES1, LY6E, ANGPTL4, BMP5, ATXN7, VCAN, TAF7, C1S, COL1A2, SNRNP70, DCN, ENPEP, MGP, NDUFA13, P…	11197, 6590, 4054, 730, 8930, 6598, 6632, 7538, 220, 4714, 23524, 6284, 1545, 6876, 51474, 4060, 4035, 6612, 4192, 4685, 1675, 7132, 2252, 9622, 7412, 861, 1191, 8880, 860, 1028, 2335, 1958, 6662, 2192, 1281, 7057, 8991, 3491, 1291, 348, 2762, 24148, 7130, 29896, 1066, 4061, 51129, 653, 6314, 1462, 6879, 716, 1278, 6625, 1634, 2028, 4256, 51079, 5156, 3371, 220988, 1200, 3486, 5176, 388588, 1292,…
Genes, Recessive	G05.360.340.024.340.415	5.80895e-13	n/a	102	55.938	7325	WIF1, LTBP3, MBD4, SMARCB1, ZFP36, ALDH1A3, CHRDL1, CHL1, MOB1A, SRRM2, CYP1B1, TAGLN, ZFAS1, LIMA1, LUM, LRP1, BNIP3L, MDK, NAV2, TP73-AS1, NCAM2, TNFRSF1A, FGF7, KLK4, VCAM1, RUNX1, CLU, FUBP1, RUNX2, CDKN1C, FN1, EGR1, PTPRD, SOX9, NOTCH2, FBLN1, COL3A1, THBS1, SELENBP1, OBSL1, CCN1, COL6A1, APOE, CES1, LY6E, ANGPTL4, BMP5, DTWD1, SEC31A, ATXN7, VCAN, COL1A2, DCN, ENPEP, MGP, NDUFA13, PDGFRA, …	11197, 4054, 8930, 6598, 7538, 220, 91851, 10752, 55233, 23524, 1545, 6876, 441951, 51474, 4060, 4035, 665, 4192, 89797, 57212, 4685, 7132, 2252, 9622, 7412, 861, 1191, 8880, 860, 1028, 2335, 1958, 5789, 6662, 4853, 2192, 1281, 7057, 8991, 23363, 3491, 1291, 348, 1066, 4061, 51129, 653, 56986, 22872, 6314, 1462, 1278, 1634, 2028, 4256, 51079, 5156, 3371, 1200, 54386, 1108, 4082, 55582, 3486, 5176…
Embryonic and Fetal Development	G08.686.784.170	6.06631e-13	n/a	115	68.1336	8922	WIF1, TSC22D3, SLPI, MORF4L2, MBD4, SMARCB1, ZFP36, PAPSS1, ALDH1A3, CHRDL1, CHL1, MOB1A, SRRM2, CYP1B1, TAGLN, LUM, SLC16A7, LRP1, BNIP3L, SUMO3, BORCS7, MDK, NAV2, HSPB11, NCAM2, CFD, TNFRSF1A, FGF7, KLK4, VCAM1, RUNX1, CLU, FUBP1, RUNX2, CDKN1C, FN1, EGR1, PTPRD, SOX9, NOTCH2, FBLN1, COL3A1, THBS1, CCN1, COL6A1, OLFML3, APOE, GMDS, TNFAIP6, TRA2A, CES1, ANGPTL4, BMP5, ATXN7, VCAN, TAF7, COL1A2…	11197, 1831, 6590, 9643, 8930, 6598, 7538, 9061, 220, 91851, 10752, 55233, 23524, 1545, 6876, 4060, 9194, 4035, 665, 6612, 119032, 4192, 89797, 51668, 4685, 1675, 7132, 2252, 9622, 7412, 861, 1191, 8880, 860, 1028, 2335, 1958, 5789, 6662, 4853, 2192, 1281, 7057, 3491, 1291, 56944, 348, 2762, 7130, 29896, 1066, 51129, 653, 6314, 1462, 6879, 1278, 1634, 2028, 4256, 4921, 51079, 5156, 3371, 220988, …
Drug Antagonism	G07.690.773.968.310	6.25731e-13	n/a	28	5.3227	697	SLPI, CYP1B1, FGF7, KLK4, VCAM1, CLU, RUNX2, FN1, EGR1, SOX9, THBS1, VCAN, COL1A2, DCN, MGP, PDGFRA, IGFBP3, SERPINF1, CP, COL1A1, BGLAP, PTGS2, SELENOP, SFRP1, CXCL12, CREB1, LEPR, DBI	6590, 1545, 2252, 9622, 7412, 1191, 860, 2335, 1958, 6662, 7057, 1462, 1278, 1634, 4256, 5156, 3486, 5176, 1356, 1277, 632, 5743, 6414, 6422, 6387, 1385, 3953, 1622
Genes, MHC Class II	G05.360.340.024.380.500.600, G12.500.500.600, G05.360.340.024.340.610.600	6.42217e-13	n/a	34	7.98787	1046	SLPI, SNRPD1, ZFP36, TNFRSF1A, KLK4, VCAM1, RUNX2, FN1, THBS1, CCN1, APOE, TNFAIP6, LY6E, COL1A2, SNRNP70, DCN, ENPEP, PDGFRA, TNC, TPP1, COL1A1, BGLAP, PTGS2, TAPBP, GADD45B, TAF9, TMEM176B, ID2, REEP5, GTF2F1, TMEM176A, CXCL12, CREB1, RBPJ	6590, 6632, 7538, 7132, 9622, 7412, 860, 2335, 7057, 3491, 348, 7130, 4061, 1278, 6625, 1634, 2028, 5156, 3371, 1200, 1277, 632, 5743, 6892, 4616, 6880, 28959, 3398, 7905, 2962, 55365, 6387, 1385, 3516
Gestational Age	G07.345.500.325.235.968, G08.686.320	6.56628e-13	n/a	68	28.5837	3743	WIF1, TSC22D3, GTF2H5, MBD4, ALDH1A3, S100A13, CYP1B1, LUM, SLC16A7, LRP1, MDK, TNFRSF1A, FGF7, KLK4, VCAM1, RUNX1, CLU, RUNX2, CDKN1C, FN1, EGR1, PTPRD, SOX9, NOTCH2, COL3A1, THBS1, CCN1, COL6A1, APOE, GMDS, TNFAIP6, LY6E, ANGPTL4, BMP5, VCAN, C1S, COL1A2, DCN, ENPEP, DDR2, PDGFRA, TNC, TPP1, IGFBP3, SERPINF1, COL6A2, CP, COL1A1, BGLAP, APOC1, RARRES2, PTGS2, SPRY1, DYNC1I2, ID2, GAS6, SELENOP, …	11197, 1831, 404672, 8930, 220, 6284, 1545, 4060, 9194, 4035, 4192, 7132, 2252, 9622, 7412, 861, 1191, 860, 1028, 2335, 1958, 5789, 6662, 4853, 1281, 7057, 3491, 1291, 348, 2762, 7130, 4061, 51129, 653, 1462, 716, 1278, 1634, 2028, 4921, 5156, 3371, 1200, 3486, 5176, 1292, 1356, 1277, 632, 341, 5919, 5743, 10252, 1781, 3398, 2621, 6414, 7018, 9168, 55365, 6422, 6387, 1385, 54206, 3953, 301, 2200,…
Nutritional Physiological Phenomena	G07.203.650	6.88052e-13	n/a	102	56.0754	7343	WIF1, TSC22D3, SLPI, GTF2H5, ZFP36, ALDH1A3, NDUFB8, CHL1, CYP1B1, TAGLN, ZFAS1, RNMT, LIMA1, LUM, SLC16A7, LRP1, BNIP3L, MDK, NAV2, HSPB11, CFD, TNFRSF1A, FGF7, KLK4, VCAM1, RUNX1, CLU, RUNX2, CDKN1C, FN1, EGR1, SOX9, NOTCH2, FBLN1, COL3A1, THBS1, SELENBP1, CCN1, COL6A1, OLFML3, APOE, GMDS, MYLIP, STX5, TNFAIP6, CES1, LY6E, ANGPTL4, BMP5, VCAN, C1S, COL1A2, SNRNP70, DCN, ENPEP, MGP, DDR2, NDUFA1…	11197, 1831, 6590, 404672, 7538, 220, 4714, 10752, 1545, 6876, 441951, 8731, 51474, 4060, 9194, 4035, 665, 4192, 89797, 51668, 1675, 7132, 2252, 9622, 7412, 861, 1191, 860, 1028, 2335, 1958, 6662, 4853, 2192, 1281, 7057, 8991, 3491, 1291, 56944, 348, 2762, 29116, 6811, 7130, 1066, 4061, 51129, 653, 1462, 716, 1278, 6625, 1634, 2028, 4256, 4921, 51079, 5156, 3371, 1108, 4082, 3486, 5176, 1356, 127…
GC Rich Sequence	G02.111.570.080.380, G05.360.080.380	7.11364e-13	n/a	86	42.406	5553	WIF1, SLPI, GTF2H5, MBD4, SMARCB1, ZFP36, ALDH1A3, NDUFB8, CHL1, MOB1A, CYP1B1, TAGLN, NOTCH2NLC, SLC16A7, LRP1, BNIP3L, MDK, TNFRSF1A, KLK4, VCAM1, RUNX1, CLU, FUBP1, RUNX2, CDKN1C, FN1, EGR1, PTPRD, SOX9, FBLN1, COL3A1, THBS1, SELENBP1, COL6A1, APOE, GMDS, PRPF6, MYLIP, CES1, SORBS2, ANGPTL4, VCAN, COL1A2, SNRNP70, DCN, ENPEP, MGP, DDR2, PDGFRA, TNC, CHD4, IGFBP3, SERPINF1, COL6A2, COL1A1, BGLA…	11197, 6590, 404672, 8930, 6598, 7538, 220, 4714, 10752, 55233, 1545, 6876, 100996717, 9194, 4035, 665, 4192, 7132, 9622, 7412, 861, 1191, 8880, 860, 1028, 2335, 1958, 5789, 6662, 2192, 1281, 7057, 8991, 1291, 348, 2762, 24148, 29116, 1066, 8470, 51129, 1462, 1278, 6625, 1634, 2028, 4256, 4921, 5156, 3371, 1108, 3486, 5176, 1292, 1277, 632, 341, 5919, 6066, 5743, 6892, 4616, 5101, 10252, 1781, 48…
Cell Lineage	G08.686.784.170.104.249, G04.172, G07.345.500.325.180.500, G08.686.155	7.16516e-13	n/a	75	33.7843	4424	WIF1, SMARCB1, ZFP36, ALDH1A3, MOB1A, CYP1B1, TAGLN, LUM, LRP1, BNIP3L, MDK, CFD, TNFRSF1A, FGF7, KLK4, VCAM1, RUNX1, CLU, RUNX2, CDKN1C, FN1, EGR1, SOX9, NOTCH2, FBLN1, COL3A1, THBS1, CCN1, COL6A1, APOE, TNFAIP6, TRA2A, CES1, ANGPTL4, BMP5, VCAN, TAF7, COL1A2, DCN, ENPEP, MGP, DDR2, PDGFRA, TNC, CHD4, MARCKS, IGFBP3, SERPINF1, SMIM1, CP, COL1A1, BGLAP, APOC1, PTGS2, TAPBP, GADD45B, TAF9, TMEM176…	11197, 6598, 7538, 220, 55233, 1545, 6876, 4060, 4035, 665, 4192, 1675, 7132, 2252, 9622, 7412, 861, 1191, 860, 1028, 2335, 1958, 6662, 4853, 2192, 1281, 7057, 3491, 1291, 348, 7130, 29896, 1066, 51129, 653, 1462, 6879, 1278, 1634, 2028, 4256, 4921, 5156, 3371, 1108, 4082, 3486, 5176, 388588, 1356, 1277, 632, 341, 5743, 6892, 4616, 6880, 28959, 10252, 4837, 10123, 3398, 2621, 1009, 144402, 100507…
Cell Division	G04.144.220	7.35288e-13	n/a	115	68.3016	8944	WIF1, TSC22D3, SLPI, MBD4, SMARCB1, SNRPD1, ZFP36, ALDH1A3, CHRDL1, MOB1A, SRRM2, LAPTM4A, S100A13, CYP1B1, TAGLN, RNMT, LIMA1, LUM, LRP1, BNIP3L, TMEM98, MDK, CFD, TNFRSF1A, FGF7, KLK4, VCAM1, RUNX1, CLU, FUBP1, RUNX2, CDKN1C, FN1, EGR1, PTPRD, SOX9, NOTCH2, SLX1A, FBLN1, COL3A1, THBS1, SELENBP1, OBSL1, CCN1, COL6A1, OLFML3, APOE, GMDS, PRPF6, STX5, TNFAIP6, TRA2A, CES1, LY6E, ANGPTL4, BMP5, ATX…	11197, 1831, 6590, 8930, 6598, 6632, 7538, 220, 91851, 55233, 23524, 9741, 6284, 1545, 6876, 8731, 51474, 4060, 4035, 665, 26022, 4192, 1675, 7132, 2252, 9622, 7412, 861, 1191, 8880, 860, 1028, 2335, 1958, 5789, 6662, 4853, 548593, 2192, 1281, 7057, 8991, 23363, 3491, 1291, 56944, 348, 2762, 24148, 6811, 7130, 29896, 1066, 4061, 51129, 653, 6314, 1462, 6879, 716, 1278, 6625, 1634, 2028, 4256, 492…
Carbohydrate Metabolism	G02.111.158, G03.191	7.82519e-13	n/a	94	49.1567	6437	WIF1, TSC22D3, SLPI, C7, SMARCB1, SNRPD1, ZFP36, PAPSS1, PEX16, ALDH1A3, NDUFB8, SRRM2, LAPTM4A, CYP1B1, TAGLN, LUM, SLC16A7, LRP1, BNIP3L, MDK, HSPB11, CFD, TNFRSF1A, FGF7, KLK4, VCAM1, RUNX1, CLU, FUBP1, RUNX2, FN1, EGR1, SOX9, NOTCH2, FBLN1, THBS1, SELENBP1, CCN1, APOE, GMDS, MYLIP, STX5, TNFAIP6, CES1, LY6E, ANGPTL4, BMP5, VCAN, C1S, COL1A2, DCN, ENPEP, MGP, DDR2, NDUFA13, PDGFRA, TNC, TPP1, …	11197, 1831, 6590, 730, 6598, 6632, 7538, 9061, 9409, 220, 4714, 23524, 9741, 1545, 6876, 4060, 9194, 4035, 665, 4192, 51668, 1675, 7132, 2252, 9622, 7412, 861, 1191, 8880, 860, 2335, 1958, 6662, 4853, 2192, 7057, 8991, 3491, 348, 2762, 29116, 6811, 7130, 1066, 4061, 51129, 653, 1462, 716, 1278, 1634, 2028, 4256, 4921, 51079, 5156, 3371, 1200, 54386, 1108, 4082, 3486, 5176, 388588, 1292, 1356, 12…
Thermodynamics	G01.906	8.16687e-13	n/a	99	53.5401	7011	WIF1, TSC22D3, SLPI, C7, SMARCB1, ZFP36, PAPSS1, PEX16, CHL1, SRRM2, S100A13, CYP1B1, TAGLN, RNMT, LUM, SLC16A7, LRP1, BNIP3L, MDK, HSPB11, NCAM2, CFD, TNFRSF1A, FGF7, KLK4, VCAM1, RUNX1, CLU, RUNX2, CDKN1C, FN1, EGR1, SOX9, NOTCH2, COL3A1, THBS1, SELENBP1, PYURF, CCN1, APOE, GMDS, STX5, TNFAIP6, CES1, LY6E, ANGPTL4, BMP5, SEC31A, VCAN, C1S, COL1A2, SNRNP70, DCN, ENPEP, MGP, DDR2, PDGFRA, TNC, TP…	11197, 1831, 6590, 730, 6598, 7538, 9061, 9409, 10752, 23524, 6284, 1545, 6876, 8731, 4060, 9194, 4035, 665, 4192, 51668, 4685, 1675, 7132, 2252, 9622, 7412, 861, 1191, 860, 1028, 2335, 1958, 6662, 4853, 1281, 7057, 8991, 100996939, 3491, 348, 2762, 6811, 7130, 1066, 4061, 51129, 653, 22872, 1462, 716, 1278, 6625, 1634, 2028, 4256, 4921, 5156, 3371, 1200, 1108, 4082, 3486, 5176, 388588, 1356, 127…
Loss of Heterozygosity	G05.365.590.029.530	8.33411e-13	n/a	86	42.5205	5568	WIF1, MBD4, SMARCB1, ZFP36, PEX16, CHL1, SRRM2, CYP1B1, TAGLN, ZFAS1, LIMA1, LUM, SLC16A7, LRP1, BNIP3L, TP73-AS1, NCAM2, CFD, TNFRSF1A, FGF7, VCAM1, RUNX1, CLU, FUBP1, RUNX2, CDKN1C, FN1, EGR1, PTPRD, SOX9, NOTCH2, FBLN1, COL3A1, THBS1, SELENBP1, OBSL1, COL6A1, APOE, SORBS2, LY6E, BMP5, SEC31A, ATXN7, VCAN, COL1A2, DCN, ENPEP, MGP, DDR2, NDUFA13, PDGFRA, TERF2IP, CHD4, MARCKS, KIF27, IGFBP3, COL…	11197, 8930, 6598, 7538, 9409, 10752, 23524, 1545, 6876, 441951, 51474, 4060, 9194, 4035, 665, 57212, 4685, 1675, 7132, 2252, 7412, 861, 1191, 8880, 860, 1028, 2335, 1958, 5789, 6662, 4853, 2192, 1281, 7057, 8991, 23363, 1291, 348, 8470, 4061, 653, 22872, 6314, 1462, 1278, 1634, 2028, 4256, 4921, 51079, 5156, 54386, 1108, 4082, 55582, 3486, 1292, 1356, 1277, 632, 55788, 513, 6066, 5743, 6892, 510…
Host-Pathogen Interactions	G06.462	9.16443e-13	n/a	81	38.58	5052	WIF1, TSC22D3, SLPI, SMARCB1, SNRPD1, ZFP36, MOB1A, SRRM2, LAPTM4A, S100A13, CYP1B1, TAGLN, RNMT, LUM, LRP1, BNIP3L, SUMO3, TNFRSF1A, FGF7, KLK4, VCAM1, RUNX1, CLU, FUBP1, RUNX2, CDKN1C, FN1, EGR1, SOX9, NOTCH2, FBLN1, COL3A1, THBS1, SELENBP1, OBSL1, CCN1, APOE, MYLIP, STX5, TNFAIP6, TRA2A, CES1, LY6E, ANGPTL4, SEC31A, ATXN7, TAF7, C1S, SNRNP70, DCN, ENPEP, PDGFRA, TNC, TERF2IP, MARCKS, IGFBP3, S…	11197, 1831, 6590, 6598, 6632, 7538, 55233, 23524, 9741, 6284, 1545, 6876, 8731, 4060, 4035, 665, 6612, 7132, 2252, 9622, 7412, 861, 1191, 8880, 860, 1028, 2335, 1958, 6662, 4853, 2192, 1281, 7057, 8991, 23363, 3491, 348, 29116, 6811, 7130, 29896, 1066, 4061, 51129, 22872, 6314, 6879, 716, 6625, 1634, 2028, 5156, 3371, 54386, 4082, 3486, 388588, 1356, 1277, 632, 341, 55788, 5919, 5743, 6892, 4616…
Second Messenger Systems	G04.835.800	9.58096e-13	n/a	71	30.9893	4058	WIF1, ZFP36, ALDH1A3, LAPTM4A, S100A13, CYP1B1, TAGLN, ZFAS1, LRP1, BNIP3L, MDK, NCAM2, CFD, TNFRSF1A, FGF7, KLK4, VCAM1, RUNX1, CLU, RUNX2, FN1, EGR1, PTPRD, SOX9, NOTCH2, COL3A1, THBS1, SELENBP1, CCN1, APOE, STX5, TNFAIP6, CES1, SORBS2, LY6E, ANGPTL4, SEC31A, C1S, DCN, MGP, DDR2, NDUFA13, PDGFRA, TERF2IP, ACAP2, MARCKS, IGFBP3, SERPINF1, CP, COL1A1, BGLAP, RARRES2, RNU2-1, PTGS2, GADD45B, SPRY1…	11197, 7538, 220, 9741, 6284, 1545, 6876, 441951, 4035, 665, 4192, 4685, 1675, 7132, 2252, 9622, 7412, 861, 1191, 860, 2335, 1958, 5789, 6662, 4853, 1281, 7057, 8991, 3491, 348, 6811, 7130, 1066, 8470, 4061, 51129, 22872, 716, 1634, 4256, 4921, 51079, 5156, 54386, 23527, 4082, 3486, 5176, 1356, 1277, 632, 5919, 6066, 5743, 4616, 10252, 10123, 7905, 9168, 6422, 6387, 1385, 6320, 7169, 3953, 301, 2…
Cytotoxicity, Immunologic	G12.287	9.61807e-13	n/a	65	26.6822	3494	TSC22D3, SLPI, C7, ZFP36, ALDH1A3, NDUFB8, SRRM2, CYP1B1, TAGLN, LUM, LRP1, BNIP3L, MDK, TP73-AS1, TNFRSF1A, FGF7, KLK4, VCAM1, RUNX1, CLU, RUNX2, FN1, EGR1, NOTCH2, COL3A1, THBS1, CCN1, APOE, GMDS, TNFAIP6, CES1, LY6E, ANGPTL4, VCAN, C1S, COL1A2, SNRNP70, DCN, ENPEP, TNC, MARCKS, IGFBP3, SERPINF1, SMIM1, CP, COL1A1, BGLAP, APOC1, RARRES2, PTGS2, TMEM176B, PCDH18, ID2, GAS6, CDH11, SELENOP, REEP5…	1831, 6590, 730, 7538, 220, 4714, 23524, 1545, 6876, 4060, 4035, 665, 4192, 57212, 7132, 2252, 9622, 7412, 861, 1191, 860, 2335, 1958, 4853, 1281, 7057, 3491, 348, 2762, 7130, 1066, 4061, 51129, 1462, 716, 1278, 6625, 1634, 2028, 3371, 4082, 3486, 5176, 388588, 1356, 1277, 632, 341, 5919, 5743, 28959, 54510, 3398, 2621, 1009, 6414, 7905, 6422, 6387, 1385, 54206, 3953, 301, 1622, 3516
Regulated Cell Death	G04.146.954	9.73846e-13	n/a	140	95.1137	12455	WIF1, TSC22D3, SLPI, MORF4L2, LTBP3, C7, MBD4, SMARCB1, SNRPD1, ZFP36, PAPSS1, PEX16, ALDH1A3, NDUFB8, CHRDL1, CHL1, MOB1A, SRRM2, LAPTM4A, S100A13, CYP1B1, TAGLN, ZFAS1, RNMT, LUM, SLC16A7, LRP1, BNIP3L, MDK, TP73-AS1, HSPB11, NCAM2, CFD, TNFRSF1A, FGF7, KLK4, VCAM1, RUNX1, OTUD6B-AS1, CLU, NNT-AS1, FUBP1, RUNX2, CDKN1C, FN1, EGR1, PTPRD, SOX9, NOTCH2, FBLN1, COL3A1, GSE1, THBS1, SELENBP1, CCN1,…	11197, 1831, 6590, 9643, 4054, 730, 8930, 6598, 6632, 7538, 9061, 9409, 220, 4714, 91851, 10752, 55233, 23524, 9741, 6284, 1545, 6876, 441951, 8731, 4060, 9194, 4035, 665, 4192, 57212, 51668, 4685, 1675, 7132, 2252, 9622, 7412, 861, 100506365, 1191, 100652772, 8880, 860, 1028, 2335, 1958, 5789, 6662, 4853, 2192, 1281, 23199, 7057, 8991, 3491, 1291, 348, 2762, 6811, 7130, 29896, 1066, 8470, 4061, …
Protein Structural Elements	G02.111.570.820.709.275	9.96469e-13	n/a	137	91.6848	12006	WIF1, TSC22D3, SLPI, MORF4L2, GTF2H5, C7, MBD4, SMARCB1, SNRPD1, ZFP36, PAPSS1, ALDH1A3, CHL1, MOB1A, SRRM2, LAPTM4A, CYP1B1, TAGLN, ZFAS1, RNMT, LIMA1, LUM, NOTCH2NLC, SLC16A7, LRP1, BNIP3L, SUMO3, MDK, HSPB11, NCAM2, CFD, TNFRSF1A, FGF7, KLK4, VCAM1, RUNX1, CLU, FUBP1, RUNX2, CDKN1C, FN1, EGR1, PTPRD, SOX9, NOTCH2, FBLN1, COL3A1, GSE1, THBS1, OBSL1, CCN1, COL6A1, APOE, GMDS, PRPF6, MYLIP, STX5,…	11197, 1831, 6590, 9643, 404672, 730, 8930, 6598, 6632, 7538, 9061, 220, 10752, 55233, 23524, 9741, 1545, 6876, 441951, 8731, 51474, 4060, 100996717, 9194, 4035, 665, 6612, 4192, 51668, 4685, 1675, 7132, 2252, 9622, 7412, 861, 1191, 8880, 860, 1028, 2335, 1958, 5789, 6662, 4853, 2192, 1281, 23199, 7057, 23363, 3491, 1291, 348, 2762, 24148, 29116, 6811, 7130, 29896, 1066, 8470, 4061, 51129, 22872,…
CpG Islands	G05.360.080.380.160, G05.360.340.024.159, G02.111.570.080.380.160	1.00124e-12	n/a	85	41.8409	5479	WIF1, SLPI, GTF2H5, MBD4, SMARCB1, ZFP36, ALDH1A3, NDUFB8, CHL1, MOB1A, CYP1B1, TAGLN, SLC16A7, LRP1, BNIP3L, MDK, TNFRSF1A, KLK4, VCAM1, RUNX1, CLU, FUBP1, RUNX2, CDKN1C, FN1, EGR1, PTPRD, SOX9, FBLN1, COL3A1, THBS1, SELENBP1, COL6A1, APOE, GMDS, PRPF6, MYLIP, CES1, SORBS2, ANGPTL4, VCAN, COL1A2, SNRNP70, DCN, ENPEP, MGP, DDR2, PDGFRA, TNC, CHD4, IGFBP3, SERPINF1, COL6A2, COL1A1, BGLAP, APOC1, R…	11197, 6590, 404672, 8930, 6598, 7538, 220, 4714, 10752, 55233, 1545, 6876, 9194, 4035, 665, 4192, 7132, 9622, 7412, 861, 1191, 8880, 860, 1028, 2335, 1958, 5789, 6662, 2192, 1281, 7057, 8991, 1291, 348, 2762, 24148, 29116, 1066, 8470, 51129, 1462, 1278, 6625, 1634, 2028, 4256, 4921, 5156, 3371, 1108, 3486, 5176, 1292, 1277, 632, 341, 5919, 6066, 5743, 6892, 4616, 5101, 10252, 1781, 4837, 5118, 1…
Alkylation	G02.607.094	1.01036e-12	n/a	72	31.7606	4159	WIF1, SLPI, SMARCB1, SNRPD1, ZFP36, ALDH1A3, MOB1A, CYP1B1, TAGLN, RNMT, LUM, LRP1, BNIP3L, MDK, TNFRSF1A, KLK4, VCAM1, RUNX1, CLU, RUNX2, CDKN1C, FN1, EGR1, SOX9, NOTCH2, COL3A1, THBS1, SELENBP1, CCN1, COL6A1, APOE, GMDS, TRA2A, CES1, SORBS2, ANGPTL4, VCAN, TAF7, C1S, COL1A2, SNRNP70, DCN, ENPEP, MGP, TERF2IP, CHD4, IGFBP3, SERPINF1, CP, COL1A1, BGLAP, RNU2-1, PTGS2, GADD45B, DYNC1I2, NNMT, ID2,…	11197, 6590, 6598, 6632, 7538, 220, 55233, 1545, 6876, 8731, 4060, 4035, 665, 4192, 7132, 9622, 7412, 861, 1191, 860, 1028, 2335, 1958, 6662, 4853, 1281, 7057, 8991, 3491, 1291, 348, 2762, 29896, 1066, 8470, 51129, 1462, 6879, 716, 1278, 6625, 1634, 2028, 4256, 54386, 1108, 3486, 5176, 1356, 1277, 632, 6066, 5743, 4616, 1781, 4837, 3398, 1009, 29103, 6414, 7905, 7018, 2962, 6422, 6387, 1385, 5420…
Cell Size	G04.325	1.03263e-12	n/a	58	21.9552	2875	SLPI, SMARCB1, ZFP36, LAPTM4A, CYP1B1, TAGLN, LIMA1, LUM, LRP1, MDK, CFD, TNFRSF1A, FGF7, KLK4, VCAM1, RUNX1, CLU, RUNX2, FN1, EGR1, SOX9, NOTCH2, COL3A1, THBS1, CCN1, APOE, TNFAIP6, CES1, ANGPTL4, VCAN, COL1A2, DCN, MGP, PDGFRA, TNC, MARCKS, IGFBP3, SERPINF1, CP, COL1A1, BGLAP, APOC1, RARRES2, PTGS2, GADD45B, PCOLCE, ID2, GAS6, CDH11, SELENOP, LSP1, CXCL12, CREB1, TPM2, LEPR, ANXA1, DBI, RBPJ	6590, 6598, 7538, 9741, 1545, 6876, 51474, 4060, 4035, 4192, 1675, 7132, 2252, 9622, 7412, 861, 1191, 860, 2335, 1958, 6662, 4853, 1281, 7057, 3491, 348, 7130, 1066, 51129, 1462, 1278, 1634, 4256, 5156, 3371, 4082, 3486, 5176, 1356, 1277, 632, 341, 5919, 5743, 4616, 5118, 3398, 2621, 1009, 6414, 4046, 6387, 1385, 7169, 3953, 301, 1622, 3516
Body Constitution	G07.100	1.05076e-12	n/a	113	66.675	8731	WIF1, TSC22D3, SLPI, LTBP3, C7, SMARCB1, ZFP36, ALDH1A3, NDUFB8, CHL1, MOB1A, SRRM2, CYP1B1, TAGLN, ZFAS1, LUM, SLC16A7, LRP1, BNIP3L, TMEM98, BORCS7, MDK, HSPB11, CFD, TNFRSF1A, FGF7, KLK4, VCAM1, RUNX1, CLU, RUNX2, CDKN1C, FN1, EGR1, PTPRD, SOX9, NOTCH2, FBLN1, COL3A1, THBS1, SELENBP1, OBSL1, CCN1, COL6A1, OLFML3, APOE, GMDS, MYLIP, STX5, TNFAIP6, CES1, LY6E, ANGPTL4, BMP5, ATXN7, VCAN, C1S, CO…	11197, 1831, 6590, 4054, 730, 6598, 7538, 220, 4714, 10752, 55233, 23524, 1545, 6876, 441951, 4060, 9194, 4035, 665, 26022, 119032, 4192, 51668, 1675, 7132, 2252, 9622, 7412, 861, 1191, 860, 1028, 2335, 1958, 5789, 6662, 4853, 2192, 1281, 7057, 8991, 23363, 3491, 1291, 56944, 348, 2762, 29116, 6811, 7130, 1066, 4061, 51129, 653, 6314, 1462, 716, 1278, 6625, 1634, 2028, 4256, 4921, 51079, 5156, 33…
Polymorphism, Single-Stranded Conformational	G05.365.795.600	1.05191e-12	n/a	54	19.374	2537	C7, MBD4, SMARCB1, PAPSS1, NDUFB8, CYP1B1, LRP1, MDK, TNFRSF1A, KLK4, VCAM1, RUNX1, CLU, RUNX2, CDKN1C, FN1, EGR1, SOX9, NOTCH2, COL3A1, THBS1, CCN1, APOE, CES1, ANGPTL4, BMP5, VCAN, C1S, COL1A2, SNRNP70, DCN, MGP, PDGFRA, TPP1, CHD4, IGFBP3, SERPINF1, COL6A2, CP, COL1A1, BGLAP, PTGS2, GADD45B, TAF9, REEP5, SFRP1, CREB1, CLEC11A, TPM2, MXRA8, LEPR, HELZ, FBN1, DUOX2	730, 8930, 6598, 9061, 4714, 1545, 4035, 4192, 7132, 9622, 7412, 861, 1191, 860, 1028, 2335, 1958, 6662, 4853, 1281, 7057, 3491, 348, 1066, 51129, 653, 1462, 716, 1278, 6625, 1634, 4256, 5156, 1200, 1108, 3486, 5176, 1292, 1356, 1277, 632, 5743, 4616, 6880, 7905, 6422, 1385, 6320, 7169, 54587, 3953, 9931, 2200, 50506
Biomechanical Phenomena	G01.154.090	1.08078e-12	n/a	59	22.6425	2965	WIF1, TSC22D3, LTBP3, TAGLN, LIMA1, LUM, LRP1, MDK, HSPB11, TNFRSF1A, FGF7, KLK4, VCAM1, RUNX1, CLU, RUNX2, CDKN1C, FN1, EGR1, SOX9, NOTCH2, FBLN1, COL3A1, THBS1, CCN1, COL6A1, APOE, TNFAIP6, CES1, SORBS2, ANGPTL4, BMP5, VCAN, C1S, COL1A2, DCN, MGP, DDR2, PDGFRA, TNC, MARCKS, IGFBP3, SERPINF1, CP, COL1A1, BGLAP, PTGS2, GADD45B, PCOLCE, CDH11, CFDP1, LSP1, SFRP1, CXCL12, CREB1, OMD, LEPR, FBN1, RB…	11197, 1831, 4054, 6876, 51474, 4060, 4035, 4192, 51668, 7132, 2252, 9622, 7412, 861, 1191, 860, 1028, 2335, 1958, 6662, 4853, 2192, 1281, 7057, 3491, 1291, 348, 7130, 1066, 8470, 51129, 653, 1462, 716, 1278, 1634, 4256, 4921, 5156, 3371, 4082, 3486, 5176, 1356, 1277, 632, 5743, 4616, 5118, 1009, 10428, 4046, 6422, 6387, 1385, 4958, 3953, 2200, 3516
Shear Strength	G01.374.820	1.10645e-12	n/a	29	5.87253	769	LUM, LRP1, MDK, FGF7, VCAM1, RUNX2, FN1, EGR1, COL3A1, THBS1, CCN1, APOE, TNFAIP6, BMP5, VCAN, DCN, ENPEP, MGP, TNC, IGFBP3, CP, COL1A1, BGLAP, PTGS2, CXCL12, CREB1, TPM2, LEPR, FBN1	4060, 4035, 4192, 2252, 7412, 860, 2335, 1958, 1281, 7057, 3491, 348, 7130, 653, 1462, 1634, 2028, 4256, 3371, 3486, 1356, 1277, 632, 5743, 6387, 1385, 7169, 3953, 2200
Autoimmunity	G12.450.192	1.13431e-12	n/a	53	18.7784	2459	TSC22D3, SLPI, SNRPD1, ZFP36, LUM, LRP1, MDK, TNFRSF1A, FGF7, KLK4, VCAM1, RUNX1, CLU, RUNX2, FN1, EGR1, SOX9, NOTCH2, COL3A1, THBS1, CCN1, APOE, TNFAIP6, LY6E, BMP5, C1S, COL1A2, SNRNP70, ENPEP, TNC, TERF2IP, CHD4, MARCKS, KIF27, IGFBP3, SERPINF1, CP, COL1A1, BGLAP, RARRES2, PTGS2, GADD45B, ID2, GAS6, CDH11, SELENOP, LSP1, CXCL12, CREB1, LEPR, ANXA1, FBN1, RBPJ	1831, 6590, 6632, 7538, 4060, 4035, 4192, 7132, 2252, 9622, 7412, 861, 1191, 860, 2335, 1958, 6662, 4853, 1281, 7057, 3491, 348, 7130, 4061, 653, 716, 1278, 6625, 2028, 3371, 54386, 1108, 4082, 55582, 3486, 5176, 1356, 1277, 632, 5919, 5743, 4616, 3398, 2621, 1009, 6414, 4046, 6387, 1385, 3953, 301, 2200, 3516
Skin Aging	G13.750.804	1.14942e-12	n/a	30	6.31546	827	NDUFB8, CYP1B1, TAGLN, LUM, TNFRSF1A, FGF7, KLK4, VCAM1, CLU, FN1, EGR1, COL3A1, THBS1, CCN1, APOE, VCAN, COL1A2, DCN, TNC, IGFBP3, SERPINF1, COL1A1, PTGS2, SPRY1, PCOLCE, RSRP1, CREB1, LEPR, ANXA1, FBN1	4714, 1545, 6876, 4060, 7132, 2252, 9622, 7412, 1191, 2335, 1958, 1281, 7057, 3491, 348, 1462, 1278, 1634, 3371, 3486, 5176, 1277, 5743, 10252, 5118, 57035, 1385, 3953, 301, 2200
Phagocytosis	G09.188.665, G12.688, G04.417.350, G12.450.564.809	1.16554e-12	n/a	60	23.3527	3058	TSC22D3, SLPI, SRRM2, CYP1B1, TAGLN, ZFAS1, LUM, LRP1, BNIP3L, CFD, TNFRSF1A, FGF7, VCAM1, RUNX1, CLU, RUNX2, FN1, EGR1, SOX9, THBS1, CCN1, OLFML3, APOE, STX5, TNFAIP6, ANGPTL4, VCAN, C1S, DCN, ENPEP, MGP, PDGFRA, TNC, TERF2IP, ACAP2, MARCKS, IGFBP3, SERPINF1, CP, COL1A1, BGLAP, RARRES2, PTGS2, GADD45B, TMEM176B, ID2, IFI35, GAS6, DNAJC15, TF, TMSB10, LSP1, CXCL12, CREB1, CLEC11A, LEPR, ANXA1, DB…	1831, 6590, 23524, 1545, 6876, 441951, 4060, 4035, 665, 1675, 7132, 2252, 7412, 861, 1191, 860, 2335, 1958, 6662, 7057, 3491, 56944, 348, 6811, 7130, 51129, 1462, 716, 1634, 2028, 4256, 5156, 3371, 54386, 23527, 4082, 3486, 5176, 1356, 1277, 632, 5919, 5743, 4616, 28959, 3398, 3430, 2621, 29103, 7018, 9168, 4046, 6387, 1385, 6320, 3953, 301, 1622, 3516, 50506
Eating	G10.261.330, G07.203.650.283	1.24978e-12	n/a	54	19.458	2548	TSC22D3, GTF2H5, ALDH1A3, CYP1B1, SLC16A7, LRP1, BNIP3L, NAV2, HSPB11, CFD, TNFRSF1A, FGF7, KLK4, VCAM1, RUNX1, CLU, RUNX2, CDKN1C, FN1, EGR1, SOX9, FBLN1, COL3A1, THBS1, SELENBP1, APOE, STX5, CES1, ANGPTL4, COL1A2, DCN, ENPEP, MGP, DDR2, NDUFA13, IGFBP3, CP, COL1A1, BGLAP, APOC1, RARRES2, PTGS2, GADD45B, NNMT, NEPRO, ID2, SELENOP, CXCL12, CREB1, OMD, LEPR, FBN1, DBI, DUOX2	1831, 404672, 220, 1545, 9194, 4035, 665, 89797, 51668, 1675, 7132, 2252, 9622, 7412, 861, 1191, 860, 1028, 2335, 1958, 6662, 2192, 1281, 7057, 8991, 348, 6811, 1066, 51129, 1278, 1634, 2028, 4256, 4921, 51079, 3486, 1356, 1277, 632, 341, 5919, 5743, 4616, 4837, 25871, 3398, 6414, 6387, 1385, 4958, 3953, 2200, 1622, 50506
Genetic Code	G05.360.335	1.26969e-12	n/a	101	55.6783	7291	MORF4L2, GTF2H5, LTBP3, C7, MBD4, SMARCB1, ZFP36, ALDH1A3, NDUFB8, CHRDL1, SRRM2, CYP1B1, LUM, NOTCH2NLC, LRP1, BNIP3L, MDK, TP73-AS1, NCAM2, CFD, TNFRSF1A, FGF7, KLK4, VCAM1, RUNX1, CLU, FUBP1, RUNX2, CDKN1C, FN1, EGR1, SOX9, NOTCH2, FBLN1, COL3A1, THBS1, SELENBP1, OBSL1, COL6A1, APOE, GMDS, MYLIP, TNFAIP6, TRA2A, CES1, ANGPTL4, BMP5, SEC31A, ATXN7, VCAN, C1S, COL1A2, SNRNP70, DCN, ENPEP, DDR2, …	9643, 404672, 4054, 730, 8930, 6598, 7538, 220, 4714, 91851, 23524, 1545, 4060, 100996717, 4035, 665, 4192, 57212, 4685, 1675, 7132, 2252, 9622, 7412, 861, 1191, 8880, 860, 1028, 2335, 1958, 6662, 4853, 2192, 1281, 7057, 8991, 23363, 1291, 348, 2762, 29116, 7130, 29896, 1066, 51129, 653, 22872, 6314, 1462, 716, 1278, 6625, 1634, 2028, 4921, 51079, 5156, 3371, 3895, 1200, 54386, 1108, 4082, 3486, …
Cell Aggregation	G04.198.251	1.27025e-12	n/a	39	10.7065	1402	SLPI, ZFP36, S100A13, TAGLN, LUM, LRP1, TNFRSF1A, KLK4, VCAM1, RUNX1, CLU, RUNX2, FN1, EGR1, SOX9, FBLN1, COL3A1, THBS1, CCN1, APOE, TNFAIP6, VCAN, DCN, ENPEP, TNC, CHD4, IGFBP3, SERPINF1, CP, COL1A1, BGLAP, PTGS2, GAS6, CDH11, SFRP1, CXCL12, CREB1, LEPR, DBI	6590, 7538, 6284, 6876, 4060, 4035, 7132, 9622, 7412, 861, 1191, 860, 2335, 1958, 6662, 2192, 1281, 7057, 3491, 348, 7130, 1462, 1634, 2028, 3371, 1108, 3486, 5176, 1356, 1277, 632, 5743, 2621, 1009, 6422, 6387, 1385, 3953, 1622
Respiratory Mechanics	G09.772.705.700	1.28839e-12	n/a	33	7.71295	1010	SLPI, CYP1B1, TAGLN, SLC16A7, LRP1, MDK, TNFRSF1A, KLK4, VCAM1, FN1, EGR1, SOX9, FBLN1, COL3A1, THBS1, APOE, VCAN, COL1A2, DCN, DDR2, PDGFRA, TNC, TERF2IP, MARCKS, IGFBP3, SMIM1, COL1A1, PTGS2, CREB1, ERRFI1, LEPR, ANXA1, FBN1	6590, 1545, 6876, 9194, 4035, 4192, 7132, 9622, 7412, 2335, 1958, 6662, 2192, 1281, 7057, 348, 1462, 1278, 1634, 4921, 5156, 3371, 54386, 4082, 3486, 388588, 1277, 5743, 1385, 54206, 3953, 301, 2200
Glycosylation	G02.111.158.812, G03.191.812, G02.607.299	1.29951e-12	n/a	71	31.1802	4083	SLPI, C7, SMARCB1, SNRPD1, SRRM2, LAPTM4A, LUM, SLC16A7, LRP1, MDK, CFD, TNFRSF1A, FGF7, KLK4, VCAM1, RUNX1, CLU, RUNX2, FN1, EGR1, SOX9, FBLN1, THBS1, CCN1, APOE, GMDS, MYLIP, STX5, TNFAIP6, CES1, LY6E, ANGPTL4, BMP5, VCAN, C1S, COL1A2, DCN, ENPEP, MGP, DDR2, PDGFRA, TNC, TPP1, TERF2IP, MARCKS, IGFBP3, SERPINF1, SMIM1, COL6A2, CP, COL1A1, BGLAP, APOC1, PTGS2, PCOLCE, GAS6, SELENOP, TF, LSP1, SFR…	6590, 730, 6598, 6632, 23524, 9741, 4060, 9194, 4035, 4192, 1675, 7132, 2252, 9622, 7412, 861, 1191, 860, 2335, 1958, 6662, 2192, 7057, 3491, 348, 2762, 29116, 6811, 7130, 1066, 4061, 51129, 653, 1462, 716, 1278, 1634, 2028, 4256, 4921, 5156, 3371, 1200, 54386, 4082, 3486, 5176, 388588, 1292, 1356, 1277, 632, 341, 5743, 5118, 2621, 6414, 7018, 4046, 6422, 6387, 1385, 6320, 7169, 54587, 4958, 3953…
Genetic Predisposition to Disease	G05.380.355	1.35315e-12	n/a	142	97.7788	12804	WIF1, TSC22D3, SLPI, GTF2H5, LTBP3, C7, MBD4, SMARCB1, ZFP36, PAPSS1, ALDH1A3, CHRDL1, CHL1, MOB1A, SRRM2, LAPTM4A, S100A13, CYP1B1, TAGLN, RNMT, LUM, NOTCH2NLC, SLC16A7, LRP1, BNIP3L, SUMO3, BORCS7, MDK, NAV2, TP73-AS1, HSPB11, NCAM2, CFD, TNFRSF1A, FGF7, KLK4, VCAM1, RUNX1, CLU, FUBP1, RUNX2, CDKN1C, FN1, EGR1, PTPRD, SOX9, NOTCH2, FBLN1, COL3A1, GSE1, THBS1, SELENBP1, OBSL1, CCN1, COL6A1, OLFM…	11197, 1831, 6590, 404672, 4054, 730, 8930, 6598, 7538, 9061, 220, 91851, 10752, 55233, 23524, 9741, 6284, 1545, 6876, 8731, 4060, 100996717, 9194, 4035, 665, 6612, 119032, 4192, 89797, 57212, 51668, 4685, 1675, 7132, 2252, 9622, 7412, 861, 1191, 8880, 860, 1028, 2335, 1958, 5789, 6662, 4853, 2192, 1281, 23199, 7057, 8991, 23363, 3491, 1291, 56944, 348, 2762, 24148, 29116, 7130, 1066, 8470, 4061,…
Genes, jun	G05.360.340.024.340.375.500.791.365	1.36042e-12	n/a	31	6.8042	891	TSC22D3, ZFP36, CHL1, LRP1, TNFRSF1A, FGF7, KLK4, VCAM1, RUNX1, CLU, RUNX2, FN1, EGR1, SOX9, NOTCH2, THBS1, TNFAIP6, ANGPTL4, VCAN, COL1A2, DCN, HNRNPA3, MARCKS, CP, COL1A1, BGLAP, PTGS2, DNAJC15, SELENOP, CREB1, LEPR	1831, 7538, 10752, 4035, 7132, 2252, 9622, 7412, 861, 1191, 860, 2335, 1958, 6662, 4853, 7057, 7130, 51129, 1462, 1278, 1634, 220988, 4082, 1356, 1277, 632, 5743, 29103, 6414, 1385, 3953
Environment	G16.500.275	1.36447e-12	n/a	113	66.9041	8761	WIF1, TSC22D3, SLPI, GTF2H5, C7, MBD4, SMARCB1, ZFP36, PAPSS1, PEX16, ALDH1A3, NDUFB8, SRRM2, S100A13, CYP1B1, TAGLN, RNMT, LUM, SLC16A7, LRP1, BNIP3L, TMEM98, MDK, HSPB11, CFD, TNFRSF1A, FGF7, KLK4, VCAM1, RUNX1, CLU, RUNX2, CDKN1C, FN1, EGR1, SOX9, NOTCH2, COL3A1, GSE1, THBS1, SELENBP1, PYURF, CCN1, COL6A1, APOE, GMDS, MYLIP, STX5, TNFAIP6, CES1, LY6E, ANGPTL4, BMP5, ATXN7, VCAN, C1S, COL1A2, S…	11197, 1831, 6590, 404672, 730, 8930, 6598, 7538, 9061, 9409, 220, 4714, 23524, 6284, 1545, 6876, 8731, 4060, 9194, 4035, 665, 26022, 4192, 51668, 1675, 7132, 2252, 9622, 7412, 861, 1191, 860, 1028, 2335, 1958, 6662, 4853, 1281, 23199, 7057, 8991, 100996939, 3491, 1291, 348, 2762, 29116, 6811, 7130, 1066, 4061, 51129, 653, 6314, 1462, 716, 1278, 6625, 1634, 2028, 4256, 4921, 5156, 3371, 1200, 543…
Mutation	G05.365.590	1.36882e-12	n/a	164	127.432	16687	WIF1, TSC22D3, SLPI, MORF4L2, GTF2H5, LTBP3, C7, MBD4, SMARCB1, SNRPD1, ZFP36, PAPSS1, PEX16, ALDH1A3, NDUFB8, CHRDL1, CHL1, MOB1A, SRRM2, LAPTM4A, S100A13, CYP1B1, TAGLN, ZFAS1, RNMT, LIMA1, LUM, NOTCH2NLC, SLC16A7, LRP1, BNIP3L, TMEM98, SUMO3, BORCS7, MDK, NAV2, TP73-AS1, HSPB11, NCAM2, CFD, TNFRSF1A, FGF7, KLK4, VCAM1, RUNX1, CLU, FUBP1, RUNX2, CDKN1C, FN1, EGR1, PTPRD, SOX9, NOTCH2, SLX1A, FB…	11197, 1831, 6590, 9643, 404672, 4054, 730, 8930, 6598, 6632, 7538, 9061, 9409, 220, 4714, 91851, 10752, 55233, 23524, 9741, 6284, 1545, 6876, 441951, 8731, 51474, 4060, 100996717, 9194, 4035, 665, 26022, 6612, 119032, 4192, 89797, 57212, 51668, 4685, 1675, 7132, 2252, 9622, 7412, 861, 1191, 8880, 860, 1028, 2335, 1958, 5789, 6662, 4853, 548593, 2192, 1281, 23199, 7057, 8991, 23363, 100996939, 34…
Biological Transport, Active	G03.143.310	1.42414e-12	n/a	80	38.0989	4989	WIF1, TSC22D3, MBD4, SMARCB1, SNRPD1, ZFP36, PAPSS1, SRRM2, LAPTM4A, CYP1B1, TAGLN, RNMT, SLC16A7, LRP1, BNIP3L, SUMO3, MDK, TNFRSF1A, FGF7, KLK4, VCAM1, RUNX1, CLU, FUBP1, RUNX2, CDKN1C, FN1, EGR1, SOX9, NOTCH2, COL3A1, THBS1, CCN1, APOE, STX5, TNFAIP6, CES1, ANGPTL4, BMP5, SEC31A, ATXN7, VCAN, COL1A2, SNRNP70, DCN, ENPEP, MGP, PDGFRA, TNC, TPP1, TERF2IP, MARCKS, IGFBP3, SERPINF1, CP, COL1A1, BG…	11197, 1831, 8930, 6598, 6632, 7538, 9061, 23524, 9741, 1545, 6876, 8731, 9194, 4035, 665, 6612, 4192, 7132, 2252, 9622, 7412, 861, 1191, 8880, 860, 1028, 2335, 1958, 6662, 4853, 1281, 7057, 3491, 348, 6811, 7130, 1066, 51129, 653, 22872, 6314, 1462, 1278, 6625, 1634, 2028, 4256, 5156, 3371, 1200, 54386, 4082, 3486, 5176, 1356, 1277, 632, 341, 55788, 6066, 5743, 4616, 1781, 5118, 3398, 2621, 1009…
Oxidative Stress	G07.775.750, G03.673	1.42429e-12	n/a	97	52.2266	6839	WIF1, SLPI, MORF4L2, GTF2H5, MBD4, ZFP36, PEX16, ALDH1A3, NDUFB8, S100A13, CYP1B1, TAGLN, ZFAS1, LUM, SLC16A7, LRP1, BNIP3L, MDK, HSPB11, CFD, TNFRSF1A, FGF7, KLK4, VCAM1, RUNX1, OTUD6B-AS1, CLU, FUBP1, RUNX2, CDKN1C, FN1, EGR1, SOX9, NOTCH2, FBLN1, COL3A1, THBS1, SELENBP1, CCN1, COL6A1, APOE, GMDS, STX5, TNFAIP6, CES1, LY6E, ANGPTL4, SEC31A, ATXN7, VCAN, C1S, COL1A2, SNRNP70, DCN, ENPEP, MGP, ND…	11197, 6590, 9643, 404672, 8930, 7538, 9409, 220, 4714, 6284, 1545, 6876, 441951, 4060, 9194, 4035, 665, 4192, 51668, 1675, 7132, 2252, 9622, 7412, 861, 100506365, 1191, 8880, 860, 1028, 2335, 1958, 6662, 4853, 2192, 1281, 7057, 8991, 3491, 1291, 348, 2762, 6811, 7130, 1066, 4061, 51129, 22872, 6314, 1462, 716, 1278, 6625, 1634, 2028, 4256, 51079, 5156, 3371, 1200, 54386, 1108, 4082, 3486, 5176, …
Food	G07.203.300	1.44766e-12	n/a	102	56.6864	7423	WIF1, TSC22D3, SLPI, GTF2H5, C7, SNRPD1, ZFP36, ALDH1A3, NDUFB8, MOB1A, SRRM2, CYP1B1, TAGLN, RNMT, LUM, SLC16A7, LRP1, BNIP3L, MDK, NAV2, HSPB11, CFD, TNFRSF1A, FGF7, KLK4, VCAM1, RUNX1, CLU, RUNX2, CDKN1C, FN1, EGR1, SOX9, NOTCH2, COL3A1, GSE1, THBS1, SELENBP1, CCN1, COL6A1, OLFML3, APOE, GMDS, MYLIP, TNFAIP6, CES1, LY6E, ANGPTL4, VCAN, C1S, COL1A2, SNRNP70, DCN, ENPEP, MGP, DDR2, NDUFA13, PDGF…	11197, 1831, 6590, 404672, 730, 6632, 7538, 220, 4714, 55233, 23524, 1545, 6876, 8731, 4060, 9194, 4035, 665, 4192, 89797, 51668, 1675, 7132, 2252, 9622, 7412, 861, 1191, 860, 1028, 2335, 1958, 6662, 4853, 1281, 23199, 7057, 8991, 3491, 1291, 56944, 348, 2762, 29116, 7130, 1066, 4061, 51129, 1462, 716, 1278, 6625, 1634, 2028, 4256, 4921, 51079, 5156, 3371, 1200, 1108, 4082, 3486, 5176, 1356, 1277…
Weight-Bearing	G01.374.965	1.45937e-12	n/a	28	5.51361	722	LUM, LRP1, HSPB11, FGF7, VCAM1, RUNX1, RUNX2, FN1, EGR1, SOX9, COL3A1, THBS1, ANGPTL4, VCAN, COL1A2, DCN, MGP, TNC, IGFBP3, COL1A1, BGLAP, PTGS2, PCOLCE, ID2, CFDP1, CXCL12, CREB1, FBN1	4060, 4035, 51668, 2252, 7412, 861, 860, 2335, 1958, 6662, 1281, 7057, 51129, 1462, 1278, 1634, 4256, 3371, 3486, 1277, 632, 5743, 5118, 3398, 10428, 6387, 1385, 2200
Immune System Phenomena	G12	1.46722e-12	n/a	127	81.1005	10620	TSC22D3, SLPI, C7, MBD4, SMARCB1, SNRPD1, ZFP36, ALDH1A3, NDUFB8, CHL1, SRRM2, LAPTM4A, S100A13, CYP1B1, TAGLN, ZFAS1, RNMT, LUM, SLC16A7, LRP1, BNIP3L, TMEM98, SUMO3, MDK, NAV2, TP73-AS1, HSPB11, CFD, TNFRSF1A, FGF7, KLK4, VCAM1, RUNX1, CLU, FUBP1, RUNX2, CDKN1C, FN1, EGR1, PTPRD, SOX9, NOTCH2, FBLN1, COL3A1, THBS1, SELENBP1, CCN1, COL6A1, OLFML3, APOE, GMDS, STX5, TNFAIP6, CES1, LY6E, ANGPTL4, …	1831, 6590, 730, 8930, 6598, 6632, 7538, 220, 4714, 10752, 23524, 9741, 6284, 1545, 6876, 441951, 8731, 4060, 9194, 4035, 665, 26022, 6612, 4192, 89797, 57212, 51668, 1675, 7132, 2252, 9622, 7412, 861, 1191, 8880, 860, 1028, 2335, 1958, 5789, 6662, 4853, 2192, 1281, 7057, 8991, 3491, 1291, 56944, 348, 2762, 6811, 7130, 1066, 4061, 51129, 653, 6314, 1462, 716, 1278, 6625, 1634, 2028, 4256, 4921, 5…
Genetic Loci	G05.360.340.024.380	1.59197e-12	n/a	117	70.9515	9291	WIF1, TSC22D3, SLPI, C7, MBD4, SMARCB1, SNRPD1, ZFP36, PAPSS1, PEX16, ALDH1A3, NDUFB8, CHRDL1, SRRM2, LAPTM4A, CYP1B1, LUM, SLC16A7, LRP1, BORCS7, CFD, TNFRSF1A, FGF7, KLK4, VCAM1, RUNX1, CLU, FUBP1, RUNX2, CDKN1C, FN1, EGR1, PTPRD, SOX9, NOTCH2, FBLN1, COL3A1, GSE1, THBS1, SELENBP1, PYURF, CCN1, COL6A1, APOE, GMDS, PRPF6, MYLIP, TNFAIP6, SORBS2, LY6E, ANGPTL4, BMP5, ATXN7, VCAN, C1S, COL1A2, SNR…	11197, 1831, 6590, 730, 8930, 6598, 6632, 7538, 9061, 9409, 220, 4714, 91851, 23524, 9741, 1545, 4060, 9194, 4035, 119032, 1675, 7132, 2252, 9622, 7412, 861, 1191, 8880, 860, 1028, 2335, 1958, 5789, 6662, 4853, 2192, 1281, 23199, 7057, 8991, 100996939, 3491, 1291, 348, 2762, 24148, 29116, 7130, 8470, 4061, 51129, 653, 6314, 1462, 716, 1278, 6625, 1634, 2028, 4256, 4921, 5156, 3371, 220988, 3895, …
Nervous System Physiological Phenomena	G11.561	1.62464e-12	n/a	114	68.0267	8908	WIF1, TSC22D3, SLPI, MORF4L2, C7, SMARCB1, ZFP36, ALDH1A3, CHRDL1, CHL1, MOB1A, SRRM2, S100A13, CYP1B1, TAGLN, RNMT, LUM, SLC16A7, LRP1, BNIP3L, BORCS7, MDK, NAV2, TP73-AS1, HSPB11, NCAM2, CFD, TNFRSF1A, FGF7, KLK4, VCAM1, RUNX1, CLU, FUBP1, RUNX2, CDKN1C, FN1, EGR1, PTPRD, SOX9, NOTCH2, FBLN1, COL3A1, THBS1, SELENBP1, CCN1, APOE, PRPF6, MYLIP, TNFAIP6, CES1, SORBS2, ANGPTL4, BMP5, SEC31A, ATXN7,…	11197, 1831, 6590, 9643, 730, 6598, 7538, 220, 91851, 10752, 55233, 23524, 6284, 1545, 6876, 8731, 4060, 9194, 4035, 665, 119032, 4192, 89797, 57212, 51668, 4685, 1675, 7132, 2252, 9622, 7412, 861, 1191, 8880, 860, 1028, 2335, 1958, 5789, 6662, 4853, 2192, 1281, 7057, 8991, 3491, 348, 24148, 29116, 7130, 1066, 8470, 51129, 653, 22872, 6314, 1462, 716, 1278, 6625, 1634, 2028, 4256, 51079, 5156, 33…
Haplotypes	G05.380.360	1.65589e-12	n/a	98	53.227	6970	WIF1, SLPI, C7, MBD4, SMARCB1, ZFP36, NDUFB8, CHRDL1, SRRM2, CYP1B1, TAGLN, LUM, LRP1, NCAM2, CFD, TNFRSF1A, FGF7, KLK4, VCAM1, RUNX1, CLU, RUNX2, CDKN1C, FN1, EGR1, PTPRD, SOX9, NOTCH2, FBLN1, COL3A1, GSE1, THBS1, SELENBP1, CCN1, COL6A1, APOE, MYLIP, TNFAIP6, CES1, ANGPTL4, BMP5, DTWD1, ATXN7, VCAN, C1S, COL1A2, SNRNP70, DCN, ENPEP, MGP, DDR2, PDGFRA, TNC, HNRNPA3, KTN1, TPP1, TERF2IP, ACAP2, CH…	11197, 6590, 730, 8930, 6598, 7538, 4714, 91851, 23524, 1545, 6876, 4060, 4035, 4685, 1675, 7132, 2252, 9622, 7412, 861, 1191, 860, 1028, 2335, 1958, 5789, 6662, 4853, 2192, 1281, 23199, 7057, 8991, 3491, 1291, 348, 29116, 7130, 1066, 51129, 653, 56986, 6314, 1462, 716, 1278, 6625, 1634, 2028, 4256, 4921, 5156, 3371, 220988, 3895, 1200, 54386, 23527, 1108, 3486, 5176, 388588, 1356, 1277, 632, 341…
Immunogenetic Phenomena	G12.500	1.681e-12	n/a	61	24.2309	3173	SLPI, MBD4, SNRPD1, ZFP36, LRP1, CFD, TNFRSF1A, FGF7, KLK4, VCAM1, RUNX1, CLU, RUNX2, FN1, EGR1, PTPRD, NOTCH2, THBS1, CCN1, APOE, TNFAIP6, LY6E, ANGPTL4, ATXN7, C1S, COL1A2, SNRNP70, DCN, ENPEP, PDGFRA, TNC, TPP1, TERF2IP, CHD4, IGFBP3, SERPINF1, SMIM1, COL1A1, BGLAP, PTGS2, TAPBP, GADD45B, TAF9, TMEM176B, FRMD6, ARL4C, ID2, REEP5, GTF2F1, TMEM176A, LSP1, CXCL12, CREB1, ERRFI1, CLEC11A, NELFE, M…	6590, 8930, 6632, 7538, 4035, 1675, 7132, 2252, 9622, 7412, 861, 1191, 860, 2335, 1958, 5789, 4853, 7057, 3491, 348, 7130, 4061, 51129, 6314, 716, 1278, 6625, 1634, 2028, 5156, 3371, 1200, 54386, 1108, 3486, 5176, 388588, 1277, 632, 5743, 6892, 4616, 6880, 28959, 122786, 10123, 3398, 7905, 2962, 55365, 4046, 6387, 1385, 54206, 6320, 7936, 54587, 3953, 301, 2200, 3516
Amino Acid Substitution	G05.558.109	1.7267e-12	n/a	95	50.6382	6631	WIF1, SLPI, MBD4, SMARCB1, ZFP36, NDUFB8, CHL1, CYP1B1, TAGLN, RNMT, LUM, SLC16A7, LRP1, BNIP3L, TMEM98, SUMO3, MDK, CFD, TNFRSF1A, FGF7, KLK4, VCAM1, RUNX1, CLU, RUNX2, CDKN1C, FN1, EGR1, SOX9, NOTCH2, FBLN1, COL3A1, THBS1, CCN1, COL6A1, APOE, PRPF6, MYLIP, STX5, TNFAIP6, TRA2A, CES1, SORBS2, ANGPTL4, SEC31A, VCAN, TAF7, C1S, COL1A2, SNRNP70, DCN, ENPEP, MGP, DDR2, PDGFRA, TNC, HNRNPA3, TPP1, AC…	11197, 6590, 8930, 6598, 7538, 4714, 10752, 1545, 6876, 8731, 4060, 9194, 4035, 665, 26022, 6612, 4192, 1675, 7132, 2252, 9622, 7412, 861, 1191, 860, 1028, 2335, 1958, 6662, 4853, 2192, 1281, 7057, 3491, 1291, 348, 24148, 29116, 6811, 7130, 29896, 1066, 8470, 51129, 22872, 1462, 6879, 716, 1278, 6625, 1634, 2028, 4256, 4921, 5156, 3371, 220988, 1200, 23527, 4082, 3486, 5176, 1292, 1356, 1277, 632…
Virus Physiological Phenomena	G06.920	1.74752e-12	n/a	92	48.0723	6295	TSC22D3, SLPI, MBD4, SMARCB1, SNRPD1, ZFP36, PAPSS1, MOB1A, SRRM2, CYP1B1, TAGLN, RNMT, LUM, LRP1, BNIP3L, SUMO3, MDK, TNFRSF1A, FGF7, KLK4, VCAM1, RUNX1, CLU, FUBP1, RUNX2, CDKN1C, FN1, EGR1, SOX9, NOTCH2, THBS1, SELENBP1, OBSL1, CCN1, APOE, PRPF6, MYLIP, STX5, TNFAIP6, TRA2A, CES1, LY6E, ANGPTL4, SEC31A, VCAN, TAF7, C1S, COL1A2, SNRNP70, DCN, ENPEP, MGP, NDUFA13, PDGFRA, TNC, HNRNPA3, ACAP2, CH…	1831, 6590, 8930, 6598, 6632, 7538, 9061, 55233, 23524, 1545, 6876, 8731, 4060, 4035, 665, 6612, 4192, 7132, 2252, 9622, 7412, 861, 1191, 8880, 860, 1028, 2335, 1958, 6662, 4853, 7057, 8991, 23363, 3491, 348, 24148, 29116, 6811, 7130, 29896, 1066, 4061, 51129, 22872, 1462, 6879, 716, 1278, 6625, 1634, 2028, 4256, 51079, 5156, 3371, 220988, 23527, 1108, 4082, 3486, 5176, 388588, 1356, 1277, 632, 3…
Membrane Potentials	G04.580	1.81601e-12	n/a	82	39.8553	5219	WIF1, TSC22D3, SLPI, ZFP36, NDUFB8, CHL1, CYP1B1, TAGLN, ZFAS1, LUM, SLC16A7, LRP1, BNIP3L, MDK, NCAM2, CFD, TNFRSF1A, FGF7, KLK4, VCAM1, CLU, RUNX2, CDKN1C, FN1, EGR1, SOX9, NOTCH2, COL3A1, THBS1, CCN1, COL6A1, APOE, TNFAIP6, CES1, SORBS2, ANGPTL4, ATXN7, VCAN, C1S, COL1A2, DCN, ENPEP, MGP, DDR2, NDUFA13, PDGFRA, TNC, TPP1, MARCKS, IGFBP3, SERPINF1, COL6A2, CP, COL1A1, BGLAP, RARRES2, ATP5F1D, P…	11197, 1831, 6590, 7538, 4714, 10752, 1545, 6876, 441951, 4060, 9194, 4035, 665, 4192, 4685, 1675, 7132, 2252, 9622, 7412, 1191, 860, 1028, 2335, 1958, 6662, 4853, 1281, 7057, 3491, 1291, 348, 7130, 1066, 8470, 51129, 6314, 1462, 716, 1278, 1634, 2028, 4256, 4921, 51079, 5156, 3371, 1200, 4082, 3486, 5176, 1292, 1356, 1277, 632, 5919, 513, 5743, 4616, 10252, 1781, 4837, 152189, 10123, 3398, 2621,…
Membrane Potentials	G07.265.675	1.91558e-12	n/a	82	39.8935	5224	WIF1, TSC22D3, SLPI, ZFP36, NDUFB8, CHL1, CYP1B1, TAGLN, ZFAS1, LUM, SLC16A7, LRP1, BNIP3L, MDK, NCAM2, CFD, TNFRSF1A, FGF7, KLK4, VCAM1, CLU, RUNX2, CDKN1C, FN1, EGR1, SOX9, NOTCH2, COL3A1, THBS1, CCN1, COL6A1, APOE, TNFAIP6, CES1, SORBS2, ANGPTL4, ATXN7, VCAN, C1S, COL1A2, DCN, ENPEP, MGP, DDR2, NDUFA13, PDGFRA, TNC, TPP1, MARCKS, IGFBP3, SERPINF1, COL6A2, CP, COL1A1, BGLAP, RARRES2, ATP5F1D, P…	11197, 1831, 6590, 7538, 4714, 10752, 1545, 6876, 441951, 4060, 9194, 4035, 665, 4192, 4685, 1675, 7132, 2252, 9622, 7412, 1191, 860, 1028, 2335, 1958, 6662, 4853, 1281, 7057, 3491, 1291, 348, 7130, 1066, 8470, 51129, 6314, 1462, 716, 1278, 1634, 2028, 4256, 4921, 51079, 5156, 3371, 1200, 4082, 3486, 5176, 1292, 1356, 1277, 632, 5919, 513, 5743, 4616, 10252, 1781, 4837, 152189, 10123, 3398, 2621,…
Calcium Signaling	G02.111.820.800.100	1.97618e-12	n/a	66	27.8124	3642	WIF1, ZFP36, ALDH1A3, LAPTM4A, S100A13, CYP1B1, TAGLN, ZFAS1, LRP1, BNIP3L, MDK, NCAM2, TNFRSF1A, FGF7, KLK4, VCAM1, RUNX1, CLU, RUNX2, FN1, EGR1, PTPRD, SOX9, COL3A1, THBS1, SELENBP1, CCN1, APOE, STX5, TNFAIP6, SORBS2, LY6E, ANGPTL4, SEC31A, C1S, DCN, MGP, DDR2, NDUFA13, PDGFRA, ACAP2, MARCKS, IGFBP3, SERPINF1, COL1A1, BGLAP, RARRES2, RNU2-1, PTGS2, GADD45B, SPRY1, ARL4C, CDH11, REEP5, SFRP1, CX…	11197, 7538, 220, 9741, 6284, 1545, 6876, 441951, 4035, 665, 4192, 4685, 7132, 2252, 9622, 7412, 861, 1191, 860, 2335, 1958, 5789, 6662, 1281, 7057, 8991, 3491, 348, 6811, 7130, 8470, 4061, 51129, 22872, 716, 1634, 4256, 4921, 51079, 5156, 23527, 4082, 3486, 5176, 1277, 632, 5919, 6066, 5743, 4616, 10252, 10123, 1009, 7905, 6422, 6387, 1385, 6320, 7169, 3953, 301, 2200, 1622, 3516, 50506, 54850
Periodicity	G07.180.562	2.00935e-12	n/a	61	24.3302	3186	TSC22D3, NDUFB8, CYP1B1, TAGLN, LRP1, BNIP3L, SUMO3, TNFRSF1A, FGF7, KLK4, VCAM1, RUNX1, CLU, FUBP1, RUNX2, CDKN1C, FN1, EGR1, SOX9, COL3A1, THBS1, SELENBP1, COL6A1, APOE, CES1, ANGPTL4, VCAN, COL1A2, SNRNP70, ENPEP, MGP, DDR2, PDGFRA, TNC, CHD4, IGFBP3, SERPINF1, CP, COL1A1, BGLAP, RARRES2, PTGS2, TAPBP, GADD45B, TMEM176B, FRMD6, ID2, GAS6, REEP5, TF, SFRP1, CXCL12, CREB1, NELFE, MXRA8, LEPR, AN…	1831, 4714, 1545, 6876, 4035, 665, 6612, 7132, 2252, 9622, 7412, 861, 1191, 8880, 860, 1028, 2335, 1958, 6662, 1281, 7057, 8991, 1291, 348, 1066, 51129, 1462, 1278, 6625, 2028, 4256, 4921, 5156, 3371, 1108, 3486, 5176, 1356, 1277, 632, 5919, 5743, 6892, 4616, 28959, 122786, 3398, 2621, 7905, 7018, 6422, 6387, 1385, 7936, 54587, 3953, 301, 2200, 1622, 3516, 50506
Enhancer Elements, Genetic	G05.360.340.024.340.137.750.249, G02.111.570.080.689.330, G05.360.080.689.330	2.04208e-12	n/a	82	39.9393	5230	WIF1, TSC22D3, SLPI, MBD4, SMARCB1, ZFP36, PAPSS1, ALDH1A3, SRRM2, CYP1B1, TAGLN, LRP1, BNIP3L, MDK, CFD, TNFRSF1A, FGF7, KLK4, VCAM1, RUNX1, CLU, FUBP1, RUNX2, CDKN1C, FN1, EGR1, SOX9, NOTCH2, THBS1, CCN1, COL6A1, APOE, GMDS, STX5, TRA2A, CES1, LY6E, ANGPTL4, BMP5, VCAN, TAF7, COL1A2, SNRNP70, DCN, ENPEP, MGP, PDGFRA, TNC, HNRNPA3, CHD4, IGFBP3, SERPINF1, COL6A2, CP, COL1A1, BGLAP, APOC1, RARRES…	11197, 1831, 6590, 8930, 6598, 7538, 9061, 220, 23524, 1545, 6876, 4035, 665, 4192, 1675, 7132, 2252, 9622, 7412, 861, 1191, 8880, 860, 1028, 2335, 1958, 6662, 4853, 7057, 3491, 1291, 348, 2762, 6811, 29896, 1066, 4061, 51129, 653, 1462, 6879, 1278, 6625, 1634, 2028, 4256, 5156, 3371, 220988, 1108, 3486, 5176, 1292, 1356, 1277, 632, 341, 5919, 6066, 5743, 51181, 4616, 6880, 10252, 4837, 5118, 339…
Macrophage Activation	G12.287.500	2.06727e-12	n/a	53	19.0686	2497	TSC22D3, SLPI, ZFP36, ALDH1A3, NDUFB8, CYP1B1, TAGLN, LUM, LRP1, BNIP3L, TP73-AS1, TNFRSF1A, FGF7, KLK4, VCAM1, RUNX1, CLU, RUNX2, FN1, EGR1, COL3A1, THBS1, CCN1, APOE, TNFAIP6, CES1, ANGPTL4, VCAN, COL1A2, SNRNP70, DCN, ENPEP, TNC, MARCKS, IGFBP3, SERPINF1, COL1A1, BGLAP, APOC1, RARRES2, PTGS2, TMEM176B, ID2, GAS6, CDH11, SELENOP, REEP5, SFRP1, CXCL12, CREB1, LEPR, ANXA1, RBPJ	1831, 6590, 7538, 220, 4714, 1545, 6876, 4060, 4035, 665, 57212, 7132, 2252, 9622, 7412, 861, 1191, 860, 2335, 1958, 1281, 7057, 3491, 348, 7130, 1066, 51129, 1462, 1278, 6625, 1634, 2028, 3371, 4082, 3486, 5176, 1277, 632, 341, 5919, 5743, 28959, 3398, 2621, 1009, 6414, 7905, 6422, 6387, 1385, 3953, 301, 3516
Parity	G08.686.784.769.472, G08.686.677	2.09463e-12	n/a	28	5.59762	733	CYP1B1, CFD, TNFRSF1A, VCAM1, CLU, RUNX2, CDKN1C, FN1, EGR1, THBS1, APOE, GMDS, CES1, ANGPTL4, VCAN, COL1A2, DDR2, NDUFA13, TNC, IGFBP3, CP, COL1A1, BGLAP, PTGS2, SELENOP, LSP1, CXCL12, LEPR	1545, 1675, 7132, 7412, 1191, 860, 1028, 2335, 1958, 7057, 348, 2762, 1066, 51129, 1462, 1278, 4921, 51079, 3371, 3486, 1356, 1277, 632, 5743, 6414, 4046, 6387, 3953
Maternal Nutritional Physiological Phenomena	G07.203.650.566	2.11247e-12	n/a	35	8.82789	1156	NDUFB8, CYP1B1, LRP1, CFD, VCAM1, RUNX2, CDKN1C, FN1, EGR1, SOX9, COL3A1, THBS1, CCN1, APOE, GMDS, TNFAIP6, ANGPTL4, COL1A2, MGP, TNC, MARCKS, IGFBP3, CP, COL1A1, BGLAP, RARRES2, PTGS2, GADD45B, NNMT, GAS6, SELENOP, SFRP1, CREB1, LEPR, RBPJ	4714, 1545, 4035, 1675, 7412, 860, 1028, 2335, 1958, 6662, 1281, 7057, 3491, 348, 2762, 7130, 51129, 1278, 4256, 3371, 4082, 3486, 1356, 1277, 632, 5919, 5743, 4616, 4837, 2621, 6414, 6422, 1385, 3953, 3516
Graft Rejection	G12.875.545.328	2.18815e-12	n/a	49	16.6096	2175	SLPI, TAGLN, LUM, MDK, CFD, TNFRSF1A, FGF7, KLK4, VCAM1, RUNX1, CLU, FN1, EGR1, SOX9, NOTCH2, COL3A1, THBS1, CCN1, APOE, GMDS, TNFAIP6, BMP5, VCAN, C1S, COL1A2, DCN, ENPEP, MGP, PDGFRA, TNC, TERF2IP, IGFBP3, SERPINF1, CP, COL1A1, BGLAP, PTGS2, TMEM176B, NNMT, GAS6, CDH11, SELENOP, REEP5, TMEM176A, SFRP1, CXCL12, CREB1, FBN1, RBPJ	6590, 6876, 4060, 4192, 1675, 7132, 2252, 9622, 7412, 861, 1191, 2335, 1958, 6662, 4853, 1281, 7057, 3491, 348, 2762, 7130, 653, 1462, 716, 1278, 1634, 2028, 4256, 5156, 3371, 54386, 3486, 5176, 1356, 1277, 632, 5743, 28959, 4837, 2621, 1009, 6414, 7905, 55365, 6422, 6387, 1385, 2200, 3516
Chronobiology Phenomena	G07.180	2.30327e-12	n/a	61	24.4065	3196	TSC22D3, NDUFB8, CYP1B1, TAGLN, LRP1, BNIP3L, SUMO3, TNFRSF1A, FGF7, KLK4, VCAM1, RUNX1, CLU, FUBP1, RUNX2, CDKN1C, FN1, EGR1, SOX9, COL3A1, THBS1, SELENBP1, COL6A1, APOE, CES1, ANGPTL4, VCAN, COL1A2, SNRNP70, ENPEP, MGP, DDR2, PDGFRA, TNC, CHD4, IGFBP3, SERPINF1, CP, COL1A1, BGLAP, RARRES2, PTGS2, TAPBP, GADD45B, TMEM176B, FRMD6, ID2, GAS6, REEP5, TF, SFRP1, CXCL12, CREB1, NELFE, MXRA8, LEPR, AN…	1831, 4714, 1545, 6876, 4035, 665, 6612, 7132, 2252, 9622, 7412, 861, 1191, 8880, 860, 1028, 2335, 1958, 6662, 1281, 7057, 8991, 1291, 348, 1066, 51129, 1462, 1278, 6625, 2028, 4256, 4921, 5156, 3371, 1108, 3486, 5176, 1356, 1277, 632, 5919, 5743, 6892, 4616, 28959, 122786, 3398, 2621, 7905, 7018, 6422, 6387, 1385, 7936, 54587, 3953, 301, 2200, 1622, 3516, 50506
Sexual Development	G08.686.841	2.33153e-12	n/a	66	27.9117	3655	WIF1, TSC22D3, SLPI, ZFP36, ALDH1A3, CYP1B1, TAGLN, LUM, LRP1, BNIP3L, MDK, NAV2, CFD, TNFRSF1A, FGF7, KLK4, VCAM1, RUNX1, CLU, RUNX2, CDKN1C, FN1, EGR1, SOX9, NOTCH2, COL3A1, THBS1, SELENBP1, APOE, TNFAIP6, TRA2A, CES1, VCAN, COL1A2, SNRNP70, DCN, ENPEP, MGP, PDGFRA, IGFBP3, SERPINF1, SMIM1, CP, COL1A1, BGLAP, APOC1, RARRES2, PTGS2, GADD45B, TMEM176B, ID2, GAS6, SELENOP, REEP5, TF, HMG20A, LSP1,…	11197, 1831, 6590, 7538, 220, 1545, 6876, 4060, 4035, 665, 4192, 89797, 1675, 7132, 2252, 9622, 7412, 861, 1191, 860, 1028, 2335, 1958, 6662, 4853, 1281, 7057, 8991, 348, 7130, 29896, 1066, 1462, 1278, 6625, 1634, 2028, 4256, 5156, 3486, 5176, 388588, 1356, 1277, 632, 341, 5919, 5743, 4616, 28959, 3398, 2621, 6414, 7905, 7018, 10363, 4046, 6422, 6387, 1385, 54206, 6320, 3953, 2200, 1622, 50506
Receptor Cross-Talk	G04.794	2.33349e-12	n/a	42	12.5545	1644	TSC22D3, ALDH1A3, CYP1B1, TAGLN, LUM, LRP1, TNFRSF1A, KLK4, VCAM1, RUNX1, RUNX2, FN1, EGR1, SOX9, NOTCH2, THBS1, CCN1, APOE, VCAN, COL1A2, DCN, MGP, DDR2, NDUFA13, PDGFRA, TNC, MARCKS, IGFBP3, SERPINF1, COL1A1, BGLAP, RARRES2, PTGS2, GAS6, SFRP1, CXCL12, CREB1, LEPR, DBI, RBPJ, DUOX2, FBXL12	1831, 220, 1545, 6876, 4060, 4035, 7132, 9622, 7412, 861, 860, 2335, 1958, 6662, 4853, 7057, 3491, 348, 1462, 1278, 1634, 4256, 4921, 51079, 5156, 3371, 4082, 3486, 5176, 1277, 632, 5919, 5743, 2621, 6422, 6387, 1385, 3953, 1622, 3516, 50506, 54850
Apoptosis	G04.146.954.035	2.3741e-12	n/a	139	94.8082	12415	WIF1, TSC22D3, SLPI, MORF4L2, LTBP3, C7, MBD4, SMARCB1, SNRPD1, ZFP36, PAPSS1, PEX16, ALDH1A3, NDUFB8, CHRDL1, CHL1, MOB1A, SRRM2, LAPTM4A, S100A13, CYP1B1, TAGLN, ZFAS1, RNMT, LUM, SLC16A7, LRP1, BNIP3L, MDK, TP73-AS1, HSPB11, NCAM2, CFD, TNFRSF1A, FGF7, KLK4, VCAM1, RUNX1, OTUD6B-AS1, CLU, NNT-AS1, FUBP1, RUNX2, CDKN1C, FN1, EGR1, PTPRD, SOX9, NOTCH2, FBLN1, COL3A1, GSE1, THBS1, SELENBP1, CCN1,…	11197, 1831, 6590, 9643, 4054, 730, 8930, 6598, 6632, 7538, 9061, 9409, 220, 4714, 91851, 10752, 55233, 23524, 9741, 6284, 1545, 6876, 441951, 8731, 4060, 9194, 4035, 665, 4192, 57212, 51668, 4685, 1675, 7132, 2252, 9622, 7412, 861, 100506365, 1191, 100652772, 8880, 860, 1028, 2335, 1958, 5789, 6662, 4853, 2192, 1281, 23199, 7057, 8991, 3491, 1291, 348, 2762, 6811, 7130, 29896, 1066, 8470, 4061, …
Surface Properties	G02.860	2.42703e-12	n/a	54	19.7864	2591	WIF1, SLPI, C7, CYP1B1, TAGLN, LRP1, BNIP3L, MDK, TNFRSF1A, FGF7, KLK4, VCAM1, RUNX1, CLU, RUNX2, FN1, EGR1, SOX9, NOTCH2, COL3A1, THBS1, CCN1, APOE, TNFAIP6, CES1, ANGPTL4, VCAN, C1S, COL1A2, DCN, ENPEP, MGP, TNC, MARCKS, IGFBP3, SERPINF1, CP, COL1A1, BGLAP, APOC1, PTGS2, DYNC1I2, PCOLCE, CDH11, REEP5, SFRP1, CXCL12, CREB1, OMD, LEPR, ANXA1, FBN1, DBI, DUOX2	11197, 6590, 730, 1545, 6876, 4035, 665, 4192, 7132, 2252, 9622, 7412, 861, 1191, 860, 2335, 1958, 6662, 4853, 1281, 7057, 3491, 348, 7130, 1066, 51129, 1462, 716, 1278, 1634, 2028, 4256, 3371, 4082, 3486, 5176, 1356, 1277, 632, 341, 5743, 1781, 5118, 1009, 7905, 6422, 6387, 1385, 4958, 3953, 301, 2200, 1622, 50506
DNA Fragmentation	G05.200.230	2.58872e-12	n/a	49	16.6859	2185	WIF1, TSC22D3, CHL1, CYP1B1, TAGLN, LUM, LRP1, BNIP3L, TNFRSF1A, FGF7, KLK4, VCAM1, RUNX1, CLU, FUBP1, RUNX2, FN1, EGR1, PTPRD, SOX9, THBS1, APOE, CES1, COL1A2, SNRNP70, DCN, ENPEP, IGFBP3, COL1A1, BGLAP, RARRES2, PTGS2, DCXR, GADD45B, ID2, GAS6, SELENOP, REEP5, TF, TMSB10, LSP1, SFRP1, CXCL12, CREB1, TPM2, LEPR, ANXA1, DBI, DYNLL2	11197, 1831, 10752, 1545, 6876, 4060, 4035, 665, 7132, 2252, 9622, 7412, 861, 1191, 8880, 860, 2335, 1958, 5789, 6662, 7057, 348, 1066, 1278, 6625, 1634, 2028, 3486, 1277, 632, 5919, 5743, 51181, 4616, 3398, 2621, 6414, 7905, 7018, 9168, 4046, 6422, 6387, 1385, 7169, 3953, 301, 1622, 140735
Cerebrovascular Circulation	G09.330.100.159	2.62185e-12	n/a	38	10.4316	1366	WIF1, C7, CYP1B1, LUM, LRP1, MDK, TNFRSF1A, KLK4, VCAM1, CLU, FN1, EGR1, SOX9, FBLN1, COL3A1, THBS1, APOE, GMDS, ANGPTL4, C1S, DCN, ENPEP, PDGFRA, TNC, MARCKS, IGFBP3, SERPINF1, CP, COL1A1, BGLAP, ATP5F1D, PTGS2, CXCL12, CREB1, LEPR, ANXA1, FBN1, RBPJ	11197, 730, 1545, 4060, 4035, 4192, 7132, 9622, 7412, 1191, 2335, 1958, 6662, 2192, 1281, 7057, 348, 2762, 51129, 716, 1634, 2028, 5156, 3371, 4082, 3486, 5176, 1356, 1277, 632, 513, 5743, 6387, 1385, 3953, 301, 2200, 3516
Organ Specificity	G07.650	2.64503e-12	n/a	109	63.6662	8337	WIF1, TSC22D3, SLPI, C7, MBD4, SMARCB1, ZFP36, PAPSS1, ALDH1A3, CHRDL1, CHL1, SRRM2, S100A13, CYP1B1, TAGLN, RNMT, LUM, SLC16A7, LRP1, BNIP3L, MDK, NAV2, NCAM2, CFD, TNFRSF1A, FGF7, KLK4, VCAM1, RUNX1, CLU, FUBP1, RUNX2, CDKN1C, FN1, EGR1, PTPRD, SOX9, NOTCH2, FBLN1, COL3A1, THBS1, SELENBP1, OBSL1, CCN1, COL6A1, OLFML3, APOE, MYLIP, TNFAIP6, CES1, SORBS2, LY6E, ANGPTL4, BMP5, ATXN7, VCAN, TAF7, C…	11197, 1831, 6590, 730, 8930, 6598, 7538, 9061, 220, 91851, 10752, 23524, 6284, 1545, 6876, 8731, 4060, 9194, 4035, 665, 4192, 89797, 4685, 1675, 7132, 2252, 9622, 7412, 861, 1191, 8880, 860, 1028, 2335, 1958, 5789, 6662, 4853, 2192, 1281, 7057, 8991, 23363, 3491, 1291, 56944, 348, 29116, 7130, 1066, 8470, 4061, 51129, 653, 6314, 1462, 6879, 716, 1278, 6625, 1634, 2028, 4256, 4921, 51079, 5156, 3…
Electromagnetic Phenomena	G01.358.500	2.70208e-12	n/a	101	56.3045	7373	WIF1, TSC22D3, SLPI, GTF2H5, C7, MBD4, SMARCB1, ZFP36, ALDH1A3, SRRM2, S100A13, CYP1B1, TAGLN, RNMT, LIMA1, LUM, SLC16A7, LRP1, BNIP3L, SUMO3, MDK, CFD, TNFRSF1A, FGF7, KLK4, VCAM1, RUNX1, CLU, RUNX2, CDKN1C, FN1, EGR1, PTPRD, SOX9, NOTCH2, COL3A1, GSE1, THBS1, SELENBP1, CCN1, COL6A1, APOE, TNFAIP6, CES1, LY6E, ANGPTL4, ATXN7, VCAN, C1S, COL1A2, SNRNP70, DCN, ENPEP, MGP, DDR2, NDUFA13, PDGFRA, TN…	11197, 1831, 6590, 404672, 730, 8930, 6598, 7538, 220, 23524, 6284, 1545, 6876, 8731, 51474, 4060, 9194, 4035, 665, 6612, 4192, 1675, 7132, 2252, 9622, 7412, 861, 1191, 860, 1028, 2335, 1958, 5789, 6662, 4853, 1281, 23199, 7057, 8991, 3491, 1291, 348, 7130, 1066, 4061, 51129, 6314, 1462, 716, 1278, 6625, 1634, 2028, 4256, 4921, 51079, 5156, 3371, 1200, 54386, 1108, 4082, 3486, 5176, 388588, 1292,…
Host-Pathogen Interactions	G16.527.200	2.71138e-12	n/a	83	40.9474	5362	WIF1, TSC22D3, SLPI, SMARCB1, SNRPD1, ZFP36, MOB1A, SRRM2, LAPTM4A, S100A13, CYP1B1, TAGLN, RNMT, LUM, LRP1, BNIP3L, SUMO3, TNFRSF1A, FGF7, KLK4, VCAM1, RUNX1, CLU, FUBP1, RUNX2, CDKN1C, FN1, EGR1, SOX9, NOTCH2, FBLN1, COL3A1, THBS1, SELENBP1, OBSL1, CCN1, APOE, MYLIP, STX5, TNFAIP6, TRA2A, CES1, LY6E, ANGPTL4, SEC31A, ATXN7, TAF7, C1S, SNRNP70, DCN, ENPEP, PDGFRA, TNC, TERF2IP, MARCKS, IGFBP3, S…	11197, 1831, 6590, 6598, 6632, 7538, 55233, 23524, 9741, 6284, 1545, 6876, 8731, 4060, 4035, 665, 6612, 7132, 2252, 9622, 7412, 861, 1191, 8880, 860, 1028, 2335, 1958, 6662, 4853, 2192, 1281, 7057, 8991, 23363, 3491, 348, 29116, 6811, 7130, 29896, 1066, 4061, 51129, 22872, 6314, 6879, 716, 6625, 1634, 2028, 5156, 3371, 54386, 4082, 3486, 5176, 388588, 1356, 1277, 632, 341, 55788, 5919, 5743, 6892…
Ecological and Environmental Phenomena	G16.500	2.78773e-12	n/a	113	67.538	8844	WIF1, TSC22D3, SLPI, GTF2H5, C7, MBD4, SMARCB1, ZFP36, PAPSS1, PEX16, ALDH1A3, NDUFB8, SRRM2, S100A13, CYP1B1, TAGLN, RNMT, LUM, SLC16A7, LRP1, BNIP3L, TMEM98, MDK, HSPB11, CFD, TNFRSF1A, FGF7, KLK4, VCAM1, RUNX1, CLU, RUNX2, CDKN1C, FN1, EGR1, SOX9, NOTCH2, COL3A1, GSE1, THBS1, SELENBP1, PYURF, CCN1, COL6A1, APOE, GMDS, MYLIP, STX5, TNFAIP6, CES1, LY6E, ANGPTL4, BMP5, ATXN7, VCAN, C1S, COL1A2, S…	11197, 1831, 6590, 404672, 730, 8930, 6598, 7538, 9061, 9409, 220, 4714, 23524, 6284, 1545, 6876, 8731, 4060, 9194, 4035, 665, 26022, 4192, 51668, 1675, 7132, 2252, 9622, 7412, 861, 1191, 860, 1028, 2335, 1958, 6662, 4853, 1281, 23199, 7057, 8991, 100996939, 3491, 1291, 348, 2762, 29116, 6811, 7130, 1066, 4061, 51129, 653, 6314, 1462, 716, 1278, 6625, 1634, 2028, 4256, 4921, 5156, 3371, 1200, 543…
Stroke Volume	G09.330.380.124.882	2.86303e-12	n/a	38	10.4621	1370	CYP1B1, TAGLN, BNIP3L, MDK, TNFRSF1A, KLK4, VCAM1, CLU, RUNX2, CDKN1C, FN1, EGR1, FBLN1, COL3A1, THBS1, SELENBP1, CCN1, APOE, TNFAIP6, VCAN, COL1A2, DCN, ENPEP, MGP, TNC, IGFBP3, CP, COL1A1, BGLAP, PTGS2, NNMT, SELENOP, SFRP1, CXCL12, LEPR, ANXA1, FBN1, RBPJ	1545, 6876, 665, 4192, 7132, 9622, 7412, 1191, 860, 1028, 2335, 1958, 2192, 1281, 7057, 8991, 3491, 348, 7130, 1462, 1278, 1634, 2028, 4256, 3371, 3486, 1356, 1277, 632, 5743, 4837, 6414, 6422, 6387, 3953, 301, 2200, 3516
Genotype	G05.380	3.13482e-12	n/a	159	120.65	15799	WIF1, TSC22D3, SLPI, MORF4L2, GTF2H5, LTBP3, C7, MBD4, SMARCB1, ZFP36, PAPSS1, PEX16, ALDH1A3, NDUFB8, CHRDL1, CHL1, MOB1A, SRRM2, LAPTM4A, S100A13, CYP1B1, TAGLN, ZFAS1, RNMT, LIMA1, LUM, NOTCH2NLC, SLC16A7, LRP1, BNIP3L, TMEM98, SUMO3, BORCS7, MDK, NAV2, TP73-AS1, HSPB11, NCAM2, CFD, TNFRSF1A, FGF7, KLK4, VCAM1, RUNX1, CLU, FUBP1, RUNX2, CDKN1C, FN1, EGR1, PTPRD, SOX9, NOTCH2, FBLN1, COL3A1, GS…	11197, 1831, 6590, 9643, 404672, 4054, 730, 8930, 6598, 7538, 9061, 9409, 220, 4714, 91851, 10752, 55233, 23524, 9741, 6284, 1545, 6876, 441951, 8731, 51474, 4060, 100996717, 9194, 4035, 665, 26022, 6612, 119032, 4192, 89797, 57212, 51668, 4685, 1675, 7132, 2252, 9622, 7412, 861, 1191, 8880, 860, 1028, 2335, 1958, 5789, 6662, 4853, 2192, 1281, 23199, 7057, 8991, 23363, 3491, 1291, 56944, 348, 276…
Cold Temperature	G01.906.595.272	3.44516e-12	n/a	53	19.3206	2530	TSC22D3, SLPI, SMARCB1, PEX16, CHL1, CYP1B1, TAGLN, BNIP3L, MDK, TNFRSF1A, FGF7, KLK4, VCAM1, CLU, RUNX2, FN1, EGR1, COL3A1, THBS1, SELENBP1, PYURF, APOE, TNFAIP6, CES1, ANGPTL4, BMP5, VCAN, C1S, COL1A2, DCN, ENPEP, PDGFRA, TNC, MARCKS, IGFBP3, SERPINF1, SMIM1, CP, COL1A1, BGLAP, APOC1, RARRES2, PTGS2, SELENOP, REEP5, CFDP1, CXCL12, CREB1, LEPR, ANXA1, FBN1, DBI, RBPJ	1831, 6590, 6598, 9409, 10752, 1545, 6876, 665, 4192, 7132, 2252, 9622, 7412, 1191, 860, 2335, 1958, 1281, 7057, 8991, 100996939, 348, 7130, 1066, 51129, 653, 1462, 716, 1278, 1634, 2028, 5156, 3371, 4082, 3486, 5176, 388588, 1356, 1277, 632, 341, 5919, 5743, 6414, 7905, 10428, 6387, 1385, 3953, 301, 2200, 1622, 3516
Active Transport, Cell Nucleus	G03.143.310.100, G03.143.700.100	3.44574e-12	n/a	69	30.3249	3971	WIF1, TSC22D3, SMARCB1, SNRPD1, ZFP36, PAPSS1, SRRM2, LAPTM4A, CYP1B1, TAGLN, RNMT, LRP1, BNIP3L, SUMO3, MDK, TNFRSF1A, FGF7, VCAM1, RUNX1, CLU, FUBP1, RUNX2, CDKN1C, FN1, EGR1, SOX9, NOTCH2, COL3A1, THBS1, CCN1, APOE, STX5, CES1, ANGPTL4, BMP5, ATXN7, VCAN, COL1A2, SNRNP70, DCN, ENPEP, MGP, TNC, TERF2IP, MARCKS, IGFBP3, SERPINF1, COL1A1, BGLAP, LMBRD1, RNU2-1, PTGS2, GADD45B, DYNC1I2, ID2, GAS6,…	11197, 1831, 6598, 6632, 7538, 9061, 23524, 9741, 1545, 6876, 8731, 4035, 665, 6612, 4192, 7132, 2252, 7412, 861, 1191, 8880, 860, 1028, 2335, 1958, 6662, 4853, 1281, 7057, 3491, 348, 6811, 1066, 51129, 653, 6314, 1462, 1278, 6625, 1634, 2028, 4256, 3371, 54386, 4082, 3486, 5176, 1277, 632, 55788, 6066, 5743, 4616, 1781, 3398, 2621, 1009, 6414, 7018, 2962, 4046, 6387, 1385, 3953, 301, 2200, 1622,…
Pregnancy Trimester, First	G08.686.707.408	3.59337e-12	n/a	41	12.1651	1593	WIF1, SLPI, CYP1B1, LRP1, TNFRSF1A, FGF7, VCAM1, CLU, RUNX2, CDKN1C, FN1, SOX9, NOTCH2, FBLN1, THBS1, CCN1, APOE, GMDS, ANGPTL4, BMP5, COL1A2, DCN, PDGFRA, TNC, TPP1, IGFBP3, SERPINF1, CP, COL1A1, BGLAP, RARRES2, PTGS2, SPRY1, ID2, GAS6, CDH11, SELENOP, CXCL12, CREB1, LEPR, FBN1	11197, 6590, 1545, 4035, 7132, 2252, 7412, 1191, 860, 1028, 2335, 6662, 4853, 2192, 7057, 3491, 348, 2762, 51129, 653, 1278, 1634, 5156, 3371, 1200, 3486, 5176, 1356, 1277, 632, 5919, 5743, 10252, 3398, 2621, 1009, 6414, 6387, 1385, 3953, 2200
Chromosome Structures	G05.360.160	3.67926e-12	n/a	90	46.9574	6149	WIF1, SLPI, MORF4L2, MBD4, SMARCB1, SNRPD1, MOB1A, SRRM2, CYP1B1, TAGLN, RNMT, LUM, LRP1, BNIP3L, BORCS7, MDK, CFD, TNFRSF1A, FGF7, KLK4, VCAM1, RUNX1, CLU, FUBP1, RUNX2, CDKN1C, FN1, EGR1, PTPRD, SOX9, NOTCH2, SLX1A, COL3A1, THBS1, CCN1, COL6A1, APOE, GMDS, CES1, SORBS2, ANGPTL4, BMP5, ATXN7, VCAN, TAF7, C1S, COL1A2, SNRNP70, DCN, ENPEP, MGP, PDGFRA, HNRNPA3, TPP1, TERF2IP, CHD4, MARCKS, IGFBP3,…	11197, 6590, 9643, 8930, 6598, 6632, 55233, 23524, 1545, 6876, 8731, 4060, 4035, 665, 119032, 4192, 1675, 7132, 2252, 9622, 7412, 861, 1191, 8880, 860, 1028, 2335, 1958, 5789, 6662, 4853, 548593, 1281, 7057, 3491, 1291, 348, 2762, 1066, 8470, 51129, 653, 6314, 1462, 6879, 716, 1278, 6625, 1634, 2028, 4256, 5156, 220988, 1200, 54386, 1108, 4082, 3486, 5176, 388588, 1292, 1277, 632, 341, 6066, 5743…
Biomechanical Phenomena	G01.374.089	3.71713e-12	n/a	46	15.0441	1970	WIF1, LTBP3, TAGLN, LIMA1, LUM, LRP1, HSPB11, TNFRSF1A, FGF7, VCAM1, RUNX2, FN1, EGR1, SOX9, FBLN1, COL3A1, THBS1, CCN1, COL6A1, APOE, TNFAIP6, CES1, ANGPTL4, BMP5, VCAN, C1S, COL1A2, DCN, MGP, DDR2, TNC, IGFBP3, SERPINF1, COL1A1, BGLAP, PTGS2, PCOLCE, CDH11, CFDP1, SFRP1, CXCL12, CREB1, OMD, LEPR, FBN1, RBPJ	11197, 4054, 6876, 51474, 4060, 4035, 51668, 7132, 2252, 7412, 860, 2335, 1958, 6662, 2192, 1281, 7057, 3491, 1291, 348, 7130, 1066, 51129, 653, 1462, 716, 1278, 1634, 4256, 4921, 3371, 3486, 5176, 1277, 632, 5743, 5118, 1009, 10428, 6422, 6387, 1385, 4958, 3953, 2200, 3516
Longevity	G07.345.124.519, G07.540	3.71952e-12	n/a	45	14.4561	1893	CYP1B1, TAGLN, SLC16A7, LRP1, NAV2, TNFRSF1A, FGF7, VCAM1, CLU, CDKN1C, FN1, EGR1, PTPRD, SOX9, COL3A1, THBS1, SELENBP1, CCN1, APOE, CES1, SORBS2, LY6E, ATXN7, VCAN, COL1A2, DCN, DDR2, TPP1, TERF2IP, IGFBP3, CP, COL1A1, BGLAP, APOC1, RARRES2, PTGS2, PCDH9, NNMT, SELENOP, TF, CXCL12, CREB1, LEPR, ANXA1, RBPJ	1545, 6876, 9194, 4035, 89797, 7132, 2252, 7412, 1191, 1028, 2335, 1958, 5789, 6662, 1281, 7057, 8991, 3491, 348, 1066, 8470, 4061, 6314, 1462, 1278, 1634, 4921, 1200, 54386, 3486, 1356, 1277, 632, 341, 5919, 5743, 5101, 4837, 6414, 7018, 6387, 1385, 3953, 301, 3516
Magnetic Phenomena	G01.358	3.81542e-12	n/a	101	56.5947	7411	WIF1, TSC22D3, SLPI, GTF2H5, C7, MBD4, SMARCB1, ZFP36, ALDH1A3, SRRM2, S100A13, CYP1B1, TAGLN, RNMT, LIMA1, LUM, SLC16A7, LRP1, BNIP3L, SUMO3, MDK, CFD, TNFRSF1A, FGF7, KLK4, VCAM1, RUNX1, CLU, RUNX2, CDKN1C, FN1, EGR1, PTPRD, SOX9, NOTCH2, COL3A1, GSE1, THBS1, SELENBP1, CCN1, COL6A1, APOE, TNFAIP6, CES1, LY6E, ANGPTL4, ATXN7, VCAN, C1S, COL1A2, SNRNP70, DCN, ENPEP, MGP, DDR2, NDUFA13, PDGFRA, TN…	11197, 1831, 6590, 404672, 730, 8930, 6598, 7538, 220, 23524, 6284, 1545, 6876, 8731, 51474, 4060, 9194, 4035, 665, 6612, 4192, 1675, 7132, 2252, 9622, 7412, 861, 1191, 860, 1028, 2335, 1958, 5789, 6662, 4853, 1281, 23199, 7057, 8991, 3491, 1291, 348, 7130, 1066, 4061, 51129, 6314, 1462, 716, 1278, 6625, 1634, 2028, 4256, 4921, 51079, 5156, 3371, 1200, 54386, 1108, 4082, 3486, 5176, 388588, 1292,…
Graft Survival	G12.875.545.340	4.0094e-12	n/a	44	13.9062	1821	SLPI, CHL1, TAGLN, MDK, TNFRSF1A, FGF7, KLK4, VCAM1, RUNX1, CLU, RUNX2, CDKN1C, FN1, EGR1, SOX9, NOTCH2, THBS1, APOE, TNFAIP6, BMP5, ATXN7, VCAN, C1S, COL1A2, DCN, ENPEP, MGP, PDGFRA, TNC, IGFBP3, SERPINF1, CP, COL1A1, BGLAP, RARRES2, PTGS2, TAPBP, TMEM176B, NNMT, CDH11, CXCL12, ANXA1, FBN1, RBPJ	6590, 10752, 6876, 4192, 7132, 2252, 9622, 7412, 861, 1191, 860, 1028, 2335, 1958, 6662, 4853, 7057, 348, 7130, 653, 6314, 1462, 716, 1278, 1634, 2028, 4256, 5156, 3371, 3486, 5176, 1356, 1277, 632, 5919, 5743, 6892, 28959, 4837, 1009, 6387, 301, 2200, 3516
Toxicological Phenomena	G07.690.936	4.06584e-12	n/a	111	65.9496	8636	WIF1, TSC22D3, SLPI, MORF4L2, C7, SMARCB1, ZFP36, ALDH1A3, NDUFB8, CHL1, SRRM2, LAPTM4A, S100A13, CYP1B1, TAGLN, RNMT, LIMA1, LUM, SLC16A7, LRP1, BNIP3L, MDK, CFD, TNFRSF1A, FGF7, KLK4, VCAM1, RUNX1, CLU, NNT-AS1, FUBP1, RUNX2, CDKN1C, FN1, EGR1, PTPRD, SOX9, NOTCH2, FBLN1, COL3A1, THBS1, SELENBP1, CCN1, COL6A1, APOE, MYLIP, STX5, TNFAIP6, CES1, LY6E, ANGPTL4, BMP5, ATXN7, VCAN, TAF7, C1S, COL1A2…	11197, 1831, 6590, 9643, 730, 6598, 7538, 220, 4714, 10752, 23524, 9741, 6284, 1545, 6876, 8731, 51474, 4060, 9194, 4035, 665, 4192, 1675, 7132, 2252, 9622, 7412, 861, 1191, 100652772, 8880, 860, 1028, 2335, 1958, 5789, 6662, 4853, 2192, 1281, 7057, 8991, 3491, 1291, 348, 29116, 6811, 7130, 1066, 4061, 51129, 653, 6314, 1462, 6879, 716, 1278, 6625, 1634, 2028, 4256, 4921, 5156, 3371, 1200, 23527,…
Molecular Structure	G02.466	4.35847e-12	n/a	81	39.6873	5197	SLPI, MBD4, ZFP36, PAPSS1, ALDH1A3, NDUFB8, CYP1B1, RNMT, LIMA1, LUM, LRP1, BNIP3L, MDK, CFD, TNFRSF1A, FGF7, KLK4, VCAM1, RUNX1, CLU, FUBP1, RUNX2, CDKN1C, FN1, EGR1, PTPRD, SOX9, COL3A1, THBS1, SELENBP1, CCN1, COL6A1, APOE, GMDS, CES1, ANGPTL4, ATXN7, VCAN, C1S, COL1A2, DCN, ENPEP, MGP, DDR2, NDUFA13, PDGFRA, TPP1, MARCKS, IGFBP3, SERPINF1, COL6A2, CP, COL1A1, BGLAP, RARRES2, RNU2-1, PTGS2, DCX…	6590, 8930, 7538, 9061, 220, 4714, 1545, 8731, 51474, 4060, 4035, 665, 4192, 1675, 7132, 2252, 9622, 7412, 861, 1191, 8880, 860, 1028, 2335, 1958, 5789, 6662, 1281, 7057, 8991, 3491, 1291, 348, 2762, 1066, 51129, 6314, 1462, 716, 1278, 1634, 2028, 4256, 4921, 51079, 5156, 1200, 4082, 3486, 5176, 1292, 1356, 1277, 632, 5919, 6066, 5743, 51181, 1781, 4837, 122786, 3398, 2621, 6414, 7905, 2962, 9168…
Diet, Western	G07.203.650.240.310	4.37785e-12	n/a	26	4.93323	646	ALDH1A3, CYP1B1, TAGLN, SLC16A7, LRP1, TNFRSF1A, VCAM1, RUNX1, CLU, RUNX2, CDKN1C, FN1, CCN1, APOE, MYLIP, TNFAIP6, CES1, ANGPTL4, DCN, IGFBP3, COL1A1, PTGS2, CREB1, LEPR, ANXA1, FBN1	220, 1545, 6876, 9194, 4035, 7132, 7412, 861, 1191, 860, 1028, 2335, 3491, 348, 29116, 7130, 1066, 51129, 1634, 3486, 1277, 5743, 1385, 3953, 301, 2200
Autophagy	G04.011	4.40113e-12	n/a	84	42.1158	5515	WIF1, SLPI, SMARCB1, SNRPD1, ZFP36, PEX16, ALDH1A3, NDUFB8, CYP1B1, TAGLN, ZFAS1, LUM, SLC16A7, LRP1, BNIP3L, BORCS7, MDK, TNFRSF1A, FGF7, KLK4, VCAM1, RUNX1, CLU, FUBP1, RUNX2, CDKN1C, FN1, EGR1, PTPRD, SOX9, NOTCH2, COL3A1, THBS1, SELENBP1, CCN1, COL6A1, APOE, PRPF6, STX5, TNFAIP6, CES1, SORBS2, ANGPTL4, BMP5, SEC31A, ATXN7, VCAN, C1S, COL1A2, SNRNP70, DCN, DDR2, NDUFA13, PDGFRA, TNC, TPP1, MAR…	11197, 6590, 6598, 6632, 7538, 9409, 220, 4714, 1545, 6876, 441951, 4060, 9194, 4035, 665, 119032, 4192, 7132, 2252, 9622, 7412, 861, 1191, 8880, 860, 1028, 2335, 1958, 5789, 6662, 4853, 1281, 7057, 8991, 3491, 1291, 348, 24148, 6811, 7130, 1066, 8470, 51129, 653, 22872, 6314, 1462, 716, 1278, 6625, 1634, 4921, 51079, 5156, 3371, 1200, 4082, 3486, 5176, 1356, 1277, 632, 5919, 5743, 51181, 23603, …
Spermatogenesis	G08.686.784.310.760, G04.152.650.624	4.42233e-12	n/a	66	28.3012	3706	TSC22D3, SMARCB1, ALDH1A3, CYP1B1, TAGLN, SLC16A7, HSPB11, TNFRSF1A, FGF7, KLK4, VCAM1, RUNX1, CLU, RUNX2, CDKN1C, FN1, EGR1, SOX9, NOTCH2, COL3A1, THBS1, SELENBP1, OBSL1, APOE, STX5, TRA2A, CES1, ATXN7, VCAN, TAF7, COL1A2, SNRNP70, DCN, MGP, DDR2, PDGFRA, HNRNPA3, TERF2IP, CHD4, MARCKS, KIF27, IGFBP3, SERPINF1, CP, COL1A1, BGLAP, ATP5F1D, PTGS2, DCXR, TAF9, CMTM8, ID2, GAS6, SELENOP, TF, HMG20A,…	1831, 6598, 220, 1545, 6876, 9194, 51668, 7132, 2252, 9622, 7412, 861, 1191, 860, 1028, 2335, 1958, 6662, 4853, 1281, 7057, 8991, 23363, 348, 6811, 29896, 1066, 6314, 1462, 6879, 1278, 6625, 1634, 4256, 4921, 5156, 220988, 54386, 1108, 4082, 55582, 3486, 5176, 1356, 1277, 632, 513, 5743, 51181, 6880, 152189, 3398, 2621, 6414, 7018, 10363, 9168, 6422, 6387, 1385, 6320, 7169, 3953, 301, 1622, 3516
Protein Biosynthesis	G05.297.670	4.4237e-12	n/a	91	47.9501	6279	TSC22D3, SLPI, SMARCB1, ZFP36, NDUFB8, SRRM2, S100A13, CYP1B1, TAGLN, RNMT, LUM, SLC16A7, LRP1, BNIP3L, MDK, CFD, TNFRSF1A, FGF7, KLK4, VCAM1, RUNX1, CLU, FUBP1, RUNX2, CDKN1C, FN1, EGR1, SOX9, NOTCH2, FBLN1, THBS1, SELENBP1, CCN1, APOE, GMDS, STX5, TNFAIP6, TRA2A, CES1, LY6E, ANGPTL4, BMP5, ATXN7, VCAN, COL1A2, SNRNP70, DCN, ENPEP, MGP, DDR2, PDGFRA, TNC, TPP1, MARCKS, IGFBP3, SERPINF1, CP, COL1…	1831, 6590, 6598, 7538, 4714, 23524, 6284, 1545, 6876, 8731, 4060, 9194, 4035, 665, 4192, 1675, 7132, 2252, 9622, 7412, 861, 1191, 8880, 860, 1028, 2335, 1958, 6662, 4853, 2192, 7057, 8991, 3491, 348, 2762, 6811, 7130, 29896, 1066, 4061, 51129, 653, 6314, 1462, 1278, 6625, 1634, 2028, 4256, 4921, 5156, 3371, 1200, 4082, 3486, 5176, 1356, 1277, 632, 341, 513, 6066, 5743, 51181, 4616, 6880, 10252, …
Diet, Food, and Nutrition	G07.203	4.50001e-12	n/a	116	70.9057	9285	WIF1, TSC22D3, SLPI, GTF2H5, C7, MBD4, SNRPD1, ZFP36, ALDH1A3, NDUFB8, CHL1, MOB1A, SRRM2, S100A13, CYP1B1, TAGLN, ZFAS1, RNMT, LIMA1, LUM, SLC16A7, LRP1, BNIP3L, MDK, NAV2, HSPB11, CFD, TNFRSF1A, FGF7, KLK4, VCAM1, RUNX1, CLU, RUNX2, CDKN1C, FN1, EGR1, SOX9, NOTCH2, FBLN1, COL3A1, GSE1, THBS1, SELENBP1, CCN1, COL6A1, OLFML3, APOE, GMDS, MYLIP, STX5, TNFAIP6, CES1, LY6E, ANGPTL4, BMP5, VCAN, C1S,…	11197, 1831, 6590, 404672, 730, 8930, 6632, 7538, 220, 4714, 10752, 55233, 23524, 6284, 1545, 6876, 441951, 8731, 51474, 4060, 9194, 4035, 665, 4192, 89797, 51668, 1675, 7132, 2252, 9622, 7412, 861, 1191, 860, 1028, 2335, 1958, 6662, 4853, 2192, 1281, 23199, 7057, 8991, 3491, 1291, 56944, 348, 2762, 29116, 6811, 7130, 1066, 4061, 51129, 653, 1462, 716, 1278, 6625, 1634, 2028, 4256, 4921, 51079, 5…
Tooth Calcification	G10.549.800, G07.345.155.500.710	4.50569e-12	n/a	18	2.1077	276	LTBP3, LUM, KLK4, VCAM1, CLU, RUNX2, FN1, FBLN1, THBS1, VCAN, DCN, MGP, TNC, COL1A1, BGLAP, PTGS2, PCOLCE, OMD	4054, 4060, 9622, 7412, 1191, 860, 2335, 2192, 7057, 1462, 1634, 4256, 3371, 1277, 632, 5743, 5118, 4958
Calcium Signaling	G03.143.500.100, G04.835.800.100	4.69767e-12	n/a	65	27.6215	3617	WIF1, ZFP36, ALDH1A3, LAPTM4A, S100A13, CYP1B1, TAGLN, ZFAS1, LRP1, BNIP3L, MDK, NCAM2, TNFRSF1A, FGF7, KLK4, VCAM1, RUNX1, CLU, RUNX2, FN1, EGR1, PTPRD, SOX9, COL3A1, THBS1, SELENBP1, CCN1, APOE, STX5, TNFAIP6, SORBS2, LY6E, ANGPTL4, SEC31A, C1S, DCN, MGP, DDR2, NDUFA13, PDGFRA, ACAP2, MARCKS, IGFBP3, SERPINF1, COL1A1, BGLAP, RARRES2, RNU2-1, PTGS2, GADD45B, SPRY1, ARL4C, REEP5, SFRP1, CXCL12, C…	11197, 7538, 220, 9741, 6284, 1545, 6876, 441951, 4035, 665, 4192, 4685, 7132, 2252, 9622, 7412, 861, 1191, 860, 2335, 1958, 5789, 6662, 1281, 7057, 8991, 3491, 348, 6811, 7130, 8470, 4061, 51129, 22872, 716, 1634, 4256, 4921, 51079, 5156, 23527, 4082, 3486, 5176, 1277, 632, 5919, 6066, 5743, 4616, 10252, 10123, 7905, 6422, 6387, 1385, 6320, 7169, 3953, 301, 2200, 1622, 3516, 50506, 54850
Cell Movement	G04.198	4.74789e-12	n/a	132	87.5993	11471	WIF1, TSC22D3, SLPI, MORF4L2, MBD4, SMARCB1, ZFP36, PAPSS1, PEX16, ALDH1A3, CHRDL1, CHL1, MOB1A, SRRM2, LAPTM4A, S100A13, CYP1B1, TAGLN, ZFAS1, RNMT, LIMA1, LUM, SLC16A7, LRP1, BNIP3L, TMEM98, MDK, NAV2, TP73-AS1, HSPB11, NCAM2, CFD, TNFRSF1A, FGF7, KLK4, VCAM1, RUNX1, OTUD6B-AS1, CLU, NNT-AS1, FUBP1, RUNX2, CDKN1C, FN1, EGR1, PTPRD, SOX9, NOTCH2, FBLN1, COL3A1, GSE1, THBS1, SELENBP1, CCN1, COL6A…	11197, 1831, 6590, 9643, 8930, 6598, 7538, 9061, 9409, 220, 91851, 10752, 55233, 23524, 9741, 6284, 1545, 6876, 441951, 8731, 51474, 4060, 9194, 4035, 665, 26022, 4192, 89797, 57212, 51668, 4685, 1675, 7132, 2252, 9622, 7412, 861, 100506365, 1191, 100652772, 8880, 860, 1028, 2335, 1958, 5789, 6662, 4853, 2192, 1281, 23199, 7057, 8991, 3491, 1291, 56944, 348, 2762, 29116, 7130, 29896, 8470, 4061, …
Ion Transport	G03.143.500	4.97421e-12	n/a	71	32.0431	4196	WIF1, TSC22D3, ZFP36, ALDH1A3, LAPTM4A, S100A13, CYP1B1, TAGLN, ZFAS1, SLC16A7, LRP1, BNIP3L, MDK, NCAM2, TNFRSF1A, FGF7, KLK4, VCAM1, RUNX1, CLU, RUNX2, FN1, EGR1, PTPRD, SOX9, NOTCH2, COL3A1, THBS1, SELENBP1, CCN1, APOE, STX5, TNFAIP6, SORBS2, LY6E, ANGPTL4, SEC31A, ATXN7, C1S, DCN, MGP, DDR2, NDUFA13, PDGFRA, ACAP2, MARCKS, IGFBP3, SERPINF1, CP, COL1A1, BGLAP, RARRES2, RNU2-1, PTGS2, GADD45B, …	11197, 1831, 7538, 220, 9741, 6284, 1545, 6876, 441951, 9194, 4035, 665, 4192, 4685, 7132, 2252, 9622, 7412, 861, 1191, 860, 2335, 1958, 5789, 6662, 4853, 1281, 7057, 8991, 3491, 348, 6811, 7130, 8470, 4061, 51129, 22872, 6314, 716, 1634, 4256, 4921, 51079, 5156, 23527, 4082, 3486, 5176, 1356, 1277, 632, 5919, 6066, 5743, 4616, 10252, 10123, 6414, 7905, 6422, 6387, 1385, 6320, 7169, 3953, 301, 22…
Urinary Tract Physiological Phenomena	G08.852	5.25052e-12	n/a	51	18.2591	2391	SLPI, CYP1B1, TAGLN, LUM, BNIP3L, MDK, CFD, TNFRSF1A, KLK4, VCAM1, CLU, RUNX2, FN1, EGR1, NOTCH2, THBS1, SELENBP1, CCN1, APOE, GMDS, CES1, ANGPTL4, ATXN7, VCAN, COL1A2, SNRNP70, DCN, ENPEP, MGP, TNC, IGFBP3, SERPINF1, CP, COL1A1, BGLAP, APOC1, RARRES2, PTGS2, SPRY1, PCOLCE, GAS6, TF, SFRP1, CXCL12, CREB1, ERRFI1, LEPR, ANXA1, FBN1, DBI, RBPJ	6590, 1545, 6876, 4060, 665, 4192, 1675, 7132, 9622, 7412, 1191, 860, 2335, 1958, 4853, 7057, 8991, 3491, 348, 2762, 1066, 51129, 6314, 1462, 1278, 6625, 1634, 2028, 4256, 3371, 3486, 5176, 1356, 1277, 632, 341, 5919, 5743, 10252, 5118, 2621, 7018, 6422, 6387, 1385, 54206, 3953, 301, 2200, 1622, 3516
Conserved Sequence	G02.111.570.580	5.39575e-12	n/a	113	68.1336	8922	WIF1, TSC22D3, MORF4L2, GTF2H5, SMARCB1, ZFP36, PAPSS1, ALDH1A3, CHRDL1, MOB1A, SRRM2, CYP1B1, TAGLN, ZFAS1, RNMT, LIMA1, LUM, SLC16A7, LRP1, BNIP3L, SUMO3, MDK, NCAM2, CFD, TNFRSF1A, FGF7, KLK4, VCAM1, RUNX1, CLU, FUBP1, RUNX2, CDKN1C, FN1, EGR1, SOX9, FBLN1, COL3A1, THBS1, SELENBP1, CCN1, APOE, GMDS, PRPF6, MYLIP, STX5, TNFAIP6, CES1, ANGPTL4, BMP5, ATXN7, VCAN, TAF7, C1S, COL1A2, SNRNP70, DCN,…	11197, 1831, 9643, 404672, 6598, 7538, 9061, 220, 91851, 55233, 23524, 1545, 6876, 441951, 8731, 51474, 4060, 9194, 4035, 665, 6612, 4192, 4685, 1675, 7132, 2252, 9622, 7412, 861, 1191, 8880, 860, 1028, 2335, 1958, 6662, 2192, 1281, 7057, 8991, 3491, 348, 2762, 24148, 29116, 6811, 7130, 1066, 51129, 653, 6314, 1462, 6879, 716, 1278, 6625, 1634, 2028, 4256, 4921, 51079, 5156, 3371, 3895, 1200, 543…
Sex Characteristics	G08.686.815	5.52839e-12	n/a	65	27.7208	3630	TSC22D3, SLPI, SMARCB1, ALDH1A3, CYP1B1, LRP1, CFD, TNFRSF1A, FGF7, KLK4, VCAM1, RUNX1, CLU, NNT-AS1, RUNX2, CDKN1C, FN1, EGR1, SOX9, NOTCH2, COL3A1, THBS1, SELENBP1, CCN1, APOE, MYLIP, TNFAIP6, TRA2A, CES1, ANGPTL4, BMP5, VCAN, COL1A2, SNRNP70, DCN, ENPEP, MGP, PDGFRA, TNC, KTN1, MARCKS, IGFBP3, SERPINF1, CP, COL1A1, BGLAP, APOC1, RARRES2, PTGS2, GADD45B, SPRY1, NNMT, ID2, GAS6, SELENOP, REEP5, …	1831, 6590, 6598, 220, 1545, 4035, 1675, 7132, 2252, 9622, 7412, 861, 1191, 100652772, 860, 1028, 2335, 1958, 6662, 4853, 1281, 7057, 8991, 3491, 348, 29116, 7130, 29896, 1066, 51129, 653, 1462, 1278, 6625, 1634, 2028, 4256, 5156, 3371, 3895, 4082, 3486, 5176, 1356, 1277, 632, 341, 5919, 5743, 4616, 10252, 4837, 3398, 2621, 6414, 7905, 7018, 6387, 1385, 4958, 3953, 301, 2200, 1622, 50506
Pregnancy	G08.686.784.769	5.5626e-12	n/a	122	77.1448	10102	WIF1, TSC22D3, SLPI, GTF2H5, MBD4, SMARCB1, ZFP36, PAPSS1, ALDH1A3, NDUFB8, CHRDL1, CHL1, SRRM2, S100A13, CYP1B1, TAGLN, LUM, SLC16A7, LRP1, BNIP3L, SUMO3, MDK, NAV2, HSPB11, NCAM2, CFD, TNFRSF1A, FGF7, KLK4, VCAM1, RUNX1, CLU, FUBP1, RUNX2, CDKN1C, FN1, EGR1, PTPRD, SOX9, NOTCH2, FBLN1, COL3A1, THBS1, SELENBP1, OBSL1, CCN1, COL6A1, OLFML3, APOE, GMDS, PRPF6, MYLIP, TNFAIP6, CES1, LY6E, ANGPTL4, …	11197, 1831, 6590, 404672, 8930, 6598, 7538, 9061, 220, 4714, 91851, 10752, 23524, 6284, 1545, 6876, 4060, 9194, 4035, 665, 6612, 4192, 89797, 51668, 4685, 1675, 7132, 2252, 9622, 7412, 861, 1191, 8880, 860, 1028, 2335, 1958, 5789, 6662, 4853, 2192, 1281, 7057, 8991, 23363, 3491, 1291, 56944, 348, 2762, 24148, 29116, 7130, 1066, 4061, 51129, 653, 6314, 1462, 6879, 716, 1278, 6625, 1634, 2028, 425…
Biological Evolution	G16.075, G05.045	5.59137e-12	n/a	133	88.8593	11636	WIF1, TSC22D3, SLPI, MORF4L2, GTF2H5, LTBP3, C7, MBD4, SMARCB1, SNRPD1, ZFP36, PAPSS1, PEX16, ALDH1A3, NDUFB8, CHRDL1, CHL1, MOB1A, SRRM2, S100A13, CYP1B1, TAGLN, RNMT, LUM, SLC16A7, LRP1, BNIP3L, MDK, NAV2, TP73-AS1, HSPB11, NCAM2, CFD, TNFRSF1A, FGF7, KLK4, VCAM1, RUNX1, CLU, FUBP1, RUNX2, CDKN1C, FN1, EGR1, PTPRD, SOX9, NOTCH2, FBLN1, COL3A1, THBS1, SELENBP1, OBSL1, CCN1, COL6A1, APOE, GMDS, P…	11197, 1831, 6590, 9643, 404672, 4054, 730, 8930, 6598, 6632, 7538, 9061, 9409, 220, 4714, 91851, 10752, 55233, 23524, 6284, 1545, 6876, 8731, 4060, 9194, 4035, 665, 4192, 89797, 57212, 51668, 4685, 1675, 7132, 2252, 9622, 7412, 861, 1191, 8880, 860, 1028, 2335, 1958, 5789, 6662, 4853, 2192, 1281, 7057, 8991, 23363, 3491, 1291, 348, 2762, 24148, 29116, 6811, 7130, 29896, 1066, 4061, 51129, 653, 2…
Airway Remodeling	G09.772.029	5.99674e-12	n/a	29	6.29255	824	TAGLN, LUM, TNFRSF1A, KLK4, VCAM1, NNT-AS1, CDKN1C, FN1, EGR1, FBLN1, COL3A1, THBS1, APOE, VCAN, DCN, TNC, HNRNPA3, MARCKS, IGFBP3, COL1A1, PTGS2, ID2, GAS6, CDH11, REEP5, CXCL12, CREB1, CLEC11A, ANXA1	6876, 4060, 7132, 9622, 7412, 100652772, 1028, 2335, 1958, 2192, 1281, 7057, 348, 1462, 1634, 3371, 220988, 4082, 3486, 1277, 5743, 3398, 2621, 1009, 7905, 6387, 1385, 6320, 301
Microsatellite Repeats	G05.360.080.708.800.500, G02.111.570.080.708.800.500, G05.360.340.024.850.500	6.25368e-12	n/a	77	36.7854	4817	WIF1, MBD4, SMARCB1, CHL1, LAPTM4A, CYP1B1, TAGLN, LUM, NOTCH2NLC, LRP1, BNIP3L, MDK, NCAM2, CFD, TNFRSF1A, FGF7, KLK4, VCAM1, RUNX1, RUNX2, CDKN1C, FN1, EGR1, PTPRD, SOX9, NOTCH2, FBLN1, COL3A1, THBS1, SELENBP1, CCN1, COL6A1, APOE, PRPF6, TNFAIP6, BMP5, ATXN7, VCAN, COL1A2, SNRNP70, DCN, MGP, DDR2, PDGFRA, TNC, HNRNPA3, TERF2IP, ACAP2, CHD4, MARCKS, KIF27, IGFBP3, SERPINF1, COL6A2, CP, COL1A1, B…	11197, 8930, 6598, 10752, 9741, 1545, 6876, 4060, 100996717, 4035, 665, 4192, 4685, 1675, 7132, 2252, 9622, 7412, 861, 860, 1028, 2335, 1958, 5789, 6662, 4853, 2192, 1281, 7057, 8991, 3491, 1291, 348, 24148, 7130, 653, 6314, 1462, 1278, 6625, 1634, 4256, 4921, 5156, 3371, 220988, 54386, 23527, 1108, 4082, 55582, 3486, 5176, 1292, 1356, 1277, 632, 341, 6066, 5743, 23603, 1781, 5118, 1009, 29103, 7…
Microbiological Phenomena	G06	6.3819e-12	n/a	115	70.2413	9198	WIF1, TSC22D3, SLPI, GTF2H5, C7, MBD4, SMARCB1, SNRPD1, ZFP36, PAPSS1, ALDH1A3, CHRDL1, MOB1A, SRRM2, LAPTM4A, S100A13, CYP1B1, TAGLN, RNMT, LUM, SLC16A7, LRP1, BNIP3L, SUMO3, MDK, CFD, TNFRSF1A, FGF7, KLK4, VCAM1, RUNX1, CLU, FUBP1, RUNX2, CDKN1C, FN1, EGR1, SOX9, NOTCH2, FBLN1, COL3A1, THBS1, SELENBP1, OBSL1, CCN1, APOE, GMDS, PRPF6, MYLIP, STX5, TNFAIP6, TRA2A, CES1, LY6E, ANGPTL4, SEC31A, ATX…	11197, 1831, 6590, 404672, 730, 8930, 6598, 6632, 7538, 9061, 220, 91851, 55233, 23524, 9741, 6284, 1545, 6876, 8731, 4060, 9194, 4035, 665, 6612, 4192, 1675, 7132, 2252, 9622, 7412, 861, 1191, 8880, 860, 1028, 2335, 1958, 6662, 4853, 2192, 1281, 7057, 8991, 23363, 3491, 348, 2762, 24148, 29116, 6811, 7130, 29896, 1066, 4061, 51129, 22872, 6314, 1462, 6879, 716, 1278, 6625, 1634, 2028, 4256, 5107…
Genes, p53	G05.360.340.024.340.375.249.385, G05.360.340.024.340.415.400.385	6.5267e-12	n/a	47	15.8917	2081	WIF1, MBD4, SMARCB1, ALDH1A3, CYP1B1, LUM, BNIP3L, MDK, TNFRSF1A, VCAM1, RUNX1, CLU, FUBP1, RUNX2, CDKN1C, FN1, EGR1, SOX9, NOTCH2, THBS1, CCN1, APOE, LY6E, VCAN, COL1A2, DCN, MGP, NDUFA13, PDGFRA, IGFBP3, SERPINF1, CP, COL1A1, BGLAP, RNU2-1, PTGS2, GADD45B, TAF9, PCDH9, ID2, GAS6, REEP5, TMSB10, SFRP1, CXCL12, CREB1, FBN1	11197, 8930, 6598, 220, 1545, 4060, 665, 4192, 7132, 7412, 861, 1191, 8880, 860, 1028, 2335, 1958, 6662, 4853, 7057, 3491, 348, 4061, 1462, 1278, 1634, 4256, 51079, 5156, 3486, 5176, 1356, 1277, 632, 6066, 5743, 4616, 6880, 5101, 3398, 2621, 7905, 9168, 6422, 6387, 1385, 2200
Base Sequence	G02.111.570.080	6.68641e-12	n/a	165	130.54	17094	WIF1, TSC22D3, SLPI, MORF4L2, GTF2H5, LTBP3, C7, MBD4, SMARCB1, SNRPD1, ZFP36, PAPSS1, PEX16, ALDH1A3, NDUFB8, CHRDL1, CHL1, MOB1A, SRRM2, LAPTM4A, S100A13, CYP1B1, TAGLN, ZFAS1, RNMT, LIMA1, LUM, NOTCH2NLC, SLC16A7, LRP1, BNIP3L, TMEM98, SUMO3, BORCS7, MDK, NAV2, TP73-AS1, HSPB11, NCAM2, CFD, TNFRSF1A, FGF7, KLK4, VCAM1, RUNX1, CLU, NNT-AS1, FUBP1, RUNX2, CDKN1C, FN1, EGR1, PTPRD, SOX9, NOTCH2, …	11197, 1831, 6590, 9643, 404672, 4054, 730, 8930, 6598, 6632, 7538, 9061, 9409, 220, 4714, 91851, 10752, 55233, 23524, 9741, 6284, 1545, 6876, 441951, 8731, 51474, 4060, 100996717, 9194, 4035, 665, 26022, 6612, 119032, 4192, 89797, 57212, 51668, 4685, 1675, 7132, 2252, 9622, 7412, 861, 1191, 100652772, 8880, 860, 1028, 2335, 1958, 5789, 6662, 4853, 2192, 1281, 23199, 7057, 8991, 23363, 3491, 1291…
Depression, Chemical	G07.690.773.750	7.04985e-12	n/a	30	6.78892	889	LRP1, MDK, TNFRSF1A, FGF7, KLK4, VCAM1, RUNX2, FN1, EGR1, SOX9, NOTCH2, THBS1, APOE, COL1A2, ENPEP, PDGFRA, MARCKS, IGFBP3, SERPINF1, COL1A1, BGLAP, PTGS2, CDH11, SELENOP, CXCL12, CREB1, OMD, LEPR, ANXA1, DBI	4035, 4192, 7132, 2252, 9622, 7412, 860, 2335, 1958, 6662, 4853, 7057, 348, 1278, 2028, 5156, 4082, 3486, 5176, 1277, 632, 5743, 1009, 6414, 6387, 1385, 4958, 3953, 301, 1622
Diet	G07.203.650.240	7.2444e-12	n/a	90	47.4919	6219	WIF1, SLPI, GTF2H5, ZFP36, ALDH1A3, NDUFB8, CHL1, CYP1B1, TAGLN, ZFAS1, LUM, SLC16A7, LRP1, BNIP3L, HSPB11, CFD, TNFRSF1A, FGF7, KLK4, VCAM1, RUNX1, CLU, RUNX2, CDKN1C, FN1, EGR1, SOX9, COL3A1, THBS1, SELENBP1, CCN1, COL6A1, APOE, GMDS, MYLIP, TNFAIP6, CES1, LY6E, ANGPTL4, BMP5, VCAN, C1S, COL1A2, DCN, ENPEP, MGP, NDUFA13, PDGFRA, TNC, CHD4, MARCKS, IGFBP3, SERPINF1, CP, COL1A1, BGLAP, APOC1, RAR…	11197, 6590, 404672, 7538, 220, 4714, 10752, 1545, 6876, 441951, 4060, 9194, 4035, 665, 51668, 1675, 7132, 2252, 9622, 7412, 861, 1191, 860, 1028, 2335, 1958, 6662, 1281, 7057, 8991, 3491, 1291, 348, 2762, 29116, 7130, 1066, 4061, 51129, 653, 1462, 716, 1278, 1634, 2028, 4256, 51079, 5156, 3371, 1108, 4082, 3486, 5176, 1356, 1277, 632, 341, 5919, 513, 6066, 5743, 4616, 10252, 4837, 25871, 122786,…
Protein Unfolding	G02.111.688.750, G01.154.651.750	7.46659e-12	n/a	47	15.9528	2089	TSC22D3, SLPI, S100A13, LUM, LRP1, TNFRSF1A, FGF7, KLK4, VCAM1, RUNX1, CLU, RUNX2, FN1, SOX9, NOTCH2, COL3A1, THBS1, APOE, CES1, ANGPTL4, VCAN, C1S, COL1A2, DCN, ENPEP, DDR2, TNC, CHD4, MARCKS, SERPINF1, CP, COL1A1, BGLAP, APOC1, LMBRD1, PTGS2, TAPBP, GADD45B, FRMD6, GAS6, TF, CXCL12, CREB1, LEPR, ANXA1, FBN1, DBI	1831, 6590, 6284, 4060, 4035, 7132, 2252, 9622, 7412, 861, 1191, 860, 2335, 6662, 4853, 1281, 7057, 348, 1066, 51129, 1462, 716, 1278, 1634, 2028, 4921, 3371, 1108, 4082, 5176, 1356, 1277, 632, 341, 55788, 5743, 6892, 4616, 122786, 2621, 7018, 6387, 1385, 3953, 301, 2200, 1622
Nucleic Acid Conformation	G05.360.580, G02.111.570.820.486	7.89162e-12	n/a	81	40.1226	5254	SLPI, GTF2H5, MBD4, SMARCB1, SNRPD1, ZFP36, ALDH1A3, SRRM2, CYP1B1, TAGLN, LUM, SLC16A7, LRP1, BNIP3L, MDK, NAV2, HSPB11, CFD, TNFRSF1A, FGF7, KLK4, VCAM1, RUNX1, CLU, FUBP1, RUNX2, CDKN1C, FN1, EGR1, PTPRD, SOX9, NOTCH2, SLX1A, COL3A1, THBS1, APOE, GMDS, STX5, TNFAIP6, TRA2A, CES1, DTWD1, VCAN, COL1A2, SNRNP70, DCN, ENPEP, MGP, PDGFRA, TNC, HNRNPA3, TPP1, TERF2IP, CHD4, MARCKS, IGFBP3, CP, COL1A…	6590, 404672, 8930, 6598, 6632, 7538, 220, 23524, 1545, 6876, 4060, 9194, 4035, 665, 4192, 89797, 51668, 1675, 7132, 2252, 9622, 7412, 861, 1191, 8880, 860, 1028, 2335, 1958, 5789, 6662, 4853, 548593, 1281, 7057, 348, 2762, 6811, 7130, 29896, 1066, 56986, 1462, 1278, 6625, 1634, 2028, 4256, 5156, 3371, 220988, 1200, 54386, 1108, 4082, 3486, 1356, 1277, 632, 6066, 5743, 4616, 3398, 3430, 2621, 641…
Polymorphism, Genetic	G05.365.795	8.4269e-12	n/a	154	114.663	15015	WIF1, TSC22D3, SLPI, GTF2H5, LTBP3, C7, MBD4, SMARCB1, ZFP36, PAPSS1, PEX16, ALDH1A3, NDUFB8, CHRDL1, CHL1, SRRM2, S100A13, CYP1B1, TAGLN, ZFAS1, RNMT, LIMA1, LUM, NOTCH2NLC, SLC16A7, LRP1, BNIP3L, TMEM98, SUMO3, BORCS7, MDK, NAV2, TP73-AS1, NCAM2, CFD, TNFRSF1A, FGF7, KLK4, VCAM1, RUNX1, CLU, FUBP1, RUNX2, CDKN1C, FN1, EGR1, PTPRD, SOX9, NOTCH2, FBLN1, COL3A1, GSE1, THBS1, SELENBP1, OBSL1, PYURF…	11197, 1831, 6590, 404672, 4054, 730, 8930, 6598, 7538, 9061, 9409, 220, 4714, 91851, 10752, 23524, 6284, 1545, 6876, 441951, 8731, 51474, 4060, 100996717, 9194, 4035, 665, 26022, 6612, 119032, 4192, 89797, 57212, 4685, 1675, 7132, 2252, 9622, 7412, 861, 1191, 8880, 860, 1028, 2335, 1958, 5789, 6662, 4853, 2192, 1281, 23199, 7057, 8991, 23363, 100996939, 3491, 1291, 56944, 348, 2762, 24148, 29116…
Stress, Physiological	G07.775	8.60636e-12	n/a	107	62.8262	8227	WIF1, TSC22D3, SLPI, MORF4L2, GTF2H5, MBD4, ZFP36, PEX16, ALDH1A3, NDUFB8, CHL1, LAPTM4A, S100A13, CYP1B1, TAGLN, ZFAS1, LIMA1, LUM, SLC16A7, LRP1, BNIP3L, SUMO3, MDK, HSPB11, CFD, TNFRSF1A, FGF7, KLK4, VCAM1, RUNX1, OTUD6B-AS1, CLU, FUBP1, RUNX2, CDKN1C, FN1, EGR1, PTPRD, SOX9, NOTCH2, FBLN1, COL3A1, THBS1, SELENBP1, CCN1, COL6A1, APOE, GMDS, STX5, TNFAIP6, CES1, LY6E, ANGPTL4, SEC31A, ATXN7, VC…	11197, 1831, 6590, 9643, 404672, 8930, 7538, 9409, 220, 4714, 10752, 9741, 6284, 1545, 6876, 441951, 51474, 4060, 9194, 4035, 665, 6612, 4192, 51668, 1675, 7132, 2252, 9622, 7412, 861, 100506365, 1191, 8880, 860, 1028, 2335, 1958, 5789, 6662, 4853, 2192, 1281, 7057, 8991, 3491, 1291, 348, 2762, 6811, 7130, 1066, 4061, 51129, 22872, 6314, 1462, 6879, 716, 1278, 6625, 1634, 2028, 4256, 4921, 51079,…
Respiration	G09.772.705	8.64829e-12	n/a	42	13.0738	1712	SLPI, CYP1B1, TAGLN, SLC16A7, LRP1, MDK, TNFRSF1A, FGF7, KLK4, VCAM1, FN1, EGR1, SOX9, FBLN1, COL3A1, THBS1, CCN1, APOE, VCAN, COL1A2, DCN, ENPEP, MGP, DDR2, PDGFRA, TNC, TERF2IP, MARCKS, IGFBP3, SMIM1, CP, COL1A1, BGLAP, PTGS2, FRMD6, CXCL12, CREB1, ERRFI1, LEPR, ANXA1, FBN1, DUOX2	6590, 1545, 6876, 9194, 4035, 4192, 7132, 2252, 9622, 7412, 2335, 1958, 6662, 2192, 1281, 7057, 3491, 348, 1462, 1278, 1634, 2028, 4256, 4921, 5156, 3371, 54386, 4082, 3486, 388588, 1356, 1277, 632, 5743, 122786, 6387, 1385, 54206, 3953, 301, 2200, 50506
Blood Coagulation	G09.188.390.150	8.87881e-12	n/a	40	11.9589	1566	SLPI, ZFP36, LRP1, MDK, TNFRSF1A, KLK4, VCAM1, RUNX1, CLU, RUNX2, FN1, EGR1, THBS1, SELENBP1, APOE, CES1, ANGPTL4, VCAN, C1S, COL1A2, DCN, MGP, MARCKS, IGFBP3, SERPINF1, CP, COL1A1, BGLAP, RARRES2, PTGS2, GAS6, SELENOP, TF, LSP1, CXCL12, CREB1, CLEC11A, LEPR, ANXA1, DUOX2	6590, 7538, 4035, 4192, 7132, 9622, 7412, 861, 1191, 860, 2335, 1958, 7057, 8991, 348, 1066, 51129, 1462, 716, 1278, 1634, 4256, 4082, 3486, 5176, 1356, 1277, 632, 5919, 5743, 2621, 6414, 7018, 4046, 6387, 1385, 6320, 3953, 301, 50506
Ocular Physiological Phenomena	G14	9.28447e-12	n/a	57	22.4668	2942	WIF1, ALDH1A3, CHRDL1, CYP1B1, LUM, SLC16A7, LRP1, TMEM98, HSPB11, CFD, TNFRSF1A, FGF7, KLK4, VCAM1, CLU, FN1, EGR1, SOX9, NOTCH2, COL3A1, THBS1, SELENBP1, COL6A1, APOE, GMDS, TNFAIP6, CES1, ANGPTL4, ATXN7, VCAN, C1S, COL1A2, DCN, ENPEP, MGP, PDGFRA, TNC, TPP1, MARCKS, IGFBP3, SERPINF1, CP, COL1A1, PTGS2, GADD45B, DYNC1I2, FRMD6, CDH11, SFRP1, CXCL12, CREB1, OMD, LEPR, ANXA1, FBN1, DBI, DYNLL2	11197, 220, 91851, 1545, 4060, 9194, 4035, 26022, 51668, 1675, 7132, 2252, 9622, 7412, 1191, 2335, 1958, 6662, 4853, 1281, 7057, 8991, 1291, 348, 2762, 7130, 1066, 51129, 6314, 1462, 716, 1278, 1634, 2028, 4256, 5156, 3371, 1200, 4082, 3486, 5176, 1356, 1277, 5743, 4616, 1781, 122786, 1009, 6422, 6387, 1385, 4958, 3953, 301, 2200, 1622, 140735
Germ-Line Mutation	G05.365.590.350	9.6548e-12	n/a	52	19.1984	2514	WIF1, TSC22D3, C7, MBD4, SMARCB1, SRRM2, CYP1B1, TNFRSF1A, KLK4, VCAM1, RUNX1, RUNX2, CDKN1C, FN1, EGR1, PTPRD, SOX9, COL3A1, THBS1, CCN1, COL6A1, APOE, TNFAIP6, CES1, BMP5, COL1A2, SNRNP70, DCN, ENPEP, DDR2, NDUFA13, PDGFRA, TNC, TERF2IP, MARCKS, IGFBP3, COL1A1, BGLAP, ATP5F1D, PTGS2, GADD45B, PCDH18, ID2, REEP5, SFRP1, CXCL12, CREB1, NELFE, LEPR, FBN1, RBPJ, DUOX2	11197, 1831, 730, 8930, 6598, 23524, 1545, 7132, 9622, 7412, 861, 860, 1028, 2335, 1958, 5789, 6662, 1281, 7057, 3491, 1291, 348, 7130, 1066, 653, 1278, 6625, 1634, 2028, 4921, 51079, 5156, 3371, 54386, 4082, 3486, 1277, 632, 513, 5743, 4616, 54510, 3398, 7905, 6422, 6387, 1385, 7936, 3953, 2200, 3516, 50506
Species Specificity	G16.824	9.7827e-12	n/a	100	56.4955	7398	WIF1, TSC22D3, SLPI, MORF4L2, C7, MBD4, SMARCB1, SNRPD1, ZFP36, ALDH1A3, CYP1B1, TAGLN, LUM, SLC16A7, LRP1, BNIP3L, MDK, NAV2, HSPB11, NCAM2, CFD, TNFRSF1A, FGF7, KLK4, VCAM1, RUNX1, CLU, FUBP1, RUNX2, CDKN1C, FN1, EGR1, SOX9, FBLN1, COL3A1, THBS1, SELENBP1, OBSL1, CCN1, COL6A1, APOE, GMDS, MYLIP, TNFAIP6, TRA2A, CES1, LY6E, ANGPTL4, ATXN7, VCAN, TAF7, C1S, COL1A2, SNRNP70, DCN, ENPEP, MGP, PDGFR…	11197, 1831, 6590, 9643, 730, 8930, 6598, 6632, 7538, 220, 1545, 6876, 4060, 9194, 4035, 665, 4192, 89797, 51668, 4685, 1675, 7132, 2252, 9622, 7412, 861, 1191, 8880, 860, 1028, 2335, 1958, 6662, 2192, 1281, 7057, 8991, 23363, 3491, 1291, 348, 2762, 29116, 7130, 29896, 1066, 4061, 51129, 6314, 1462, 6879, 716, 1278, 6625, 1634, 2028, 4256, 5156, 3371, 1200, 54386, 4082, 3486, 5176, 1292, 1356, 12…
Arterial Pressure	G09.330.380.076.347	9.99372e-12	n/a	28	5.97945	783	CYP1B1, TAGLN, LUM, SLC16A7, LRP1, TNFRSF1A, KLK4, VCAM1, RUNX1, CLU, RUNX2, FN1, SOX9, COL3A1, THBS1, APOE, VCAN, SNRNP70, TNC, COL1A1, BGLAP, PTGS2, SELENOP, CXCL12, CREB1, LEPR, ANXA1, FBN1	1545, 6876, 4060, 9194, 4035, 7132, 9622, 7412, 861, 1191, 860, 2335, 6662, 1281, 7057, 348, 1462, 6625, 3371, 1277, 632, 5743, 6414, 6387, 1385, 3953, 301, 2200
Point Mutation	G05.365.590.675	1.04434e-11	n/a	87	45.2544	5926	WIF1, TSC22D3, SLPI, GTF2H5, C7, MBD4, SMARCB1, SNRPD1, ZFP36, NDUFB8, MOB1A, CYP1B1, RNMT, LIMA1, LRP1, BNIP3L, MDK, CFD, TNFRSF1A, FGF7, KLK4, VCAM1, RUNX1, CLU, FUBP1, RUNX2, CDKN1C, FN1, EGR1, SOX9, NOTCH2, FBLN1, COL3A1, THBS1, COL6A1, APOE, CES1, ANGPTL4, BMP5, ATXN7, VCAN, TAF7, C1S, COL1A2, SNRNP70, DCN, ENPEP, DDR2, NDUFA13, PDGFRA, TNC, TPP1, TERF2IP, ACAP2, MARCKS, IGFBP3, SERPINF1, SM…	11197, 1831, 6590, 404672, 730, 8930, 6598, 6632, 7538, 4714, 55233, 1545, 8731, 51474, 4035, 665, 4192, 1675, 7132, 2252, 9622, 7412, 861, 1191, 8880, 860, 1028, 2335, 1958, 6662, 4853, 2192, 1281, 7057, 1291, 348, 1066, 51129, 653, 6314, 1462, 6879, 716, 1278, 6625, 1634, 2028, 4921, 51079, 5156, 3371, 1200, 54386, 23527, 4082, 3486, 5176, 388588, 1292, 1356, 1277, 632, 341, 6066, 5743, 6892, 4…
DNA Damage	G05.200	1.0687e-11	n/a	94	51.2491	6711	WIF1, TSC22D3, GTF2H5, MBD4, SMARCB1, ALDH1A3, CHL1, CYP1B1, TAGLN, LIMA1, LUM, SLC16A7, LRP1, BNIP3L, MDK, NCAM2, TNFRSF1A, FGF7, KLK4, VCAM1, RUNX1, CLU, FUBP1, RUNX2, CDKN1C, FN1, EGR1, PTPRD, SOX9, NOTCH2, FBLN1, COL3A1, GSE1, THBS1, SELENBP1, CCN1, APOE, TRA2A, CES1, LY6E, ANGPTL4, BMP5, ATXN7, VCAN, TAF7, COL1A2, SNRNP70, DCN, ENPEP, DDR2, NDUFA13, PDGFRA, HNRNPA3, TPP1, TERF2IP, CHD4, MARC…	11197, 1831, 404672, 8930, 6598, 220, 10752, 1545, 6876, 51474, 4060, 9194, 4035, 665, 4192, 4685, 7132, 2252, 9622, 7412, 861, 1191, 8880, 860, 1028, 2335, 1958, 5789, 6662, 4853, 2192, 1281, 23199, 7057, 8991, 3491, 348, 29896, 1066, 4061, 51129, 653, 6314, 1462, 6879, 1278, 6625, 1634, 2028, 4921, 51079, 5156, 220988, 1200, 54386, 1108, 4082, 3486, 1356, 1277, 632, 5919, 513, 6066, 5743, 51181…
Host Microbial Interactions	G16.527	1.10357e-11	n/a	83	41.9936	5499	WIF1, TSC22D3, SLPI, SMARCB1, SNRPD1, ZFP36, MOB1A, SRRM2, LAPTM4A, S100A13, CYP1B1, TAGLN, RNMT, LUM, LRP1, BNIP3L, SUMO3, TNFRSF1A, FGF7, KLK4, VCAM1, RUNX1, CLU, FUBP1, RUNX2, CDKN1C, FN1, EGR1, SOX9, NOTCH2, FBLN1, COL3A1, THBS1, SELENBP1, OBSL1, CCN1, APOE, MYLIP, STX5, TNFAIP6, TRA2A, CES1, LY6E, ANGPTL4, SEC31A, ATXN7, TAF7, C1S, SNRNP70, DCN, ENPEP, PDGFRA, TNC, TERF2IP, MARCKS, IGFBP3, S…	11197, 1831, 6590, 6598, 6632, 7538, 55233, 23524, 9741, 6284, 1545, 6876, 8731, 4060, 4035, 665, 6612, 7132, 2252, 9622, 7412, 861, 1191, 8880, 860, 1028, 2335, 1958, 6662, 4853, 2192, 1281, 7057, 8991, 23363, 3491, 348, 29116, 6811, 7130, 29896, 1066, 4061, 51129, 22872, 6314, 6879, 716, 6625, 1634, 2028, 5156, 3371, 54386, 4082, 3486, 5176, 388588, 1356, 1277, 632, 341, 55788, 5919, 5743, 6892…
Hemostasis	G09.188.390	1.16045e-11	n/a	55	21.2526	2783	SLPI, ZFP36, S100A13, CYP1B1, LRP1, BNIP3L, MDK, TP73-AS1, TNFRSF1A, KLK4, VCAM1, RUNX1, CLU, RUNX2, FN1, EGR1, SOX9, FBLN1, COL3A1, THBS1, SELENBP1, CCN1, APOE, CES1, ANGPTL4, VCAN, C1S, COL1A2, DCN, MGP, TNC, CHD4, MARCKS, IGFBP3, SERPINF1, CP, COL1A1, BGLAP, APOC1, RARRES2, PTGS2, GADD45B, NNMT, GAS6, SELENOP, REEP5, TF, LSP1, CXCL12, CREB1, CLEC11A, LEPR, ANXA1, FBN1, DUOX2	6590, 7538, 6284, 1545, 4035, 665, 4192, 57212, 7132, 9622, 7412, 861, 1191, 860, 2335, 1958, 6662, 2192, 1281, 7057, 8991, 3491, 348, 1066, 51129, 1462, 716, 1278, 1634, 4256, 3371, 1108, 4082, 3486, 5176, 1356, 1277, 632, 341, 5919, 5743, 4616, 4837, 2621, 6414, 7905, 7018, 4046, 6387, 1385, 6320, 3953, 301, 2200, 50506
Dietary Fats	G07.203.300.375	1.19373e-11	n/a	55	21.2679	2785	SLPI, ZFP36, SRRM2, CYP1B1, TAGLN, SLC16A7, LRP1, BNIP3L, CFD, TNFRSF1A, FGF7, KLK4, VCAM1, CLU, RUNX2, CDKN1C, FN1, EGR1, SOX9, COL3A1, THBS1, SELENBP1, COL6A1, APOE, CES1, ANGPTL4, COL1A2, DCN, ENPEP, MGP, DDR2, TNC, MARCKS, IGFBP3, SERPINF1, CP, COL1A1, BGLAP, APOC1, RARRES2, PTGS2, GADD45B, NNMT, NEPRO, ID2, GAS6, SELENOP, TMSB10, SFRP1, CXCL12, CREB1, LEPR, ANXA1, FBN1, DBI	6590, 7538, 23524, 1545, 6876, 9194, 4035, 665, 1675, 7132, 2252, 9622, 7412, 1191, 860, 1028, 2335, 1958, 6662, 1281, 7057, 8991, 1291, 348, 1066, 51129, 1278, 1634, 2028, 4256, 4921, 3371, 4082, 3486, 5176, 1356, 1277, 632, 341, 5919, 5743, 4616, 4837, 25871, 3398, 2621, 6414, 9168, 6422, 6387, 1385, 3953, 301, 2200, 1622
Estrus	G08.686.195.500	1.20042e-11	n/a	32	7.88859	1033	SLPI, CYP1B1, LRP1, TNFRSF1A, FGF7, KLK4, VCAM1, RUNX1, CLU, CDKN1C, FN1, EGR1, APOE, TNFAIP6, VCAN, C1S, DCN, MGP, TNC, MARCKS, IGFBP3, CP, COL1A1, BGLAP, PTGS2, GADD45B, ID2, GAS6, REEP5, CREB1, LEPR, FBN1	6590, 1545, 4035, 7132, 2252, 9622, 7412, 861, 1191, 1028, 2335, 1958, 348, 7130, 1462, 716, 1634, 4256, 3371, 4082, 3486, 1356, 1277, 632, 5743, 4616, 3398, 2621, 7905, 1385, 3953, 2200
Protein Biosynthesis	G03.734.871, G02.111.660.871	1.21893e-11	n/a	124	79.9627	10471	WIF1, TSC22D3, SLPI, MORF4L2, MBD4, SMARCB1, SNRPD1, ZFP36, PEX16, ALDH1A3, NDUFB8, MOB1A, SRRM2, LAPTM4A, S100A13, CYP1B1, TAGLN, RNMT, LUM, SLC16A7, LRP1, BNIP3L, SUMO3, MDK, HSPB11, NCAM2, CFD, TNFRSF1A, FGF7, KLK4, VCAM1, RUNX1, CLU, FUBP1, RUNX2, CDKN1C, FN1, EGR1, PTPRD, SOX9, NOTCH2, FBLN1, COL3A1, THBS1, SELENBP1, OBSL1, CCN1, APOE, GMDS, MYLIP, STX5, TNFAIP6, TRA2A, CES1, LY6E, ANGPTL4, …	11197, 1831, 6590, 9643, 8930, 6598, 6632, 7538, 9409, 220, 4714, 55233, 23524, 9741, 6284, 1545, 6876, 8731, 4060, 9194, 4035, 665, 6612, 4192, 51668, 4685, 1675, 7132, 2252, 9622, 7412, 861, 1191, 8880, 860, 1028, 2335, 1958, 5789, 6662, 4853, 2192, 1281, 7057, 8991, 23363, 3491, 348, 2762, 29116, 6811, 7130, 29896, 1066, 4061, 51129, 653, 22872, 6314, 1462, 6879, 716, 1278, 6625, 1634, 2028, 4…
Oxidation-Reduction	G02.700	1.2765e-11	n/a	79	38.8779	5091	WIF1, TSC22D3, SLPI, C7, MBD4, ZFP36, PAPSS1, ALDH1A3, NDUFB8, S100A13, CYP1B1, TAGLN, RNMT, LUM, SLC16A7, LRP1, BNIP3L, BORCS7, MDK, TNFRSF1A, FGF7, KLK4, VCAM1, RUNX1, CLU, RUNX2, FN1, EGR1, PTPRD, SOX9, NOTCH2, COL3A1, THBS1, CCN1, COL6A1, APOE, CES1, LY6E, ANGPTL4, VCAN, C1S, COL1A2, DCN, ENPEP, MGP, DDR2, NDUFA13, PDGFRA, TERF2IP, IGFBP3, SERPINF1, CP, COL1A1, BGLAP, APOC1, RARRES2, PTGS2, D…	11197, 1831, 6590, 730, 8930, 7538, 9061, 220, 4714, 6284, 1545, 6876, 8731, 4060, 9194, 4035, 665, 119032, 4192, 7132, 2252, 9622, 7412, 861, 1191, 860, 2335, 1958, 5789, 6662, 4853, 1281, 7057, 3491, 1291, 348, 1066, 4061, 51129, 1462, 716, 1278, 1634, 2028, 4256, 4921, 51079, 5156, 54386, 3486, 5176, 1356, 1277, 632, 341, 5919, 5743, 51181, 23603, 4616, 4837, 5118, 3398, 2621, 1009, 29103, 641…
Pregnancy Trimesters	G08.686.707	1.31273e-11	n/a	49	17.4496	2285	WIF1, SLPI, CYP1B1, LUM, LRP1, BNIP3L, MDK, CFD, TNFRSF1A, FGF7, KLK4, VCAM1, CLU, RUNX2, CDKN1C, FN1, SOX9, NOTCH2, FBLN1, THBS1, CCN1, APOE, GMDS, ANGPTL4, BMP5, VCAN, C1S, COL1A2, DCN, PDGFRA, TNC, TPP1, IGFBP3, SERPINF1, CP, COL1A1, BGLAP, RARRES2, PTGS2, SPRY1, ID2, GAS6, CDH11, SELENOP, CXCL12, CREB1, LEPR, ANXA1, FBN1	11197, 6590, 1545, 4060, 4035, 665, 4192, 1675, 7132, 2252, 9622, 7412, 1191, 860, 1028, 2335, 6662, 4853, 2192, 7057, 3491, 348, 2762, 51129, 653, 1462, 716, 1278, 1634, 5156, 3371, 1200, 3486, 5176, 1356, 1277, 632, 5919, 5743, 10252, 3398, 2621, 1009, 6414, 6387, 1385, 3953, 301, 2200
Area Under Curve	G03.787.101, G07.690.725.064	1.32662e-11	n/a	58	23.345	3057	WIF1, SLPI, C7, MBD4, S100A13, CYP1B1, TAGLN, ZFAS1, LUM, LRP1, BNIP3L, MDK, CFD, TNFRSF1A, FGF7, KLK4, VCAM1, RUNX1, CLU, RUNX2, FN1, EGR1, THBS1, CCN1, APOE, MYLIP, TNFAIP6, CES1, ANGPTL4, COL1A2, SNRNP70, DCN, ENPEP, PDGFRA, TNC, IGFBP3, SERPINF1, SMIM1, CP, COL1A1, BGLAP, APOC1, RARRES2, RNU2-1, PTGS2, DYNC1I2, PCOLCE, GAS6, SELENOP, TF, RSRP1, LSP1, SFRP1, CXCL12, CREB1, CLEC11A, LEPR, ANXA1	11197, 6590, 730, 8930, 6284, 1545, 6876, 441951, 4060, 4035, 665, 4192, 1675, 7132, 2252, 9622, 7412, 861, 1191, 860, 2335, 1958, 7057, 3491, 348, 29116, 7130, 1066, 51129, 1278, 6625, 1634, 2028, 5156, 3371, 3486, 5176, 388588, 1356, 1277, 632, 341, 5919, 6066, 5743, 1781, 5118, 2621, 6414, 7018, 57035, 4046, 6422, 6387, 1385, 6320, 3953, 301
Oxidation-Reduction	G03.295.531	1.43946e-11	n/a	84	43.0169	5633	WIF1, TSC22D3, SLPI, C7, MBD4, ZFP36, PAPSS1, ALDH1A3, NDUFB8, S100A13, CYP1B1, TAGLN, RNMT, LUM, SLC16A7, LRP1, BNIP3L, BORCS7, MDK, TNFRSF1A, FGF7, KLK4, VCAM1, RUNX1, CLU, RUNX2, FN1, EGR1, PTPRD, SOX9, NOTCH2, COL3A1, THBS1, CCN1, COL6A1, APOE, CES1, LY6E, ANGPTL4, VCAN, C1S, COL1A2, DCN, ENPEP, MGP, DDR2, NDUFA13, PDGFRA, TERF2IP, MARCKS, IGFBP3, SERPINF1, CP, COL1A1, BGLAP, APOC1, RARRES2, …	11197, 1831, 6590, 730, 8930, 7538, 9061, 220, 4714, 6284, 1545, 6876, 8731, 4060, 9194, 4035, 665, 119032, 4192, 7132, 2252, 9622, 7412, 861, 1191, 860, 2335, 1958, 5789, 6662, 4853, 1281, 7057, 3491, 1291, 348, 1066, 4061, 51129, 1462, 716, 1278, 1634, 2028, 4256, 4921, 51079, 5156, 54386, 4082, 3486, 5176, 1356, 1277, 632, 341, 5919, 513, 5743, 6892, 51181, 23603, 4616, 4837, 5118, 3398, 2621,…
Dietary Supplements	G07.203.300.456	1.44085e-11	n/a	63	26.8808	3520	WIF1, SLPI, ZFP36, ALDH1A3, CYP1B1, LUM, LRP1, BNIP3L, MDK, CFD, TNFRSF1A, FGF7, KLK4, VCAM1, RUNX1, CLU, RUNX2, FN1, EGR1, SOX9, COL3A1, THBS1, SELENBP1, CCN1, COL6A1, APOE, MYLIP, TNFAIP6, CES1, ANGPTL4, VCAN, C1S, COL1A2, DCN, ENPEP, MGP, PDGFRA, TNC, MARCKS, IGFBP3, SERPINF1, CP, COL1A1, BGLAP, APOC1, RARRES2, PTGS2, GADD45B, SPRY1, NNMT, NEPRO, FRMD6, ID2, IFI35, SELENOP, TMEM176A, SFRP1, CX…	11197, 6590, 7538, 220, 1545, 4060, 4035, 665, 4192, 1675, 7132, 2252, 9622, 7412, 861, 1191, 860, 2335, 1958, 6662, 1281, 7057, 8991, 3491, 1291, 348, 29116, 7130, 1066, 51129, 1462, 716, 1278, 1634, 2028, 4256, 5156, 3371, 4082, 3486, 5176, 1356, 1277, 632, 341, 5919, 5743, 4616, 10252, 4837, 25871, 122786, 3398, 3430, 6414, 55365, 6422, 6387, 1385, 3953, 301, 2200, 50506
Capillary Permeability	G03.143.330, G09.330.165	1.47799e-11	n/a	41	12.7226	1666	WIF1, SLPI, S100A13, CYP1B1, TAGLN, LUM, LRP1, MDK, TNFRSF1A, FGF7, KLK4, VCAM1, RUNX1, CLU, FN1, EGR1, THBS1, CCN1, APOE, TNFAIP6, LY6E, ANGPTL4, C1S, COL1A2, PDGFRA, TNC, MARCKS, IGFBP3, SERPINF1, SMIM1, CP, COL1A1, BGLAP, ATP5F1D, PTGS2, DYNC1I2, LSP1, CXCL12, CREB1, LEPR, ANXA1	11197, 6590, 6284, 1545, 6876, 4060, 4035, 4192, 7132, 2252, 9622, 7412, 861, 1191, 2335, 1958, 7057, 3491, 348, 7130, 4061, 51129, 716, 1278, 5156, 3371, 4082, 3486, 5176, 388588, 1356, 1277, 632, 513, 5743, 1781, 4046, 6387, 1385, 3953, 301
Ploidies	G05.700	1.48479e-11	n/a	86	44.6969	5853	WIF1, MBD4, SMARCB1, PEX16, ALDH1A3, CHL1, SRRM2, CYP1B1, TAGLN, ZFAS1, LUM, SLC16A7, LRP1, BNIP3L, NCAM2, TNFRSF1A, FGF7, VCAM1, RUNX1, CLU, FUBP1, RUNX2, CDKN1C, FN1, EGR1, PTPRD, SOX9, NOTCH2, FBLN1, COL3A1, THBS1, OBSL1, CCN1, COL6A1, APOE, SORBS2, LY6E, BMP5, SEC31A, ATXN7, COL1A2, DCN, ENPEP, MGP, DDR2, PDGFRA, TNC, TERF2IP, CHD4, MARCKS, KIF27, IGFBP3, SERPINF1, COL6A2, CP, COL1A1, BGLAP, …	11197, 8930, 6598, 9409, 220, 10752, 23524, 1545, 6876, 441951, 4060, 9194, 4035, 665, 4685, 7132, 2252, 7412, 861, 1191, 8880, 860, 1028, 2335, 1958, 5789, 6662, 4853, 2192, 1281, 7057, 23363, 3491, 1291, 348, 8470, 4061, 653, 22872, 6314, 1278, 1634, 2028, 4256, 4921, 5156, 3371, 54386, 1108, 4082, 55582, 3486, 5176, 1292, 1356, 1277, 632, 55788, 5919, 513, 6066, 5743, 6892, 51181, 5101, 10252,…
Hydrostatic Pressure	G01.374.715.352	1.49584e-11	n/a	23	4.00157	524	CYP1B1, TAGLN, LRP1, FGF7, VCAM1, CLU, RUNX2, FN1, EGR1, SOX9, SELENBP1, COL6A1, APOE, VCAN, DCN, COL6A2, CP, COL1A1, BGLAP, PTGS2, CDH11, CREB1, FBN1	1545, 6876, 4035, 2252, 7412, 1191, 860, 2335, 1958, 6662, 8991, 1291, 348, 1462, 1634, 1292, 1356, 1277, 632, 5743, 1009, 1385, 2200
Dental Physiological Phenomena	G10.549	1.5018e-11	n/a	27	5.64344	739	LTBP3, LUM, TNFRSF1A, KLK4, VCAM1, CLU, RUNX2, FN1, NOTCH2, FBLN1, THBS1, APOE, VCAN, DCN, MGP, TNC, IGFBP3, COL1A1, BGLAP, RARRES2, PTGS2, PCOLCE, FRMD6, CXCL12, CREB1, OMD, FBN1	4054, 4060, 7132, 9622, 7412, 1191, 860, 2335, 4853, 2192, 7057, 348, 1462, 1634, 4256, 3371, 3486, 1277, 632, 5919, 5743, 5118, 122786, 6387, 1385, 4958, 2200
Peptide Biosynthesis	G02.111.660, G03.734	1.53152e-11	n/a	124	80.1842	10500	WIF1, TSC22D3, SLPI, MORF4L2, MBD4, SMARCB1, SNRPD1, ZFP36, PEX16, ALDH1A3, NDUFB8, MOB1A, SRRM2, LAPTM4A, S100A13, CYP1B1, TAGLN, RNMT, LUM, SLC16A7, LRP1, BNIP3L, SUMO3, MDK, HSPB11, NCAM2, CFD, TNFRSF1A, FGF7, KLK4, VCAM1, RUNX1, CLU, FUBP1, RUNX2, CDKN1C, FN1, EGR1, PTPRD, SOX9, NOTCH2, FBLN1, COL3A1, THBS1, SELENBP1, OBSL1, CCN1, APOE, GMDS, MYLIP, STX5, TNFAIP6, TRA2A, CES1, LY6E, ANGPTL4, …	11197, 1831, 6590, 9643, 8930, 6598, 6632, 7538, 9409, 220, 4714, 55233, 23524, 9741, 6284, 1545, 6876, 8731, 4060, 9194, 4035, 665, 6612, 4192, 51668, 4685, 1675, 7132, 2252, 9622, 7412, 861, 1191, 8880, 860, 1028, 2335, 1958, 5789, 6662, 4853, 2192, 1281, 7057, 8991, 23363, 3491, 348, 2762, 29116, 6811, 7130, 29896, 1066, 4061, 51129, 653, 22872, 6314, 1462, 6879, 716, 1278, 6625, 1634, 2028, 4…
Gene Expression	G05.297	1.55634e-11	n/a	164	129.746	16990	WIF1, TSC22D3, SLPI, MORF4L2, GTF2H5, LTBP3, C7, MBD4, SMARCB1, SNRPD1, ZFP36, PAPSS1, PEX16, ALDH1A3, NDUFB8, CHRDL1, CHL1, MOB1A, SRRM2, S100A13, CYP1B1, TAGLN, ZFAS1, RNMT, LIMA1, LUM, SLC16A7, LRP1, BNIP3L, TMEM98, SUMO3, BORCS7, MDK, NAV2, TP73-AS1, HSPB11, NCAM2, CFD, TNFRSF1A, FGF7, KLK4, VCAM1, RUNX1, OTUD6B-AS1, CLU, NNT-AS1, FUBP1, RUNX2, CDKN1C, FN1, EGR1, PTPRD, SOX9, NOTCH2, FBLN1, C…	11197, 1831, 6590, 9643, 404672, 4054, 730, 8930, 6598, 6632, 7538, 9061, 9409, 220, 4714, 91851, 10752, 55233, 23524, 6284, 1545, 6876, 441951, 8731, 51474, 4060, 9194, 4035, 665, 26022, 6612, 119032, 4192, 89797, 57212, 51668, 4685, 1675, 7132, 2252, 9622, 7412, 861, 100506365, 1191, 100652772, 8880, 860, 1028, 2335, 1958, 5789, 6662, 4853, 2192, 1281, 23199, 7057, 8991, 23363, 3491, 1291, 5694…
Telomere	G05.360.160.845	1.57624e-11	n/a	48	16.915	2215	MORF4L2, CYP1B1, TAGLN, LUM, TNFRSF1A, FGF7, VCAM1, RUNX1, CLU, FUBP1, RUNX2, CDKN1C, FN1, EGR1, PTPRD, SOX9, NOTCH2, SLX1A, THBS1, CCN1, COL6A1, APOE, GMDS, SORBS2, TAF7, C1S, COL1A2, DCN, MGP, PDGFRA, HNRNPA3, TPP1, TERF2IP, IGFBP3, SERPINF1, COL6A2, COL1A1, BGLAP, RNU2-1, PTGS2, SPRY1, DYNC1I2, ID2, SELENOP, SFRP1, CXCL12, CREB1, RBPJ	9643, 1545, 6876, 4060, 7132, 2252, 7412, 861, 1191, 8880, 860, 1028, 2335, 1958, 5789, 6662, 4853, 548593, 7057, 3491, 1291, 348, 2762, 8470, 6879, 716, 1278, 1634, 4256, 5156, 220988, 1200, 54386, 3486, 5176, 1292, 1277, 632, 6066, 5743, 10252, 1781, 3398, 6414, 6422, 6387, 1385, 3516
Codon, Nonsense	G05.365.590.195, G05.360.335.355.250.235	1.57625e-11	n/a	54	20.7562	2718	GTF2H5, LTBP3, MBD4, SMARCB1, ZFP36, ALDH1A3, CYP1B1, LRP1, TNFRSF1A, KLK4, RUNX1, FUBP1, RUNX2, CDKN1C, FN1, EGR1, SOX9, NOTCH2, FBLN1, COL3A1, THBS1, OBSL1, COL6A1, APOE, MYLIP, CES1, ANGPTL4, SEC31A, VCAN, C1S, COL1A2, DDR2, PDGFRA, TPP1, TERF2IP, CHD4, MARCKS, IGFBP3, COL6A2, CP, COL1A1, BGLAP, PTGS2, GADD45B, ID2, CDH11, SELENOP, CXCL12, CREB1, ERRFI1, LEPR, ANXA1, FBN1, DUOX2	404672, 4054, 8930, 6598, 7538, 220, 1545, 4035, 7132, 9622, 861, 8880, 860, 1028, 2335, 1958, 6662, 4853, 2192, 1281, 7057, 23363, 1291, 348, 29116, 1066, 51129, 22872, 1462, 716, 1278, 4921, 5156, 1200, 54386, 1108, 4082, 3486, 1292, 1356, 1277, 632, 5743, 4616, 3398, 1009, 6414, 6387, 1385, 54206, 3953, 301, 2200, 50506
Plant Proteins, Dietary	G07.203.300.428.920	1.59703e-11	n/a	27	5.65871	741	SLPI, CYP1B1, BNIP3L, KLK4, VCAM1, CLU, RUNX2, FN1, NOTCH2, THBS1, COL6A1, APOE, VCAN, C1S, COL1A2, MGP, TPP1, IGFBP3, COL1A1, BGLAP, RARRES2, PTGS2, GADD45B, SFRP1, CXCL12, CREB1, LEPR	6590, 1545, 665, 9622, 7412, 1191, 860, 2335, 4853, 7057, 1291, 348, 1462, 716, 1278, 4256, 1200, 3486, 1277, 632, 5919, 5743, 4616, 6422, 6387, 1385, 3953
Child Nutritional Physiological Phenomena	G07.203.650.220	1.62181e-11	n/a	42	13.3335	1746	TSC22D3, CYP1B1, LUM, SLC16A7, LRP1, HSPB11, CFD, TNFRSF1A, FGF7, KLK4, VCAM1, RUNX2, CDKN1C, FN1, SOX9, NOTCH2, THBS1, APOE, GMDS, CES1, ANGPTL4, C1S, COL1A2, SNRNP70, ENPEP, TNC, IGFBP3, CP, COL1A1, BGLAP, APOC1, RARRES2, PTGS2, GADD45B, ID2, SELENOP, TF, CREB1, ERRFI1, CLEC11A, LEPR, DBI	1831, 1545, 4060, 9194, 4035, 51668, 1675, 7132, 2252, 9622, 7412, 860, 1028, 2335, 6662, 4853, 7057, 348, 2762, 1066, 51129, 716, 1278, 6625, 2028, 3371, 3486, 1356, 1277, 632, 341, 5919, 5743, 4616, 3398, 6414, 7018, 1385, 54206, 6320, 3953, 1622
Dimerization	G02.206, G03.230	1.63541e-11	n/a	79	39.0611	5115	TSC22D3, SLPI, GTF2H5, SNRPD1, ZFP36, NDUFB8, SRRM2, S100A13, CYP1B1, TAGLN, LRP1, BNIP3L, SUMO3, MDK, NCAM2, TNFRSF1A, FGF7, KLK4, VCAM1, RUNX1, CLU, FUBP1, RUNX2, CDKN1C, FN1, EGR1, PTPRD, SOX9, NOTCH2, FBLN1, THBS1, SELENBP1, CCN1, COL6A1, APOE, GMDS, LY6E, ANGPTL4, SEC31A, VCAN, C1S, COL1A2, SNRNP70, DCN, ENPEP, DDR2, NDUFA13, PDGFRA, TNC, TERF2IP, IGFBP3, COL6A2, CP, COL1A1, BGLAP, PTGS2, TA…	1831, 6590, 404672, 6632, 7538, 4714, 23524, 6284, 1545, 6876, 4035, 665, 6612, 4192, 4685, 7132, 2252, 9622, 7412, 861, 1191, 8880, 860, 1028, 2335, 1958, 5789, 6662, 4853, 2192, 7057, 8991, 3491, 1291, 348, 2762, 4061, 51129, 22872, 1462, 716, 1278, 6625, 1634, 2028, 4921, 51079, 5156, 3371, 54386, 3486, 1292, 1356, 1277, 632, 5743, 6892, 51181, 4616, 10252, 122786, 3398, 3430, 2621, 7018, 2962…
Myocardial Contraction	G11.427.494.570, G09.330.580	1.67984e-11	n/a	48	16.9456	2219	TSC22D3, SLPI, TAGLN, ZFAS1, LUM, LRP1, BNIP3L, MDK, CFD, TNFRSF1A, KLK4, VCAM1, RUNX1, FN1, EGR1, FBLN1, COL3A1, THBS1, CCN1, APOE, MYLIP, SORBS2, ANGPTL4, VCAN, C1S, COL1A2, DCN, ENPEP, MGP, PDGFRA, TNC, IGFBP3, SERPINF1, SMIM1, CP, COL1A1, BGLAP, RARRES2, PTGS2, CDH11, REEP5, CXCL12, CREB1, CLEC11A, TPM2, LEPR, ANXA1, FBN1	1831, 6590, 6876, 441951, 4060, 4035, 665, 4192, 1675, 7132, 9622, 7412, 861, 2335, 1958, 2192, 1281, 7057, 3491, 348, 29116, 8470, 51129, 1462, 716, 1278, 1634, 2028, 4256, 5156, 3371, 3486, 5176, 388588, 1356, 1277, 632, 5919, 5743, 1009, 7905, 6387, 1385, 6320, 7169, 3953, 301, 2200
Translocation, Genetic	G05.365.590.175.870	1.6968e-11	n/a	64	27.6979	3627	WIF1, MBD4, SMARCB1, PEX16, ALDH1A3, CHL1, SRRM2, CYP1B1, LUM, LRP1, BNIP3L, MDK, NCAM2, TNFRSF1A, FGF7, KLK4, VCAM1, RUNX1, FUBP1, RUNX2, CDKN1C, FN1, EGR1, PTPRD, SOX9, NOTCH2, FBLN1, COL3A1, CCN1, CES1, ANGPTL4, VCAN, COL1A2, DCN, ENPEP, PDGFRA, TNC, KTN1, CHD4, MARCKS, KIF27, IGFBP3, SERPINF1, CP, COL1A1, BGLAP, PTGS2, PCDH9, DYNC1I2, ID2, GAS6, CDH11, REEP5, CPNE8, LSP1, SFRP1, CXCL12, CREB1…	11197, 8930, 6598, 9409, 220, 10752, 23524, 1545, 4060, 4035, 665, 4192, 4685, 7132, 2252, 9622, 7412, 861, 8880, 860, 1028, 2335, 1958, 5789, 6662, 4853, 2192, 1281, 3491, 1066, 51129, 1462, 1278, 1634, 2028, 5156, 3371, 3895, 1108, 4082, 55582, 3486, 5176, 1356, 1277, 632, 5743, 5101, 1781, 3398, 2621, 1009, 7905, 144402, 4046, 6422, 6387, 1385, 54206, 4958, 3953, 301, 2200, 3516
Homozygote	G05.380.554	1.70674e-11	n/a	89	47.3316	6198	TSC22D3, GTF2H5, LTBP3, C7, MBD4, SMARCB1, PEX16, ALDH1A3, MOB1A, SRRM2, CYP1B1, TAGLN, LUM, LRP1, BNIP3L, NAV2, NCAM2, CFD, TNFRSF1A, FGF7, KLK4, VCAM1, RUNX1, CLU, FUBP1, RUNX2, CDKN1C, FN1, EGR1, PTPRD, SOX9, NOTCH2, FBLN1, COL3A1, THBS1, SELENBP1, OBSL1, CCN1, COL6A1, APOE, TNFAIP6, CES1, ANGPTL4, BMP5, ATXN7, VCAN, C1S, COL1A2, SNRNP70, DCN, ENPEP, MGP, DDR2, PDGFRA, TNC, TPP1, IGFBP3, SERPI…	1831, 404672, 4054, 730, 8930, 6598, 9409, 220, 55233, 23524, 1545, 6876, 4060, 4035, 665, 89797, 4685, 1675, 7132, 2252, 9622, 7412, 861, 1191, 8880, 860, 1028, 2335, 1958, 5789, 6662, 4853, 2192, 1281, 7057, 8991, 23363, 3491, 1291, 348, 7130, 1066, 51129, 653, 6314, 1462, 716, 1278, 6625, 1634, 2028, 4256, 4921, 5156, 3371, 1200, 3486, 5176, 388588, 1292, 1356, 1277, 632, 341, 5743, 23603, 289…
Embryo Implantation	G08.686.784.170.104.500	1.7312e-11	n/a	47	16.3423	2140	SLPI, ALDH1A3, TAGLN, LUM, LRP1, TNFRSF1A, FGF7, KLK4, VCAM1, RUNX1, CLU, CDKN1C, FN1, EGR1, NOTCH2, COL3A1, THBS1, CCN1, APOE, TNFAIP6, CES1, ANGPTL4, BMP5, VCAN, COL1A2, DCN, DDR2, NDUFA13, PDGFRA, TNC, TPP1, IGFBP3, COL1A1, PTGS2, NNMT, ID2, GAS6, CDH11, TMSB10, SFRP1, CXCL12, CREB1, ERRFI1, LEPR, ANXA1, FBN1, RBPJ	6590, 220, 6876, 4060, 4035, 7132, 2252, 9622, 7412, 861, 1191, 1028, 2335, 1958, 4853, 1281, 7057, 3491, 348, 7130, 1066, 51129, 653, 1462, 1278, 1634, 4921, 51079, 5156, 3371, 1200, 3486, 1277, 5743, 4837, 3398, 2621, 1009, 9168, 6422, 6387, 1385, 54206, 3953, 301, 2200, 3516
Lung Compliance	G09.772.540	1.85914e-11	n/a	17	1.99315	261	SLC16A7, TNFRSF1A, FGF7, KLK4, VCAM1, RUNX2, FN1, EGR1, COL3A1, APOE, DCN, TNC, COL1A1, PTGS2, CREB1, LEPR, FBN1	9194, 7132, 2252, 9622, 7412, 860, 2335, 1958, 1281, 348, 1634, 3371, 1277, 5743, 1385, 3953, 2200
Amino Acid Motifs	G02.111.570.820.709.275.500	1.88253e-11	n/a	111	67.3471	8819	WIF1, TSC22D3, SLPI, MORF4L2, C7, MBD4, SMARCB1, SNRPD1, ZFP36, PAPSS1, CHL1, SRRM2, LAPTM4A, CYP1B1, TAGLN, ZFAS1, RNMT, LIMA1, LUM, SLC16A7, LRP1, BNIP3L, SUMO3, MDK, HSPB11, NCAM2, CFD, TNFRSF1A, FGF7, KLK4, VCAM1, RUNX1, CLU, RUNX2, CDKN1C, FN1, EGR1, PTPRD, SOX9, NOTCH2, FBLN1, COL3A1, GSE1, THBS1, OBSL1, CCN1, APOE, GMDS, MYLIP, STX5, TNFAIP6, CES1, SORBS2, ANGPTL4, SEC31A, ATXN7, VCAN, TAF…	11197, 1831, 6590, 9643, 730, 8930, 6598, 6632, 7538, 9061, 10752, 23524, 9741, 1545, 6876, 441951, 8731, 51474, 4060, 9194, 4035, 665, 6612, 4192, 51668, 4685, 1675, 7132, 2252, 9622, 7412, 861, 1191, 860, 1028, 2335, 1958, 5789, 6662, 4853, 2192, 1281, 23199, 7057, 23363, 3491, 348, 2762, 29116, 6811, 7130, 1066, 8470, 51129, 22872, 6314, 1462, 6879, 716, 1278, 6625, 1634, 2028, 4256, 4921, 510…
Sequence Homology	G02.111.810	1.92406e-11	n/a	144	102.788	13460	WIF1, TSC22D3, SLPI, MORF4L2, LTBP3, C7, MBD4, SMARCB1, SNRPD1, ZFP36, PAPSS1, PEX16, ALDH1A3, CHRDL1, CHL1, MOB1A, SRRM2, S100A13, CYP1B1, TAGLN, RNMT, LIMA1, LUM, SLC16A7, LRP1, BNIP3L, SUMO3, MDK, NAV2, TP73-AS1, HSPB11, NCAM2, CFD, TNFRSF1A, FGF7, KLK4, VCAM1, RUNX1, CLU, FUBP1, RUNX2, CDKN1C, FN1, EGR1, PTPRD, SOX9, NOTCH2, FBLN1, COL3A1, THBS1, SELENBP1, PYURF, CCN1, COL6A1, APOE, GMDS, PRP…	11197, 1831, 6590, 9643, 4054, 730, 8930, 6598, 6632, 7538, 9061, 9409, 220, 91851, 10752, 55233, 23524, 6284, 1545, 6876, 8731, 51474, 4060, 9194, 4035, 665, 6612, 4192, 89797, 57212, 51668, 4685, 1675, 7132, 2252, 9622, 7412, 861, 1191, 8880, 860, 1028, 2335, 1958, 5789, 6662, 4853, 2192, 1281, 7057, 8991, 100996939, 3491, 1291, 348, 2762, 24148, 29116, 6811, 7130, 29896, 1066, 8470, 4061, 5112…
Protein Stability	G02.111.700	1.92654e-11	n/a	85	44.0707	5771	TSC22D3, SLPI, MORF4L2, SMARCB1, ZFP36, PAPSS1, MOB1A, S100A13, CYP1B1, TAGLN, RNMT, LIMA1, LUM, LRP1, BNIP3L, SUMO3, MDK, TNFRSF1A, FGF7, KLK4, VCAM1, RUNX1, CLU, FUBP1, RUNX2, CDKN1C, FN1, EGR1, PTPRD, SOX9, COL3A1, THBS1, CCN1, APOE, PRPF6, MYLIP, CES1, SORBS2, ANGPTL4, SEC31A, VCAN, TAF7, C1S, COL1A2, SNRNP70, DCN, ENPEP, MGP, DDR2, NDUFA13, PDGFRA, TNC, HNRNPA3, TPP1, CHD4, MARCKS, IGFBP3, S…	1831, 6590, 9643, 6598, 7538, 9061, 55233, 6284, 1545, 6876, 8731, 51474, 4060, 4035, 665, 6612, 4192, 7132, 2252, 9622, 7412, 861, 1191, 8880, 860, 1028, 2335, 1958, 5789, 6662, 1281, 7057, 3491, 348, 24148, 29116, 1066, 8470, 51129, 22872, 1462, 6879, 716, 1278, 6625, 1634, 2028, 4256, 4921, 51079, 5156, 3371, 220988, 1200, 1108, 4082, 3486, 5176, 1356, 1277, 632, 341, 6066, 5743, 4616, 6880, 1…
Mechanotransduction, Cellular	G01.154.090.500, G02.111.820.580, G04.835.580	1.99259e-11	n/a	41	12.8447	1682	WIF1, TAGLN, LIMA1, LUM, LRP1, MDK, FGF7, KLK4, VCAM1, RUNX1, RUNX2, CDKN1C, FN1, EGR1, SOX9, NOTCH2, FBLN1, COL3A1, THBS1, CCN1, COL6A1, APOE, SORBS2, ANGPTL4, VCAN, COL1A2, DCN, DDR2, PDGFRA, TNC, MARCKS, IGFBP3, COL1A1, BGLAP, PTGS2, CDH11, LSP1, CXCL12, CREB1, LEPR, FBN1	11197, 6876, 51474, 4060, 4035, 4192, 2252, 9622, 7412, 861, 860, 1028, 2335, 1958, 6662, 4853, 2192, 1281, 7057, 3491, 1291, 348, 8470, 51129, 1462, 1278, 1634, 4921, 5156, 3371, 4082, 3486, 1277, 632, 5743, 1009, 4046, 6387, 1385, 3953, 2200
Animal Proteins, Dietary	G07.203.300.428.159	2.1362e-11	n/a	39	11.7451	1538	TSC22D3, SLPI, C7, ZFP36, CYP1B1, LRP1, TNFRSF1A, KLK4, VCAM1, RUNX1, CLU, RUNX2, FN1, EGR1, SOX9, THBS1, APOE, GMDS, ANGPTL4, VCAN, ENPEP, MGP, PDGFRA, TNC, IGFBP3, CP, COL1A1, BGLAP, RARRES2, PTGS2, DYNC1I2, ID2, GAS6, SELENOP, TF, CXCL12, CREB1, LEPR, RBPJ	1831, 6590, 730, 7538, 1545, 4035, 7132, 9622, 7412, 861, 1191, 860, 2335, 1958, 6662, 7057, 348, 2762, 51129, 1462, 2028, 4256, 5156, 3371, 3486, 1356, 1277, 632, 5919, 5743, 1781, 3398, 2621, 6414, 7018, 6387, 1385, 3953, 3516
Codon	G05.360.335.355	2.16934e-11	n/a	74	35.3345	4627	GTF2H5, LTBP3, MBD4, SMARCB1, ZFP36, ALDH1A3, NDUFB8, CYP1B1, LUM, LRP1, TNFRSF1A, KLK4, VCAM1, RUNX1, FUBP1, RUNX2, CDKN1C, FN1, EGR1, SOX9, NOTCH2, FBLN1, COL3A1, THBS1, SELENBP1, OBSL1, COL6A1, APOE, MYLIP, CES1, ANGPTL4, BMP5, SEC31A, ATXN7, VCAN, C1S, COL1A2, ENPEP, DDR2, PDGFRA, TNC, KTN1, TPP1, TERF2IP, CHD4, MARCKS, IGFBP3, SERPINF1, COL6A2, CP, COL1A1, BGLAP, APOC1, PTGS2, GADD45B, DYNC1…	404672, 4054, 8930, 6598, 7538, 220, 4714, 1545, 4060, 4035, 7132, 9622, 7412, 861, 8880, 860, 1028, 2335, 1958, 6662, 4853, 2192, 1281, 7057, 8991, 23363, 1291, 348, 29116, 1066, 51129, 653, 22872, 6314, 1462, 716, 1278, 2028, 4921, 5156, 3371, 3895, 1200, 54386, 1108, 4082, 3486, 5176, 1292, 1356, 1277, 632, 341, 5743, 4616, 1781, 4837, 3398, 2621, 1009, 6414, 7905, 7018, 6387, 1385, 54206, 632…
Phase Transition	G02.734	2.2013e-11	n/a	37	10.6607	1396	TSC22D3, SLPI, SMARCB1, CHL1, CYP1B1, TAGLN, BNIP3L, MDK, TNFRSF1A, FGF7, KLK4, VCAM1, CLU, RUNX2, FN1, SOX9, THBS1, APOE, TNFAIP6, BMP5, SNRNP70, DCN, PDGFRA, TNC, MARCKS, IGFBP3, SMIM1, CP, COL1A1, BGLAP, PTGS2, CXCL12, CREB1, ANXA1, FBN1, DBI, RBPJ	1831, 6590, 6598, 10752, 1545, 6876, 665, 4192, 7132, 2252, 9622, 7412, 1191, 860, 2335, 6662, 7057, 348, 7130, 653, 6625, 1634, 5156, 3371, 4082, 3486, 388588, 1356, 1277, 632, 5743, 6387, 1385, 301, 2200, 1622, 3516
Kinetics	G01.374.661, G02.111.490	2.21584e-11	n/a	107	63.6815	8339	WIF1, TSC22D3, SLPI, MORF4L2, C7, MBD4, SMARCB1, ZFP36, PAPSS1, ALDH1A3, SRRM2, S100A13, CYP1B1, TAGLN, RNMT, LUM, SLC16A7, LRP1, BNIP3L, SUMO3, MDK, HSPB11, CFD, TNFRSF1A, FGF7, KLK4, VCAM1, RUNX1, CLU, RUNX2, CDKN1C, FN1, EGR1, PTPRD, SOX9, FBLN1, COL3A1, THBS1, SELENBP1, CCN1, COL6A1, APOE, GMDS, STX5, TNFAIP6, CES1, LY6E, ANGPTL4, BMP5, SEC31A, ATXN7, VCAN, TAF7, C1S, COL1A2, SNRNP70, DCN, EN…	11197, 1831, 6590, 9643, 730, 8930, 6598, 7538, 9061, 220, 23524, 6284, 1545, 6876, 8731, 4060, 9194, 4035, 665, 6612, 4192, 51668, 1675, 7132, 2252, 9622, 7412, 861, 1191, 860, 1028, 2335, 1958, 5789, 6662, 2192, 1281, 7057, 8991, 3491, 1291, 348, 2762, 6811, 7130, 1066, 4061, 51129, 653, 22872, 6314, 1462, 6879, 716, 1278, 6625, 1634, 2028, 4256, 4921, 5156, 3371, 1200, 54386, 1108, 4082, 3486,…
Sequence Homology, Amino Acid	G02.111.810.200	2.2653e-11	n/a	138	95.885	12556	WIF1, TSC22D3, SLPI, MORF4L2, LTBP3, C7, MBD4, SMARCB1, SNRPD1, ZFP36, PAPSS1, ALDH1A3, CHRDL1, CHL1, MOB1A, SRRM2, S100A13, CYP1B1, TAGLN, RNMT, LIMA1, LUM, SLC16A7, LRP1, BNIP3L, SUMO3, MDK, NAV2, HSPB11, NCAM2, CFD, TNFRSF1A, FGF7, KLK4, VCAM1, RUNX1, CLU, FUBP1, RUNX2, CDKN1C, FN1, EGR1, PTPRD, SOX9, NOTCH2, FBLN1, COL3A1, THBS1, SELENBP1, CCN1, COL6A1, APOE, GMDS, PRPF6, MYLIP, STX5, TNFAIP6…	11197, 1831, 6590, 9643, 4054, 730, 8930, 6598, 6632, 7538, 9061, 220, 91851, 10752, 55233, 23524, 6284, 1545, 6876, 8731, 51474, 4060, 9194, 4035, 665, 6612, 4192, 89797, 51668, 4685, 1675, 7132, 2252, 9622, 7412, 861, 1191, 8880, 860, 1028, 2335, 1958, 5789, 6662, 4853, 2192, 1281, 7057, 8991, 3491, 1291, 348, 2762, 24148, 29116, 6811, 7130, 29896, 1066, 8470, 4061, 51129, 653, 22872, 6314, 146…
Germ-Free Life	G06.320	2.35113e-11	n/a	47	16.4874	2159	WIF1, TSC22D3, SLPI, C7, MBD4, ZFP36, ALDH1A3, CYP1B1, LRP1, CFD, TNFRSF1A, FGF7, KLK4, VCAM1, RUNX1, CLU, RUNX2, CDKN1C, FN1, EGR1, SOX9, COL3A1, THBS1, APOE, ANGPTL4, VCAN, COL1A2, DCN, ENPEP, PDGFRA, IGFBP3, SERPINF1, CP, COL1A1, BGLAP, PTGS2, TAPBP, NNMT, ID2, GAS6, SELENOP, CXCL12, CREB1, LEPR, ANXA1, RBPJ, DUOX2	11197, 1831, 6590, 730, 8930, 7538, 220, 1545, 4035, 1675, 7132, 2252, 9622, 7412, 861, 1191, 860, 1028, 2335, 1958, 6662, 1281, 7057, 348, 51129, 1462, 1278, 1634, 2028, 5156, 3486, 5176, 1356, 1277, 632, 5743, 6892, 4837, 3398, 2621, 6414, 6387, 1385, 3953, 301, 3516, 50506
Regional Blood Flow	G09.330.100.780	2.35463e-11	n/a	39	11.7833	1543	CYP1B1, TAGLN, MDK, TNFRSF1A, FGF7, KLK4, VCAM1, RUNX2, FN1, EGR1, SOX9, FBLN1, COL3A1, THBS1, CCN1, APOE, GMDS, TNFAIP6, ANGPTL4, VCAN, COL1A2, DCN, ENPEP, PDGFRA, TNC, IGFBP3, SERPINF1, SMIM1, COL1A1, BGLAP, ATP5F1D, PTGS2, FRMD6, CDH11, CXCL12, CREB1, LEPR, ANXA1, FBN1	1545, 6876, 4192, 7132, 2252, 9622, 7412, 860, 2335, 1958, 6662, 2192, 1281, 7057, 3491, 348, 2762, 7130, 51129, 1462, 1278, 1634, 2028, 5156, 3371, 3486, 5176, 388588, 1277, 632, 513, 5743, 122786, 1009, 6387, 1385, 3953, 301, 2200
Translocation, Genetic	G05.558.860	2.35749e-11	n/a	63	27.1862	3560	MBD4, SMARCB1, PEX16, ALDH1A3, CHL1, SRRM2, CYP1B1, LUM, LRP1, BNIP3L, MDK, NCAM2, TNFRSF1A, FGF7, KLK4, VCAM1, RUNX1, FUBP1, RUNX2, CDKN1C, FN1, EGR1, PTPRD, SOX9, NOTCH2, FBLN1, COL3A1, CCN1, CES1, ANGPTL4, VCAN, COL1A2, DCN, ENPEP, PDGFRA, TNC, KTN1, CHD4, MARCKS, KIF27, IGFBP3, SERPINF1, CP, COL1A1, BGLAP, PTGS2, PCDH9, DYNC1I2, ID2, GAS6, CDH11, REEP5, CPNE8, LSP1, SFRP1, CXCL12, CREB1, ERRF…	8930, 6598, 9409, 220, 10752, 23524, 1545, 4060, 4035, 665, 4192, 4685, 7132, 2252, 9622, 7412, 861, 8880, 860, 1028, 2335, 1958, 5789, 6662, 4853, 2192, 1281, 3491, 1066, 51129, 1462, 1278, 1634, 2028, 5156, 3371, 3895, 1108, 4082, 55582, 3486, 5176, 1356, 1277, 632, 5743, 5101, 1781, 3398, 2621, 1009, 7905, 144402, 4046, 6422, 6387, 1385, 54206, 4958, 3953, 301, 2200, 3516
Multigene Family	G05.360.340.024.340.645	2.38383e-11	n/a	105	61.8716	8102	TSC22D3, SLPI, MORF4L2, C7, SMARCB1, SNRPD1, ZFP36, PEX16, ALDH1A3, CHRDL1, CHL1, S100A13, CYP1B1, RNMT, LUM, SLC16A7, LRP1, BNIP3L, MDK, NAV2, NCAM2, TNFRSF1A, FGF7, KLK4, VCAM1, RUNX1, CLU, FUBP1, RUNX2, CDKN1C, FN1, EGR1, PTPRD, SOX9, NOTCH2, FBLN1, COL3A1, THBS1, CCN1, COL6A1, APOE, GMDS, TNFAIP6, CES1, LY6E, BMP5, ATXN7, VCAN, TAF7, C1S, COL1A2, SNRNP70, DCN, ENPEP, MGP, DDR2, PDGFRA, TNC, K…	1831, 6590, 9643, 730, 6598, 6632, 7538, 9409, 220, 91851, 10752, 6284, 1545, 8731, 4060, 9194, 4035, 665, 4192, 89797, 4685, 7132, 2252, 9622, 7412, 861, 1191, 8880, 860, 1028, 2335, 1958, 5789, 6662, 4853, 2192, 1281, 7057, 3491, 1291, 348, 2762, 7130, 1066, 4061, 653, 6314, 1462, 6879, 716, 1278, 6625, 1634, 2028, 4256, 4921, 5156, 3371, 3895, 54386, 23527, 1108, 55582, 3486, 5176, 1292, 1356,…
Protein Processing, Post-Translational	G05.308.670.600, G02.111.691.600, G02.111.660.871.790.600, G03.734.871.790.600	2.44943e-11	n/a	112	68.5613	8978	WIF1, TSC22D3, SLPI, MORF4L2, MBD4, SMARCB1, SNRPD1, ZFP36, PEX16, ALDH1A3, MOB1A, SRRM2, LAPTM4A, CYP1B1, TAGLN, RNMT, LUM, LRP1, BNIP3L, SUMO3, MDK, HSPB11, NCAM2, CFD, TNFRSF1A, FGF7, KLK4, VCAM1, RUNX1, CLU, FUBP1, RUNX2, CDKN1C, FN1, EGR1, PTPRD, SOX9, NOTCH2, FBLN1, COL3A1, THBS1, SELENBP1, OBSL1, CCN1, APOE, GMDS, MYLIP, STX5, CES1, LY6E, ANGPTL4, BMP5, SEC31A, ATXN7, VCAN, TAF7, C1S, COL1…	11197, 1831, 6590, 9643, 8930, 6598, 6632, 7538, 9409, 220, 55233, 23524, 9741, 1545, 6876, 8731, 4060, 4035, 665, 6612, 4192, 51668, 4685, 1675, 7132, 2252, 9622, 7412, 861, 1191, 8880, 860, 1028, 2335, 1958, 5789, 6662, 4853, 2192, 1281, 7057, 8991, 23363, 3491, 348, 2762, 29116, 6811, 1066, 4061, 51129, 653, 22872, 6314, 1462, 6879, 716, 1278, 6625, 1634, 2028, 4256, 4921, 51079, 5156, 3371, 2…
Oxygen Consumption	G03.680	2.51369e-11	n/a	51	19.0456	2494	ZFP36, PEX16, NDUFB8, CYP1B1, TAGLN, SLC16A7, BNIP3L, TNFRSF1A, FGF7, KLK4, VCAM1, RUNX1, CLU, RUNX2, FN1, EGR1, PTPRD, SOX9, NOTCH2, COL3A1, THBS1, SELENBP1, COL6A1, APOE, GMDS, ANGPTL4, ATXN7, COL1A2, SNRNP70, MGP, NDUFA13, TERF2IP, IGFBP3, SERPINF1, CP, COL1A1, BGLAP, RARRES2, ATP5F1D, PTGS2, GADD45B, NNMT, FRMD6, DNAJC15, SFRP1, CXCL12, CREB1, LEPR, ANXA1, RBPJ, DUOX2	7538, 9409, 4714, 1545, 6876, 9194, 665, 7132, 2252, 9622, 7412, 861, 1191, 860, 2335, 1958, 5789, 6662, 4853, 1281, 7057, 8991, 1291, 348, 2762, 51129, 6314, 1278, 6625, 4256, 51079, 54386, 3486, 5176, 1356, 1277, 632, 5919, 513, 5743, 4616, 4837, 122786, 29103, 6422, 6387, 1385, 3953, 301, 3516, 50506
Pharmacological and Toxicological Phenomena	G07.690	2.69309e-11	n/a	161	125.683	16458	WIF1, TSC22D3, SLPI, MORF4L2, GTF2H5, LTBP3, C7, MBD4, SMARCB1, SNRPD1, ZFP36, PAPSS1, PEX16, ALDH1A3, NDUFB8, CHRDL1, CHL1, MOB1A, SRRM2, LAPTM4A, ODF2L, S100A13, CYP1B1, TAGLN, ZFAS1, RNMT, LIMA1, LUM, SLC16A7, LRP1, BNIP3L, TMEM98, SUMO3, MDK, NAV2, TP73-AS1, HSPB11, NCAM2, CFD, TNFRSF1A, FGF7, KLK4, VCAM1, RUNX1, OTUD6B-AS1, CLU, NNT-AS1, FUBP1, RUNX2, CDKN1C, FN1, EGR1, PTPRD, SOX9, NOTCH2, …	11197, 1831, 6590, 9643, 404672, 4054, 730, 8930, 6598, 6632, 7538, 9061, 9409, 220, 4714, 91851, 10752, 55233, 23524, 9741, 57489, 6284, 1545, 6876, 441951, 8731, 51474, 4060, 9194, 4035, 665, 26022, 6612, 4192, 89797, 57212, 51668, 4685, 1675, 7132, 2252, 9622, 7412, 861, 100506365, 1191, 100652772, 8880, 860, 1028, 2335, 1958, 5789, 6662, 4853, 2192, 1281, 23199, 7057, 8991, 23363, 3491, 1291,…
Electrophysiological Phenomena	G07.265	2.70831e-11	n/a	92	50.2869	6585	WIF1, TSC22D3, SLPI, SMARCB1, ZFP36, NDUFB8, CHL1, CYP1B1, TAGLN, ZFAS1, RNMT, LUM, SLC16A7, LRP1, BNIP3L, MDK, HSPB11, NCAM2, CFD, TNFRSF1A, FGF7, KLK4, VCAM1, CLU, RUNX2, CDKN1C, FN1, EGR1, PTPRD, SOX9, NOTCH2, COL3A1, THBS1, CCN1, COL6A1, APOE, PRPF6, TNFAIP6, CES1, SORBS2, ANGPTL4, SEC31A, ATXN7, VCAN, C1S, COL1A2, DCN, ENPEP, MGP, DDR2, NDUFA13, PDGFRA, TNC, TPP1, MARCKS, IGFBP3, SERPINF1, C…	11197, 1831, 6590, 6598, 7538, 4714, 10752, 1545, 6876, 441951, 8731, 4060, 9194, 4035, 665, 4192, 51668, 4685, 1675, 7132, 2252, 9622, 7412, 1191, 860, 1028, 2335, 1958, 5789, 6662, 4853, 1281, 7057, 3491, 1291, 348, 24148, 7130, 1066, 8470, 51129, 22872, 6314, 1462, 716, 1278, 1634, 2028, 4256, 4921, 51079, 5156, 3371, 1200, 4082, 3486, 5176, 1292, 1356, 1277, 632, 5919, 513, 5743, 23603, 4616,…
Protein Modification, Translational	G02.111.691, G03.734.871.790, G02.111.660.871.790, G05.308.670	2.88037e-11	n/a	112	68.714	8998	WIF1, TSC22D3, SLPI, MORF4L2, MBD4, SMARCB1, SNRPD1, ZFP36, PEX16, ALDH1A3, MOB1A, SRRM2, LAPTM4A, CYP1B1, TAGLN, RNMT, LUM, LRP1, BNIP3L, SUMO3, MDK, HSPB11, NCAM2, CFD, TNFRSF1A, FGF7, KLK4, VCAM1, RUNX1, CLU, FUBP1, RUNX2, CDKN1C, FN1, EGR1, PTPRD, SOX9, NOTCH2, FBLN1, COL3A1, THBS1, SELENBP1, OBSL1, CCN1, APOE, GMDS, MYLIP, STX5, CES1, LY6E, ANGPTL4, BMP5, SEC31A, ATXN7, VCAN, TAF7, C1S, COL1…	11197, 1831, 6590, 9643, 8930, 6598, 6632, 7538, 9409, 220, 55233, 23524, 9741, 1545, 6876, 8731, 4060, 4035, 665, 6612, 4192, 51668, 4685, 1675, 7132, 2252, 9622, 7412, 861, 1191, 8880, 860, 1028, 2335, 1958, 5789, 6662, 4853, 2192, 1281, 7057, 8991, 23363, 3491, 348, 2762, 29116, 6811, 1066, 4061, 51129, 653, 22872, 6314, 1462, 6879, 716, 1278, 6625, 1634, 2028, 4256, 4921, 51079, 5156, 3371, 2…
Hemorheology	G09.330.380.630	2.96513e-11	n/a	36	10.233	1340	ZFP36, CYP1B1, TAGLN, LUM, SLC16A7, TNFRSF1A, KLK4, VCAM1, CLU, RUNX2, FN1, EGR1, PTPRD, FBLN1, COL3A1, THBS1, CCN1, APOE, C1S, COL1A2, ENPEP, MGP, PDGFRA, IGFBP3, SERPINF1, CP, COL1A1, BGLAP, RARRES2, PTGS2, CDH11, CXCL12, CREB1, LEPR, FBN1, RBPJ	7538, 1545, 6876, 4060, 9194, 7132, 9622, 7412, 1191, 860, 2335, 1958, 5789, 2192, 1281, 7057, 3491, 348, 716, 1278, 2028, 4256, 5156, 3486, 5176, 1356, 1277, 632, 5919, 5743, 1009, 6387, 1385, 3953, 2200, 3516
Cytoprotection	G07.690.773.500	3.0508e-11	n/a	48	17.2358	2257	SLPI, CYP1B1, TAGLN, LUM, SLC16A7, LRP1, BNIP3L, MDK, TNFRSF1A, FGF7, KLK4, VCAM1, RUNX1, CLU, RUNX2, CDKN1C, FN1, EGR1, SOX9, NOTCH2, COL3A1, THBS1, CCN1, APOE, TNFAIP6, ANGPTL4, C1S, COL1A2, SNRNP70, PDGFRA, TNC, IGFBP3, SERPINF1, CP, COL1A1, BGLAP, APOC1, PTGS2, GADD45B, GAS6, SELENOP, CXCL12, CREB1, LEPR, ANXA1, FBN1, DBI, RBPJ	6590, 1545, 6876, 4060, 9194, 4035, 665, 4192, 7132, 2252, 9622, 7412, 861, 1191, 860, 1028, 2335, 1958, 6662, 4853, 1281, 7057, 3491, 348, 7130, 51129, 716, 1278, 6625, 5156, 3371, 3486, 5176, 1356, 1277, 632, 341, 5743, 4616, 2621, 6414, 6387, 1385, 3953, 301, 2200, 1622, 3516
Reproduction	G08.686.784	3.11701e-11	n/a	140	98.5272	12902	WIF1, TSC22D3, SLPI, MORF4L2, GTF2H5, MBD4, SMARCB1, SNRPD1, ZFP36, PAPSS1, ALDH1A3, NDUFB8, CHRDL1, CHL1, MOB1A, SRRM2, S100A13, CYP1B1, TAGLN, LUM, SLC16A7, LRP1, BNIP3L, SUMO3, BORCS7, MDK, NAV2, HSPB11, NCAM2, CFD, TNFRSF1A, FGF7, KLK4, VCAM1, RUNX1, CLU, FUBP1, RUNX2, CDKN1C, FN1, EGR1, PTPRD, SOX9, NOTCH2, FBLN1, COL3A1, THBS1, SELENBP1, OBSL1, CCN1, COL6A1, OLFML3, APOE, GMDS, PRPF6, MYLIP…	11197, 1831, 6590, 9643, 404672, 8930, 6598, 6632, 7538, 9061, 220, 4714, 91851, 10752, 55233, 23524, 6284, 1545, 6876, 4060, 9194, 4035, 665, 6612, 119032, 4192, 89797, 51668, 4685, 1675, 7132, 2252, 9622, 7412, 861, 1191, 8880, 860, 1028, 2335, 1958, 5789, 6662, 4853, 2192, 1281, 7057, 8991, 23363, 3491, 1291, 56944, 348, 2762, 24148, 29116, 6811, 7130, 29896, 1066, 4061, 51129, 653, 6314, 1462…
Gene Expression Regulation, Neoplastic	G05.308.370	3.15105e-11	n/a	154	115.984	15188	WIF1, TSC22D3, SLPI, GTF2H5, LTBP3, C7, MBD4, SMARCB1, ZFP36, PAPSS1, ALDH1A3, NDUFB8, CHRDL1, CHL1, MOB1A, LAPTM4A, S100A13, CYP1B1, TAGLN, ZFAS1, RNMT, LIMA1, LUM, SLC16A7, LRP1, BNIP3L, TMEM98, SUMO3, MDK, NAV2, TP73-AS1, HSPB11, NCAM2, CFD, TNFRSF1A, FGF7, KLK4, VCAM1, RUNX1, OTUD6B-AS1, CLU, NNT-AS1, FUBP1, RUNX2, CDKN1C, FN1, EGR1, PTPRD, SOX9, NOTCH2, FBLN1, COL3A1, GSE1, THBS1, SELENBP1, …	11197, 1831, 6590, 404672, 4054, 730, 8930, 6598, 7538, 9061, 220, 4714, 91851, 10752, 55233, 9741, 6284, 1545, 6876, 441951, 8731, 51474, 4060, 9194, 4035, 665, 26022, 6612, 4192, 89797, 57212, 51668, 4685, 1675, 7132, 2252, 9622, 7412, 861, 100506365, 1191, 100652772, 8880, 860, 1028, 2335, 1958, 5789, 6662, 4853, 2192, 1281, 23199, 7057, 8991, 3491, 1291, 56944, 348, 2762, 24148, 29116, 7130, …
Loss of Function Mutation	G05.365.590.538	3.27058e-11	n/a	40	12.4782	1634	MBD4, SMARCB1, LAPTM4A, RNMT, LRP1, TMEM98, BORCS7, FGF7, KLK4, VCAM1, CLU, RUNX2, CDKN1C, FN1, NOTCH2, FBLN1, CCN1, COL6A1, APOE, CES1, ANGPTL4, ENPEP, PDGFRA, TNC, CHD4, CP, COL1A1, ATP5F1D, PTGS2, TAPBP, PCDH9, SPRY1, DYNC1I2, GAS6, CDH11, SELENOP, CXCL12, LEPR, DBI, DUOX2	8930, 6598, 9741, 8731, 4035, 26022, 119032, 2252, 9622, 7412, 1191, 860, 1028, 2335, 4853, 2192, 3491, 1291, 348, 1066, 51129, 2028, 5156, 3371, 1108, 1356, 1277, 513, 5743, 6892, 5101, 10252, 1781, 2621, 1009, 6414, 6387, 3953, 1622, 50506
Tandem Repeat Sequences	G05.360.340.024.850	3.44151e-11	n/a	87	46.209	6051	WIF1, GTF2H5, C7, MBD4, SMARCB1, ZFP36, CHL1, LAPTM4A, CYP1B1, TAGLN, RNMT, LUM, NOTCH2NLC, LRP1, BNIP3L, BORCS7, MDK, NCAM2, CFD, TNFRSF1A, FGF7, KLK4, VCAM1, RUNX1, RUNX2, CDKN1C, FN1, EGR1, PTPRD, SOX9, NOTCH2, FBLN1, COL3A1, THBS1, SELENBP1, CCN1, COL6A1, APOE, PRPF6, TNFAIP6, SORBS2, LY6E, BMP5, ATXN7, VCAN, COL1A2, SNRNP70, DCN, ENPEP, MGP, DDR2, PDGFRA, TNC, HNRNPA3, TERF2IP, ACAP2, CHD4, …	11197, 404672, 730, 8930, 6598, 7538, 10752, 9741, 1545, 6876, 8731, 4060, 100996717, 4035, 665, 119032, 4192, 4685, 1675, 7132, 2252, 9622, 7412, 861, 860, 1028, 2335, 1958, 5789, 6662, 4853, 2192, 1281, 7057, 8991, 3491, 1291, 348, 24148, 7130, 8470, 4061, 653, 6314, 1462, 1278, 6625, 1634, 2028, 4256, 4921, 5156, 3371, 220988, 54386, 23527, 1108, 4082, 55582, 3486, 5176, 1292, 1356, 1277, 632,…
Sequence Homology, Amino Acid	G05.810.200	3.53144e-11	n/a	137	95.19	12465	WIF1, TSC22D3, SLPI, MORF4L2, LTBP3, C7, MBD4, SMARCB1, SNRPD1, ZFP36, PAPSS1, ALDH1A3, CHRDL1, CHL1, MOB1A, SRRM2, S100A13, CYP1B1, TAGLN, RNMT, LIMA1, LUM, SLC16A7, LRP1, BNIP3L, SUMO3, MDK, NAV2, HSPB11, NCAM2, CFD, TNFRSF1A, FGF7, KLK4, VCAM1, RUNX1, CLU, FUBP1, RUNX2, CDKN1C, FN1, EGR1, PTPRD, SOX9, NOTCH2, FBLN1, COL3A1, THBS1, SELENBP1, CCN1, COL6A1, APOE, GMDS, PRPF6, MYLIP, STX5, TNFAIP6…	11197, 1831, 6590, 9643, 4054, 730, 8930, 6598, 6632, 7538, 9061, 220, 91851, 10752, 55233, 23524, 6284, 1545, 6876, 8731, 51474, 4060, 9194, 4035, 665, 6612, 4192, 89797, 51668, 4685, 1675, 7132, 2252, 9622, 7412, 861, 1191, 8880, 860, 1028, 2335, 1958, 5789, 6662, 4853, 2192, 1281, 7057, 8991, 3491, 1291, 348, 2762, 24148, 29116, 6811, 7130, 29896, 1066, 8470, 4061, 51129, 653, 22872, 6314, 146…
Protein Multimerization	G02.111.694	3.56449e-11	n/a	83	42.9023	5618	TSC22D3, SLPI, C7, SMARCB1, SNRPD1, ZFP36, PAPSS1, ALDH1A3, S100A13, CYP1B1, TAGLN, LUM, SLC16A7, LRP1, BNIP3L, TNFRSF1A, KLK4, VCAM1, RUNX1, CLU, RUNX2, FN1, EGR1, SOX9, NOTCH2, FBLN1, COL3A1, THBS1, OBSL1, CCN1, COL6A1, APOE, GMDS, PRPF6, STX5, TNFAIP6, CES1, ANGPTL4, ATXN7, TAF7, C1S, COL1A2, SNRNP70, DCN, ENPEP, MGP, DDR2, PDGFRA, TNC, CHD4, IGFBP3, SERPINF1, SMIM1, COL6A2, CP, COL1A1, BGLAP,…	1831, 6590, 730, 6598, 6632, 7538, 9061, 220, 6284, 1545, 6876, 4060, 9194, 4035, 665, 7132, 9622, 7412, 861, 1191, 860, 2335, 1958, 6662, 4853, 2192, 1281, 7057, 23363, 3491, 1291, 348, 2762, 24148, 6811, 7130, 1066, 51129, 6314, 6879, 716, 1278, 6625, 1634, 2028, 4256, 4921, 5156, 3371, 1108, 3486, 5176, 388588, 1292, 1356, 1277, 632, 55788, 5919, 6066, 5743, 51181, 23603, 10252, 1781, 5118, 12…
Chromosomes, Human	G05.360.162.520.300	3.6197e-11	n/a	140	98.68	12922	WIF1, TSC22D3, SLPI, MORF4L2, LTBP3, C7, MBD4, SMARCB1, ZFP36, PAPSS1, PEX16, ALDH1A3, CHRDL1, CHL1, SRRM2, LAPTM4A, S100A13, CYP1B1, TAGLN, ZFAS1, RNMT, LUM, SLC16A7, LRP1, BNIP3L, TMEM98, SUMO3, BORCS7, MDK, NAV2, TP73-AS1, NCAM2, CFD, TNFRSF1A, FGF7, KLK4, VCAM1, RUNX1, CLU, FUBP1, RUNX2, CDKN1C, FN1, EGR1, PTPRD, SOX9, NOTCH2, FBLN1, COL3A1, GSE1, THBS1, SELENBP1, OBSL1, CCN1, COL6A1, APOE, G…	11197, 1831, 6590, 9643, 4054, 730, 8930, 6598, 7538, 9061, 9409, 220, 91851, 10752, 23524, 9741, 6284, 1545, 6876, 441951, 8731, 4060, 9194, 4035, 665, 26022, 6612, 119032, 4192, 89797, 57212, 4685, 1675, 7132, 2252, 9622, 7412, 861, 1191, 8880, 860, 1028, 2335, 1958, 5789, 6662, 4853, 2192, 1281, 23199, 7057, 8991, 23363, 3491, 1291, 348, 2762, 24148, 29116, 7130, 1066, 8470, 4061, 51129, 653, …
Stem Cell Niche	G04.366.249	3.66891e-11	n/a	34	9.25554	1212	WIF1, FGF7, VCAM1, RUNX1, CLU, RUNX2, CDKN1C, FN1, EGR1, SOX9, NOTCH2, THBS1, APOE, TNFAIP6, ANGPTL4, DCN, ENPEP, DDR2, PDGFRA, TNC, SERPINF1, COL1A1, BGLAP, PTGS2, NNMT, ID2, GAS6, SFRP1, CXCL12, CREB1, CLEC11A, LEPR, FBN1, RBPJ	11197, 2252, 7412, 861, 1191, 860, 1028, 2335, 1958, 6662, 4853, 7057, 348, 7130, 51129, 1634, 2028, 4921, 5156, 3371, 5176, 1277, 632, 5743, 4837, 3398, 2621, 6422, 6387, 1385, 6320, 3953, 2200, 3516
Genomic Instability	G05.365.590.335	3.67981e-11	n/a	56	22.5661	2955	WIF1, TSC22D3, MBD4, SMARCB1, ZFP36, SRRM2, CYP1B1, RNMT, BNIP3L, MDK, TNFRSF1A, KLK4, RUNX1, CLU, RUNX2, CDKN1C, FN1, EGR1, PTPRD, SOX9, NOTCH2, THBS1, OBSL1, APOE, PRPF6, LY6E, SEC31A, ATXN7, VCAN, DCN, ENPEP, DDR2, PDGFRA, TNC, TERF2IP, CHD4, MARCKS, IGFBP3, SERPINF1, COL1A1, BGLAP, ATP5F1D, RNU2-1, PTGS2, PCOLCE, FRMD6, CDH11, SELENOP, REEP5, SFRP1, CXCL12, CREB1, LEPR, LZIC, RBPJ, DUOX2	11197, 1831, 8930, 6598, 7538, 23524, 1545, 8731, 665, 4192, 7132, 9622, 861, 1191, 860, 1028, 2335, 1958, 5789, 6662, 4853, 7057, 23363, 348, 24148, 4061, 22872, 6314, 1462, 1634, 2028, 4921, 5156, 3371, 54386, 1108, 4082, 3486, 5176, 1277, 632, 513, 6066, 5743, 5118, 122786, 1009, 6414, 7905, 6422, 6387, 1385, 3953, 84328, 3516, 50506
Sequence Homology	G05.810	3.70902e-11	n/a	143	102.254	13390	WIF1, TSC22D3, SLPI, MORF4L2, LTBP3, C7, MBD4, SMARCB1, SNRPD1, ZFP36, PAPSS1, PEX16, ALDH1A3, CHRDL1, CHL1, MOB1A, SRRM2, S100A13, CYP1B1, TAGLN, RNMT, LIMA1, LUM, SLC16A7, LRP1, BNIP3L, SUMO3, MDK, NAV2, TP73-AS1, HSPB11, NCAM2, CFD, TNFRSF1A, FGF7, KLK4, VCAM1, RUNX1, CLU, FUBP1, RUNX2, CDKN1C, FN1, EGR1, PTPRD, SOX9, NOTCH2, FBLN1, COL3A1, THBS1, SELENBP1, PYURF, CCN1, COL6A1, APOE, GMDS, PRP…	11197, 1831, 6590, 9643, 4054, 730, 8930, 6598, 6632, 7538, 9061, 9409, 220, 91851, 10752, 55233, 23524, 6284, 1545, 6876, 8731, 51474, 4060, 9194, 4035, 665, 6612, 4192, 89797, 57212, 51668, 4685, 1675, 7132, 2252, 9622, 7412, 861, 1191, 8880, 860, 1028, 2335, 1958, 5789, 6662, 4853, 2192, 1281, 7057, 8991, 100996939, 3491, 1291, 348, 2762, 24148, 29116, 6811, 7130, 29896, 1066, 8470, 4061, 5112…
Circadian Rhythm	G07.180.562.190	3.81906e-11	n/a	52	19.9162	2608	TSC22D3, NDUFB8, CYP1B1, TAGLN, LRP1, BNIP3L, SUMO3, TNFRSF1A, KLK4, VCAM1, RUNX1, CLU, FUBP1, RUNX2, FN1, EGR1, SOX9, COL3A1, THBS1, SELENBP1, COL6A1, APOE, CES1, ANGPTL4, VCAN, COL1A2, SNRNP70, ENPEP, MGP, TNC, IGFBP3, SERPINF1, CP, COL1A1, BGLAP, RARRES2, PTGS2, GADD45B, TMEM176B, FRMD6, ID2, GAS6, REEP5, TF, SFRP1, CXCL12, CREB1, NELFE, LEPR, ANXA1, FBN1, DBI	1831, 4714, 1545, 6876, 4035, 665, 6612, 7132, 9622, 7412, 861, 1191, 8880, 860, 2335, 1958, 6662, 1281, 7057, 8991, 1291, 348, 1066, 51129, 1462, 1278, 6625, 2028, 4256, 3371, 3486, 5176, 1356, 1277, 632, 5919, 5743, 4616, 28959, 122786, 3398, 2621, 7905, 7018, 6422, 6387, 1385, 7936, 3953, 301, 2200, 1622
Protein Domains	G02.111.570.820.709.610.500	3.84341e-11	n/a	85	44.6206	5843	WIF1, TSC22D3, SLPI, MBD4, SMARCB1, ZFP36, ALDH1A3, CHL1, CYP1B1, TAGLN, RNMT, LUM, NOTCH2NLC, SLC16A7, LRP1, BNIP3L, SUMO3, MDK, NCAM2, TNFRSF1A, KLK4, VCAM1, RUNX1, CLU, FUBP1, RUNX2, CDKN1C, FN1, EGR1, SOX9, NOTCH2, THBS1, OBSL1, CCN1, COL6A1, APOE, STX5, CES1, SORBS2, LY6E, ANGPTL4, ATXN7, VCAN, TAF7, C1S, COL1A2, SNRNP70, DCN, ENPEP, MGP, DDR2, PDGFRA, TNC, TPP1, TERF2IP, ACAP2, CHD4, MARCKS…	11197, 1831, 6590, 8930, 6598, 7538, 220, 10752, 1545, 6876, 8731, 4060, 100996717, 9194, 4035, 665, 6612, 4192, 4685, 7132, 9622, 7412, 861, 1191, 8880, 860, 1028, 2335, 1958, 6662, 4853, 7057, 23363, 3491, 1291, 348, 6811, 1066, 8470, 4061, 51129, 6314, 1462, 6879, 716, 1278, 6625, 1634, 2028, 4256, 4921, 5156, 3371, 1200, 54386, 23527, 1108, 4082, 55582, 5176, 1292, 1277, 632, 5919, 6066, 5743…
Dairy Products	G07.203.300.350	3.92932e-11	n/a	52	19.9315	2610	WIF1, SLPI, C7, SNRPD1, SRRM2, CYP1B1, LRP1, CFD, TNFRSF1A, FGF7, KLK4, VCAM1, CLU, RUNX2, CDKN1C, FN1, EGR1, SOX9, THBS1, CCN1, APOE, GMDS, TNFAIP6, CES1, ANGPTL4, C1S, COL1A2, SNRNP70, DCN, ENPEP, MGP, PDGFRA, TNC, IGFBP3, SERPINF1, CP, COL1A1, BGLAP, RARRES2, RNU2-1, PTGS2, DCXR, DYNC1I2, NEPRO, FRMD6, ID2, SELENOP, TF, SFRP1, CXCL12, CREB1, LEPR	11197, 6590, 730, 6632, 23524, 1545, 4035, 1675, 7132, 2252, 9622, 7412, 1191, 860, 1028, 2335, 1958, 6662, 7057, 3491, 348, 2762, 7130, 1066, 51129, 716, 1278, 6625, 1634, 2028, 4256, 5156, 3371, 3486, 5176, 1356, 1277, 632, 5919, 6066, 5743, 51181, 1781, 25871, 122786, 3398, 6414, 7018, 6422, 6387, 1385, 3953
Milk Proteins	G07.203.300.428.159.812	4.04538e-11	n/a	38	11.4396	1498	TSC22D3, SLPI, C7, ZFP36, CYP1B1, LRP1, TNFRSF1A, KLK4, VCAM1, RUNX1, CLU, RUNX2, FN1, EGR1, SOX9, THBS1, APOE, GMDS, ANGPTL4, VCAN, ENPEP, MGP, PDGFRA, TNC, IGFBP3, CP, COL1A1, BGLAP, PTGS2, DYNC1I2, ID2, GAS6, SELENOP, TF, CXCL12, CREB1, LEPR, RBPJ	1831, 6590, 730, 7538, 1545, 4035, 7132, 9622, 7412, 861, 1191, 860, 2335, 1958, 6662, 7057, 348, 2762, 51129, 1462, 2028, 4256, 5156, 3371, 3486, 1356, 1277, 632, 5743, 1781, 3398, 2621, 6414, 7018, 6387, 1385, 3953, 3516
Leukocyte Count	G09.188.105.595, G04.140.107.595	4.13956e-11	n/a	53	20.6188	2700	TSC22D3, SLPI, CYP1B1, SLC16A7, LRP1, MDK, CFD, TNFRSF1A, FGF7, KLK4, VCAM1, RUNX1, CLU, RUNX2, FN1, EGR1, NOTCH2, COL3A1, THBS1, CCN1, APOE, TNFAIP6, VCAN, C1S, COL1A2, SNRNP70, ENPEP, NDUFA13, PDGFRA, TNC, TPP1, IGFBP3, SERPINF1, CP, COL1A1, BGLAP, RARRES2, PTGS2, GADD45B, TAF9, DYNC1I2, PCOLCE, FRMD6, ID2, GAS6, TF, LSP1, CXCL12, CREB1, CLEC11A, LEPR, ANXA1, RBPJ	1831, 6590, 1545, 9194, 4035, 4192, 1675, 7132, 2252, 9622, 7412, 861, 1191, 860, 2335, 1958, 4853, 1281, 7057, 3491, 348, 7130, 1462, 716, 1278, 6625, 2028, 51079, 5156, 3371, 1200, 3486, 5176, 1356, 1277, 632, 5919, 5743, 4616, 6880, 1781, 5118, 122786, 3398, 2621, 7018, 4046, 6387, 1385, 6320, 3953, 301, 3516
Infant Nutritional Physiological Phenomena	G07.203.650.220.500	4.21028e-11	n/a	41	13.1578	1723	TSC22D3, CYP1B1, LUM, SLC16A7, LRP1, HSPB11, CFD, TNFRSF1A, FGF7, KLK4, VCAM1, RUNX2, CDKN1C, FN1, SOX9, NOTCH2, THBS1, APOE, GMDS, CES1, ANGPTL4, C1S, COL1A2, SNRNP70, ENPEP, TNC, IGFBP3, CP, COL1A1, BGLAP, RARRES2, PTGS2, GADD45B, ID2, SELENOP, TF, CREB1, ERRFI1, CLEC11A, LEPR, DBI	1831, 1545, 4060, 9194, 4035, 51668, 1675, 7132, 2252, 9622, 7412, 860, 1028, 2335, 6662, 4853, 7057, 348, 2762, 1066, 51129, 716, 1278, 6625, 2028, 3371, 3486, 1356, 1277, 632, 5919, 5743, 4616, 3398, 6414, 7018, 1385, 54206, 6320, 3953, 1622
Protein Denaturation	G02.111.688.750.500, G01.154.651.750.500	4.37417e-11	n/a	43	14.3491	1879	SLPI, S100A13, LUM, LRP1, TNFRSF1A, FGF7, KLK4, VCAM1, RUNX1, CLU, RUNX2, FN1, SOX9, COL3A1, THBS1, APOE, CES1, VCAN, C1S, COL1A2, DCN, ENPEP, DDR2, TNC, CHD4, MARCKS, SERPINF1, CP, COL1A1, BGLAP, APOC1, PTGS2, TAPBP, GADD45B, FRMD6, GAS6, TF, CXCL12, CREB1, LEPR, ANXA1, FBN1, DBI	6590, 6284, 4060, 4035, 7132, 2252, 9622, 7412, 861, 1191, 860, 2335, 6662, 1281, 7057, 348, 1066, 1462, 716, 1278, 1634, 2028, 4921, 3371, 1108, 4082, 5176, 1356, 1277, 632, 341, 5743, 6892, 4616, 122786, 2621, 7018, 6387, 1385, 3953, 301, 2200, 1622
Amino Acid Motifs	G02.111.570.820.709.600.500	4.52903e-11	n/a	96	54.2427	7103	WIF1, SLPI, MORF4L2, C7, MBD4, SMARCB1, SNRPD1, ZFP36, PAPSS1, CHL1, SRRM2, LAPTM4A, TAGLN, RNMT, LUM, SLC16A7, LRP1, BNIP3L, SUMO3, MDK, HSPB11, NCAM2, TNFRSF1A, FGF7, KLK4, VCAM1, RUNX1, CLU, RUNX2, CDKN1C, FN1, EGR1, PTPRD, SOX9, FBLN1, COL3A1, THBS1, CCN1, APOE, GMDS, MYLIP, STX5, TNFAIP6, CES1, SORBS2, ANGPTL4, SEC31A, ATXN7, VCAN, TAF7, C1S, COL1A2, SNRNP70, DCN, ENPEP, MGP, DDR2, NDUFA13, …	11197, 6590, 9643, 730, 8930, 6598, 6632, 7538, 9061, 10752, 23524, 9741, 6876, 8731, 4060, 9194, 4035, 665, 6612, 4192, 51668, 4685, 7132, 2252, 9622, 7412, 861, 1191, 860, 1028, 2335, 1958, 5789, 6662, 2192, 1281, 7057, 3491, 348, 2762, 29116, 6811, 7130, 1066, 8470, 51129, 22872, 6314, 1462, 6879, 716, 1278, 6625, 1634, 2028, 4256, 4921, 51079, 5156, 3371, 54386, 23527, 1108, 4082, 55582, 3486…
Soybean Proteins	G07.203.300.428.920.750, G07.203.300.850.450.500.750	4.58528e-11	n/a	25	5.05542	662	SLPI, CYP1B1, BNIP3L, KLK4, VCAM1, CLU, RUNX2, FN1, NOTCH2, THBS1, COL6A1, APOE, VCAN, C1S, MGP, TPP1, IGFBP3, COL1A1, BGLAP, PTGS2, GADD45B, SFRP1, CXCL12, CREB1, LEPR	6590, 1545, 665, 9622, 7412, 1191, 860, 2335, 4853, 7057, 1291, 348, 1462, 716, 4256, 1200, 3486, 1277, 632, 5743, 4616, 6422, 6387, 1385, 3953
Genes, ras	G05.360.340.024.340.375.500.791.550	4.65677e-11	n/a	46	16.1972	2121	SMARCB1, ZFP36, CYP1B1, TAGLN, RNMT, LUM, LRP1, FGF7, KLK4, VCAM1, RUNX1, CLU, RUNX2, CDKN1C, FN1, EGR1, SOX9, THBS1, CCN1, APOE, ATXN7, VCAN, COL1A2, DCN, DDR2, PDGFRA, TNC, HNRNPA3, MARCKS, IGFBP3, SERPINF1, COL6A2, CP, COL1A1, PTGS2, GADD45B, SPRY1, ID2, GAS6, REEP5, CFDP1, SFRP1, CREB1, ERRFI1, TPM2, DBI	6598, 7538, 1545, 6876, 8731, 4060, 4035, 2252, 9622, 7412, 861, 1191, 860, 1028, 2335, 1958, 6662, 7057, 3491, 348, 6314, 1462, 1278, 1634, 4921, 5156, 3371, 220988, 4082, 3486, 5176, 1292, 1356, 1277, 5743, 4616, 10252, 3398, 2621, 7905, 10428, 6422, 1385, 54206, 7169, 1622
Filtration	G01.280, G02.263	4.66979e-11	n/a	26	5.49071	719	SLPI, SRRM2, MDK, CFD, TNFRSF1A, KLK4, VCAM1, CLU, FN1, EGR1, THBS1, SELENBP1, APOE, LY6E, COL1A2, MGP, IGFBP3, SERPINF1, CP, COL1A1, BGLAP, PTGS2, DYNC1I2, GAS6, TMSB10, CXCL12	6590, 23524, 4192, 1675, 7132, 9622, 7412, 1191, 2335, 1958, 7057, 8991, 348, 4061, 1278, 4256, 3486, 5176, 1356, 1277, 632, 5743, 1781, 2621, 9168, 6387
Genes, fos	G05.360.340.024.340.375.500.791.330	4.89081e-11	n/a	35	9.88174	1294	TSC22D3, SMARCB1, ZFP36, CHL1, TAGLN, TNFRSF1A, FGF7, KLK4, RUNX1, CLU, RUNX2, FN1, EGR1, SOX9, THBS1, CCN1, APOE, VCAN, COL1A2, DCN, TNC, MARCKS, IGFBP3, SERPINF1, CP, COL1A1, BGLAP, PTGS2, GADD45B, SPRY1, SELENOP, CREB1, LEPR, FBN1, DBI	1831, 6598, 7538, 10752, 6876, 7132, 2252, 9622, 861, 1191, 860, 2335, 1958, 6662, 7057, 3491, 348, 1462, 1278, 1634, 3371, 4082, 3486, 5176, 1356, 1277, 632, 5743, 4616, 10252, 6414, 1385, 3953, 2200, 1622
Blood Cell Count	G09.188.105, G04.140.107	5.01454e-11	n/a	59	24.8189	3250	TSC22D3, SLPI, CYP1B1, TAGLN, SLC16A7, LRP1, BNIP3L, MDK, CFD, TNFRSF1A, FGF7, KLK4, VCAM1, RUNX1, CLU, RUNX2, FN1, EGR1, SOX9, NOTCH2, COL3A1, THBS1, CCN1, APOE, GMDS, TNFAIP6, VCAN, C1S, COL1A2, SNRNP70, DCN, ENPEP, NDUFA13, PDGFRA, TNC, TPP1, IGFBP3, SERPINF1, CP, COL1A1, BGLAP, RARRES2, PTGS2, CORO1C, GADD45B, TAF9, DYNC1I2, PCOLCE, FRMD6, ID2, GAS6, TF, LSP1, CXCL12, CREB1, CLEC11A, LEPR, AN…	1831, 6590, 1545, 6876, 9194, 4035, 665, 4192, 1675, 7132, 2252, 9622, 7412, 861, 1191, 860, 2335, 1958, 6662, 4853, 1281, 7057, 3491, 348, 2762, 7130, 1462, 716, 1278, 6625, 1634, 2028, 51079, 5156, 3371, 1200, 3486, 5176, 1356, 1277, 632, 5919, 5743, 23603, 4616, 6880, 1781, 5118, 122786, 3398, 2621, 7018, 4046, 6387, 1385, 6320, 3953, 301, 3516
Cell Transformation, Viral	G06.920.143	5.18432e-11	n/a	43	14.4255	1889	SMARCB1, SNRPD1, ZFP36, CYP1B1, TAGLN, LUM, SUMO3, TNFRSF1A, FGF7, VCAM1, RUNX1, CLU, RUNX2, CDKN1C, FN1, EGR1, NOTCH2, THBS1, SELENBP1, CCN1, PRPF6, LY6E, ANGPTL4, VCAN, C1S, DCN, ENPEP, MGP, PDGFRA, TNC, CHD4, IGFBP3, SERPINF1, COL1A1, BGLAP, PTGS2, ID2, GTF2F1, SFRP1, CXCL12, CREB1, ANXA1, RBPJ	6598, 6632, 7538, 1545, 6876, 4060, 6612, 7132, 2252, 7412, 861, 1191, 860, 1028, 2335, 1958, 4853, 7057, 8991, 3491, 24148, 4061, 51129, 1462, 716, 1634, 2028, 4256, 5156, 3371, 1108, 3486, 5176, 1277, 632, 5743, 3398, 2962, 6422, 6387, 1385, 301, 3516
Weight Loss	G07.345.249.314.120.200.963	5.33668e-11	n/a	42	13.8451	1813	TAGLN, LUM, MDK, CFD, TNFRSF1A, FGF7, KLK4, VCAM1, CLU, RUNX2, FN1, EGR1, COL3A1, THBS1, SELENBP1, CCN1, COL6A1, APOE, CES1, ANGPTL4, VCAN, COL1A2, SNRNP70, DCN, IGFBP3, SERPINF1, COL6A2, CP, COL1A1, BGLAP, APOC1, RARRES2, PTGS2, SPRY1, NNMT, SELENOP, CXCL12, CREB1, LEPR, ANXA1, FBN1, DBI	6876, 4060, 4192, 1675, 7132, 2252, 9622, 7412, 1191, 860, 2335, 1958, 1281, 7057, 8991, 3491, 1291, 348, 1066, 51129, 1462, 1278, 6625, 1634, 3486, 5176, 1292, 1356, 1277, 632, 341, 5919, 5743, 10252, 4837, 6414, 6387, 1385, 3953, 301, 2200, 1622
Energy Metabolism	G03.295	5.40202e-11	n/a	104	61.6883	8078	WIF1, TSC22D3, SLPI, C7, MBD4, ZFP36, PAPSS1, ALDH1A3, NDUFB8, S100A13, CYP1B1, TAGLN, ZFAS1, RNMT, LUM, SLC16A7, LRP1, BNIP3L, BORCS7, MDK, CFD, TNFRSF1A, FGF7, KLK4, VCAM1, RUNX1, CLU, FUBP1, RUNX2, FN1, EGR1, PTPRD, SOX9, NOTCH2, COL3A1, THBS1, SELENBP1, CCN1, COL6A1, APOE, MYLIP, TNFAIP6, CES1, SORBS2, LY6E, ANGPTL4, ATXN7, VCAN, C1S, COL1A2, DCN, ENPEP, MGP, DDR2, NDUFA13, PDGFRA, TNC, TERF2…	11197, 1831, 6590, 730, 8930, 7538, 9061, 220, 4714, 6284, 1545, 6876, 441951, 8731, 4060, 9194, 4035, 665, 119032, 4192, 1675, 7132, 2252, 9622, 7412, 861, 1191, 8880, 860, 2335, 1958, 5789, 6662, 4853, 1281, 7057, 8991, 3491, 1291, 348, 29116, 7130, 1066, 8470, 4061, 51129, 6314, 1462, 716, 1278, 1634, 2028, 4256, 4921, 51079, 5156, 3371, 54386, 1108, 4082, 3486, 5176, 1292, 1356, 1277, 632, 34…
Electricity	G01.358.500.249	5.40328e-11	n/a	63	27.7132	3629	WIF1, SLPI, GTF2H5, C7, CYP1B1, RNMT, LIMA1, LUM, LRP1, SUMO3, MDK, TNFRSF1A, FGF7, KLK4, VCAM1, RUNX1, CLU, RUNX2, FN1, EGR1, PTPRD, SOX9, NOTCH2, THBS1, APOE, CES1, ANGPTL4, ATXN7, VCAN, C1S, DCN, ENPEP, MGP, PDGFRA, TNC, TPP1, TERF2IP, CHD4, MARCKS, IGFBP3, SERPINF1, CP, COL1A1, BGLAP, APOC1, RNU2-1, PTGS2, DYNC1I2, FRMD6, ID2, GAS6, CDH11, SELENOP, REEP5, TF, LSP1, CXCL12, CREB1, MXRA8, LEPR,…	11197, 6590, 404672, 730, 1545, 8731, 51474, 4060, 4035, 6612, 4192, 7132, 2252, 9622, 7412, 861, 1191, 860, 2335, 1958, 5789, 6662, 4853, 7057, 348, 1066, 51129, 6314, 1462, 716, 1634, 2028, 4256, 5156, 3371, 1200, 54386, 1108, 4082, 3486, 5176, 1356, 1277, 632, 341, 6066, 5743, 1781, 122786, 3398, 2621, 1009, 6414, 7905, 7018, 4046, 6387, 1385, 54587, 3953, 301, 2200, 1622
Tandem Repeat Sequences	G02.111.570.080.708.800, G05.360.080.708.800	5.47069e-11	n/a	88	47.4385	6212	WIF1, GTF2H5, C7, MBD4, SMARCB1, ZFP36, CHL1, LAPTM4A, CYP1B1, TAGLN, RNMT, LUM, NOTCH2NLC, LRP1, BNIP3L, BORCS7, MDK, NCAM2, CFD, TNFRSF1A, FGF7, KLK4, VCAM1, RUNX1, RUNX2, CDKN1C, FN1, EGR1, PTPRD, SOX9, NOTCH2, FBLN1, COL3A1, THBS1, SELENBP1, CCN1, COL6A1, APOE, PRPF6, TNFAIP6, TRA2A, SORBS2, LY6E, BMP5, ATXN7, VCAN, COL1A2, SNRNP70, DCN, ENPEP, MGP, DDR2, PDGFRA, TNC, HNRNPA3, TERF2IP, ACAP2,…	11197, 404672, 730, 8930, 6598, 7538, 10752, 9741, 1545, 6876, 8731, 4060, 100996717, 4035, 665, 119032, 4192, 4685, 1675, 7132, 2252, 9622, 7412, 861, 860, 1028, 2335, 1958, 5789, 6662, 4853, 2192, 1281, 7057, 8991, 3491, 1291, 348, 24148, 7130, 29896, 8470, 4061, 653, 6314, 1462, 1278, 6625, 1634, 2028, 4256, 4921, 5156, 3371, 220988, 54386, 23527, 1108, 4082, 55582, 3486, 5176, 1292, 1356, 127…
Total Lung Capacity	G09.772.850	5.57833e-11	n/a	30	7.38458	967	WIF1, SLPI, LUM, CFD, TNFRSF1A, FGF7, KLK4, VCAM1, FN1, EGR1, SOX9, CCN1, APOE, VCAN, SNRNP70, DCN, TNC, IGFBP3, SERPINF1, CP, COL1A1, BGLAP, PTGS2, NNMT, ID2, GAS6, CREB1, LEPR, ANXA1, DUOX2	11197, 6590, 4060, 1675, 7132, 2252, 9622, 7412, 2335, 1958, 6662, 3491, 348, 1462, 6625, 1634, 3371, 3486, 5176, 1356, 1277, 632, 5743, 4837, 3398, 2621, 1385, 3953, 301, 50506
Cell Count	G04.140	5.59647e-11	n/a	82	42.4365	5557	TSC22D3, SLPI, LTBP3, SMARCB1, CHL1, CYP1B1, TAGLN, LUM, SLC16A7, LRP1, BNIP3L, MDK, HSPB11, CFD, TNFRSF1A, FGF7, KLK4, VCAM1, RUNX1, CLU, RUNX2, CDKN1C, FN1, EGR1, SOX9, NOTCH2, FBLN1, COL3A1, THBS1, SELENBP1, CCN1, APOE, GMDS, TNFAIP6, ANGPTL4, BMP5, VCAN, C1S, COL1A2, SNRNP70, DCN, ENPEP, MGP, DDR2, NDUFA13, PDGFRA, TNC, TPP1, MARCKS, IGFBP3, SERPINF1, CP, COL1A1, BGLAP, RARRES2, ATP5F1D, PTGS…	1831, 6590, 4054, 6598, 10752, 1545, 6876, 4060, 9194, 4035, 665, 4192, 51668, 1675, 7132, 2252, 9622, 7412, 861, 1191, 860, 1028, 2335, 1958, 6662, 4853, 2192, 1281, 7057, 8991, 3491, 348, 2762, 7130, 51129, 653, 1462, 716, 1278, 6625, 1634, 2028, 4256, 4921, 51079, 5156, 3371, 1200, 4082, 3486, 5176, 1356, 1277, 632, 5919, 513, 5743, 23603, 4616, 6880, 10252, 1781, 5118, 122786, 152189, 3398, 2…
Soy Foods	G07.203.300.850.450.500	6.22039e-11	n/a	27	6.00999	787	SLPI, CYP1B1, LRP1, BNIP3L, TNFRSF1A, KLK4, VCAM1, CLU, RUNX2, FN1, NOTCH2, THBS1, COL6A1, APOE, VCAN, C1S, MGP, TPP1, IGFBP3, COL1A1, BGLAP, PTGS2, GADD45B, SFRP1, CXCL12, CREB1, LEPR	6590, 1545, 4035, 665, 7132, 9622, 7412, 1191, 860, 2335, 4853, 7057, 1291, 348, 1462, 716, 4256, 1200, 3486, 1277, 632, 5743, 4616, 6422, 6387, 1385, 3953
3' Untranslated Regions	G05.360.340.024.220.880.880, G05.360.340.024.340.137.910.880	6.27997e-11	n/a	82	42.5281	5569	TSC22D3, SLPI, GTF2H5, SMARCB1, ZFP36, CHL1, CYP1B1, TAGLN, ZFAS1, LUM, LRP1, BNIP3L, TMEM98, TP73-AS1, TNFRSF1A, FGF7, KLK4, VCAM1, RUNX1, CLU, NNT-AS1, FUBP1, RUNX2, CDKN1C, FN1, EGR1, SOX9, NOTCH2, COL3A1, THBS1, SELENBP1, CCN1, APOE, TNFAIP6, CES1, SORBS2, ANGPTL4, BMP5, ATXN7, VCAN, TAF7, COL1A2, SNRNP70, DCN, ENPEP, MGP, DDR2, NDUFA13, PDGFRA, TNC, CHD4, MARCKS, IGFBP3, SERPINF1, CP, COL1A1…	1831, 6590, 404672, 6598, 7538, 10752, 1545, 6876, 441951, 4060, 4035, 665, 26022, 57212, 7132, 2252, 9622, 7412, 861, 1191, 100652772, 8880, 860, 1028, 2335, 1958, 6662, 4853, 1281, 7057, 8991, 3491, 348, 7130, 1066, 8470, 51129, 653, 6314, 1462, 6879, 1278, 6625, 1634, 2028, 4256, 4921, 51079, 5156, 3371, 1108, 4082, 3486, 5176, 1356, 1277, 632, 341, 6066, 5743, 6892, 23603, 4616, 10252, 4837, …
Periodicity	G01.910.645	6.3164e-11	n/a	47	16.9685	2222	SLPI, ALDH1A3, CYP1B1, TAGLN, SLC16A7, LRP1, TNFRSF1A, KLK4, VCAM1, RUNX1, CLU, RUNX2, FN1, EGR1, SOX9, THBS1, SELENBP1, CCN1, APOE, ANGPTL4, COL1A2, SNRNP70, ENPEP, MGP, DDR2, PDGFRA, IGFBP3, SERPINF1, SMIM1, CP, COL1A1, BGLAP, APOC1, ATP5F1D, PTGS2, TAPBP, PCOLCE, ID2, SELENOP, TF, CFDP1, CREB1, LEPR, ANXA1, FBN1, RBPJ, DUOX2	6590, 220, 1545, 6876, 9194, 4035, 7132, 9622, 7412, 861, 1191, 860, 2335, 1958, 6662, 7057, 8991, 3491, 348, 51129, 1278, 6625, 2028, 4256, 4921, 5156, 3486, 5176, 388588, 1356, 1277, 632, 341, 513, 5743, 6892, 5118, 3398, 6414, 7018, 10428, 1385, 3953, 301, 2200, 3516, 50506
Genetic Heterogeneity	G05.365.331	6.38145e-11	n/a	54	21.5275	2819	WIF1, GTF2H5, MBD4, SMARCB1, PEX16, ALDH1A3, NDUFB8, CYP1B1, LRP1, TNFRSF1A, KLK4, VCAM1, RUNX1, CLU, RUNX2, CDKN1C, FN1, EGR1, PTPRD, SOX9, NOTCH2, FBLN1, THBS1, COL6A1, APOE, ANGPTL4, ATXN7, COL1A2, DCN, MGP, DDR2, PDGFRA, TPP1, CHD4, IGFBP3, SERPINF1, COL6A2, CP, COL1A1, APOC1, PTGS2, GADD45B, SPRY1, GAS6, REEP5, TF, SFRP1, CXCL12, CREB1, CLEC11A, TPM2, LEPR, FBN1, DUOX2	11197, 404672, 8930, 6598, 9409, 220, 4714, 1545, 4035, 7132, 9622, 7412, 861, 1191, 860, 1028, 2335, 1958, 5789, 6662, 4853, 2192, 7057, 1291, 348, 51129, 6314, 1278, 1634, 4256, 4921, 5156, 1200, 1108, 3486, 5176, 1292, 1356, 1277, 341, 5743, 4616, 10252, 2621, 7905, 7018, 6422, 6387, 1385, 6320, 7169, 3953, 2200, 50506
Vegetable Products	G07.203.300.850.450	6.58432e-11	n/a	27	6.02527	789	SLPI, CYP1B1, LRP1, BNIP3L, TNFRSF1A, KLK4, VCAM1, CLU, RUNX2, FN1, NOTCH2, THBS1, COL6A1, APOE, VCAN, C1S, MGP, TPP1, IGFBP3, COL1A1, BGLAP, PTGS2, GADD45B, SFRP1, CXCL12, CREB1, LEPR	6590, 1545, 4035, 665, 7132, 9622, 7412, 1191, 860, 2335, 4853, 7057, 1291, 348, 1462, 716, 4256, 1200, 3486, 1277, 632, 5743, 4616, 6422, 6387, 1385, 3953
Resistance Training	G11.427.410.698.277.311.750	6.7485e-11	n/a	28	6.4911	850	NDUFB8, SLC16A7, BNIP3L, CFD, TNFRSF1A, FGF7, VCAM1, RUNX1, CLU, RUNX2, FN1, EGR1, ANGPTL4, VCAN, DCN, PDGFRA, TNC, IGFBP3, SMIM1, COL1A1, BGLAP, RARRES2, PTGS2, FRMD6, SFRP1, CREB1, LEPR, FBN1	4714, 9194, 665, 1675, 7132, 2252, 7412, 861, 1191, 860, 2335, 1958, 51129, 1462, 1634, 5156, 3371, 3486, 388588, 1277, 632, 5919, 5743, 122786, 6422, 1385, 3953, 2200
Metabolome	G03.500	6.78628e-11	n/a	43	14.5477	1905	TSC22D3, SLPI, PAPSS1, PEX16, CYP1B1, TAGLN, LIMA1, LUM, SLC16A7, LRP1, CFD, VCAM1, RUNX1, CLU, RUNX2, FN1, EGR1, THBS1, SELENBP1, APOE, CES1, DCN, ENPEP, PDGFRA, TPP1, IGFBP3, SERPINF1, CP, COL1A1, BGLAP, RARRES2, PTGS2, NNMT, ARL4C, ID2, DNAJC15, SELENOP, GTF2F1, CREB1, TPM2, LEPR, ANXA1, DUOX2	1831, 6590, 9061, 9409, 1545, 6876, 51474, 4060, 9194, 4035, 1675, 7412, 861, 1191, 860, 2335, 1958, 7057, 8991, 348, 1066, 1634, 2028, 5156, 1200, 3486, 5176, 1356, 1277, 632, 5919, 5743, 4837, 10123, 3398, 29103, 6414, 2962, 1385, 7169, 3953, 301, 50506
Resting Phase, Cell Cycle	G04.144.500.300	6.84208e-11	n/a	35	10.0039	1310	TSC22D3, MBD4, SMARCB1, SNRPD1, ZFP36, CYP1B1, BNIP3L, CFD, TNFRSF1A, VCAM1, NNT-AS1, CDKN1C, FN1, EGR1, NOTCH2, THBS1, APOE, VCAN, COL1A2, DCN, DDR2, NDUFA13, PDGFRA, TERF2IP, MARCKS, IGFBP3, SERPINF1, BGLAP, PTGS2, ID2, GAS6, CXCL12, CREB1, ANXA1, RBPJ	1831, 8930, 6598, 6632, 7538, 1545, 665, 1675, 7132, 7412, 100652772, 1028, 2335, 1958, 4853, 7057, 348, 1462, 1278, 1634, 4921, 51079, 5156, 54386, 4082, 3486, 5176, 632, 5743, 3398, 2621, 6387, 1385, 301, 3516
Enzyme Induction	G05.308.320.200	6.91787e-11	n/a	54	21.5734	2825	SLPI, SMARCB1, ZFP36, PAPSS1, ALDH1A3, CYP1B1, TAGLN, ZFAS1, LRP1, MDK, TNFRSF1A, FGF7, KLK4, VCAM1, RUNX1, CLU, RUNX2, FN1, EGR1, SOX9, THBS1, CCN1, APOE, TNFAIP6, CES1, C1S, COL1A2, DCN, ENPEP, MGP, DDR2, PDGFRA, TNC, CHD4, MARCKS, IGFBP3, CP, COL1A1, BGLAP, PTGS2, GADD45B, SPRY1, GAS6, SELENOP, SFRP1, CXCL12, CREB1, TPM2, LEPR, ANXA1, FBN1, DBI, RBPJ, DUOX2	6590, 6598, 7538, 9061, 220, 1545, 6876, 441951, 4035, 4192, 7132, 2252, 9622, 7412, 861, 1191, 860, 2335, 1958, 6662, 7057, 3491, 348, 7130, 1066, 716, 1278, 1634, 2028, 4256, 4921, 5156, 3371, 1108, 4082, 3486, 1356, 1277, 632, 5743, 4616, 10252, 2621, 6414, 6422, 6387, 1385, 7169, 3953, 301, 2200, 1622, 3516, 50506
Methylation	G02.607.094.538	6.98054e-11	n/a	66	30.0805	3939	WIF1, SLPI, SMARCB1, SNRPD1, ZFP36, ALDH1A3, MOB1A, CYP1B1, TAGLN, RNMT, LRP1, BNIP3L, MDK, TNFRSF1A, KLK4, VCAM1, RUNX1, CLU, RUNX2, CDKN1C, FN1, EGR1, SOX9, NOTCH2, COL3A1, THBS1, CCN1, COL6A1, APOE, GMDS, TRA2A, CES1, SORBS2, VCAN, TAF7, C1S, COL1A2, SNRNP70, DCN, ENPEP, MGP, TERF2IP, CHD4, IGFBP3, CP, COL1A1, BGLAP, RNU2-1, PTGS2, GADD45B, DYNC1I2, NNMT, ID2, CDH11, DNAJC15, SELENOP, REEP5, G…	11197, 6590, 6598, 6632, 7538, 220, 55233, 1545, 6876, 8731, 4035, 665, 4192, 7132, 9622, 7412, 861, 1191, 860, 1028, 2335, 1958, 6662, 4853, 1281, 7057, 3491, 1291, 348, 2762, 29896, 1066, 8470, 1462, 6879, 716, 1278, 6625, 1634, 2028, 4256, 54386, 1108, 3486, 1356, 1277, 632, 6066, 5743, 4616, 1781, 4837, 3398, 1009, 29103, 6414, 7905, 2962, 6422, 6387, 1385, 54206, 7169, 54587, 3953, 3516
Complement Activation	G12.274	6.98556e-11	n/a	30	7.45331	976	C7, ZFP36, LUM, LRP1, CFD, TNFRSF1A, KLK4, VCAM1, RUNX1, CLU, FN1, THBS1, APOE, TNFAIP6, C1S, DCN, ENPEP, SERPINF1, CP, COL1A1, BGLAP, PTGS2, TMEM176B, ID2, GAS6, SELENOP, REEP5, CXCL12, CREB1, OMD	730, 7538, 4060, 4035, 1675, 7132, 9622, 7412, 861, 1191, 2335, 7057, 348, 7130, 716, 1634, 2028, 5176, 1356, 1277, 632, 5743, 28959, 3398, 2621, 6414, 7905, 6387, 1385, 4958
Beverages	G07.203.100	7.13854e-11	n/a	61	26.4531	3464	WIF1, SLPI, C7, MBD4, SNRPD1, SRRM2, S100A13, CYP1B1, TAGLN, LRP1, CFD, TNFRSF1A, FGF7, KLK4, VCAM1, CLU, RUNX2, CDKN1C, FN1, EGR1, SOX9, NOTCH2, THBS1, CCN1, APOE, GMDS, TNFAIP6, CES1, ANGPTL4, VCAN, C1S, COL1A2, SNRNP70, DCN, ENPEP, MGP, PDGFRA, TNC, IGFBP3, SERPINF1, CP, COL1A1, BGLAP, APOC1, RARRES2, RNU2-1, PTGS2, DCXR, DYNC1I2, NEPRO, FRMD6, ID2, SELENOP, REEP5, TF, SFRP1, CXCL12, CREB1, LE…	11197, 6590, 730, 8930, 6632, 23524, 6284, 1545, 6876, 4035, 1675, 7132, 2252, 9622, 7412, 1191, 860, 1028, 2335, 1958, 6662, 4853, 7057, 3491, 348, 2762, 7130, 1066, 51129, 1462, 716, 1278, 6625, 1634, 2028, 4256, 5156, 3371, 3486, 5176, 1356, 1277, 632, 341, 5919, 6066, 5743, 51181, 1781, 25871, 122786, 3398, 6414, 7905, 7018, 6422, 6387, 1385, 3953, 301, 3516
Embryonic Induction	G08.686.784.170.104.750, G07.345.500.325.180.750, G04.085.300, G07.345.500.100.250, G04.152.300	7.54228e-11	n/a	26	5.61289	735	WIF1, LRP1, MDK, TNFRSF1A, FGF7, KLK4, RUNX1, RUNX2, CDKN1C, FN1, SOX9, FBLN1, VCAN, COL1A2, PDGFRA, TNC, CHD4, BGLAP, PTGS2, TAF9, SPRY1, CDH11, SFRP1, CXCL12, CREB1, RBPJ	11197, 4035, 4192, 7132, 2252, 9622, 861, 860, 1028, 2335, 6662, 2192, 1462, 1278, 5156, 3371, 1108, 632, 5743, 6880, 10252, 1009, 6422, 6387, 1385, 3516
Milk	G07.203.100.700	7.79077e-11	n/a	50	18.9922	2487	WIF1, SLPI, C7, SNRPD1, SRRM2, CYP1B1, LRP1, CFD, TNFRSF1A, FGF7, KLK4, VCAM1, CLU, RUNX2, CDKN1C, FN1, SOX9, THBS1, CCN1, APOE, GMDS, TNFAIP6, ANGPTL4, C1S, COL1A2, SNRNP70, DCN, ENPEP, MGP, PDGFRA, TNC, IGFBP3, SERPINF1, CP, COL1A1, BGLAP, RARRES2, RNU2-1, PTGS2, DCXR, DYNC1I2, NEPRO, FRMD6, ID2, SELENOP, TF, SFRP1, CXCL12, CREB1, LEPR	11197, 6590, 730, 6632, 23524, 1545, 4035, 1675, 7132, 2252, 9622, 7412, 1191, 860, 1028, 2335, 6662, 7057, 3491, 348, 2762, 7130, 51129, 716, 1278, 6625, 1634, 2028, 4256, 5156, 3371, 3486, 5176, 1356, 1277, 632, 5919, 6066, 5743, 51181, 1781, 25871, 122786, 3398, 6414, 7018, 6422, 6387, 1385, 3953
Body Temperature	G07.110	7.97857e-11	n/a	49	18.3584	2404	ZFP36, PEX16, ALDH1A3, CYP1B1, SLC16A7, MDK, CFD, TNFRSF1A, KLK4, VCAM1, CLU, RUNX2, CDKN1C, FN1, EGR1, SOX9, THBS1, CCN1, COL6A1, APOE, MYLIP, ANGPTL4, C1S, COL1A2, DCN, ENPEP, PDGFRA, TNC, CHD4, IGFBP3, SERPINF1, CP, COL1A1, BGLAP, RARRES2, ATP5F1D, PTGS2, GADD45B, FRMD6, ID2, GAS6, SFRP1, CXCL12, CREB1, ERRFI1, LEPR, ANXA1, DBI, DUOX2	7538, 9409, 220, 1545, 9194, 4192, 1675, 7132, 9622, 7412, 1191, 860, 1028, 2335, 1958, 6662, 7057, 3491, 1291, 348, 29116, 51129, 716, 1278, 1634, 2028, 5156, 3371, 1108, 3486, 5176, 1356, 1277, 632, 5919, 513, 5743, 4616, 122786, 3398, 2621, 6422, 6387, 1385, 54206, 3953, 301, 1622, 50506
Genetic Linkage	G05.348	8.10623e-11	n/a	105	63.0018	8250	WIF1, SLPI, C7, MBD4, SMARCB1, PAPSS1, ALDH1A3, NDUFB8, CHL1, SRRM2, CYP1B1, TAGLN, RNMT, LUM, NOTCH2NLC, LRP1, BNIP3L, TMEM98, BORCS7, MDK, NAV2, CFD, TNFRSF1A, KLK4, VCAM1, RUNX1, CLU, RUNX2, CDKN1C, FN1, EGR1, PTPRD, SOX9, NOTCH2, FBLN1, COL3A1, GSE1, THBS1, CCN1, COL6A1, APOE, GMDS, PRPF6, MYLIP, TNFAIP6, CES1, SORBS2, ANGPTL4, BMP5, DTWD1, ATXN7, VCAN, C1S, COL1A2, SNRNP70, DCN, ENPEP, MGP, …	11197, 6590, 730, 8930, 6598, 9061, 220, 4714, 10752, 23524, 1545, 6876, 8731, 4060, 100996717, 4035, 665, 26022, 119032, 4192, 89797, 1675, 7132, 9622, 7412, 861, 1191, 860, 1028, 2335, 1958, 5789, 6662, 4853, 2192, 1281, 23199, 7057, 3491, 1291, 348, 2762, 24148, 29116, 7130, 1066, 8470, 51129, 653, 56986, 6314, 1462, 716, 1278, 6625, 1634, 2028, 4256, 5156, 3371, 220988, 1200, 54386, 4082, 348…
Tissue Distribution	G03.787.917, G07.690.725.949	8.23862e-11	n/a	108	65.8579	8624	WIF1, TSC22D3, SLPI, MORF4L2, LTBP3, SMARCB1, ZFP36, PAPSS1, ALDH1A3, CHL1, SRRM2, S100A13, CYP1B1, TAGLN, LUM, SLC16A7, LRP1, BNIP3L, MDK, HSPB11, CFD, TNFRSF1A, FGF7, KLK4, VCAM1, RUNX1, CLU, FUBP1, RUNX2, CDKN1C, FN1, EGR1, PTPRD, SOX9, FBLN1, COL3A1, THBS1, SELENBP1, CCN1, APOE, MYLIP, TNFAIP6, CES1, SORBS2, LY6E, ANGPTL4, BMP5, ATXN7, VCAN, TAF7, C1S, COL1A2, SNRNP70, DCN, ENPEP, MGP, DDR2, …	11197, 1831, 6590, 9643, 4054, 6598, 7538, 9061, 220, 10752, 23524, 6284, 1545, 6876, 4060, 9194, 4035, 665, 4192, 51668, 1675, 7132, 2252, 9622, 7412, 861, 1191, 8880, 860, 1028, 2335, 1958, 5789, 6662, 2192, 1281, 7057, 8991, 3491, 348, 29116, 7130, 1066, 8470, 4061, 51129, 653, 6314, 1462, 6879, 716, 1278, 6625, 1634, 2028, 4256, 4921, 5156, 3371, 1200, 1108, 4082, 55582, 3486, 5176, 1356, 127…
Physical Conditioning, Human	G11.427.410.698.277.311	9.36102e-11	n/a	32	8.54534	1119	NDUFB8, SLC16A7, LRP1, BNIP3L, CFD, TNFRSF1A, FGF7, VCAM1, RUNX1, CLU, RUNX2, FN1, EGR1, THBS1, APOE, ANGPTL4, VCAN, DCN, PDGFRA, TNC, IGFBP3, SMIM1, COL1A1, BGLAP, RARRES2, PTGS2, FRMD6, SELENOP, SFRP1, CREB1, LEPR, FBN1	4714, 9194, 4035, 665, 1675, 7132, 2252, 7412, 861, 1191, 860, 2335, 1958, 7057, 348, 51129, 1462, 1634, 5156, 3371, 3486, 388588, 1277, 632, 5919, 5743, 122786, 6414, 6422, 1385, 3953, 2200
Chromatin	G05.360.160.180	1.02487e-10	n/a	76	38.0531	4983	WIF1, SLPI, MORF4L2, MBD4, SMARCB1, SNRPD1, SRRM2, CYP1B1, TAGLN, RNMT, LUM, LRP1, BNIP3L, BORCS7, MDK, CFD, TNFRSF1A, FGF7, KLK4, VCAM1, RUNX1, CLU, FUBP1, RUNX2, CDKN1C, FN1, EGR1, SOX9, COL3A1, THBS1, CCN1, APOE, CES1, SORBS2, ANGPTL4, BMP5, ATXN7, VCAN, TAF7, C1S, COL1A2, SNRNP70, ENPEP, MGP, PDGFRA, TERF2IP, CHD4, MARCKS, IGFBP3, SERPINF1, SMIM1, COL1A1, BGLAP, APOC1, RNU2-1, PTGS2, GADD45B,…	11197, 6590, 9643, 8930, 6598, 6632, 23524, 1545, 6876, 8731, 4060, 4035, 665, 119032, 4192, 1675, 7132, 2252, 9622, 7412, 861, 1191, 8880, 860, 1028, 2335, 1958, 6662, 1281, 7057, 3491, 348, 1066, 8470, 51129, 653, 6314, 1462, 6879, 716, 1278, 6625, 2028, 4256, 5156, 54386, 1108, 4082, 3486, 5176, 388588, 1277, 632, 341, 6066, 5743, 4616, 6880, 10252, 4837, 3398, 2621, 29103, 10363, 2962, 10428,…
Genomic Instability	G05.370	1.03007e-10	n/a	60	25.972	3401	WIF1, TSC22D3, MBD4, SMARCB1, ZFP36, SRRM2, CYP1B1, RNMT, LUM, BNIP3L, MDK, TNFRSF1A, FGF7, KLK4, RUNX1, CLU, RUNX2, CDKN1C, FN1, EGR1, PTPRD, SOX9, NOTCH2, COL3A1, THBS1, OBSL1, APOE, PRPF6, LY6E, SEC31A, ATXN7, VCAN, DCN, ENPEP, DDR2, PDGFRA, TNC, TERF2IP, CHD4, MARCKS, IGFBP3, SERPINF1, COL1A1, BGLAP, ATP5F1D, RNU2-1, PTGS2, PCOLCE, FRMD6, CDH11, SELENOP, REEP5, SFRP1, CXCL12, CREB1, CLEC11A, …	11197, 1831, 8930, 6598, 7538, 23524, 1545, 8731, 4060, 665, 4192, 7132, 2252, 9622, 861, 1191, 860, 1028, 2335, 1958, 5789, 6662, 4853, 1281, 7057, 23363, 348, 24148, 4061, 22872, 6314, 1462, 1634, 2028, 4921, 5156, 3371, 54386, 1108, 4082, 3486, 5176, 1277, 632, 513, 6066, 5743, 5118, 122786, 1009, 6414, 7905, 6422, 6387, 1385, 6320, 3953, 84328, 3516, 50506
Transgenes	G05.360.340.024.340.825	1.03052e-10	n/a	64	28.8663	3780	TSC22D3, SLPI, ZFP36, ALDH1A3, CHRDL1, CYP1B1, TAGLN, LUM, BNIP3L, MDK, CFD, TNFRSF1A, FGF7, KLK4, VCAM1, RUNX1, CLU, RUNX2, CDKN1C, FN1, EGR1, SOX9, NOTCH2, FBLN1, THBS1, CCN1, COL6A1, APOE, TNFAIP6, CES1, ANGPTL4, ATXN7, VCAN, COL1A2, DCN, ENPEP, MGP, DDR2, NDUFA13, PDGFRA, TNC, TPP1, MARCKS, IGFBP3, SERPINF1, CP, COL1A1, BGLAP, APOC1, PTGS2, TAPBP, DCXR, SPRY1, DYNC1I2, GAS6, CDH11, SFRP1, CXC…	1831, 6590, 7538, 220, 91851, 1545, 6876, 4060, 665, 4192, 1675, 7132, 2252, 9622, 7412, 861, 1191, 860, 1028, 2335, 1958, 6662, 4853, 2192, 7057, 3491, 1291, 348, 7130, 1066, 51129, 6314, 1462, 1278, 1634, 2028, 4256, 4921, 51079, 5156, 3371, 1200, 4082, 3486, 5176, 1356, 1277, 632, 341, 5743, 6892, 51181, 10252, 1781, 2621, 1009, 6422, 6387, 1385, 54206, 3953, 301, 2200, 3516
Cell Movement	G07.568.500.180	1.04583e-10	n/a	125	83.1471	10888	WIF1, TSC22D3, SLPI, MORF4L2, SMARCB1, ZFP36, PAPSS1, PEX16, ALDH1A3, CHRDL1, CHL1, MOB1A, SRRM2, LAPTM4A, S100A13, CYP1B1, TAGLN, ZFAS1, RNMT, LIMA1, LUM, SLC16A7, LRP1, BNIP3L, TMEM98, MDK, NAV2, TP73-AS1, HSPB11, NCAM2, CFD, TNFRSF1A, FGF7, KLK4, VCAM1, RUNX1, OTUD6B-AS1, CLU, NNT-AS1, FUBP1, RUNX2, CDKN1C, FN1, EGR1, PTPRD, SOX9, NOTCH2, FBLN1, COL3A1, GSE1, THBS1, SELENBP1, CCN1, COL6A1, OLF…	11197, 1831, 6590, 9643, 6598, 7538, 9061, 9409, 220, 91851, 10752, 55233, 23524, 9741, 6284, 1545, 6876, 441951, 8731, 51474, 4060, 9194, 4035, 665, 26022, 4192, 89797, 57212, 51668, 4685, 1675, 7132, 2252, 9622, 7412, 861, 100506365, 1191, 100652772, 8880, 860, 1028, 2335, 1958, 5789, 6662, 4853, 2192, 1281, 23199, 7057, 8991, 3491, 1291, 56944, 348, 29116, 7130, 29896, 8470, 4061, 51129, 653, …
Algorithms	G17.035	1.09722e-10	n/a	87	47.1712	6177	WIF1, TSC22D3, SLPI, MORF4L2, C7, SMARCB1, ZFP36, NDUFB8, CYP1B1, TAGLN, LUM, SLC16A7, LRP1, BNIP3L, MDK, NAV2, CFD, TNFRSF1A, FGF7, KLK4, VCAM1, RUNX1, CLU, FUBP1, RUNX2, CDKN1C, FN1, EGR1, PTPRD, SOX9, NOTCH2, FBLN1, COL3A1, THBS1, CCN1, COL6A1, APOE, GMDS, MYLIP, TNFAIP6, CES1, ANGPTL4, BMP5, ATXN7, VCAN, C1S, COL1A2, SNRNP70, DCN, ENPEP, MGP, DDR2, NDUFA13, PDGFRA, TNC, HNRNPA3, MARCKS, IGFBP…	11197, 1831, 6590, 9643, 730, 6598, 7538, 4714, 1545, 6876, 4060, 9194, 4035, 665, 4192, 89797, 1675, 7132, 2252, 9622, 7412, 861, 1191, 8880, 860, 1028, 2335, 1958, 5789, 6662, 4853, 2192, 1281, 7057, 3491, 1291, 348, 2762, 29116, 7130, 1066, 51129, 653, 6314, 1462, 716, 1278, 6625, 1634, 2028, 4256, 4921, 51079, 5156, 3371, 220988, 4082, 3486, 5176, 388588, 1292, 1356, 1277, 632, 341, 5919, 606…
Tensile Strength	G01.374.850	1.10296e-10	n/a	26	5.71217	748	TAGLN, LUM, MDK, TNFRSF1A, FGF7, VCAM1, RUNX2, FN1, SOX9, COL3A1, CCN1, COL6A1, OLFML3, VCAN, COL1A2, DCN, TNC, IGFBP3, COL6A2, COL1A1, BGLAP, PTGS2, CDH11, CXCL12, CREB1, FBN1	6876, 4060, 4192, 7132, 2252, 7412, 860, 2335, 6662, 1281, 3491, 1291, 56944, 1462, 1278, 1634, 3371, 3486, 1292, 1277, 632, 5743, 1009, 6387, 1385, 2200
Animal Feed	G07.203.300.300.100	1.11405e-10	n/a	49	18.534	2427	SLPI, GTF2H5, CYP1B1, LUM, LRP1, BNIP3L, HSPB11, TNFRSF1A, VCAM1, RUNX1, CLU, RUNX2, FN1, EGR1, SOX9, COL3A1, THBS1, SELENBP1, CCN1, APOE, CES1, ANGPTL4, COL1A2, DCN, ENPEP, MGP, NDUFA13, TNC, IGFBP3, SERPINF1, CP, COL1A1, BGLAP, RARRES2, PTGS2, GADD45B, ID2, IFI35, DNAJC15, SELENOP, REEP5, CXCL12, CREB1, CLEC11A, OMD, LEPR, ANXA1, FBN1, DUOX2	6590, 404672, 1545, 4060, 4035, 665, 51668, 7132, 7412, 861, 1191, 860, 2335, 1958, 6662, 1281, 7057, 8991, 3491, 348, 1066, 51129, 1278, 1634, 2028, 4256, 51079, 3371, 3486, 5176, 1356, 1277, 632, 5919, 5743, 4616, 3398, 3430, 29103, 6414, 7905, 6387, 1385, 6320, 4958, 3953, 301, 2200, 50506
Reproductive Physiological Phenomena	G08.686	1.12753e-10	n/a	143	103.407	13541	WIF1, TSC22D3, SLPI, MORF4L2, GTF2H5, MBD4, SMARCB1, SNRPD1, ZFP36, PAPSS1, ALDH1A3, NDUFB8, CHRDL1, CHL1, MOB1A, SRRM2, LAPTM4A, S100A13, CYP1B1, TAGLN, LUM, SLC16A7, LRP1, BNIP3L, SUMO3, BORCS7, MDK, NAV2, HSPB11, NCAM2, CFD, TNFRSF1A, FGF7, KLK4, VCAM1, RUNX1, CLU, NNT-AS1, FUBP1, RUNX2, CDKN1C, FN1, EGR1, PTPRD, SOX9, NOTCH2, FBLN1, COL3A1, THBS1, SELENBP1, OBSL1, CCN1, COL6A1, OLFML3, APOE, …	11197, 1831, 6590, 9643, 404672, 8930, 6598, 6632, 7538, 9061, 220, 4714, 91851, 10752, 55233, 23524, 9741, 6284, 1545, 6876, 4060, 9194, 4035, 665, 6612, 119032, 4192, 89797, 51668, 4685, 1675, 7132, 2252, 9622, 7412, 861, 1191, 100652772, 8880, 860, 1028, 2335, 1958, 5789, 6662, 4853, 2192, 1281, 7057, 8991, 23363, 3491, 1291, 56944, 348, 2762, 24148, 29116, 6811, 7130, 29896, 1066, 4061, 51129…
Pharmacokinetics	G03.787	1.16105e-10	n/a	117	75.0142	9823	WIF1, TSC22D3, SLPI, MORF4L2, LTBP3, C7, MBD4, SMARCB1, ZFP36, PAPSS1, ALDH1A3, CHL1, SRRM2, S100A13, CYP1B1, TAGLN, ZFAS1, LIMA1, LUM, SLC16A7, LRP1, BNIP3L, MDK, HSPB11, CFD, TNFRSF1A, FGF7, KLK4, VCAM1, RUNX1, CLU, FUBP1, RUNX2, CDKN1C, FN1, EGR1, PTPRD, SOX9, FBLN1, COL3A1, THBS1, SELENBP1, CCN1, APOE, PRPF6, MYLIP, STX5, TNFAIP6, CES1, SORBS2, LY6E, ANGPTL4, BMP5, ATXN7, VCAN, TAF7, C1S, COL…	11197, 1831, 6590, 9643, 4054, 730, 8930, 6598, 7538, 9061, 220, 10752, 23524, 6284, 1545, 6876, 441951, 51474, 4060, 9194, 4035, 665, 4192, 51668, 1675, 7132, 2252, 9622, 7412, 861, 1191, 8880, 860, 1028, 2335, 1958, 5789, 6662, 2192, 1281, 7057, 8991, 3491, 348, 24148, 29116, 6811, 7130, 1066, 8470, 4061, 51129, 653, 6314, 1462, 6879, 716, 1278, 6625, 1634, 2028, 4256, 4921, 5156, 3371, 1200, 1…
Ultrafiltration	G02.263.807, G01.280.807	1.21399e-10	n/a	20	3.2761	429	SLPI, SRRM2, MDK, CFD, KLK4, VCAM1, CLU, FN1, THBS1, SELENBP1, COL1A2, IGFBP3, SERPINF1, CP, COL1A1, BGLAP, PTGS2, GAS6, TMSB10, CXCL12	6590, 23524, 4192, 1675, 9622, 7412, 1191, 2335, 7057, 8991, 1278, 3486, 5176, 1356, 1277, 632, 5743, 2621, 9168, 6387
Retroelements	G05.360.340.024.425.800, G02.111.570.080.708.330.800, G05.360.080.708.330.800	1.26728e-10	n/a	47	17.3198	2268	WIF1, SMARCB1, ZFP36, CYP1B1, TAGLN, SLC16A7, MDK, NAV2, FGF7, VCAM1, RUNX1, FUBP1, RUNX2, CDKN1C, FN1, EGR1, SOX9, FBLN1, COL3A1, THBS1, APOE, GMDS, TRA2A, CES1, PDGFRA, TERF2IP, CHD4, IGFBP3, SERPINF1, BGLAP, APOC1, ATP5F1D, RNU2-1, PTGS2, ID2, CDH11, DNAJC15, SELENOP, TF, GTF2F1, CFDP1, SFRP1, CREB1, LEPR, ANXA1, FBN1, RBPJ	11197, 6598, 7538, 1545, 6876, 9194, 4192, 89797, 2252, 7412, 861, 8880, 860, 1028, 2335, 1958, 6662, 2192, 1281, 7057, 348, 2762, 29896, 1066, 5156, 54386, 1108, 3486, 5176, 632, 341, 513, 6066, 5743, 3398, 1009, 29103, 6414, 7018, 2962, 10428, 6422, 1385, 3953, 301, 2200, 3516
Chromosome Deletion	G05.700.131.500.500, G05.558.800.180, G05.365.590.175.050.500.500, G05.365.590.762.180, G05.365.590.029.530.175	1.33142e-10	n/a	68	32.0278	4194	SMARCB1, PEX16, CHL1, SRRM2, CYP1B1, ZFAS1, LUM, SLC16A7, LRP1, BNIP3L, NCAM2, TNFRSF1A, VCAM1, RUNX1, FUBP1, RUNX2, CDKN1C, FN1, EGR1, PTPRD, SOX9, NOTCH2, FBLN1, COL3A1, THBS1, OBSL1, COL6A1, APOE, SORBS2, BMP5, SEC31A, ATXN7, COL1A2, DCN, ENPEP, MGP, PDGFRA, CHD4, MARCKS, KIF27, IGFBP3, COL6A2, CP, COL1A1, BGLAP, LMBRD1, ATP5F1D, RNU2-1, PTGS2, TAPBP, PCDH9, SPRY1, PCDH18, DYNC1I2, ID2, GAS6, …	6598, 9409, 10752, 23524, 1545, 441951, 4060, 9194, 4035, 665, 4685, 7132, 7412, 861, 8880, 860, 1028, 2335, 1958, 5789, 6662, 4853, 2192, 1281, 7057, 23363, 1291, 348, 8470, 653, 22872, 6314, 1278, 1634, 2028, 4256, 5156, 1108, 4082, 55582, 3486, 1292, 1356, 1277, 632, 55788, 513, 6066, 5743, 6892, 5101, 10252, 54510, 1781, 3398, 2621, 1009, 6414, 7905, 6422, 1385, 54206, 7169, 84328, 301, 2200,…
Genes, APC	G05.360.340.024.340.375.249.050, G05.360.340.024.340.415.400.050	1.38206e-10	n/a	28	6.69729	877	WIF1, MBD4, SMARCB1, SRRM2, CYP1B1, TAGLN, NAV2, TNFRSF1A, CLU, FN1, EGR1, SOX9, THBS1, VCAN, COL1A2, PDGFRA, TNC, IGFBP3, COL6A2, CP, COL1A1, RARRES2, PTGS2, REEP5, SFRP1, CREB1, LEPR, RBPJ	11197, 8930, 6598, 23524, 1545, 6876, 89797, 7132, 1191, 2335, 1958, 6662, 7057, 1462, 1278, 5156, 3371, 3486, 1292, 1356, 1277, 5919, 5743, 7905, 6422, 1385, 3953, 3516
Nucleic Acid Denaturation	G02.111.603, G05.627	1.39906e-10	n/a	25	5.33034	698	WIF1, SMARCB1, CYP1B1, VCAM1, CLU, FUBP1, RUNX2, FN1, EGR1, COL3A1, APOE, ANGPTL4, COL1A2, ENPEP, PDGFRA, COL1A1, BGLAP, RNU2-1, PTGS2, REEP5, GTF2F1, SFRP1, CREB1, LEPR, FBN1	11197, 6598, 1545, 7412, 1191, 8880, 860, 2335, 1958, 1281, 348, 51129, 1278, 2028, 5156, 1277, 632, 6066, 5743, 7905, 2962, 6422, 1385, 3953, 2200
Pharmacokinetics	G07.690.725	1.40476e-10	n/a	117	75.2051	9848	WIF1, TSC22D3, SLPI, MORF4L2, LTBP3, C7, MBD4, SMARCB1, ZFP36, PAPSS1, ALDH1A3, CHL1, SRRM2, S100A13, CYP1B1, TAGLN, ZFAS1, LIMA1, LUM, SLC16A7, LRP1, BNIP3L, MDK, HSPB11, CFD, TNFRSF1A, FGF7, KLK4, VCAM1, RUNX1, CLU, FUBP1, RUNX2, CDKN1C, FN1, EGR1, PTPRD, SOX9, FBLN1, COL3A1, THBS1, SELENBP1, CCN1, APOE, PRPF6, MYLIP, STX5, TNFAIP6, CES1, SORBS2, LY6E, ANGPTL4, BMP5, ATXN7, VCAN, TAF7, C1S, COL…	11197, 1831, 6590, 9643, 4054, 730, 8930, 6598, 7538, 9061, 220, 10752, 23524, 6284, 1545, 6876, 441951, 51474, 4060, 9194, 4035, 665, 4192, 51668, 1675, 7132, 2252, 9622, 7412, 861, 1191, 8880, 860, 1028, 2335, 1958, 5789, 6662, 2192, 1281, 7057, 8991, 3491, 348, 24148, 29116, 6811, 7130, 1066, 8470, 4061, 51129, 653, 6314, 1462, 6879, 716, 1278, 6625, 1634, 2028, 4256, 4921, 5156, 3371, 1200, 1…
Gene Expression Regulation, Viral	G05.308.385	1.46568e-10	n/a	53	21.329	2793	GTF2H5, C7, MBD4, SMARCB1, ZFP36, PAPSS1, CYP1B1, LRP1, MDK, TNFRSF1A, FGF7, KLK4, VCAM1, RUNX1, CLU, FUBP1, RUNX2, CDKN1C, FN1, EGR1, NOTCH2, THBS1, CCN1, APOE, CES1, LY6E, C1S, SNRNP70, DCN, ENPEP, PDGFRA, MARCKS, IGFBP3, SERPINF1, COL1A1, BGLAP, APOC1, RNU2-1, PTGS2, GADD45B, NNMT, FRMD6, ID2, IFI35, SELENOP, HMG20A, GTF2F1, LSP1, CXCL12, CREB1, NELFE, ANXA1, RBPJ	404672, 730, 8930, 6598, 7538, 9061, 1545, 4035, 4192, 7132, 2252, 9622, 7412, 861, 1191, 8880, 860, 1028, 2335, 1958, 4853, 7057, 3491, 348, 1066, 4061, 716, 6625, 1634, 2028, 5156, 4082, 3486, 5176, 1277, 632, 341, 6066, 5743, 4616, 4837, 122786, 3398, 3430, 6414, 10363, 2962, 4046, 6387, 1385, 7936, 301, 3516
Fibrinolysis	G09.188.390.150.390	1.47401e-10	n/a	24	4.91032	643	SLPI, ZFP36, LRP1, MDK, TNFRSF1A, KLK4, VCAM1, RUNX2, FN1, THBS1, APOE, VCAN, C1S, DCN, IGFBP3, SERPINF1, COL1A1, BGLAP, RARRES2, PTGS2, CXCL12, CREB1, CLEC11A, LEPR	6590, 7538, 4035, 4192, 7132, 9622, 7412, 860, 2335, 7057, 348, 1462, 716, 1634, 3486, 5176, 1277, 632, 5919, 5743, 6387, 1385, 6320, 3953
Monosomy	G05.365.590.175.050.500, G05.700.131.500	1.503e-10	n/a	69	32.8755	4305	MBD4, SMARCB1, PEX16, CHL1, SRRM2, CYP1B1, ZFAS1, LUM, SLC16A7, LRP1, BNIP3L, NCAM2, TNFRSF1A, VCAM1, RUNX1, FUBP1, RUNX2, CDKN1C, FN1, EGR1, PTPRD, SOX9, NOTCH2, FBLN1, COL3A1, THBS1, OBSL1, COL6A1, APOE, SORBS2, BMP5, SEC31A, ATXN7, COL1A2, DCN, ENPEP, MGP, PDGFRA, CHD4, MARCKS, KIF27, IGFBP3, COL6A2, CP, COL1A1, BGLAP, LMBRD1, ATP5F1D, RNU2-1, PTGS2, TAPBP, PCDH9, SPRY1, PCDH18, DYNC1I2, ID2, …	8930, 6598, 9409, 10752, 23524, 1545, 441951, 4060, 9194, 4035, 665, 4685, 7132, 7412, 861, 8880, 860, 1028, 2335, 1958, 5789, 6662, 4853, 2192, 1281, 7057, 23363, 1291, 348, 8470, 653, 22872, 6314, 1278, 1634, 2028, 4256, 5156, 1108, 4082, 55582, 3486, 1292, 1356, 1277, 632, 55788, 513, 6066, 5743, 6892, 5101, 10252, 54510, 1781, 3398, 2621, 1009, 6414, 7905, 6422, 1385, 54206, 7169, 84328, 301,…
Codon, Terminator	G05.360.335.355.250	1.54619e-10	n/a	57	24.1087	3157	GTF2H5, LTBP3, MBD4, SMARCB1, ZFP36, ALDH1A3, CYP1B1, LRP1, TNFRSF1A, KLK4, VCAM1, RUNX1, FUBP1, RUNX2, CDKN1C, FN1, EGR1, SOX9, NOTCH2, FBLN1, COL3A1, THBS1, OBSL1, COL6A1, APOE, MYLIP, CES1, ANGPTL4, SEC31A, VCAN, C1S, COL1A2, ENPEP, DDR2, PDGFRA, TNC, TPP1, TERF2IP, CHD4, MARCKS, IGFBP3, COL6A2, CP, COL1A1, BGLAP, PTGS2, GADD45B, ID2, CDH11, SELENOP, CXCL12, CREB1, ERRFI1, LEPR, ANXA1, FBN1, D…	404672, 4054, 8930, 6598, 7538, 220, 1545, 4035, 7132, 9622, 7412, 861, 8880, 860, 1028, 2335, 1958, 6662, 4853, 2192, 1281, 7057, 23363, 1291, 348, 29116, 1066, 51129, 22872, 1462, 716, 1278, 2028, 4921, 5156, 3371, 1200, 54386, 1108, 4082, 3486, 1292, 1356, 1277, 632, 5743, 4616, 3398, 1009, 6414, 6387, 1385, 54206, 3953, 301, 2200, 50506
Freezing	G02.734.466, G01.906.595.272.437, G01.645.500	1.63456e-10	n/a	30	7.72059	1011	TSC22D3, SLPI, SMARCB1, CHL1, TAGLN, BNIP3L, MDK, TNFRSF1A, FGF7, KLK4, VCAM1, CLU, RUNX2, FN1, APOE, TNFAIP6, BMP5, DCN, PDGFRA, IGFBP3, SMIM1, CP, COL1A1, BGLAP, PTGS2, CXCL12, ANXA1, FBN1, DBI, RBPJ	1831, 6590, 6598, 10752, 6876, 665, 4192, 7132, 2252, 9622, 7412, 1191, 860, 2335, 348, 7130, 653, 1634, 5156, 3486, 388588, 1356, 1277, 632, 5743, 6387, 301, 2200, 1622, 3516
Walking	G11.427.410.568.900	1.67381e-10	n/a	30	7.72822	1012	ALDH1A3, SRRM2, TNFRSF1A, FGF7, KLK4, VCAM1, CLU, RUNX2, FN1, EGR1, SOX9, COL6A1, APOE, ATXN7, COL1A2, DCN, MGP, TNC, TPP1, IGFBP3, COL6A2, CP, COL1A1, BGLAP, RARRES2, PTGS2, CXCL12, CREB1, LEPR, FBN1	220, 23524, 7132, 2252, 9622, 7412, 1191, 860, 2335, 1958, 6662, 1291, 348, 6314, 1278, 1634, 4256, 3371, 1200, 3486, 1292, 1356, 1277, 632, 5919, 5743, 6387, 1385, 3953, 2200
Postpartum Period	G08.686.702	1.69499e-10	n/a	53	21.413	2804	TSC22D3, ZFP36, CYP1B1, SLC16A7, LRP1, CFD, TNFRSF1A, FGF7, KLK4, VCAM1, CLU, RUNX2, CDKN1C, FN1, EGR1, SOX9, NOTCH2, COL3A1, THBS1, SELENBP1, CCN1, APOE, TNFAIP6, CES1, ANGPTL4, VCAN, COL1A2, SNRNP70, DCN, MGP, DDR2, PDGFRA, TNC, MARCKS, IGFBP3, SERPINF1, CP, COL1A1, BGLAP, RARRES2, PTGS2, GADD45B, FRMD6, ID2, SELENOP, TF, SFRP1, CXCL12, CREB1, LEPR, FBN1, DBI, RBPJ	1831, 7538, 1545, 9194, 4035, 1675, 7132, 2252, 9622, 7412, 1191, 860, 1028, 2335, 1958, 6662, 4853, 1281, 7057, 8991, 3491, 348, 7130, 1066, 51129, 1462, 1278, 6625, 1634, 4256, 4921, 5156, 3371, 4082, 3486, 5176, 1356, 1277, 632, 5919, 5743, 4616, 122786, 3398, 6414, 7018, 6422, 6387, 1385, 3953, 2200, 1622, 3516
Airway Resistance	G09.772.060	1.69823e-10	n/a	21	3.71902	487	SLPI, TAGLN, SLC16A7, TNFRSF1A, KLK4, VCAM1, FN1, EGR1, COL3A1, VCAN, DCN, MGP, IGFBP3, SMIM1, COL1A1, RARRES2, PTGS2, REEP5, CREB1, LEPR, FBN1	6590, 6876, 9194, 7132, 9622, 7412, 2335, 1958, 1281, 1462, 1634, 4256, 3486, 388588, 1277, 5919, 5743, 7905, 1385, 3953, 2200
Erythropoiesis	G09.188.343.414, G04.152.825.414	1.70265e-10	n/a	37	11.4549	1500	CYP1B1, LRP1, BNIP3L, TNFRSF1A, VCAM1, RUNX1, FUBP1, RUNX2, CDKN1C, FN1, EGR1, THBS1, SELENBP1, APOE, BMP5, SNRNP70, PDGFRA, TNC, TERF2IP, CHD4, IGFBP3, SMIM1, CP, COL1A1, BGLAP, PTGS2, TAF9, SPRY1, ID2, GAS6, TF, CXCL12, CREB1, CLEC11A, LEPR, ANXA1, RBPJ	1545, 4035, 665, 7132, 7412, 861, 8880, 860, 1028, 2335, 1958, 7057, 8991, 348, 653, 6625, 5156, 3371, 54386, 1108, 3486, 388588, 1356, 1277, 632, 5743, 6880, 10252, 3398, 2621, 7018, 6387, 1385, 6320, 3953, 301, 3516
Immunity, Active	G12.450.050.370	1.71786e-10	n/a	44	15.5939	2042	MBD4, LAPTM4A, CYP1B1, RNMT, LRP1, BNIP3L, TNFRSF1A, KLK4, VCAM1, RUNX1, RUNX2, FN1, EGR1, NOTCH2, THBS1, APOE, TNFAIP6, LY6E, VCAN, SNRNP70, DCN, ENPEP, TNC, IGFBP3, SERPINF1, SMIM1, CP, COL1A1, BGLAP, RARRES2, PTGS2, TAPBP, DCXR, ARL4C, ID2, REEP5, LSP1, CXCL12, CREB1, MXRA8, LEPR, ANXA1, DBI, RBPJ	8930, 9741, 1545, 8731, 4035, 665, 7132, 9622, 7412, 861, 860, 2335, 1958, 4853, 7057, 348, 7130, 4061, 1462, 6625, 1634, 2028, 3371, 3486, 5176, 388588, 1356, 1277, 632, 5919, 5743, 6892, 51181, 10123, 3398, 7905, 4046, 6387, 1385, 54587, 3953, 301, 1622, 3516
Chromosome Aberrations	G05.365.590.175	1.75422e-10	n/a	105	63.7349	8346	WIF1, MBD4, SMARCB1, ZFP36, PEX16, ALDH1A3, CHRDL1, CHL1, SRRM2, CYP1B1, ZFAS1, LIMA1, LUM, SLC16A7, LRP1, BNIP3L, BORCS7, MDK, TP73-AS1, NCAM2, CFD, TNFRSF1A, FGF7, KLK4, VCAM1, RUNX1, CLU, FUBP1, RUNX2, CDKN1C, FN1, EGR1, PTPRD, SOX9, NOTCH2, FBLN1, COL3A1, GSE1, THBS1, OBSL1, CCN1, COL6A1, APOE, GMDS, CES1, SORBS2, ANGPTL4, BMP5, SEC31A, ATXN7, VCAN, COL1A2, DCN, ENPEP, MGP, DDR2, PDGFRA, TNC,…	11197, 8930, 6598, 7538, 9409, 220, 91851, 10752, 23524, 1545, 441951, 51474, 4060, 9194, 4035, 665, 119032, 4192, 57212, 4685, 1675, 7132, 2252, 9622, 7412, 861, 1191, 8880, 860, 1028, 2335, 1958, 5789, 6662, 4853, 2192, 1281, 23199, 7057, 23363, 3491, 1291, 348, 2762, 1066, 8470, 51129, 653, 22872, 6314, 1462, 1278, 1634, 2028, 4256, 4921, 5156, 3371, 3895, 1200, 54386, 1108, 4082, 55582, 3486,…
Linkage Disequilibrium	G05.348.500	1.85266e-10	n/a	76	38.5113	5043	WIF1, SLPI, SMARCB1, PAPSS1, NDUFB8, CHL1, CYP1B1, LUM, NOTCH2NLC, LRP1, BORCS7, NAV2, CFD, TNFRSF1A, KLK4, VCAM1, RUNX1, CLU, RUNX2, CDKN1C, FN1, EGR1, PTPRD, SOX9, NOTCH2, COL3A1, GSE1, THBS1, CCN1, COL6A1, APOE, GMDS, PRPF6, MYLIP, TNFAIP6, CES1, SORBS2, ANGPTL4, DTWD1, ATXN7, VCAN, COL1A2, SNRNP70, DCN, MGP, PDGFRA, TNC, TERF2IP, IGFBP3, SERPINF1, SMIM1, COL6A2, CP, COL1A1, BGLAP, APOC1, RNU2…	11197, 6590, 6598, 9061, 4714, 10752, 1545, 4060, 100996717, 4035, 119032, 89797, 1675, 7132, 9622, 7412, 861, 1191, 860, 1028, 2335, 1958, 5789, 6662, 4853, 1281, 23199, 7057, 3491, 1291, 348, 2762, 24148, 29116, 7130, 1066, 8470, 51129, 56986, 6314, 1462, 1278, 6625, 1634, 4256, 5156, 3371, 54386, 3486, 5176, 388588, 1292, 1356, 1277, 632, 341, 6066, 5743, 6892, 4837, 122786, 3398, 2621, 29103,…
Inheritance Patterns	G05.420	1.88891e-10	n/a	98	57.3278	7507	WIF1, LTBP3, C7, MBD4, SMARCB1, PAPSS1, PEX16, ALDH1A3, NDUFB8, CHRDL1, SRRM2, S100A13, CYP1B1, TAGLN, RNMT, LUM, SLC16A7, LRP1, TMEM98, NAV2, CFD, TNFRSF1A, FGF7, KLK4, VCAM1, RUNX1, CLU, FUBP1, RUNX2, CDKN1C, FN1, EGR1, PTPRD, SOX9, NOTCH2, FBLN1, COL3A1, THBS1, OBSL1, PYURF, CCN1, COL6A1, APOE, GMDS, PRPF6, MYLIP, CES1, SORBS2, LY6E, ANGPTL4, BMP5, ATXN7, VCAN, TAF7, C1S, COL1A2, SNRNP70, DCN,…	11197, 4054, 730, 8930, 6598, 9061, 9409, 220, 4714, 91851, 23524, 6284, 1545, 6876, 8731, 4060, 9194, 4035, 26022, 89797, 1675, 7132, 2252, 9622, 7412, 861, 1191, 8880, 860, 1028, 2335, 1958, 5789, 6662, 4853, 2192, 1281, 7057, 23363, 100996939, 3491, 1291, 348, 2762, 24148, 29116, 1066, 8470, 4061, 51129, 653, 6314, 1462, 6879, 716, 1278, 6625, 1634, 4256, 51079, 5156, 3371, 1200, 54386, 4082, …
Partial Thromboplastin Time	G09.188.660	2.05384e-10	n/a	18	2.65753	348	FGF7, KLK4, VCAM1, CLU, FN1, THBS1, APOE, VCAN, C1S, IGFBP3, SERPINF1, CP, COL1A1, BGLAP, APOC1, PTGS2, GAS6, ANXA1	2252, 9622, 7412, 1191, 2335, 7057, 348, 1462, 716, 3486, 5176, 1356, 1277, 632, 341, 5743, 2621, 301
Adsorption	G02.020, G01.030	2.18202e-10	n/a	33	9.36245	1226	SLPI, MDK, CFD, FGF7, KLK4, VCAM1, CLU, RUNX2, FN1, EGR1, SOX9, THBS1, APOE, GMDS, MYLIP, C1S, DCN, MGP, TNC, MARCKS, SERPINF1, CP, COL1A1, BGLAP, APOC1, RARRES2, PTGS2, PCOLCE, FRMD6, CXCL12, MXRA8, ANXA1, FBN1	6590, 4192, 1675, 2252, 9622, 7412, 1191, 860, 2335, 1958, 6662, 7057, 348, 2762, 29116, 716, 1634, 4256, 3371, 4082, 5176, 1356, 1277, 632, 341, 5919, 5743, 5118, 122786, 6387, 54587, 301, 2200
Fermentation	G03.191.249, G02.111.158.249	2.22822e-10	n/a	33	9.37009	1227	SLPI, PAPSS1, PEX16, CYP1B1, LUM, SLC16A7, LRP1, MDK, HSPB11, FGF7, KLK4, VCAM1, RUNX2, FN1, EGR1, THBS1, SELENBP1, APOE, GMDS, CES1, C1S, COL1A2, ENPEP, MGP, IGFBP3, CP, COL1A1, BGLAP, PTGS2, GAS6, REEP5, CREB1, LEPR	6590, 9061, 9409, 1545, 4060, 9194, 4035, 4192, 51668, 2252, 9622, 7412, 860, 2335, 1958, 7057, 8991, 348, 2762, 1066, 716, 1278, 2028, 4256, 3486, 1356, 1277, 632, 5743, 2621, 7905, 1385, 3953
Genes, myc	G05.360.340.024.340.375.500.791.420	2.23941e-10	n/a	44	15.7237	2059	WIF1, SLPI, SMARCB1, ZFP36, TAGLN, RNMT, SLC16A7, LRP1, MDK, TNFRSF1A, RUNX1, CLU, FUBP1, RUNX2, CDKN1C, FN1, EGR1, SOX9, NOTCH2, THBS1, SORBS2, ANGPTL4, ATXN7, VCAN, TAF7, COL1A2, DCN, PDGFRA, TNC, CHD4, IGFBP3, CP, COL1A1, BGLAP, PTGS2, GADD45B, DYNC1I2, ID2, IFI35, SFRP1, CXCL12, CREB1, NELFE, RBPJ	11197, 6590, 6598, 7538, 6876, 8731, 9194, 4035, 4192, 7132, 861, 1191, 8880, 860, 1028, 2335, 1958, 6662, 4853, 7057, 8470, 51129, 6314, 1462, 6879, 1278, 1634, 5156, 3371, 1108, 3486, 1356, 1277, 632, 5743, 4616, 1781, 3398, 3430, 6422, 6387, 1385, 7936, 3516
Genes, Microbial	G05.360.340.358.024, G05.360.340.024.340.364	2.26854e-10	n/a	68	32.4097	4244	SLPI, MBD4, SMARCB1, SNRPD1, ZFP36, PEX16, CHRDL1, CHL1, SRRM2, RNMT, LUM, LRP1, MDK, TNFRSF1A, FGF7, KLK4, VCAM1, RUNX1, CLU, FUBP1, RUNX2, CDKN1C, FN1, EGR1, SOX9, NOTCH2, THBS1, SELENBP1, CCN1, APOE, GMDS, PRPF6, CES1, LY6E, SEC31A, VCAN, C1S, COL1A2, SNRNP70, DCN, ENPEP, TNC, TPP1, TERF2IP, MARCKS, SERPINF1, CP, COL1A1, BGLAP, RNU2-1, PTGS2, GADD45B, DYNC1I2, FRMD6, ID2, SELENOP, REEP5, GTF2F…	6590, 8930, 6598, 6632, 7538, 9409, 91851, 10752, 23524, 8731, 4060, 4035, 4192, 7132, 2252, 9622, 7412, 861, 1191, 8880, 860, 1028, 2335, 1958, 6662, 4853, 7057, 8991, 3491, 348, 2762, 24148, 1066, 4061, 22872, 1462, 716, 1278, 6625, 1634, 2028, 3371, 1200, 54386, 4082, 5176, 1356, 1277, 632, 6066, 5743, 4616, 1781, 122786, 3398, 6414, 7905, 2962, 9168, 4046, 6387, 1385, 7169, 3953, 301, 2200, 1…
Splanchnic Circulation	G09.330.100.881	2.42292e-10	n/a	24	5.03251	659	SLPI, LRP1, TNFRSF1A, KLK4, VCAM1, RUNX1, RUNX2, FN1, EGR1, NOTCH2, THBS1, APOE, IGFBP3, SERPINF1, CP, COL1A1, BGLAP, PTGS2, SELENOP, CFDP1, CREB1, CLEC11A, LEPR, ANXA1	6590, 4035, 7132, 9622, 7412, 861, 860, 2335, 1958, 4853, 7057, 348, 3486, 5176, 1356, 1277, 632, 5743, 6414, 10428, 1385, 6320, 3953, 301
Pulmonary Ventilation	G09.772.650	2.48565e-10	n/a	35	10.4927	1374	WIF1, SLPI, LUM, LRP1, CFD, TNFRSF1A, FGF7, KLK4, VCAM1, RUNX1, CLU, FN1, EGR1, SOX9, THBS1, CCN1, APOE, VCAN, SNRNP70, DCN, TNC, IGFBP3, CP, COL1A1, BGLAP, PTGS2, PCDH9, NNMT, REEP5, CFDP1, TMEM176A, CXCL12, CREB1, LEPR, ANXA1	11197, 6590, 4060, 4035, 1675, 7132, 2252, 9622, 7412, 861, 1191, 2335, 1958, 6662, 7057, 3491, 348, 1462, 6625, 1634, 3371, 3486, 1356, 1277, 632, 5743, 5101, 4837, 7905, 10428, 55365, 6387, 1385, 3953, 301
Genes, p16	G05.360.340.024.340.375.249.375, G05.360.340.024.340.415.400.375	2.52232e-10	n/a	25	5.48307	718	WIF1, SMARCB1, CYP1B1, KLK4, VCAM1, RUNX1, FUBP1, RUNX2, CDKN1C, FN1, EGR1, PTPRD, SOX9, THBS1, APOE, VCAN, DCN, PDGFRA, TERF2IP, IGFBP3, PTGS2, ID2, SFRP1, CXCL12, LEPR	11197, 6598, 1545, 9622, 7412, 861, 8880, 860, 1028, 2335, 1958, 5789, 6662, 7057, 348, 1462, 1634, 5156, 54386, 3486, 5743, 3398, 6422, 6387, 3953
Specific Pathogen-Free Organisms	G06.320.676	2.52993e-10	n/a	43	15.1663	1986	WIF1, TSC22D3, SLPI, C7, ZFP36, ALDH1A3, CYP1B1, LRP1, TNFRSF1A, FGF7, KLK4, VCAM1, RUNX1, CLU, RUNX2, CDKN1C, FN1, EGR1, SOX9, COL3A1, THBS1, APOE, ANGPTL4, VCAN, COL1A2, DCN, ENPEP, PDGFRA, IGFBP3, SERPINF1, CP, COL1A1, BGLAP, PTGS2, NNMT, ID2, GAS6, SELENOP, CXCL12, CREB1, LEPR, ANXA1, RBPJ	11197, 1831, 6590, 730, 7538, 220, 1545, 4035, 7132, 2252, 9622, 7412, 861, 1191, 860, 1028, 2335, 1958, 6662, 1281, 7057, 348, 51129, 1462, 1278, 1634, 2028, 5156, 3486, 5176, 1356, 1277, 632, 5743, 4837, 3398, 2621, 6414, 6387, 1385, 3953, 301, 3516
Reproductive and Urinary Physiological Phenomena	G08	2.54771e-10	n/a	143	104.27	13654	WIF1, TSC22D3, SLPI, MORF4L2, GTF2H5, MBD4, SMARCB1, SNRPD1, ZFP36, PAPSS1, ALDH1A3, NDUFB8, CHRDL1, CHL1, MOB1A, SRRM2, LAPTM4A, S100A13, CYP1B1, TAGLN, LUM, SLC16A7, LRP1, BNIP3L, SUMO3, BORCS7, MDK, NAV2, HSPB11, NCAM2, CFD, TNFRSF1A, FGF7, KLK4, VCAM1, RUNX1, CLU, NNT-AS1, FUBP1, RUNX2, CDKN1C, FN1, EGR1, PTPRD, SOX9, NOTCH2, FBLN1, COL3A1, THBS1, SELENBP1, OBSL1, CCN1, COL6A1, OLFML3, APOE, …	11197, 1831, 6590, 9643, 404672, 8930, 6598, 6632, 7538, 9061, 220, 4714, 91851, 10752, 55233, 23524, 9741, 6284, 1545, 6876, 4060, 9194, 4035, 665, 6612, 119032, 4192, 89797, 51668, 4685, 1675, 7132, 2252, 9622, 7412, 861, 1191, 100652772, 8880, 860, 1028, 2335, 1958, 5789, 6662, 4853, 2192, 1281, 7057, 8991, 23363, 3491, 1291, 56944, 348, 2762, 24148, 29116, 6811, 7130, 29896, 1066, 4061, 51129…
Chromosomes, Human, Pair 1	G05.360.162.520.300.235.240	2.57449e-10	n/a	53	21.6574	2836	SMARCB1, S100A13, CYP1B1, TAGLN, RNMT, LUM, LRP1, BNIP3L, TP73-AS1, TNFRSF1A, KLK4, VCAM1, RUNX1, FUBP1, RUNX2, CDKN1C, FN1, EGR1, PTPRD, SOX9, NOTCH2, COL3A1, SELENBP1, CCN1, APOE, CES1, ATXN7, C1S, SNRNP70, DDR2, PDGFRA, TNC, CHD4, MARCKS, COL1A1, BGLAP, APOC1, RNU2-1, PTGS2, ID2, GTF2F1, SFRP1, CXCL12, CREB1, ERRFI1, TPM2, NELFE, TMEM50A, LEPR, LZIC, ANXA1, FBN1, RBPJ	6598, 6284, 1545, 6876, 8731, 4060, 4035, 665, 57212, 7132, 9622, 7412, 861, 8880, 860, 1028, 2335, 1958, 5789, 6662, 4853, 1281, 8991, 3491, 348, 1066, 6314, 716, 6625, 4921, 5156, 3371, 1108, 4082, 1277, 632, 341, 6066, 5743, 3398, 2962, 6422, 6387, 1385, 54206, 7169, 7936, 23585, 3953, 84328, 301, 2200, 3516
TATA Box	G05.360.080.689.675.850, G05.360.340.024.340.137.750.680.850, G02.111.570.080.689.675.850	2.57859e-10	n/a	33	9.42355	1234	TAGLN, LUM, CFD, FGF7, KLK4, VCAM1, RUNX1, CLU, RUNX2, FN1, EGR1, SOX9, APOE, CES1, TAF7, DCN, MGP, TNC, IGFBP3, CP, COL1A1, BGLAP, APOC1, RNU2-1, PTGS2, TAF9, ID2, CDH11, GTF2F1, CREB1, HELZ, FBN1, RBPJ	6876, 4060, 1675, 2252, 9622, 7412, 861, 1191, 860, 2335, 1958, 6662, 348, 1066, 6879, 1634, 4256, 3371, 3486, 1356, 1277, 632, 341, 6066, 5743, 6880, 3398, 1009, 2962, 1385, 9931, 2200, 3516
Weaning	G07.203.650.220.500.750, G07.203.650.915	2.63534e-10	n/a	35	10.5156	1377	CYP1B1, SLC16A7, LRP1, HSPB11, CFD, TNFRSF1A, FGF7, VCAM1, RUNX2, CDKN1C, FN1, SOX9, NOTCH2, APOE, GMDS, CES1, ANGPTL4, C1S, SNRNP70, ENPEP, TNC, IGFBP3, CP, COL1A1, BGLAP, RARRES2, PTGS2, GADD45B, SELENOP, TF, CREB1, ERRFI1, CLEC11A, LEPR, DBI	1545, 9194, 4035, 51668, 1675, 7132, 2252, 7412, 860, 1028, 2335, 6662, 4853, 348, 2762, 1066, 51129, 716, 6625, 2028, 3371, 3486, 1356, 1277, 632, 5919, 5743, 4616, 6414, 7018, 1385, 54206, 6320, 3953, 1622
[truncated: 973 more rows]
