# Supplementary material for: Single-cell RNA sequencing of human non-hematopoietic bone marrow cells reveals a unique set of inter-species conserved biomarkers for native mesenchymal stromal cells
Source: Stem Cell Res Ther. 2023 Aug 30;14:229. doi: 10.1186/s13287-023-03437-x (PMC10469496; doi:10.1186/s13287-023-03437-x)
Supplement: Supplementary file 7 — Additional file 7. Table S6: Gene Set Enrichment Analysis between gene sets from scRNA-seq data and CD271+/CD200+ selected MSCs. [file 13287_2023_3437_MOESM7_ESM.xls]

NAME	PROBE	DESCRIPTION<br>(from dataset)	GENE SYMBOL	GENE_TITLE	RANK IN GENE LIST	RANK METRIC SCORE	RUNNING ES	CORE ENRICHMENT
row_0	BMP5	Homo sapiens bone morphogenetic protein 5 (BMP5), mRNA [NM_021073]	BMP5	bone morphogenetic protein 5	1	10.397873878479004	0.013551943	Yes
row_1	VCAM1	Homo sapiens vascular cell adhesion molecule 1 (VCAM1), transcript variant 1, mRNA [NM_001078]	VCAM1	vascular cell adhesion molecule 1	3	10.00137996673584	0.026585182	Yes
row_2	EBF3	Homo sapiens early B-cell factor 3 (EBF3), mRNA [NM_001005463]	EBF3	early B-cell factor 3	4	9.98451042175293	0.03964718	Yes
row_3	ESM1	Homo sapiens endothelial cell-specific molecule 1 (ESM1), transcript variant 1, mRNA [NM_007036]	ESM1	endothelial cell-specific molecule 1	13	8.082550048828125	0.04981436	Yes
row_4	TAGLN	Homo sapiens transgelin (TAGLN), transcript variant 1, mRNA [NM_001001522]	TAGLN	transgelin	14	8.05838680267334	0.060356554	Yes
row_5	COL3A1	Homo sapiens collagen, type III, alpha 1 (COL3A1), mRNA [NM_000090]	COL3A1	collagen, type III, alpha 1 (Ehlers-Danlos syndrome type IV, autosomal dominant)	19	7.111193656921387	0.06945629	Yes
row_6	CYP1B1	Homo sapiens cytochrome P450, family 1, subfamily B, polypeptide 1 (CYP1B1), mRNA [NM_000104]	CYP1B1	cytochrome P450, family 1, subfamily B, polypeptide 1	22	6.8708882331848145	0.07834331	Yes
row_7	PALLD	Homo sapiens palladin, cytoskeletal associated protein (PALLD), transcript variant 3, mRNA [NM_001166109]	PALLD	palladin, cytoskeletal associated protein	24	6.730248928070068	0.08709717	Yes
row_8	KLF2	Homo sapiens Kruppel-like factor 2 (lung) (KLF2), mRNA [NM_016270]	KLF2	Kruppel-like factor 2 (lung)	25	6.620326042175293	0.09575805	Yes
row_9	FOXC1	Homo sapiens forkhead box C1 (FOXC1), mRNA [NM_001453]	FOXC1	forkhead box C1	26	6.564752578735352	0.10434624	Yes
row_10	IGFBP3	Homo sapiens insulin-like growth factor binding protein 3 (IGFBP3), transcript variant 1, mRNA [NM_001013398]	IGFBP3	insulin-like growth factor binding protein 3	34	6.2767333984375	0.112201825	Yes
row_11	RFTN1	Homo sapiens raftlin, lipid raft linker 1 (RFTN1), mRNA [NM_015150]	RFTN1	raftlin, lipid raft linker 1	42	6.1239705085754395	0.119857565	Yes
row_12	STAT2	Homo sapiens signal transducer and activator of transcription 2, 113kDa (STAT2), transcript variant 1, mRNA [NM_005419]	STAT2	signal transducer and activator of transcription 2, 113kDa	43	6.090226173400879	0.12782496	Yes
row_13	TNS3	Homo sapiens tensin 3 (TNS3), mRNA [NM_022748]	TNS3	tensin 3	50	5.894911289215088	0.13523187	Yes
row_14	TNFAIP6	Homo sapiens tumor necrosis factor, alpha-induced protein 6 (TNFAIP6), mRNA [NM_007115]	TNFAIP6	tumor necrosis factor, alpha-induced protein 6	53	5.820217609405518	0.14274436	Yes
row_15	FRZB	Homo sapiens frizzled-related protein (FRZB), mRNA [NM_001463]	FRZB	frizzled-related protein	58	5.724146366119385	0.15002954	Yes
row_16	HLA-A	Homo sapiens major histocompatibility complex, class I, A (HLA-A), transcript variant 2, mRNA [NM_001242758]	HLA-A	major histocompatibility complex, class I, A	59	5.708366870880127	0.15749738	Yes
row_17	TF	Homo sapiens transferrin (TF), mRNA [NM_001063]	TF	transferrin	60	5.700749397277832	0.16495524	Yes
row_18	EPAS1	Homo sapiens endothelial PAS domain protein 1 (EPAS1), mRNA [NM_001430]	EPAS1	endothelial PAS domain protein 1	61	5.687525749206543	0.17239581	Yes
row_19	ADAMTS9	Homo sapiens ADAM metallopeptidase with thrombospondin type 1 motif, 9 (ADAMTS9), mRNA [NM_182920]	ADAMTS9	ADAM metallopeptidase with thrombospondin type 1 motif, 9	62	5.667353630065918	0.17980999	Yes
row_20	FMO3	Homo sapiens flavin containing monooxygenase 3 (FMO3), transcript variant 2, mRNA [NM_001002294]	FMO3	flavin containing monooxygenase 3	63	5.659980297088623	0.18721452	Yes
row_21	TNC	Homo sapiens tenascin C (TNC), mRNA [NM_002160]	TNC	tenascin C (hexabrachion)	70	5.583676338195801	0.19421427	Yes
row_22	LTBP2	Homo sapiens latent transforming growth factor beta binding protein 2 (LTBP2), mRNA [NM_000428]	LTBP2	latent transforming growth factor beta binding protein 2	72	5.537705898284912	0.20140801	Yes
row_23	TM4SF1	Homo sapiens transmembrane 4 L six family member 1 (TM4SF1), mRNA [NM_014220]	TM4SF1	transmembrane 4 L six family member 1	74	5.530301570892334	0.20859207	Yes
row_24	CD81	Homo sapiens CD81 molecule (CD81), mRNA [NM_004356]	CD81	CD81 molecule	76	5.496289253234863	0.21573164	Yes
row_25	HK2	Homo sapiens hexokinase 2 (HK2), mRNA [NM_000189]	HK2	hexokinase 2	81	5.444299697875977	0.22265069	Yes
row_26	RRBP1	Homo sapiens ribosome binding protein 1 homolog 180kDa (dog) (RRBP1), transcript variant 1, mRNA [NM_001042576]	RRBP1	ribosome binding protein 1 homolog 180kDa (dog)	92	5.347861289978027	0.22913863	Yes
row_27	FSTL1	Homo sapiens follistatin-like 1 (FSTL1), mRNA [NM_007085]	FSTL1	follistatin-like 1	93	5.331866264343262	0.2361139	Yes
row_28	FRMD6	Homo sapiens FERM domain containing 6 (FRMD6), transcript variant 1, mRNA [NM_001042481]	FRMD6	FERM domain containing 6	101	5.172789573669434	0.2425253	Yes
row_29	LASP1	Homo sapiens LIM and SH3 protein 1 (LASP1), mRNA [NM_006148]	LASP1	LIM and SH3 protein 1	110	5.0631208419799805	0.24874237	Yes
row_30	ERRFI1	Homo sapiens ERBB receptor feedback inhibitor 1 (ERRFI1), mRNA [NM_018948]	ERRFI1	ERBB receptor feedback inhibitor 1	112	5.050887107849121	0.25529924	Yes
row_31	VCL	Homo sapiens vinculin (VCL), transcript variant 1, mRNA [NM_014000]	VCL	vinculin	121	5.000740051269531	0.2614347	Yes
row_32	CXCL12	Homo sapiens chemokine (C-X-C motif) ligand 12 (CXCL12), transcript variant 3, mRNA [NM_001033886]	CXCL12	chemokine (C-X-C motif) ligand 12 (stromal cell-derived factor 1)	128	4.965823650360107	0.26762617	Yes
row_33	IRX3	Homo sapiens iroquois homeobox 3 (IRX3), mRNA [NM_024336]	IRX3	iroquois homeobox protein 3	135	4.929371356964111	0.27376992	Yes
row_34	SIDT2	Homo sapiens SID1 transmembrane family, member 2 (SIDT2), mRNA [NM_001040455]	SIDT2	SID1 transmembrane family, member 2	145	4.81727409362793	0.27961457	Yes
row_35	SLC7A10	Homo sapiens solute carrier family 7 (neutral amino acid transporter light chain, asc system), member 10 (SLC7A10), mRNA [NM_019849]	SLC7A10	solute carrier family 7, (neutral amino acid transporter, y+ system) member 10	149	4.796652317047119	0.2857372	Yes
row_36	IFITM2	Homo sapiens interferon induced transmembrane protein 2 (1-8D) (IFITM2), mRNA [NM_006435]	IFITM2	interferon induced transmembrane protein 2 (1-8D)	159	4.750824928283691	0.29149488	Yes
row_37	PDGFRA	Homo sapiens platelet-derived growth factor receptor, alpha polypeptide (PDGFRA), mRNA [NM_006206]	PDGFRA	platelet-derived growth factor receptor, alpha polypeptide	166	4.732372283935547	0.29738092	Yes
row_38	DCN	Homo sapiens decorin (DCN), transcript variant E, mRNA [NM_133507]	DCN	decorin	169	4.7084527015686035	0.303439	Yes
row_39	RSPO1	Homo sapiens R-spondin 1 (RSPO1), transcript variant 1, mRNA [NM_001038633]	RSPO1	R-spondin homolog (Xenopus laevis)	171	4.700164794921875	0.30953702	Yes
row_40	DDIT4	Homo sapiens DNA-damage-inducible transcript 4 (DDIT4), mRNA [NM_019058]	DDIT4	DNA-damage-inducible transcript 4	176	4.672786712646484	0.3154468	Yes
row_41	FNDC3B	Homo sapiens fibronectin type III domain containing 3B (FNDC3B), transcript variant 1, mRNA [NM_022763]	FNDC3B	fibronectin type III domain containing 3B	186	4.613889694213867	0.32102534	Yes
row_42	C1S	Homo sapiens complement component 1, s subcomponent (C1S), transcript variant 1, mRNA [NM_201442]	C1S	complement component 1, s subcomponent	188	4.602042198181152	0.32699502	Yes
row_43	VEGFC	Homo sapiens vascular endothelial growth factor C (VEGFC), mRNA [NM_005429]	VEGFC	vascular endothelial growth factor C	193	4.5727057456970215	0.33277383	Yes
row_44	LAMB1	Homo sapiens laminin, beta 1, mRNA (cDNA clone IMAGE:4889995), containing frame-shift errors. [BC044633]	LAMB1	laminin, beta 1	198	4.52949857711792	0.33849615	Yes
row_45	FMO2	Homo sapiens flavin containing monooxygenase 2 (non-functional) (FMO2), mRNA [NM_001460]	FMO2	flavin containing monooxygenase 2 (non-functional)	212	4.451316833496094	0.3436587	Yes
row_46	TGFBR2	Homo sapiens transforming growth factor, beta receptor II (70/80kDa) (TGFBR2), transcript variant 1, mRNA [NM_001024847]	TGFBR2	transforming growth factor, beta receptor II (70/80kDa)	219	4.416252613067627	0.3491312	Yes
row_47	IGFBP5	Homo sapiens insulin-like growth factor binding protein 5 (IGFBP5), mRNA [NM_000599]	IGFBP5	insulin-like growth factor binding protein 5	225	4.4037299156188965	0.35463813	Yes
row_48	SERPING1	Homo sapiens serpin peptidase inhibitor, clade G (C1 inhibitor), member 1 (SERPING1), transcript variant 1, mRNA [NM_000062]	SERPING1	serpin peptidase inhibitor, clade G (C1 inhibitor), member 1, (angioedema, hereditary)	226	4.399269104003906	0.36039335	Yes
row_49	COL1A2	Homo sapiens collagen, type I, alpha 2 (COL1A2), mRNA [NM_000089]	COL1A2	collagen, type I, alpha 2	229	4.396124839782715	0.36604282	Yes
row_50	C10orf10	Homo sapiens chromosome 10 open reading frame 10 (C10orf10), mRNA [NM_007021]	C10ORF10	chromosome 10 open reading frame 10	235	4.377511024475098	0.37151545	Yes
row_51	IGF2R	Homo sapiens insulin-like growth factor 2 receptor (IGF2R), mRNA [NM_000876]	IGF2R	insulin-like growth factor 2 receptor	246	4.324135780334473	0.37666413	Yes
row_52	ZNF532	Homo sapiens zinc finger protein 532 (ZNF532), mRNA [NM_018181]	ZNF532	zinc finger protein 532	253	4.301454067230225	0.3819864	Yes
row_53	IFIT3	Homo sapiens interferon-induced protein with tetratricopeptide repeats 3 (IFIT3), transcript variant 1, mRNA [NM_001549]	IFIT3	interferon-induced protein with tetratricopeptide repeats 3	256	4.295162677764893	0.3875038	Yes
row_54	PTPRM	Homo sapiens protein tyrosine phosphatase, receptor type, M (PTPRM), transcript variant 2, mRNA [NM_002845]	PTPRM	protein tyrosine phosphatase, receptor type, M	264	4.262798309326172	0.39272472	Yes
row_55	CHST15	Homo sapiens carbohydrate (N-acetylgalactosamine 4-sulfate 6-O) sulfotransferase 15 (CHST15), transcript variant 2, mRNA [NM_014863]	null	null	275	4.237786293029785	0.39776042	Yes
row_56	JUN	Homo sapiens jun proto-oncogene (JUN), mRNA [NM_002228]	JUN	jun oncogene	277	4.237452983856201	0.40325314	Yes
row_57	CD68	Homo sapiens CD68 molecule (CD68), transcript variant 1, mRNA [NM_001251]	CD68	CD68 molecule	299	4.167542457580566	0.40763783	Yes
row_58	HNMT	Homo sapiens histamine N-methyltransferase (HNMT), transcript variant 3, mRNA [NM_001024075]	HNMT	histamine N-methyltransferase	306	4.14617395401001	0.41275698	Yes
row_59	OLFML2B	Homo sapiens olfactomedin-like 2B (OLFML2B), mRNA [NM_015441]	OLFML2B	olfactomedin-like 2B	315	4.126511573791504	0.41774878	Yes
row_60	IFNGR2	Homo sapiens interferon gamma receptor 2 (interferon gamma transducer 1) (IFNGR2), mRNA [NM_005534]	IFNGR2	interferon gamma receptor 2 (interferon gamma transducer 1)	333	4.075754642486572	0.42221668	Yes
row_61	TMEM2	Homo sapiens transmembrane protein 2 (TMEM2), transcript variant 1, mRNA [NM_013390]	TMEM2	transmembrane protein 2	340	4.059994220733643	0.42722312	Yes
row_62	PDGFRB	Homo sapiens platelet-derived growth factor receptor, beta polypeptide (PDGFRB), mRNA [NM_002609]	PDGFRB	platelet-derived growth factor receptor, beta polypeptide	348	4.027409076690674	0.4321361	Yes
row_63	ALDH1A3	Homo sapiens aldehyde dehydrogenase 1 family, member A3 (ALDH1A3), mRNA [NM_000693]	ALDH1A3	aldehyde dehydrogenase 1 family, member A3	353	4.012767791748047	0.43718237	Yes
row_64	VCAN	Homo sapiens versican (VCAN), transcript variant 1, mRNA [NM_004385]	null	null	365	3.9916696548461914	0.44184527	Yes
row_65	CFLAR	Homo sapiens CASP8 and FADD-like apoptosis regulator (CFLAR), transcript variant 1, mRNA [NM_003879]	CFLAR	CASP8 and FADD-like apoptosis regulator	369	3.9736719131469727	0.44689125	Yes
row_66	TRIM8	Homo sapiens tripartite motif containing 8 (TRIM8), mRNA [NM_030912]	TRIM8	tripartite motif-containing 8	372	3.967482805252075	0.45197996	Yes
row_67	CTSK	Homo sapiens cathepsin K (CTSK), mRNA [NM_000396]	CTSK	cathepsin K (pycnodysostosis)	373	3.966939926147461	0.4571696	Yes
row_68	FHL1	Homo sapiens four and a half LIM domains 1 (FHL1), transcript variant 4, mRNA [NM_001159704]	FHL1	four and a half LIM domains 1	385	3.938143730163574	0.4617625	Yes
row_69	GLG1	Homo sapiens golgi glycoprotein 1 (GLG1), transcript variant 1, mRNA [NM_012201]	GLG1	golgi apparatus protein 1	397	3.912085771560669	0.46632126	Yes
row_70	ACACB	acetyl-CoA carboxylase beta [Source:HGNC Symbol;Acc:85] [ENST00000543201]	ACACB	acetyl-Coenzyme A carboxylase beta	410	3.882469892501831	0.47079048	Yes
row_71	SPRY1	Homo sapiens sprouty homolog 1, antagonist of FGF signaling (Drosophila) (SPRY1), transcript variant 2, mRNA [NM_199327]	SPRY1	sprouty homolog 1, antagonist of FGF signaling (Drosophila)	421	3.8521265983581543	0.47532162	Yes
row_72	PTGDS	prostaglandin D2 synthase 21kDa (brain) [Source:HGNC Symbol;Acc:9592] [ENST00000371623]	PTGDS	prostaglandin D2 synthase 21kDa (brain)	429	3.837451934814453	0.4799861	Yes
row_73	LRP3	Homo sapiens low density lipoprotein receptor-related protein 3 (LRP3), mRNA [NM_002333]	LRP3	low density lipoprotein receptor-related protein 3	440	3.808580160140991	0.4844603	Yes
row_74	C7	Homo sapiens complement component 7 (C7), mRNA [NM_000587]	C7	complement component 7	457	3.7828476428985596	0.48859584	Yes
row_75	TPM2	Homo sapiens tropomyosin 2 (beta) (TPM2), transcript variant 2, mRNA [NM_213674]	TPM2	tropomyosin 2 (beta)	474	3.7367658615112305	0.49267113	Yes
row_76	PSMB8	Homo sapiens proteasome (prosome, macropain) subunit, beta type, 8 (large multifunctional peptidase 7) (PSMB8), transcript variant 1, mRNA [NM_004159]	PSMB8	proteasome (prosome, macropain) subunit, beta type, 8 (large multifunctional peptidase 7)	478	3.7348506450653076	0.49740466	Yes
row_77	ENPP2	Homo sapiens ectonucleotide pyrophosphatase/phosphodiesterase 2 (ENPP2), transcript variant 1, mRNA [NM_006209]	ENPP2	ectonucleotide pyrophosphatase/phosphodiesterase 2 (autotaxin)	500	3.680220365524292	0.50115186	Yes
row_78	ANXA5	Homo sapiens annexin A5 (ANXA5), mRNA [NM_001154]	ANXA5	annexin A5	506	3.662449359893799	0.505689	Yes
row_79	GADD45B	Homo sapiens growth arrest and DNA-damage-inducible, beta (GADD45B), mRNA [NM_015675]	GADD45B	growth arrest and DNA-damage-inducible, beta	508	3.660613775253296	0.5104271	Yes
row_80	CDH11	Homo sapiens cadherin 11, type 2, OB-cadherin (osteoblast) (CDH11), mRNA [NM_001797]	CDH11	cadherin 11, type 2, OB-cadherin (osteoblast)	514	3.648587226867676	0.5149461	Yes
row_81	IL1R1	Homo sapiens interleukin 1 receptor, type I (IL1R1), mRNA [NM_000877]	IL1R1	interleukin 1 receptor, type I	520	3.642317771911621	0.519457	Yes
row_82	MARCKS	Homo sapiens myristoylated alanine-rich protein kinase C substrate (MARCKS), mRNA [NM_002356]	MARCKS	myristoylated alanine-rich protein kinase C substrate	538	3.6059837341308594	0.5233103	Yes
row_83	LPL	Homo sapiens lipoprotein lipase (LPL), mRNA [NM_000237]	LPL	lipoprotein lipase	562	3.5533645153045654	0.52678984	Yes
row_84	GLDN	Homo sapiens gliomedin (GLDN), mRNA [NM_181789]	GLDN	gliomedin	574	3.534158706665039	0.5308542	Yes
row_85	ADD3	Homo sapiens adducin 3 (gamma) (ADD3), transcript variant 1, mRNA [NM_016824]	ADD3	adducin 3 (gamma)	576	3.5321896076202393	0.5354243	Yes
row_86	PPAP2B	Homo sapiens phosphatidic acid phosphatase type 2B (PPAP2B), mRNA [NM_003713]	PPAP2B	phosphatidic acid phosphatase type 2B	603	3.483034133911133	0.5386594	Yes
row_87	GAS6	Homo sapiens growth arrest-specific 6 (GAS6), transcript variant 1, mRNA [NM_000820]	GAS6	growth arrest-specific 6	608	3.469113349914551	0.54299444	Yes
row_88	TIMP2	Homo sapiens TIMP metallopeptidase inhibitor 2 (TIMP2), mRNA [NM_003255]	TIMP2	TIMP metallopeptidase inhibitor 2	621	3.4437906742095947	0.5468897	Yes
row_89	SEC61A1	Homo sapiens Sec61 alpha 1 subunit (S. cerevisiae) (SEC61A1), mRNA [NM_013336]	SEC61A1	Sec61 alpha 1 subunit (S. cerevisiae)	622	3.442307710647583	0.5513931	Yes
row_90	LMO4	Homo sapiens LIM domain only 4 (LMO4), mRNA [NM_006769]	LMO4	LIM domain only 4	628	3.437328577041626	0.55563575	Yes
row_91	SYDE1	Homo sapiens synapse defective 1, Rho GTPase, homolog 1 (C. elegans) (SYDE1), mRNA [NM_033025]	SYDE1	synapse defective 1, Rho GTPase, homolog 1 (C. elegans)	641	3.423797845840454	0.55950487	Yes
row_92	SLC2A10	Homo sapiens solute carrier family 2 (facilitated glucose transporter), member 10 (SLC2A10), mRNA [NM_030777]	SLC2A10	solute carrier family 2 (facilitated glucose transporter), member 10	645	3.4141640663146973	0.56381893	Yes
row_93	PIK3R1	Homo sapiens phosphoinositide-3-kinase, regulatory subunit 1 (alpha) (PIK3R1), transcript variant 1, mRNA [NM_181523]	PIK3R1	phosphoinositide-3-kinase, regulatory subunit 1 (p85 alpha)	649	3.405085802078247	0.568121	Yes
row_94	CFH	Homo sapiens complement factor H (CFH), nuclear gene encoding mitochondrial protein, transcript variant 2, mRNA [NM_001014975]	CFH	complement factor H	706	3.324692964553833	0.56962407	Yes
row_95	CTGF	Homo sapiens connective tissue growth factor (CTGF), mRNA [NM_001901]	CTGF	connective tissue growth factor	716	3.2959675788879395	0.5734785	Yes
row_96	HLA-F	Homo sapiens major histocompatibility complex, class I, F (HLA-F), transcript variant 2, mRNA [NM_018950]	HLA-F	major histocompatibility complex, class I, F	725	3.285122871398926	0.5773696	Yes
row_97	ACTN1	Homo sapiens actinin, alpha 1 (ACTN1), transcript variant 2, mRNA [NM_001102]	ACTN1	actinin, alpha 1	771	3.2323615550994873	0.57931095	Yes
row_98	LBP	Homo sapiens lipopolysaccharide binding protein (LBP), mRNA [NM_004139]	LBP	lipopolysaccharide binding protein	784	3.221517324447632	0.5829155	Yes
row_99	SLC44A2	Homo sapiens solute carrier family 44, member 2 (SLC44A2), transcript variant 1, mRNA [NM_020428]	SLC44A2	solute carrier family 44, member 2	795	3.203922986984253	0.58659863	Yes
row_100	CD74	Homo sapiens CD74 molecule, major histocompatibility complex, class II invariant chain (CD74), transcript variant 3, mRNA [NM_001025158]	CD74	CD74 molecule, major histocompatibility complex, class II invariant chain	803	3.1937918663024902	0.590421	Yes
row_101	LDLR	Homo sapiens low density lipoprotein receptor (LDLR), transcript variant 1, mRNA [NM_000527]	LDLR	low density lipoprotein receptor (familial hypercholesterolemia)	809	3.1904067993164062	0.5943407	Yes
row_102	ANGPTL4	Homo sapiens angiopoietin-like 4 (ANGPTL4), transcript variant 1, mRNA [NM_139314]	ANGPTL4	angiopoietin-like 4	826	3.170553684234619	0.5976752	Yes
row_103	LPHN2	Homo sapiens latrophilin 2 (LPHN2), mRNA [NM_012302]	LPHN2	latrophilin 2	846	3.1441752910614014	0.6008228	Yes
row_104	WDR86	Homo sapiens WD repeat domain 86 (WDR86), mRNA [NM_198285]	WDR86	WD repeat domain 86	861	3.1284828186035156	0.60420394	Yes
row_105	ACTG1	Homo sapiens actin, gamma 1 (ACTG1), transcript variant 2, mRNA [NM_001614]	ACTG1	actin, gamma 1	880	3.0972673892974854	0.60734093	Yes
row_106	GMDS	Homo sapiens GDP-mannose 4,6-dehydratase (GMDS), mRNA [NM_001500]	GMDS	GDP-mannose 4,6-dehydratase	933	3.0355441570281982	0.60866904	Yes
row_107	PPP1R15A	Homo sapiens protein phosphatase 1, regulatory subunit 15A (PPP1R15A), mRNA [NM_014330]	PPP1R15A	protein phosphatase 1, regulatory (inhibitor) subunit 15A	935	3.0346145629882812	0.61258817	Yes
row_108	AMY1C	Homo sapiens amylase, alpha 1C (salivary) (AMY1C), mRNA [NM_001008219]	AMY1C	amylase, alpha 1C; salivary	976	2.9931721687316895	0.6144708	Yes
row_109	CRISPLD2	Homo sapiens cysteine-rich secretory protein LCCL domain containing 2 (CRISPLD2), mRNA [NM_031476]	CRISPLD2	cysteine-rich secretory protein LCCL domain containing 2	994	2.9743359088897705	0.6174978	Yes
row_110	CEBPB	Homo sapiens CCAAT/enhancer binding protein (C/EBP), beta (CEBPB), mRNA [NM_005194]	CEBPB	CCAAT/enhancer binding protein (C/EBP), beta	1018	2.9294185638427734	0.6201611	Yes
row_111	SLC7A2	Homo sapiens solute carrier family 7 (cationic amino acid transporter, y+ system), member 2 (SLC7A2), transcript variant 2, mRNA [NM_001008539]	SLC7A2	solute carrier family 7 (cationic amino acid transporter, y+ system), member 2	1053	2.8924062252044678	0.6222169	Yes
row_112	CSAD	Homo sapiens cysteine sulfinic acid decarboxylase (CSAD), transcript variant 1, mRNA [NM_015989]	CSAD	cysteine sulfinic acid decarboxylase	1074	2.8739609718322754	0.62496006	Yes
row_113	CMTM3	Homo sapiens CKLF-like MARVEL transmembrane domain containing 3 (CMTM3), transcript variant 1, mRNA [NM_144601]	CMTM3	CKLF-like MARVEL transmembrane domain containing 3	1093	2.8527510166168213	0.6277772	Yes
row_114	ANXA2P1	Homo sapiens annexin A2 pseudogene 1 (ANXA2P1), non-coding RNA [NR_001562]	ANXA2P1	annexin A2 pseudogene 1	1112	2.826446771621704	0.6305599	Yes
row_115	C1QTNF1	Homo sapiens C1q and tumor necrosis factor related protein 1 (C1QTNF1), mRNA [NM_198594]	C1QTNF1	C1q and tumor necrosis factor related protein 1	1150	2.7847094535827637	0.6323223	Yes
row_116	IFITM3	Homo sapiens interferon induced transmembrane protein 3 (IFITM3), mRNA [NM_021034]	IFITM3	interferon induced transmembrane protein 3 (1-8U)	1156	2.777447462081909	0.6357017	Yes
row_117	ANTXR1	Homo sapiens anthrax toxin receptor 1 (ANTXR1), transcript variant 2, mRNA [NM_053034]	ANTXR1	anthrax toxin receptor 1	1175	2.757333993911743	0.638394	Yes
row_118	FBLN1	Homo sapiens fibulin 1 (FBLN1), transcript variant D, mRNA [NM_006486]	FBLN1	fibulin 1	1185	2.7512199878692627	0.64153576	Yes
row_119	SEPP1	Homo sapiens selenoprotein P, plasma, 1 (SEPP1), transcript variant 3, mRNA [NM_001093726]	SEPP1	selenoprotein P, plasma, 1	1200	2.741485834121704	0.6444106	Yes
row_120	PAM	Homo sapiens peptidylglycine alpha-amidating monooxygenase (PAM), transcript variant 1, mRNA [NM_000919]	PAM	peptidylglycine alpha-amidating monooxygenase	1249	2.697899580001831	0.64550036	Yes
row_121	CALD1	Homo sapiens caldesmon 1 (CALD1), transcript variant 1, mRNA [NM_033138]	CALD1	caldesmon 1	1250	2.6978962421417236	0.6490298	Yes
row_122	WFS1	Homo sapiens Wolfram syndrome 1 (wolframin) (WFS1), transcript variant 1, mRNA [NM_006005]	WFS1	Wolfram syndrome 1 (wolframin)	1292	2.6525540351867676	0.65041596	Yes
row_123	PCOLCE	Homo sapiens procollagen C-endopeptidase enhancer (PCOLCE), mRNA [NM_002593]	PCOLCE	procollagen C-endopeptidase enhancer	1294	2.651559829711914	0.653834	Yes
row_124	ABL1	Homo sapiens c-abl oncogene 1, non-receptor tyrosine kinase (ABL1), transcript variant b, mRNA [NM_007313]	ABL1	v-abl Abelson murine leukemia viral oncogene homolog 1	1315	2.62774920463562	0.65625507	Yes
row_125	LPP	Homo sapiens LIM domain containing preferred translocation partner in lipoma (LPP), transcript variant 1, mRNA [NM_005578]	LPP	LIM domain containing preferred translocation partner in lipoma	1325	2.617518901824951	0.65922195	Yes
row_126	COL6A3	Homo sapiens collagen, type VI, alpha 3 (COL6A3), transcript variant 3, mRNA [NM_057165]	COL6A3	collagen, type VI, alpha 3	1337	2.6083505153656006	0.66207516	Yes
row_127	FLNB	Homo sapiens filamin B, beta (FLNB), transcript variant 2, mRNA [NM_001457]	FLNB	filamin B, beta (actin binding protein 278)	1356	2.5921292304992676	0.6645513	Yes
row_128	TMEM176A	Homo sapiens transmembrane protein 176A (TMEM176A), mRNA [NM_018487]	TMEM176A	transmembrane protein 176A	1371	2.577268123626709	0.66721135	Yes
row_129	EGFLAM	Homo sapiens EGF-like, fibronectin type III and laminin G domains (EGFLAM), transcript variant 1, mRNA [NM_152403]	EGFLAM	EGF-like, fibronectin type III and laminin G domains	1374	2.575410842895508	0.67047894	Yes
row_130	HSPA1A	Homo sapiens heat shock 70kDa protein 1A (HSPA1A), mRNA [NM_005345]	HSPA1A	heat shock 70kDa protein 1A	1381	2.572103500366211	0.67353886	Yes
row_131	MAP7D1	Homo sapiens MAP7 domain containing 1 (MAP7D1), mRNA [NM_018067]	null	null	1396	2.558035373687744	0.67617375	Yes
row_132	CFD	Homo sapiens complement factor D (adipsin) (CFD), mRNA [NM_001928]	CFD	complement factor D (adipsin)	1398	2.552699327468872	0.67946243	Yes
row_133	MRPS6	Homo sapiens mitochondrial ribosomal protein S6 (MRPS6), nuclear gene encoding mitochondrial protein, mRNA [NM_032476]	MRPS6	mitochondrial ribosomal protein S6	1444	2.5135374069213867	0.68046343	Yes
row_134	AHNAK	Homo sapiens AHNAK nucleoprotein (AHNAK), transcript variant 2, mRNA [NM_024060]	AHNAK	AHNAK nucleoprotein (desmoyokin)	1471	2.4922869205474854	0.6824024	Yes
row_135	ACO1	Homo sapiens aconitase 1, soluble (ACO1), mRNA [NM_002197]	ACO1	aconitase 1, soluble	1482	2.479785442352295	0.68513817	Yes
row_136	PDE1A	Homo sapiens phosphodiesterase 1A, calmodulin-dependent (PDE1A), transcript variant 2, mRNA [NM_001003683]	PDE1A	phosphodiesterase 1A, calmodulin-dependent	1491	2.4653048515319824	0.68795675	Yes
row_137	RHBDF1	Homo sapiens rhomboid 5 homolog 1 (Drosophila) (RHBDF1), mRNA [NM_022450]	RHBDF1	rhomboid 5 homolog 1 (Drosophila)	1503	2.459049940109253	0.69061464	Yes
row_138	EGR1	Homo sapiens early growth response 1 (EGR1), mRNA [NM_001964]	EGR1	early growth response 1	1610	2.3527469635009766	0.6883047	Yes
row_139	INPPL1	Homo sapiens inositol polyphosphate phosphatase-like 1 (INPPL1), mRNA [NM_001567]	INPPL1	inositol polyphosphate phosphatase-like 1	1612	2.352325201034546	0.69133127	Yes
row_140	LAMC1	Homo sapiens laminin, gamma 1 (formerly LAMB2) (LAMC1), mRNA [NM_002293]	LAMC1	laminin, gamma 1 (formerly LAMB2)	1630	2.340270519256592	0.6935288	Yes
row_141	VASN	Homo sapiens vasorin (VASN), mRNA [NM_138440]	VASN	vasorin	1635	2.33856201171875	0.69638485	Yes
row_142	MYLIP	Homo sapiens myosin regulatory light chain interacting protein (MYLIP), mRNA [NM_013262]	MYLIP	myosin regulatory light chain interacting protein	1660	2.3149161338806152	0.6981934	Yes
row_143	IRF7	Homo sapiens interferon regulatory factor 7 (IRF7), transcript variant d, mRNA [NM_004031]	IRF7	interferon regulatory factor 7	1661	2.3148815631866455	0.70122176	Yes
row_144	NFKBIZ	Homo sapiens nuclear factor of kappa light polypeptide gene enhancer in B-cells inhibitor, zeta (NFKBIZ), transcript variant 1, mRNA [NM_031419]	NFKBIZ	nuclear factor of kappa light polypeptide gene enhancer in B-cells inhibitor, zeta	1687	2.2952678203582764	0.7029538	Yes
row_145	CHST3	Homo sapiens carbohydrate (chondroitin 6) sulfotransferase 3 (CHST3), mRNA [NM_004273]	CHST3	carbohydrate (chondroitin 6) sulfotransferase 3	1719	2.2659740447998047	0.70434254	Yes
row_146	ALPL	Homo sapiens alkaline phosphatase, liver/bone/kidney (ALPL), transcript variant 1, mRNA [NM_000478]	ALPL	alkaline phosphatase, liver/bone/kidney	1727	2.257689952850342	0.7069403	Yes
row_147	ADCY3	Homo sapiens adenylate cyclase 3 (ADCY3), mRNA [NM_004036]	ADCY3	adenylate cyclase 3	1738	2.249864101409912	0.7093753	Yes
row_148	ATXN2	ataxin 2 [Source:HGNC Symbol;Acc:10555] [ENST00000392645]	ATXN2	ataxin 2	1741	2.2483174800872803	0.712215	Yes
row_149	EMP1	Homo sapiens epithelial membrane protein 1 (EMP1), mRNA [NM_001423]	EMP1	epithelial membrane protein 1	1754	2.2422006130218506	0.71453834	Yes
row_150	SH3PXD2A	Homo sapiens SH3 and PX domains 2A (SH3PXD2A), mRNA [NM_014631]	SH3PXD2A	SH3 and PX domains 2A	1767	2.2291834354400635	0.7168447	Yes
row_151	ECHDC2	Homo sapiens enoyl CoA hydratase domain containing 2 (ECHDC2), transcript variant 2, mRNA [NM_018281]	ECHDC2	enoyl Coenzyme A hydratase domain containing 2	1806	2.2045607566833496	0.7177973	Yes
row_152	LIMCH1	Homo sapiens LIM and calponin homology domains 1 (LIMCH1), transcript variant 1, mRNA [NM_014988]	null	null	1868	2.1627607345581055	0.71752614	Yes
row_153	COL16A1	Homo sapiens collagen, type XVI, alpha 1 (COL16A1), mRNA [NM_001856]	COL16A1	collagen, type XVI, alpha 1	1920	2.120439052581787	0.7177079	Yes
row_154	TMED9	Homo sapiens transmembrane emp24 protein transport domain containing 9 (TMED9), mRNA [NM_017510]	TMED9	transmembrane emp24 protein transport domain containing 9	2024	2.054145574569702	0.71515983	Yes
row_155	RCAN1	Homo sapiens regulator of calcineurin 1 (RCAN1), transcript variant 1, mRNA [NM_004414]	null	null	2139	1.980878233909607	0.7119568	Yes
row_156	WASF3	Homo sapiens WAS protein family, member 3 (WASF3), mRNA [NM_006646]	WASF3	WAS protein family, member 3	2145	1.9784274101257324	0.7142909	Yes
row_157	TIMP1	Homo sapiens TIMP metallopeptidase inhibitor 1 (TIMP1), mRNA [NM_003254]	TIMP1	TIMP metallopeptidase inhibitor 1	2180	1.953765630722046	0.7151187	Yes
row_158	GFRA1	Homo sapiens GDNF family receptor alpha 1 (GFRA1), transcript variant 1, mRNA [NM_005264]	GFRA1	GDNF family receptor alpha 1	2206	1.9415011405944824	0.7163879	Yes
row_159	LHFP	Homo sapiens lipoma HMGIC fusion partner (LHFP), mRNA [NM_005780]	LHFP	lipoma HMGIC fusion partner	2217	1.932188630104065	0.7184074	Yes
row_160	APOE	Homo sapiens apolipoprotein E (APOE), mRNA [NM_000041]	APOE	apolipoprotein E	2309	1.8811863660812378	0.71624297	Yes
row_161	ABCA8	Homo sapiens ATP-binding cassette, sub-family A (ABC1), member 8 (ABCA8), mRNA [NM_007168]	ABCA8	ATP-binding cassette, sub-family A (ABC1), member 8	2357	1.8506464958190918	0.7162751	Yes
row_162	JAM3	Homo sapiens junctional adhesion molecule 3 (JAM3), transcript variant 1, mRNA [NM_032801]	JAM3	junctional adhesion molecule 3	2376	1.8443012237548828	0.71777296	Yes
row_163	ENPEP	Homo sapiens glutamyl aminopeptidase (aminopeptidase A) (ENPEP), mRNA [NM_001977]	ENPEP	glutamyl aminopeptidase (aminopeptidase A)	2380	1.8426501750946045	0.7200311	Yes
row_164	CLSTN1	Homo sapiens calsyntenin 1 (CLSTN1), transcript variant 1, mRNA [NM_001009566]	CLSTN1	calsyntenin 1	2396	1.8358376026153564	0.7216703	Yes
row_165	FHOD1	Homo sapiens formin homology 2 domain containing 1 (FHOD1), mRNA [NM_013241]	FHOD1	formin homology 2 domain containing 1	2418	1.8228684663772583	0.72298765	Yes
row_166	CNN3	Homo sapiens calponin 3, acidic (CNN3), mRNA [NM_001839]	CNN3	calponin 3, acidic	2478	1.7957640886306763	0.7223381	Yes
row_167	GNPTG	Homo sapiens N-acetylglucosamine-1-phosphate transferase, gamma subunit (GNPTG), mRNA [NM_032520]	GNPTG	N-acetylglucosamine-1-phosphate transferase, gamma subunit	2482	1.792676329612732	0.7245308	Yes
row_168	ITGB2	Homo sapiens integrin, beta 2 (complement component 3 receptor 3 and 4 subunit) (ITGB2), transcript variant 1, mRNA [NM_000211]	ITGB2	integrin, beta 2 (complement component 3 receptor 3 and 4 subunit)	2501	1.7845830917358398	0.72595054	Yes
row_169	TFPI	Homo sapiens tissue factor pathway inhibitor (lipoprotein-associated coagulation inhibitor) (TFPI), transcript variant 2, mRNA [NM_001032281]	TFPI	tissue factor pathway inhibitor (lipoprotein-associated coagulation inhibitor)	2539	1.7712624073028564	0.7263871	Yes
row_170	LEPR	Homo sapiens leptin receptor (LEPR), transcript variant 5, mRNA [NM_001198688]	LEPR	leptin receptor	2560	1.7643150091171265	0.72767866	Yes
row_171	GABRE	Homo sapiens gamma-aminobutyric acid (GABA) A receptor, epsilon (GABRE), mRNA [NM_004961]	GABRE	gamma-aminobutyric acid (GABA) A receptor, epsilon	2613	1.7421430349349976	0.72731465	Yes
row_172	SQSTM1	Homo sapiens sequestosome 1 (SQSTM1), transcript variant 1, mRNA [NM_003900]	SQSTM1	sequestosome 1	2735	1.6830470561981201	0.7233662	Yes
row_173	CSNK1E	Homo sapiens casein kinase 1, epsilon (CSNK1E), transcript variant 1, mRNA [NM_152221]	CSNK1E	casein kinase 1, epsilon	2737	1.6822748184204102	0.7255162	Yes
row_174	CYBRD1	Homo sapiens cytochrome b reductase 1 (CYBRD1), transcript variant 1, mRNA [NM_024843]	CYBRD1	cytochrome b reductase 1	2779	1.6645512580871582	0.72560984	Yes
row_175	SERPINF1	Homo sapiens serpin peptidase inhibitor, clade F (alpha-2 antiplasmin, pigment epithelium derived factor), member 1 (SERPINF1), mRNA [NM_002615]	SERPINF1	serpin peptidase inhibitor, clade F (alpha-2 antiplasmin, pigment epithelium derived factor), member 1	2801	1.6530200242996216	0.72670496	Yes
row_176	PPARG	Homo sapiens peroxisome proliferator-activated receptor gamma (PPARG), transcript variant 3, mRNA [NM_138711]	PPARG	peroxisome proliferative activated receptor, gamma	2804	1.6523443460464478	0.72876495	Yes
row_177	PTRF	Homo sapiens polymerase I and transcript release factor (PTRF), mRNA [NM_012232]	PTRF	polymerase I and transcript release factor	2872	1.6168726682662964	0.7274747	Yes
row_178	ARRB1	Homo sapiens arrestin, beta 1 (ARRB1), transcript variant 1, mRNA [NM_004041]	ARRB1	arrestin, beta 1	2956	1.5856517553329468	0.7253303	Yes
row_179	CNN2	Homo sapiens calponin 2 (CNN2), transcript variant 1, mRNA [NM_004368]	CNN2	calponin 2	2996	1.5638681650161743	0.7253939	Yes
row_180	NAV2	Homo sapiens neuron navigator 2 (NAV2), transcript variant 1, mRNA [NM_182964]	NAV2	neuron navigator 2	3032	1.549065113067627	0.7256414	Yes
row_181	CNTNAP2	Homo sapiens contactin associated protein-like 2 (CNTNAP2), mRNA [NM_014141]	CNTNAP2	contactin associated protein-like 2	3047	1.543428897857666	0.726949	Yes
row_182	TMBIM6	Homo sapiens transmembrane BAX inhibitor motif containing 6 (TMBIM6), transcript variant 1, mRNA [NM_003217]	null	null	3063	1.5342469215393066	0.7281937	Yes
row_183	ANXA2	Homo sapiens annexin A2 (ANXA2), transcript variant 2, mRNA [NM_001002857]	ANXA2	annexin A2	3122	1.5112969875335693	0.72722274	Yes
row_184	VEGFB	Homo sapiens vascular endothelial growth factor B (VEGFB), transcript variant VEGFB-186, mRNA [NM_003377]	VEGFB	vascular endothelial growth factor B	3198	1.4748482704162598	0.72534	Yes
row_185	SLC2A3	Homo sapiens solute carrier family 2 (facilitated glucose transporter), member 3 (SLC2A3), mRNA [NM_006931]	SLC2A3	solute carrier family 2 (facilitated glucose transporter), member 3	3203	1.4729068279266357	0.7270636	Yes
row_186	RARRES3	Homo sapiens retinoic acid receptor responder (tazarotene induced) 3 (RARRES3), mRNA [NM_004585]	RARRES3	retinoic acid receptor responder (tazarotene induced) 3	3242	1.4597947597503662	0.7270419	Yes
row_187	HSPA1B	Homo sapiens heat shock 70kDa protein 1B (HSPA1B), mRNA [NM_005346]	HSPA1B	heat shock 70kDa protein 1B	3293	1.4371086359024048	0.7263805	Yes
row_188	ZBTB20	Homo sapiens zinc finger and BTB domain containing 20 (ZBTB20), transcript variant 2, mRNA [NM_015642]	ZBTB20	zinc finger and BTB domain containing 20	3336	1.4244108200073242	0.72610915	Yes
row_189	PSMB10	Homo sapiens proteasome (prosome, macropain) subunit, beta type, 10 (PSMB10), mRNA [NM_002801]	PSMB10	proteasome (prosome, macropain) subunit, beta type, 10	3341	1.4237500429153442	0.7277684	Yes
row_190	FST	Homo sapiens follistatin (FST), transcript variant FST344, mRNA [NM_013409]	FST	follistatin	3389	1.4036825895309448	0.7272158	Yes
row_191	TP53I13	Homo sapiens tumor protein p53 inducible protein 13 (TP53I13), mRNA [NM_138349]	TP53I13	tumor protein p53 inducible protein 13	3403	1.3968188762664795	0.7283824	Yes
row_192	ZFP36	Homo sapiens zinc finger protein 36, C3H type, homolog (mouse) (ZFP36), mRNA [NM_003407]	ZFP36	zinc finger protein 36, C3H type, homolog (mouse)	3417	1.3916131258010864	0.7295422	Yes
row_193	PHGDH	Homo sapiens phosphoglycerate dehydrogenase (PHGDH), mRNA [NM_006623]	PHGDH	phosphoglycerate dehydrogenase	3435	1.3865560293197632	0.73049206	Yes
row_194	CLCN7	Homo sapiens chloride channel 7 (CLCN7), transcript variant 1, mRNA [NM_001287]	CLCN7	chloride channel 7	3510	1.3576878309249878	0.7285069	No
row_195	VIM	Homo sapiens vimentin (VIM), mRNA [NM_003380]	VIM	vimentin	3586	1.331001877784729	0.726436	No
row_196	FOS	Homo sapiens FBJ murine osteosarcoma viral oncogene homolog (FOS), mRNA [NM_005252]	FOS	v-fos FBJ murine osteosarcoma viral oncogene homolog	3661	1.297670841217041	0.7243723	No
row_197	PODN	Homo sapiens podocan (PODN), transcript variant 1, mRNA [NM_153703]	PODN	podocan	3708	1.2804895639419556	0.7237094	No
row_198	PAPPA	Homo sapiens pregnancy-associated plasma protein A, pappalysin 1 (PAPPA), mRNA [NM_002581]	PAPPA	pregnancy-associated plasma protein A, pappalysin 1	3719	1.278127670288086	0.7248732	No
row_199	PXDN	Homo sapiens peroxidasin homolog (Drosophila) (PXDN), mRNA [NM_012293]	PXDN	peroxidasin homolog (Drosophila)	3840	1.2378743886947632	0.7203932	No
row_200	MCL1	Homo sapiens myeloid cell leukemia sequence 1 (BCL2-related) (MCL1), nuclear gene encoding mitochondrial protein, transcript variant 1, mRNA [NM_021960]	MCL1	myeloid cell leukemia sequence 1 (BCL2-related)	3871	1.2270489931106567	0.7204736	No
row_201	LEPROT	Homo sapiens leptin receptor overlapping transcript (LEPROT), transcript variant 3, mRNA [NM_001198683]	LEPROT	leptin receptor overlapping transcript	3985	1.1875441074371338	0.71628356	No
row_202	LEPREL1	Homo sapiens leprecan-like 1 (LEPREL1), transcript variant 1, mRNA [NM_018192]	LEPREL1	leprecan-like 1	4036	1.1709339618682861	0.715274	No
row_203	TSC22D3	Homo sapiens TSC22 domain family, member 3 (TSC22D3), transcript variant 2, mRNA [NM_004089]	TSC22D3	TSC22 domain family, member 3	4068	1.1646175384521484	0.7152219	No
row_204	RGL1	Homo sapiens ral guanine nucleotide dissociation stimulator-like 1 (RGL1), mRNA [NM_015149]	RGL1	ral guanine nucleotide dissociation stimulator-like 1	4166	1.137049674987793	0.71177906	No
row_205	NISCH	Homo sapiens nischarin (NISCH), mRNA [NM_007184]	NISCH	nischarin	4267	1.1040410995483398	0.7081405	No
row_206	HP	Homo sapiens haptoglobin (HP), transcript variant 1, mRNA [NM_005143]	HP	haptoglobin	4298	1.0909682512283325	0.7080429	No
row_207	LAMB2	Homo sapiens laminin, beta 2 (laminin S) (LAMB2), mRNA [NM_002292]	LAMB2	laminin, beta 2 (laminin S)	4388	1.0656448602676392	0.70491326	No
row_208	JDP2	Homo sapiens Jun dimerization protein 2 (JDP2), transcript variant 1, mRNA [NM_130469]	JDP2	-	4400	1.0608421564102173	0.70574194	No
row_209	ADM	Homo sapiens adrenomedullin (ADM), mRNA [NM_001124]	ADM	adrenomedullin	4408	1.0590373277664185	0.7067716	No
row_210	TPST1	Homo sapiens tyrosylprotein sulfotransferase 1 (TPST1), mRNA [NM_003596]	TPST1	tyrosylprotein sulfotransferase 1	4429	1.0553148984909058	0.7071357	No
row_211	NRP1	Homo sapiens neuropilin 1 (NRP1), transcript variant 1, mRNA [NM_003873]	NRP1	neuropilin 1	4489	1.0338445901870728	0.7054893	No
row_212	ETS1	Homo sapiens v-ets erythroblastosis virus E26 oncogene homolog 1 (avian) (ETS1), transcript variant 2, mRNA [NM_005238]	ETS1	v-ets erythroblastosis virus E26 oncogene homolog 1 (avian)	4576	1.0066426992416382	0.70243496	No
row_213	ZFP36L1	Homo sapiens zinc finger protein 36, C3H type-like 1 (ZFP36L1), transcript variant 1, mRNA [NM_004926]	ZFP36L1	zinc finger protein 36, C3H type-like 1	4622	0.9949010610580444	0.7014492	No
row_214	SFRP1	Homo sapiens secreted frizzled-related protein 1 (SFRP1), mRNA [NM_003012]	SFRP1	secreted frizzled-related protein 1	4694	0.9708871841430664	0.6991105	No
row_215	CTNNA1	Homo sapiens catenin (cadherin-associated protein), alpha 1, 102kDa (CTNNA1), mRNA [NM_001903]	CTNNA1	catenin (cadherin-associated protein), alpha 1, 102kDa	4700	0.9693884253501892	0.70012456	No
row_216	MAPK3	Homo sapiens mitogen-activated protein kinase 3 (MAPK3), transcript variant 1, mRNA [NM_002746]	MAPK3	mitogen-activated protein kinase 3	4747	0.9581340551376343	0.69903994	No
row_217	SMOC1	Homo sapiens SPARC related modular calcium binding 1 (SMOC1), transcript variant 1, mRNA [NM_001034852]	SMOC1	SPARC related modular calcium binding 1	4770	0.953680694103241	0.69916934	No
row_218	RCN1	Homo sapiens reticulocalbin 1, EF-hand calcium binding domain (RCN1), mRNA [NM_002901]	RCN1	reticulocalbin 1, EF-hand calcium binding domain	4775	0.9519501328468323	0.70021135	No
row_219	BGN	Homo sapiens biglycan (BGN), mRNA [NM_001711]	BGN	biglycan	4883	0.9224290251731873	0.6959795	No
row_220	MAGED1	Homo sapiens melanoma antigen family D, 1 (MAGED1), transcript variant 1, mRNA [NM_001005333]	MAGED1	melanoma antigen family D, 1	4918	0.9126442670822144	0.69544524	No
row_221	UBC	Homo sapiens ubiquitin C (UBC), mRNA [NM_021009]	UBC	ubiquitin C	4927	0.9104737043380737	0.6962297	No
row_222	MYOM1	Homo sapiens myomesin 1, 185kDa (MYOM1), transcript variant 1, mRNA [NM_003803]	MYOM1	myomesin 1 (skelemin) 185kDa	4993	0.8928665518760681	0.69409394	No
row_223	PSAP	Homo sapiens prosaposin (PSAP), transcript variant 2, mRNA [NM_001042465]	PSAP	prosaposin (variant Gaucher disease and variant metachromatic leukodystrophy)	5154	0.8496729135513306	0.68707293	No
row_224	TAF15	Homo sapiens TAF15 RNA polymerase II, TATA box binding protein (TBP)-associated factor, 68kDa (TAF15), transcript variant 1, mRNA [NM_139215]	TAF15	TAF15 RNA polymerase II, TATA box binding protein (TBP)-associated factor, 68kDa	5212	0.8356592059135437	0.68526894	No
row_225	EYA1	Homo sapiens eyes absent homolog 1 (Drosophila) (EYA1), transcript variant 3, mRNA [NM_000503]	EYA1	eyes absent homolog 1 (Drosophila)	5242	0.8294797539710999	0.6848801	No
row_226	GHR	Homo sapiens growth hormone receptor (GHR), transcript variant 12, mRNA [NM_001242462]	GHR	growth hormone receptor	5243	0.8293768167495728	0.68596506	No
row_227	BRPF1	Homo sapiens bromodomain and PHD finger containing, 1 (BRPF1), transcript variant 1, mRNA [NM_001003694]	BRPF1	bromodomain and PHD finger containing, 1	5313	0.812008798122406	0.6835202	No
row_228	FNDC1	Homo sapiens fibronectin type III domain containing 1 (FNDC1), mRNA [NM_032532]	FNDC1	fibronectin type III domain containing 1	5425	0.7819985151290894	0.67890126	No
row_229	COL4A1	Homo sapiens collagen, type IV, alpha 1 (COL4A1), mRNA [NM_001845]	COL4A1	collagen, type IV, alpha 1	5599	0.7422252297401428	0.6710789	No
row_230	KLHL8	Homo sapiens kelch-like 8 (Drosophila) (KLHL8), mRNA [NM_020803]	KLHL8	kelch-like 8 (Drosophila)	5605	0.7414743900299072	0.67179483	No
row_231	EVL	Homo sapiens Enah/Vasp-like (EVL), mRNA [NM_016337]	EVL	Enah/Vasp-like	5661	0.7266184687614441	0.6699498	No
row_232	MXRA5	Homo sapiens matrix-remodelling associated 5 (MXRA5), mRNA [NM_015419]	MXRA5	matrix-remodelling associated 5	5890	0.6759983897209167	0.6592453	No
row_233	HLA-DRB6	Homo sapiens major histocompatibility complex, class II, DR beta 6 (pseudogene) (HLA-DRB6), non-coding RNA [NR_001298]	HLA-DRB6	major histocompatibility complex, class II, DR beta 6 (pseudogene)	5894	0.6755709052085876	0.6599766	No
row_234	CTSC	Homo sapiens cathepsin C (CTSC), transcript variant 3, mRNA [NM_001114173]	CTSC	cathepsin C	6063	0.6416556239128113	0.6522768	No
row_235	CARHSP1	Homo sapiens calcium regulated heat stable protein 1, 24kDa (CARHSP1), transcript variant 2, mRNA [NM_001042476]	CARHSP1	calcium regulated heat stable protein 1, 24kDa	6166	0.622028648853302	0.64790606	No
row_236	PRSS23	Homo sapiens protease, serine, 23 (PRSS23), mRNA [NM_007173]	PRSS23	protease, serine, 23	6244	0.6077249050140381	0.6447873	No
row_237	PPIC	Homo sapiens peptidylprolyl isomerase C (cyclophilin C) (PPIC), mRNA [NM_000943]	PPIC	peptidylprolyl isomerase C (cyclophilin C)	6258	0.6044659614562988	0.64491737	No
row_238	DUSP1	Homo sapiens dual specificity phosphatase 1 (DUSP1), mRNA [NM_004417]	DUSP1	dual specificity phosphatase 1	6287	0.6002990007400513	0.6442795	No
row_239	FOSB	Homo sapiens FBJ murine osteosarcoma viral oncogene homolog B (FOSB), transcript variant 1, mRNA [NM_006732]	FOSB	FBJ murine osteosarcoma viral oncogene homolog B	6337	0.5920458436012268	0.6425634	No
row_240	TMEM119	Homo sapiens transmembrane protein 119 (TMEM119), mRNA [NM_181724]	TMEM119	transmembrane protein 119	6438	0.572381317615509	0.63822937	No
row_241	PMEPA1	Homo sapiens prostate transmembrane protein, androgen induced 1 (PMEPA1), transcript variant 1, mRNA [NM_020182]	null	null	6525	0.5557819604873657	0.6345852	No
row_242	TSPAN4	Homo sapiens tetraspanin 4 (TSPAN4), transcript variant 1, mRNA [NM_001025237]	TSPAN4	tetraspanin 4	6564	0.5471848249435425	0.63336957	No
row_243	TNFRSF1A	Homo sapiens tumor necrosis factor receptor superfamily, member 1A (TNFRSF1A), mRNA [NM_001065]	TNFRSF1A	tumor necrosis factor receptor superfamily, member 1A	6635	0.5361757278442383	0.630513	No
row_244	DENND2A	Homo sapiens DENN/MADD domain containing 2A (DENND2A), mRNA [NM_015689]	DENND2A	DENN/MADD domain containing 2A	6857	0.4969921410083771	0.6199301	No
row_245	CES1	Homo sapiens carboxylesterase 1 (CES1), transcript variant 3, mRNA [NM_001266]	CES1	carboxylesterase 1 (monocyte/macrophage serine esterase 1)	7023	0.4693520963191986	0.6121574	No
row_246	TIAF1	Homo sapiens myosin XVIIIA (MYO18A), transcript variant 1, mRNA [NM_078471]	TIAF1	TGFB1-induced anti-apoptotic factor 1	7094	0.4575929641723633	0.60919803	No
row_247	TMEM59	Homo sapiens transmembrane protein 59 (TMEM59), mRNA [NM_004872]	TMEM59	transmembrane protein 59	7182	0.4423271417617798	0.6053546	No
row_248	PPP1R13B	Homo sapiens protein phosphatase 1, regulatory subunit 13B (PPP1R13B), mRNA [NM_015316]	PPP1R13B	protein phosphatase 1, regulatory (inhibitor) subunit 13B	7254	0.43039560317993164	0.60230887	No
row_249	LGMN	Homo sapiens legumain (LGMN), transcript variant 2, mRNA [NM_001008530]	LGMN	legumain	7261	0.4290068745613098	0.6025651	No
row_250	TMEM99	Homo sapiens transmembrane protein 99 (TMEM99), transcript variant 1, mRNA [NM_001195386]	TMEM99	transmembrane protein 99	7326	0.41909870505332947	0.59986037	No
row_251	GPX8	Homo sapiens glutathione peroxidase 8 (putative) (GPX8), mRNA [NM_001008397]	null	null	7353	0.41440996527671814	0.599081	No
row_252	MME	Homo sapiens membrane metallo-endopeptidase (MME), transcript variant 2b, mRNA [NM_007289]	MME	membrane metallo-endopeptidase (neutral endopeptidase, enkephalinase)	7368	0.4127611219882965	0.5989094	No
row_253	CD151	Homo sapiens CD151 molecule (Raph blood group) (CD151), transcript variant 1, mRNA [NM_004357]	CD151	CD151 molecule (Raph blood group)	7461	0.39985156059265137	0.59475625	No
row_254	EFNA1	Homo sapiens ephrin-A1 (EFNA1), transcript variant 1, mRNA [NM_004428]	EFNA1	ephrin-A1	7464	0.3996177911758423	0.59517735	No
row_255	CBLN2	Homo sapiens cerebellin 2 precursor (CBLN2), mRNA [NM_182511]	CBLN2	cerebellin 2 precursor	7569	0.3827316462993622	0.5903919	No
row_256	SGCE	Homo sapiens sarcoglycan, epsilon (SGCE), transcript variant 1, mRNA [NM_001099401]	SGCE	sarcoglycan, epsilon	7602	0.3781530261039734	0.5892601	No
row_257	ISLR	Homo sapiens immunoglobulin superfamily containing leucine-rich repeat (ISLR), transcript variant 1, mRNA [NM_005545]	ISLR	immunoglobulin superfamily containing leucine-rich repeat	7615	0.37626561522483826	0.5891424	No
row_258	SHC1	Homo sapiens SHC (Src homology 2 domain containing) transforming protein 1 (SHC1), transcript variant 1, mRNA [NM_183001]	SHC1	SHC (Src homology 2 domain containing) transforming protein 1	7683	0.36616644263267517	0.5862159	No
row_259	ALDH9A1	Homo sapiens aldehyde dehydrogenase 9 family, member A1 (ALDH9A1), mRNA [NM_000696]	ALDH9A1	aldehyde dehydrogenase 9 family, member A1	7745	0.35687950253486633	0.5835822	No
row_260	RASD1	Homo sapiens RAS, dexamethasone-induced 1 (RASD1), transcript variant 1, mRNA [NM_016084]	RASD1	RAS, dexamethasone-induced 1	7781	0.350397527217865	0.5822616	No
row_261	PRKCA	Homo sapiens protein kinase C, alpha (PRKCA), mRNA [NM_002737]	PRKCA	protein kinase C, alpha	7797	0.34793177247047424	0.5819544	No
row_262	RNF150	Homo sapiens ring finger protein 150 (RNF150), mRNA [NM_020724]	RNF150	ring finger protein 150	7807	0.3470182716846466	0.5819509	No
row_263	IFITM1	Homo sapiens interferon induced transmembrane protein 1 (9-27) (IFITM1), mRNA [NM_003641]	IFITM1	interferon induced transmembrane protein 1 (9-27)	7826	0.34474629163742065	0.581487	No
row_264	OLFML3	Homo sapiens olfactomedin-like 3 (OLFML3), mRNA [NM_020190]	OLFML3	olfactomedin-like 3	7860	0.33966904878616333	0.580254	No
row_265	PGRMC1	Homo sapiens progesterone receptor membrane component 1 (PGRMC1), mRNA [NM_006667]	PGRMC1	progesterone receptor membrane component 1	7919	0.3318535089492798	0.57774013	No
row_266	TAP1	Homo sapiens transporter 1, ATP-binding cassette, sub-family B (MDR/TAP) (TAP1), mRNA [NM_000593]	TAP1	transporter 1, ATP-binding cassette, sub-family B (MDR/TAP)	7994	0.3220720589160919	0.5744001	No
row_267	SLC41A3	Homo sapiens solute carrier family 41, member 3 (SLC41A3), transcript variant 2, mRNA [NM_017836]	SLC41A3	solute carrier family 41, member 3	8019	0.3199303448200226	0.5735988	No
row_268	ITSN1	Homo sapiens intersectin 1 (SH3 domain protein) (ITSN1), transcript variant 2, mRNA [NM_001001132]	ITSN1	intersectin 1 (SH3 domain protein)	8074	0.31055110692977905	0.57126033	No
row_269	PMP22	Homo sapiens peripheral myelin protein 22 (PMP22), transcript variant 1, mRNA [NM_000304]	PMP22	peripheral myelin protein 22	8140	0.3016812205314636	0.56835115	No
row_270	CKAP4	Homo sapiens cytoskeleton-associated protein 4 (CKAP4), mRNA [NM_006825]	CKAP4	cytoskeleton-associated protein 4	8260	0.2877136766910553	0.56267893	No
row_271	BAMBI	Homo sapiens BMP and activin membrane-bound inhibitor homolog (Xenopus laevis) (BAMBI), mRNA [NM_012342]	BAMBI	BMP and activin membrane-bound inhibitor homolog (Xenopus laevis)	8261	0.2877095341682434	0.56305534	No
row_272	SLC1A3	Homo sapiens solute carrier family 1 (glial high affinity glutamate transporter), member 3 (SLC1A3), transcript variant 1, mRNA [NM_004172]	SLC1A3	solute carrier family 1 (glial high affinity glutamate transporter), member 3	8267	0.2867768704891205	0.5631764	No
row_273	ITGB5	Homo sapiens integrin, beta 5 (ITGB5), mRNA [NM_002213]	ITGB5	integrin, beta 5	8315	0.2800633907318115	0.5611538	No
row_274	B2M	Homo sapiens beta-2-microglobulin (B2M), mRNA [NM_004048]	B2M	beta-2-microglobulin	8352	0.2754060924053192	0.5596843	No
row_275	CRH	Homo sapiens corticotropin releasing hormone (CRH), mRNA [NM_000756]	CRH	corticotropin releasing hormone	8361	0.27340587973594666	0.55963534	No
row_276	RAI14	Homo sapiens retinoic acid induced 14 (RAI14), transcript variant 1, mRNA [NM_015577]	RAI14	retinoic acid induced 14	8378	0.27161073684692383	0.5591774	No
row_277	HLA-B	Homo sapiens major histocompatibility complex, class I, B (HLA-B), mRNA [NM_005514]	HLA-B	major histocompatibility complex, class I, B	8396	0.2692941427230835	0.55866563	No
row_278	MED22	Homo sapiens mediator complex subunit 22 (MED22), transcript variant b, mRNA [NM_133640]	null	null	8430	0.2660333216190338	0.55733633	No
row_279	HSPA5	Homo sapiens heat shock 70kDa protein 5 (glucose-regulated protein, 78kDa) (HSPA5), mRNA [NM_005347]	HSPA5	heat shock 70kDa protein 5 (glucose-regulated protein, 78kDa)	8644	0.24292299151420593	0.5468276	No
row_280	FAT1	Homo sapiens FAT tumor suppressor homolog 1 (Drosophila) (FAT1), mRNA [NM_005245]	null	null	8717	0.23534928262233734	0.54347587	No
row_281	ECM2	extracellular matrix protein 2, female organ and adipocyte specific [Source:HGNC Symbol;Acc:3154] [ENST00000375540]	ECM2	extracellular matrix protein 2, female organ and adipocyte specific	8736	0.23366031050682068	0.54286665	No
row_282	AXIN2	Homo sapiens axin 2 (AXIN2), mRNA [NM_004655]	AXIN2	axin 2 (conductin, axil)	8872	0.22007185220718384	0.53629273	No
row_283	STARD8	Homo sapiens StAR-related lipid transfer (START) domain containing 8 (STARD8), transcript variant 2, mRNA [NM_014725]	STARD8	START domain containing 8	8882	0.21937257051467896	0.53612226	No
row_284	RING1	Homo sapiens ring finger protein 1 (RING1), mRNA [NM_002931]	RING1	ring finger protein 1	8975	0.21037936210632324	0.53172123	No
row_285	SPARC	Homo sapiens secreted protein, acidic, cysteine-rich (osteonectin) (SPARC), mRNA [NM_003118]	SPARC	secreted protein, acidic, cysteine-rich (osteonectin)	9036	0.20416359603405	0.5289386	No
row_286	FGFR3	Homo sapiens fibroblast growth factor receptor 3 (FGFR3), transcript variant 1, mRNA [NM_000142]	FGFR3	fibroblast growth factor receptor 3 (achondroplasia, thanatophoric dwarfism)	9248	0.18581566214561462	0.5184569	No
row_287	FERMT2	Homo sapiens fermitin family member 2 (FERMT2), transcript variant 3, mRNA [NM_001135000]	null	null	9338	0.17735429108142853	0.51416516	No
row_288	NT5C2	Homo sapiens 5'-nucleotidase, cytosolic II (NT5C2), transcript variant 1, mRNA [NM_012229]	NT5C2	5'-nucleotidase, cytosolic II	9506	0.16268520057201385	0.50588965	No
row_289	ARHGEF10	Rho guanine nucleotide exchange factor (GEF) 10 [Source:HGNC Symbol;Acc:14103] [ENST00000382795]	ARHGEF10	Rho guanine nucleotide exchange factor (GEF) 10	9515	0.1620650291442871	0.50569504	No
row_290	B3GNT1	Homo sapiens UDP-GlcNAc:betaGal beta-1,3-N-acetylglucosaminyltransferase 1 (B3GNT1), mRNA [NM_006876]	B3GNT1	UDP-GlcNAc:betaGal beta-1,3-N-acetylglucosaminyltransferase 1	9538	0.16009840369224548	0.50478625	No
row_291	DPYSL2	Homo sapiens dihydropyrimidinase-like 2 (DPYSL2), transcript variant 2, mRNA [NM_001386]	DPYSL2	dihydropyrimidinase-like 2	9707	0.1451207399368286	0.49643692	No
row_292	PPP1R14A	Homo sapiens protein phosphatase 1, regulatory (inhibitor) subunit 14A (PPP1R14A), transcript variant 1, mRNA [NM_033256]	PPP1R14A	protein phosphatase 1, regulatory (inhibitor) subunit 14A	9910	0.13170136511325836	0.48634186	No
row_293	S100A10	Homo sapiens S100 calcium binding protein A10 (S100A10), mRNA [NM_002966]	S100A10	S100 calcium binding protein A10	9935	0.13041183352470398	0.48529258	No
row_294	HOXC6	Homo sapiens homeobox C6 (HOXC6), transcript variant 2, mRNA [NM_153693]	HOXC6	homeobox C6	10006	0.12526482343673706	0.48189846	No
row_295	NTRK2	Homo sapiens neurotrophic tyrosine kinase, receptor, type 2 (NTRK2), transcript variant c, mRNA [NM_001018064]	NTRK2	neurotrophic tyrosine kinase, receptor, type 2	10070	0.12051325291395187	0.4788539	No
row_296	POMGNT1	Homo sapiens protein O-linked mannose beta1,2-N-acetylglucosaminyltransferase (POMGNT1), transcript variant 2, mRNA [NM_001243766]	POMGNT1	protein O-linked mannose beta1,2-N-acetylglucosaminyltransferase	10257	0.10916327685117722	0.46954262	No
row_297	ATP9A	Homo sapiens ATPase, class II, type 9A (ATP9A), mRNA [NM_006045]	ATP9A	ATPase, Class II, type 9A	10266	0.10875897854566574	0.46927828	No
row_298	LAMA4	Homo sapiens laminin, alpha 4 (LAMA4), transcript variant 3, mRNA [NM_001105207]	LAMA4	laminin, alpha 4	10395	0.10201248526573181	0.46290568	No
row_299	RAB31	Homo sapiens RAB31, member RAS oncogene family (RAB31), mRNA [NM_006868]	RAB31	RAB31, member RAS oncogene family	10517	0.09535641223192215	0.45688018	No
row_300	FCRLA	Homo sapiens Fc receptor-like A (FCRLA), transcript variant 2, mRNA [NM_032738]	FCRLA	Fc receptor-like A	10653	0.08677414804697037	0.45013186	No
row_301	CYP4X1	Homo sapiens cytochrome P450, family 4, subfamily X, polypeptide 1 (CYP4X1), mRNA [NM_178033]	CYP4X1	cytochrome P450, family 4, subfamily X, polypeptide 1	10712	0.08377235382795334	0.4472934	No
row_302	SLIT2	Homo sapiens slit homolog 2 (Drosophila) (SLIT2), mRNA [NM_004787]	SLIT2	slit homolog 2 (Drosophila)	10747	0.08124706894159317	0.44567153	No
row_303	ZBED1	Homo sapiens zinc finger, BED-type containing 1 (ZBED1), transcript variant 2, mRNA [NM_004729]	ZBED1	zinc finger, BED-type containing 1	10769	0.07988301664590836	0.44470862	No
row_304	REEP5	Homo sapiens receptor accessory protein 5 (REEP5), mRNA [NM_005669]	REEP5	receptor accessory protein 5	10824	0.07693886756896973	0.44206452	No
row_305	THBS2	Homo sapiens thrombospondin 2 (THBS2), mRNA [NM_003247]	THBS2	thrombospondin 2	10859	0.07505671679973602	0.44043455	No
row_306	GPM6B	Homo sapiens glycoprotein M6B (GPM6B), transcript variant 2, mRNA [NM_001001996]	GPM6B	glycoprotein M6B	10876	0.07397923618555069	0.4397181	No
row_307	RXRA	Homo sapiens retinoid X receptor, alpha (RXRA), mRNA [NM_002957]	RXRA	retinoid X receptor, alpha	10901	0.0726565271615982	0.43859324	No
row_308	IL13RA1	Homo sapiens interleukin 13 receptor, alpha 1 (IL13RA1), mRNA [NM_001560]	IL13RA1	interleukin 13 receptor, alpha 1	10940	0.07056917995214462	0.43675408	No
row_309	ULK1	Homo sapiens unc-51-like kinase 1 (C. elegans) (ULK1), mRNA [NM_003565]	ULK1	unc-51-like kinase 1 (C. elegans)	11216	0.05737178400158882	0.4228513	No
row_310	DUSP22	Homo sapiens dual specificity phosphatase 22 (DUSP22), mRNA [NM_020185]	DUSP22	dual specificity phosphatase 22	11229	0.05669516697525978	0.42231554	No
row_311	LARP6	Homo sapiens La ribonucleoprotein domain family, member 6 (LARP6), transcript variant 1, mRNA [NM_018357]	LARP6	La ribonucleoprotein domain family, member 6	11252	0.055652864277362823	0.4212701	No
row_312	FLOT2	Homo sapiens flotillin 2 (FLOT2), mRNA [NM_004475]	FLOT2	flotillin 2	11297	0.05346733704209328	0.4191036	No
row_313	FZD4	Homo sapiens frizzled family receptor 4 (FZD4), mRNA [NM_012193]	FZD4	frizzled homolog 4 (Drosophila)	11317	0.05256569758057594	0.41820663	No
row_314	MX1	Homo sapiens myxovirus (influenza virus) resistance 1, interferon-inducible protein p78 (mouse) (MX1), transcript variant 2, mRNA [NM_002462]	MX1	myxovirus (influenza virus) resistance 1, interferon-inducible protein p78 (mouse)	11565	0.04211248829960823	0.4057071	No
row_315	IRF8	Homo sapiens interferon regulatory factor 8 (IRF8), mRNA [NM_002163]	IRF8	interferon regulatory factor 8	11667	0.03783348202705383	0.4006229	No
row_316	ACVR1	Homo sapiens activin A receptor, type I (ACVR1), transcript variant 1, mRNA [NM_001105]	ACVR1	activin A receptor, type I	11708	0.03630734607577324	0.39863726	No
row_317	BST2	Homo sapiens bone marrow stromal cell antigen 2 (BST2), mRNA [NM_004335]	BST2	bone marrow stromal cell antigen 2	11759	0.0344703309237957	0.39614093	No
row_318	TM2D1	Homo sapiens TM2 domain containing 1 (TM2D1), mRNA [NM_032027]	TM2D1	TM2 domain containing 1	11820	0.03210587054491043	0.39313322	No
row_319	FLRT2	Homo sapiens fibronectin leucine rich transmembrane protein 2 (FLRT2), mRNA [NM_013231]	FLRT2	fibronectin leucine rich transmembrane protein 2	11967	0.02570616640150547	0.38574588	No
row_320	CXCL16	Homo sapiens chemokine (C-X-C motif) ligand 16 (CXCL16), transcript variant 2, mRNA [NM_001100812]	CXCL16	chemokine (C-X-C motif) ligand 16	11982	0.02489439584314823	0.38506687	No
row_321	TXLNA	Homo sapiens taxilin alpha (TXLNA), mRNA [NM_175852]	TXLNA	taxilin alpha	12028	0.02339146099984646	0.38281018	No
row_322	TGFBR3	Homo sapiens transforming growth factor, beta receptor III (TGFBR3), transcript variant 1, mRNA [NM_003243]	TGFBR3	transforming growth factor, beta receptor III (betaglycan, 300kDa)	12075	0.02172374352812767	0.3805005	No
row_323	COL5A1	Homo sapiens collagen, type V, alpha 1 (COL5A1), mRNA [NM_000093]	COL5A1	collagen, type V, alpha 1	12079	0.02146732248365879	0.38037607	No
row_324	ZNF428	Homo sapiens zinc finger protein 428 (ZNF428), mRNA [NM_182498]	ZNF428	zinc finger protein 428	12116	0.02005307376384735	0.3785725	No
row_325	DPYSL3	Homo sapiens dihydropyrimidinase-like 3 (DPYSL3), transcript variant 2, mRNA [NM_001387]	DPYSL3	dihydropyrimidinase-like 3	12219	0.01561941672116518	0.3734084	No
row_326	RBM45	Homo sapiens RNA binding motif protein 45 (RBM45), mRNA [NM_152945]	null	null	12350	0.010871121659874916	0.36681494	No
row_327	SPP1	Homo sapiens secreted phosphoprotein 1 (SPP1), transcript variant 1, mRNA [NM_001040058]	SPP1	secreted phosphoprotein 1 (osteopontin, bone sialoprotein I, early T-lymphocyte activation 1)	12401	0.00865238904953003	0.3642848	No
row_328	DEGS1	Homo sapiens degenerative spermatocyte homolog 1, lipid desaturase (Drosophila) (DEGS1), mRNA [NM_003676]	DEGS1	degenerative spermatocyte homolog 1, lipid desaturase (Drosophila)	12478	0.006062052678316832	0.3604298	No
row_329	CEBPA	Homo sapiens CCAAT/enhancer binding protein (C/EBP), alpha (CEBPA), mRNA [NM_004364]	CEBPA	CCAAT/enhancer binding protein (C/EBP), alpha	12485	0.005930810235440731	0.36013258	No
row_330	SVEP1	Homo sapiens sushi, von Willebrand factor type A, EGF and pentraxin domain containing 1 (SVEP1), mRNA [NM_153366]	SVEP1	sushi, von Willebrand factor type A, EGF and pentraxin domain containing 1	12751	-0.0031987216789275408	0.3466672	No
row_331	LUM	Homo sapiens lumican (LUM), mRNA [NM_002345]	LUM	lumican	12911	-0.008578580804169178	0.3385967	No
row_332	RABGAP1	RAB GTPase activating protein 1 [Source:HGNC Symbol;Acc:17155] [ENST00000317419]	RABGAP1	RAB GTPase activating protein 1	12917	-0.008699191734194756	0.33835393	No
row_333	SCARB2	Homo sapiens scavenger receptor class B, member 2 (SCARB2), transcript variant 2, mRNA [NM_001204255]	SCARB2	scavenger receptor class B, member 2	13065	-0.014073191210627556	0.33090055	No
row_334	PLOD1	Homo sapiens procollagen-lysine, 2-oxoglutarate 5-dioxygenase 1 (PLOD1), mRNA [NM_000302]	PLOD1	procollagen-lysine 1, 2-oxoglutarate 5-dioxygenase 1	13219	-0.020260903984308243	0.3231503	No
row_335	SRPX	Homo sapiens sushi-repeat containing protein, X-linked (SRPX), transcript variant 1, mRNA [NM_006307]	SRPX	sushi-repeat-containing protein, X-linked	13224	-0.02036634273827076	0.32297364	No
row_336	EFEMP2	Homo sapiens EGF containing fibulin-like extracellular matrix protein 2 (EFEMP2), transcript variant 1, mRNA [NM_016938]	EFEMP2	EGF-containing fibulin-like extracellular matrix protein 2	13341	-0.02464936673641205	0.31710976	No
row_337	TGFBI	Homo sapiens transforming growth factor, beta-induced, 68kDa (TGFBI), mRNA [NM_000358]	TGFBI	transforming growth factor, beta-induced, 68kDa	13766	-0.03974222391843796	0.2956105	No
row_338	GPR88	Homo sapiens G protein-coupled receptor 88 (GPR88), mRNA [NM_022049]	GPR88	G protein-coupled receptor 88	13783	-0.040403928607702255	0.29485008	No
row_339	RECK	Homo sapiens reversion-inducing-cysteine-rich protein with kazal motifs (RECK), mRNA [NM_021111]	RECK	reversion-inducing-cysteine-rich protein with kazal motifs	13801	-0.04114946722984314	0.29403982	No
row_340	GPD1L	Homo sapiens glycerol-3-phosphate dehydrogenase 1-like (GPD1L), mRNA [NM_015141]	GPD1L	glycerol-3-phosphate dehydrogenase 1-like	13806	-0.04159095138311386	0.29389092	No
row_341	HLA-DRA	Homo sapiens major histocompatibility complex, class II, DR alpha (HLA-DRA), mRNA [NM_019111]	HLA-DRA	major histocompatibility complex, class II, DR alpha	14070	-0.053295016288757324	0.28059274	No
row_342	SLC22A3	Homo sapiens solute carrier family 22 (extraneuronal monoamine transporter), member 3 (SLC22A3), mRNA [NM_021977]	SLC22A3	solute carrier family 22 (extraneuronal monoamine transporter), member 3	14159	-0.05710433050990105	0.27619454	No
row_343	TMEM98	Homo sapiens transmembrane protein 98 (TMEM98), transcript variant 1, mRNA [NM_015544]	TMEM98	transmembrane protein 98	14258	-0.061082128435373306	0.27129325	No
row_344	TMEM64	Homo sapiens transmembrane protein 64 (TMEM64), transcript variant 1, mRNA [NM_001008495]	TMEM64	transmembrane protein 64	14273	-0.061951737850904465	0.27066272	No
row_345	SLC25A25	Homo sapiens solute carrier family 25 (mitochondrial carrier; phosphate carrier), member 25 (SLC25A25), nuclear gene encoding mitochondrial protein, transcript variant 2, mRNA [NM_001006641]	SLC25A25	solute carrier family 25 (mitochondrial carrier; phosphate carrier), member 25	14281	-0.06211274489760399	0.27038816	No
row_346	NOTCH3	Homo sapiens notch 3 (NOTCH3), mRNA [NM_000435]	NOTCH3	Notch homolog 3 (Drosophila)	14307	-0.0635891929268837	0.26920065	No
row_347	ACVRL1	Homo sapiens activin A receptor type II-like 1 (ACVRL1), transcript variant 1, mRNA [NM_000020]	ACVRL1	activin A receptor type II-like 1	14520	-0.07515714317560196	0.25852332	No
row_348	TSPAN9	Homo sapiens tetraspanin 9 (TSPAN9), transcript variant 1, mRNA [NM_006675]	TSPAN9	tetraspanin 9	14846	-0.09388083964586258	0.24212688	No
row_349	CD14	Homo sapiens CD14 molecule (CD14), transcript variant 3, mRNA [NM_001174104]	CD14	CD14 molecule	14886	-0.09636464715003967	0.24027063	No
row_350	GYG2	Homo sapiens glycogenin 2 (GYG2), transcript variant 2, mRNA [NM_003918]	GYG2	glycogenin 2	15049	-0.10833202302455902	0.23217814	No
row_351	TXNIP	Homo sapiens thioredoxin interacting protein (TXNIP), mRNA [NM_006472]	TXNIP	thioredoxin interacting protein	15106	-0.11242684721946716	0.22947882	No
row_352	WLS	Homo sapiens wntless homolog (Drosophila) (WLS), transcript variant 2, mRNA [NM_001002292]	null	null	15194	-0.11890900135040283	0.2252123	No
row_353	MAN2B2	Homo sapiens mannosidase, alpha, class 2B, member 2 (MAN2B2), mRNA [NM_015274]	MAN2B2	mannosidase, alpha, class 2B, member 2	15398	-0.13536329567432404	0.2150712	No
row_354	PCDH18	Homo sapiens protocadherin 18 (PCDH18), mRNA [NM_019035]	PCDH18	protocadherin 18	15506	-0.14426161348819733	0.20982128	No
row_355	SLC27A3	Homo sapiens solute carrier family 27 (fatty acid transporter), member 3 (SLC27A3), mRNA [NM_024330]	SLC27A3	solute carrier family 27 (fatty acid transporter), member 3	15545	-0.14754235744476318	0.20808281	No
row_356	MXD4	Homo sapiens MAX dimerization protein 4 (MXD4), mRNA [NM_006454]	MXD4	MAX dimerization protein 4	15731	-0.16444221138954163	0.19889466	No
row_357	CAV1	Homo sapiens caveolin 1, caveolae protein, 22kDa (CAV1), transcript variant 1, mRNA [NM_001753]	CAV1	caveolin 1, caveolae protein, 22kDa	15817	-0.17219847440719604	0.19479951	No
row_358	EPDR1	Homo sapiens ependymin related protein 1 (zebrafish) (EPDR1), transcript variant 1, mRNA [NM_017549]	EPDR1	ependymin related protein 1 (zebrafish)	15822	-0.1724751591682434	0.19482183	No
row_359	BRD9	Homo sapiens bromodomain containing 9 (BRD9), transcript variant 1, mRNA [NM_023924]	BRD9	bromodomain containing 9	15912	-0.18081659078598022	0.19053465	No
row_360	SPARCL1	Homo sapiens SPARC-like 1 (hevin) (SPARCL1), transcript variant 2, mRNA [NM_004684]	SPARCL1	SPARC-like 1 (mast9, hevin)	16066	-0.19513653218746185	0.18301317	No
row_361	ROR2	Homo sapiens receptor tyrosine kinase-like orphan receptor 2 (ROR2), mRNA [NM_004560]	ROR2	receptor tyrosine kinase-like orphan receptor 2	16088	-0.19699104130268097	0.18220349	No
row_362	NDN	Homo sapiens necdin homolog (mouse) (NDN), mRNA [NM_002487]	NDN	necdin homolog (mouse)	16187	-0.2076621949672699	0.17749396	No
row_363	HLA-DMA	Homo sapiens major histocompatibility complex, class II, DM alpha (HLA-DMA), mRNA [NM_006120]	HLA-DMA	major histocompatibility complex, class II, DM alpha	16223	-0.21205608546733856	0.17599238	No
row_364	CDKN2D	Homo sapiens cyclin-dependent kinase inhibitor 2D (p19, inhibits CDK4) (CDKN2D), transcript variant 1, mRNA [NM_001800]	CDKN2D	cyclin-dependent kinase inhibitor 2D (p19, inhibits CDK4)	16304	-0.22230374813079834	0.17221692	No
row_365	HTRA1	Homo sapiens HtrA serine peptidase 1 (HTRA1), mRNA [NM_002775]	HTRA1	HtrA serine peptidase 1	16328	-0.2243809700012207	0.1713414	No
row_366	CTSO	Homo sapiens cathepsin O (CTSO), mRNA [NM_001334]	CTSO	cathepsin O	16657	-0.2632872760295868	0.1550141	No
row_367	CTTN	Homo sapiens cortactin (CTTN), transcript variant 3, mRNA [NM_001184740]	CTTN	cortactin	16691	-0.2690509259700775	0.15368874	No
row_368	HLA-DMB	Homo sapiens major histocompatibility complex, class II, DM beta (HLA-DMB), mRNA [NM_002118]	HLA-DMB	major histocompatibility complex, class II, DM beta	16790	-0.28328344225883484	0.14907815	No
row_369	CYGB	Homo sapiens cytoglobin (CYGB), mRNA [NM_134268]	CYGB	cytoglobin	16791	-0.2833292484283447	0.1494488	No
row_370	NUCB1	Homo sapiens nucleobindin 1 (NUCB1), mRNA [NM_006184]	NUCB1	nucleobindin 1	17003	-0.31926849484443665	0.13914166	No
row_371	GNS	Homo sapiens glucosamine (N-acetyl)-6-sulfatase (GNS), mRNA [NM_002076]	GNS	glucosamine (N-acetyl)-6-sulfatase (Sanfilippo disease IIID)	17022	-0.3225478231906891	0.13864872	No
row_372	CLK3	Homo sapiens CDC-like kinase 3 (CLK3), transcript variant 2, mRNA [NM_003992]	CLK3	CDC-like kinase 3	17081	-0.33498963713645935	0.1361389	No
row_373	CCND3	Homo sapiens cyclin D3 (CCND3), transcript variant 2, mRNA [NM_001760]	CCND3	cyclin D3	17202	-0.361383855342865	0.13051225	No
row_374	CYB5R3	Homo sapiens cytochrome b5 reductase 3 (CYB5R3), transcript variant 2, mRNA [NM_007326]	CYB5R3	cytochrome b5 reductase 3	17387	-0.40056246519088745	0.121683836	No
row_375	MKLN1	Homo sapiens muskelin 1, intracellular mediator containing kelch motifs (MKLN1), transcript variant 2, mRNA [NM_013255]	MKLN1	muskelin 1, intracellular mediator containing kelch motifs	17501	-0.42363131046295166	0.116494425	No
row_376	PRKCD	Homo sapiens protein kinase C, delta (PRKCD), transcript variant 1, mRNA [NM_006254]	PRKCD	protein kinase C, delta	17516	-0.42851266264915466	0.116343416	No
row_377	NFIB	Homo sapiens nuclear factor I/B (NFIB), transcript variant 3, mRNA [NM_005596]	NFIB	nuclear factor I/B	17698	-0.4755563735961914	0.10776559	No
row_378	CD99L2	CD99 molecule-like 2 [Source:HGNC Symbol;Acc:18237] [ENST00000320893]	CD99L2	CD99 molecule-like 2	17731	-0.4839547872543335	0.1067722	No
row_379	TNFRSF19	Homo sapiens tumor necrosis factor receptor superfamily, member 19 (TNFRSF19), transcript variant 1, mRNA [NM_018647]	TNFRSF19	tumor necrosis factor receptor superfamily, member 19	17740	-0.4853949248790741	0.10700058	No
row_380	TSKU	Homo sapiens tsukushi small leucine rich proteoglycan homolog (Xenopus laevis) (TSKU), mRNA [NM_015516]	null	null	17970	-0.5483124256134033	0.09607817	No
row_381	ANTXR2	Homo sapiens anthrax toxin receptor 2 (ANTXR2), transcript variant 1, mRNA [NM_058172]	ANTXR2	anthrax toxin receptor 2	18094	-0.5840206146240234	0.09059029	No
row_382	IFI6	Homo sapiens interferon, alpha-inducible protein 6 (IFI6), transcript variant 3, mRNA [NM_022873]	IFI6	interferon, alpha-inducible protein 6	18442	-0.7040714025497437	0.073873885	No
row_383	ANGPTL2	Homo sapiens angiopoietin-like 2 (ANGPTL2), mRNA [NM_012098]	ANGPTL2	angiopoietin-like 2	18602	-0.7635682821273804	0.06679107	No
row_384	NCSTN	Homo sapiens nicastrin (NCSTN), mRNA [NM_015331]	NCSTN	nicastrin	18776	-0.8494054079055786	0.059108958	No
row_385	HES4	Homo sapiens hairy and enhancer of split 4 (Drosophila) (HES4), transcript variant 2, mRNA [NM_021170]	HES4	hairy and enhancer of split 4 (Drosophila)	18926	-0.9388474822044373	0.052763738	No
row_386	BTN2A1	Homo sapiens butyrophilin, subfamily 2, member A1 (BTN2A1), transcript variant 2, mRNA [NM_078476]	BTN2A1	butyrophilin, subfamily 2, member A1	19149	-1.1049716472625732	0.04292536	No
row_387	KLF6	Homo sapiens Kruppel-like factor 6 (KLF6), transcript variant A, mRNA [NM_001300]	KLF6	Kruppel-like factor 6	19941	-2.5831260681152344	0.006099327	No
