# Supplementary material for: Single-cell RNA sequencing of human non-hematopoietic bone marrow cells reveals a unique set of inter-species conserved biomarkers for native mesenchymal stromal cells
Source: Stem Cell Res Ther. 2023 Aug 30;14:229. doi: 10.1186/s13287-023-03437-x (PMC10469496; doi:10.1186/s13287-023-03437-x)
Supplement: Supplementary file 8 — Additional file 8. Table S7: GO-terms of universal human MSCs. [file 13287_2023_3437_MOESM8_ESM.txt]

Category	ID	Name	p-value	q-value Bonferroni	q-value FDR B&H	q-value FDR B&Y	Hit Count in Query List	Hit Count in Genome	Hit in Query List
GO: Molecular Function	GO:0005201	extracellular matrix structural constituent	5.315E-10	1.398E-7	1.398E-7	8.598E-7	9	185	COL3A1,FBLN1,MGP,TNC,VCAN,DCN,COL1A1,COL1A2,PCOLCE
GO: Molecular Function	GO:0048407	platelet-derived growth factor binding	2.121E-8	5.577E-6	2.789E-6	1.715E-5	4	13	COL3A1,PDGFRA,COL1A1,COL1A2
GO: Molecular Function	GO:0005198	structural molecule activity	1.376E-7	3.619E-5	1.206E-5	7.421E-5	12	743	COL3A1,TPM2,FBLN1,MGP,TNC,VCAN,APOE,DCN,BGLAP,COL1A1,COL1A2,PCOLCE
GO: Molecular Function	GO:0001968	fibronectin binding	1.677E-6	4.411E-4	1.103E-4	6.784E-4	4	36	FBLN1,IGFBP3,IGFBP5,TNC
GO: Molecular Function	GO:0005539	glycosaminoglycan binding	2.307E-6	6.066E-4	1.213E-4	7.463E-4	7	252	VCAN,NAV2,TNFAIP6,APOE,MDK,DCN,PCOLCE
GO: Molecular Function	GO:0019838	growth factor binding	3.073E-6	8.081E-4	1.347E-4	8.284E-4	6	168	COL3A1,IGFBP3,IGFBP5,PDGFRA,COL1A1,COL1A2
GO: Molecular Function	GO:0008147	structural constituent of bone	5.749E-6	1.512E-3	2.160E-4	1.329E-3	2	2	MGP,BGLAP
GO: Molecular Function	GO:0005102	signaling receptor binding	7.667E-5	2.016E-2	2.499E-3	1.537E-2	14	1842	COL3A1,BMP5,FBLN1,PTPRD,RARRES2,PDGFRA,ANGPTL4,GAS6,WIF1,APOE,MDK,TF,CXCL12,VCAM1
GO: Molecular Function	GO:0046848	hydroxyapatite binding	8.551E-5	2.249E-2	2.499E-3	1.537E-2	2	6	APOE,BGLAP
GO: Molecular Function	GO:0030020	extracellular matrix structural constituent conferring tensile strength	1.429E-4	3.757E-2	3.757E-3	2.311E-2	3	42	COL3A1,COL1A1,COL1A2
GO: Molecular Function	GO:0031995	insulin-like growth factor II binding	1.591E-4	4.185E-2	3.804E-3	2.340E-2	2	8	IGFBP3,IGFBP5
GO: Molecular Function	GO:0002020	protease binding	1.893E-4	4.978E-2	4.149E-3	2.552E-2	6	350	COL3A1,FBLN1,GAS6,COL1A1,COL1A2,PCOLCE
GO: Molecular Function	GO:0044877	protein-containing complex binding	2.637E-4	6.934E-2	5.334E-3	3.281E-2	12	1565	COL3A1,TPM2,FBLN1,PDGFRA,APOE,TAGLN,DCN,MARCKS,ZFP36,CXCL12,VCAM1,PCOLCE
GO: Molecular Function	GO:0031994	insulin-like growth factor I binding	4.399E-4	1.157E-1	8.263E-3	5.083E-2	2	13	IGFBP3,IGFBP5
GO: Molecular Function	GO:0005178	integrin binding	5.600E-4	1.473E-1	9.819E-3	6.040E-2	4	157	COL3A1,FBLN1,CXCL12,VCAM1
GO: Biological Process	GO:0072359	circulatory system development	6.482E-11	1.600E-7	1.600E-7	1.342E-6	19	1340	COL3A1,CYP1B1,CFD,SPRY1,BMP5,PDGFRA,EGR1,VCAN,ANGPTL4,ERRFI1,APOE,MDK,DCN,ENPEP,LEPR,CXCL12,VCAM1,COL1A1,COL1A2
GO: Biological Process	GO:0035295	tube development	4.101E-10	1.012E-6	4.478E-7	3.757E-6	18	1310	COL3A1,CYP1B1,SPRY1,BMP5,RARRES2,IGFBP5,MGP,PDGFRA,TNC,VCAN,ANGPTL4,ERRFI1,APOE,MDK,DCN,ENPEP,LEPR,CXCL12
GO: Biological Process	GO:2000145	regulation of cell motility	5.444E-10	1.344E-6	4.478E-7	3.757E-6	17	1159	COL3A1,CYP1B1,BMP5,FBLN1,IGFBP3,RARRES2,IGFBP5,PDGFRA,EGR1,GAS6,TNFAIP6,APOE,MDK,DCN,TF,CXCL12,COL1A1
GO: Biological Process	GO:0040012	regulation of locomotion	1.052E-9	2.598E-6	5.966E-7	5.004E-6	17	1210	COL3A1,CYP1B1,BMP5,FBLN1,IGFBP3,RARRES2,IGFBP5,PDGFRA,EGR1,GAS6,TNFAIP6,APOE,MDK,DCN,TF,CXCL12,COL1A1
GO: Biological Process	GO:0001944	vasculature development	1.378E-9	3.400E-6	5.966E-7	5.004E-6	15	903	COL3A1,CYP1B1,CFD,PDGFRA,EGR1,ANGPTL4,ERRFI1,APOE,MDK,DCN,ENPEP,LEPR,CXCL12,COL1A1,COL1A2
GO: Biological Process	GO:0016477	cell migration	1.450E-9	3.579E-6	5.966E-7	5.004E-6	20	1812	COL3A1,CYP1B1,BMP5,FBLN1,IGFBP3,RARRES2,IGFBP5,PDGFRA,EGR1,VCAN,GAS6,TNFAIP6,APOE,MDK,DCN,ENPEP,CXCL12,VCAM1,COL1A1,COL1A2
GO: Biological Process	GO:0051270	regulation of cellular component movement	1.727E-9	4.263E-6	6.090E-7	5.109E-6	17	1250	COL3A1,CYP1B1,BMP5,FBLN1,IGFBP3,RARRES2,IGFBP5,PDGFRA,EGR1,GAS6,TNFAIP6,APOE,MDK,DCN,TF,CXCL12,COL1A1
GO: Biological Process	GO:0030334	regulation of cell migration	1.990E-9	4.910E-6	6.138E-7	5.149E-6	16	1089	COL3A1,CYP1B1,BMP5,FBLN1,IGFBP3,RARRES2,IGFBP5,PDGFRA,EGR1,GAS6,TNFAIP6,APOE,MDK,DCN,CXCL12,COL1A1
GO: Biological Process	GO:0070848	response to growth factor	3.088E-9	7.621E-6	8.467E-7	7.103E-6	14	805	COL3A1,SPRY1,BMP5,PDGFRA,EGR1,TNC,GAS6,ERRFI1,DCN,ZFP36,VCAM1,BGLAP,COL1A1,COL1A2
GO: Biological Process	GO:0030198	extracellular matrix organization	4.055E-9	1.001E-5	8.963E-7	7.519E-6	11	431	COL3A1,CYP1B1,FBLN1,PDGFRA,TNC,VCAN,GAS6,DCN,VCAM1,COL1A1,COL1A2
GO: Biological Process	GO:0043062	extracellular structure organization	4.154E-9	1.025E-5	8.963E-7	7.519E-6	11	432	COL3A1,CYP1B1,FBLN1,PDGFRA,TNC,VCAN,GAS6,DCN,VCAM1,COL1A1,COL1A2
GO: Biological Process	GO:0045229	external encapsulating structure organization	4.358E-9	1.076E-5	8.963E-7	7.519E-6	11	434	COL3A1,CYP1B1,FBLN1,PDGFRA,TNC,VCAN,GAS6,DCN,VCAM1,COL1A1,COL1A2
GO: Biological Process	GO:0001503	ossification	9.105E-9	2.247E-5	1.729E-6	1.450E-5	11	466	BMP5,IGFBP3,IGFBP5,MGP,TNC,VCAN,MDK,CDH11,BGLAP,COL1A1,COL1A2
GO: Biological Process	GO:0071363	cellular response to growth factor stimulus	1.951E-8	4.815E-5	3.439E-6	2.885E-5	13	775	COL3A1,SPRY1,BMP5,PDGFRA,EGR1,GAS6,ERRFI1,DCN,ZFP36,VCAM1,BGLAP,COL1A1,COL1A2
GO: Biological Process	GO:2000147	positive regulation of cell motility	3.262E-8	8.050E-5	5.366E-6	4.502E-5	12	662	CYP1B1,FBLN1,RARRES2,IGFBP5,PDGFRA,EGR1,GAS6,TNFAIP6,MDK,TF,CXCL12,COL1A1
GO: Biological Process	GO:0040017	positive regulation of locomotion	4.239E-8	1.046E-4	6.099E-6	5.117E-5	12	678	CYP1B1,FBLN1,RARRES2,IGFBP5,PDGFRA,EGR1,GAS6,TNFAIP6,MDK,TF,CXCL12,COL1A1
GO: Biological Process	GO:0007167	enzyme linked receptor protein signaling pathway	4.397E-8	1.085E-4	6.099E-6	5.117E-5	15	1168	COL3A1,SPRY1,BMP5,PTPRD,IGFBP3,RARRES2,IGFBP5,PDGFRA,EGR1,GAS6,ERRFI1,DCN,TF,COL1A1,COL1A2
GO: Biological Process	GO:0051272	positive regulation of cellular component movement	4.449E-8	1.098E-4	6.099E-6	5.117E-5	12	681	CYP1B1,FBLN1,RARRES2,IGFBP5,PDGFRA,EGR1,GAS6,TNFAIP6,MDK,TF,CXCL12,COL1A1
GO: Biological Process	GO:0009719	response to endogenous stimulus	5.197E-8	1.283E-4	6.750E-6	5.662E-5	18	1780	COL3A1,SPRY1,BMP5,RARRES2,IGFBP5,PDGFRA,EGR1,TNC,MYLIP,ERRFI1,APOE,LEPR,ZFP36,CXCL12,VCAM1,BGLAP,COL1A1,COL1A2
GO: Biological Process	GO:0001568	blood vessel development	7.180E-8	1.772E-4	8.860E-6	7.432E-5	13	866	COL3A1,CYP1B1,PDGFRA,EGR1,ANGPTL4,APOE,MDK,DCN,ENPEP,LEPR,CXCL12,COL1A1,COL1A2
GO: Biological Process	GO:0045595	regulation of cell differentiation	1.010E-7	2.494E-4	1.187E-5	9.961E-5	18	1859	SPRY1,BMP5,FBLN1,PTPRD,IGFBP3,RARRES2,IGFBP5,PDGFRA,GAS6,WIF1,ERRFI1,TMEM176A,APOE,MDK,ZFP36,CXCL12,BGLAP,COL1A1
GO: Biological Process	GO:0035239	tube morphogenesis	1.083E-7	2.672E-4	1.215E-5	1.019E-4	14	1068	COL3A1,CYP1B1,SPRY1,BMP5,MGP,PDGFRA,TNC,ANGPTL4,APOE,MDK,DCN,ENPEP,LEPR,CXCL12
GO: Biological Process	GO:1901700	response to oxygen-containing compound	1.151E-7	2.841E-4	1.235E-5	1.036E-4	18	1875	COL3A1,CYP1B1,RARRES2,IGFBP5,PDGFRA,EGR1,TNC,GAS6,ERRFI1,APOE,DCN,LEPR,ZFP36,CXCL12,VCAM1,BGLAP,COL1A1,COL1A2
GO: Biological Process	GO:0048585	negative regulation of response to stimulus	2.007E-7	4.952E-4	2.025E-5	1.699E-4	18	1945	COL3A1,SPRY1,BMP5,FBLN1,PTPRD,IGFBP3,IGFBP5,PDGFRA,EGR1,GAS6,WIF1,ERRFI1,TNFAIP6,APOE,MDK,DCN,ZFP36,CXCL12
GO: Biological Process	GO:0030335	positive regulation of cell migration	2.052E-7	5.064E-4	2.025E-5	1.699E-4	11	633	CYP1B1,FBLN1,RARRES2,IGFBP5,PDGFRA,EGR1,GAS6,TNFAIP6,MDK,CXCL12,COL1A1
GO: Biological Process	GO:0051094	positive regulation of developmental process	2.260E-7	5.579E-4	2.146E-5	1.800E-4	16	1525	CYP1B1,SPRY1,BMP5,PTPRD,IGFBP3,RARRES2,PDGFRA,ANGPTL4,GAS6,WIF1,APOE,MDK,DCN,ZFP36,CXCL12,COL1A1
GO: Biological Process	GO:1901701	cellular response to oxygen-containing compound	2.403E-7	5.930E-4	2.157E-5	1.810E-4	15	1330	COL3A1,CYP1B1,RARRES2,IGFBP5,PDGFRA,EGR1,TNC,GAS6,ERRFI1,LEPR,ZFP36,VCAM1,BGLAP,COL1A1,COL1A2
GO: Biological Process	GO:0002682	regulation of immune system process	2.448E-7	6.041E-4	2.157E-5	1.810E-4	17	1747	COL3A1,CFD,BMP5,PTPRD,RARRES2,GAS6,TMEM176A,C1S,C7,APOE,MDK,ZFP36,CXCL12,VCAM1,BGLAP,COL1A1,COL1A2
GO: Biological Process	GO:0010243	response to organonitrogen compound	2.598E-7	6.413E-4	2.211E-5	1.855E-4	14	1147	COL3A1,RARRES2,IGFBP5,PDGFRA,EGR1,MYLIP,ERRFI1,APOE,NNMT,CXCL12,VCAM1,BGLAP,COL1A1,COL1A2
GO: Biological Process	GO:2000146	negative regulation of cell motility	2.732E-7	6.742E-4	2.247E-5	1.885E-4	9	387	COL3A1,CYP1B1,BMP5,FBLN1,IGFBP3,IGFBP5,APOE,DCN,CXCL12
GO: Biological Process	GO:0007155	cell adhesion	3.388E-7	8.361E-4	2.667E-5	2.237E-4	16	1571	COL3A1,CYP1B1,BMP5,FBLN1,PTPRD,PDGFRA,TNC,VCAN,GAS6,TNFAIP6,MDK,CDH11,CXCL12,VCAM1,BGLAP,COL1A1
GO: Biological Process	GO:0051271	negative regulation of cellular component movement	3.457E-7	8.533E-4	2.667E-5	2.237E-4	9	398	COL3A1,CYP1B1,BMP5,FBLN1,IGFBP3,IGFBP5,APOE,DCN,CXCL12
GO: Biological Process	GO:0022610	biological adhesion	3.598E-7	8.881E-4	2.691E-5	2.258E-4	16	1578	COL3A1,CYP1B1,BMP5,FBLN1,PTPRD,PDGFRA,TNC,VCAN,GAS6,TNFAIP6,MDK,CDH11,CXCL12,VCAM1,BGLAP,COL1A1
GO: Biological Process	GO:0040013	negative regulation of locomotion	5.871E-7	1.449E-3	4.262E-5	3.575E-4	9	424	COL3A1,CYP1B1,BMP5,FBLN1,IGFBP3,IGFBP5,APOE,DCN,CXCL12
GO: Biological Process	GO:1901698	response to nitrogen compound	6.426E-7	1.586E-3	4.531E-5	3.801E-4	14	1236	COL3A1,RARRES2,IGFBP5,PDGFRA,EGR1,MYLIP,ERRFI1,APOE,NNMT,CXCL12,VCAM1,BGLAP,COL1A1,COL1A2
GO: Biological Process	GO:0009887	animal organ morphogenesis	8.330E-7	2.056E-3	5.603E-5	4.700E-4	14	1263	COL3A1,SPRY1,BMP5,IGFBP5,MGP,PDGFRA,TNC,ERRFI1,ALDH1A3,MDK,DCN,BGLAP,COL1A1,COL1A2
GO: Biological Process	GO:0071295	cellular response to vitamin	8.401E-7	2.073E-3	5.603E-5	4.700E-4	4	31	TNC,GAS6,BGLAP,COL1A1
GO: Biological Process	GO:0001501	skeletal system development	8.988E-7	2.218E-3	5.838E-5	4.897E-4	10	583	COL3A1,BMP5,MGP,PDGFRA,VCAN,MDK,CDH11,BGLAP,COL1A1,COL1A2
GO: Biological Process	GO:0009611	response to wounding	1.043E-6	2.574E-3	6.600E-5	5.536E-4	11	746	COL3A1,FBLN1,PDGFRA,TNC,GAS6,APOE,MDK,DCN,ZFP36,COL1A1,COL1A2
GO: Biological Process	GO:0071495	cellular response to endogenous stimulus	1.216E-6	3.000E-3	7.501E-5	6.292E-4	15	1510	COL3A1,SPRY1,BMP5,RARRES2,IGFBP5,PDGFRA,EGR1,TNC,ERRFI1,LEPR,ZFP36,VCAM1,BGLAP,COL1A1,COL1A2
GO: Biological Process	GO:0060429	epithelium development	1.459E-6	3.600E-3	8.780E-5	7.365E-4	15	1532	SPRY1,BMP5,IGFBP5,MGP,FRMD6,PDGFRA,TNC,VCAN,ERRFI1,ALDH1A3,TAGLN,MDK,ZFP36,CXCL12,VCAM1
GO: Biological Process	GO:0009612	response to mechanical stimulus	1.611E-6	3.975E-3	9.465E-5	7.939E-4	7	243	COL3A1,TNC,MDK,DCN,CXCL12,BGLAP,COL1A1
GO: Biological Process	GO:0031667	response to nutrient levels	2.371E-6	5.852E-3	1.305E-4	1.095E-3	9	502	RARRES2,TNC,ANGPTL4,GAS6,APOE,ZFP36,VCAM1,BGLAP,COL1A1
GO: Biological Process	GO:0030336	negative regulation of cell migration	2.374E-6	5.860E-3	1.305E-4	1.095E-3	8	371	COL3A1,CYP1B1,BMP5,IGFBP3,IGFBP5,APOE,DCN,CXCL12
GO: Biological Process	GO:0043408	regulation of MAPK cascade	2.379E-6	5.873E-3	1.305E-4	1.095E-3	11	812	GADD45B,SPRY1,FBLN1,IGFBP3,PDGFRA,GAS6,ERRFI1,APOE,TF,LEPR,CXCL12
GO: Biological Process	GO:0070371	ERK1 and ERK2 cascade	2.674E-6	6.600E-3	1.435E-4	1.204E-3	8	377	SPRY1,FBLN1,PDGFRA,GAS6,ERRFI1,APOE,TF,CXCL12
GO: Biological Process	GO:0060541	respiratory system development	3.159E-6	7.797E-3	1.659E-4	1.392E-3	7	269	SPRY1,IGFBP5,MGP,PDGFRA,TNC,ERRFI1,ALDH1A3
GO: Biological Process	GO:0031670	cellular response to nutrient	3.227E-6	7.963E-3	1.659E-4	1.392E-3	4	43	TNC,GAS6,BGLAP,COL1A1
GO: Biological Process	GO:0000165	MAPK cascade	3.297E-6	8.137E-3	1.661E-4	1.393E-3	12	1020	GADD45B,SPRY1,FBLN1,IGFBP3,PDGFRA,GAS6,ERRFI1,APOE,TF,LEPR,ZFP36,CXCL12
GO: Biological Process	GO:0043589	skin morphogenesis	3.535E-6	8.724E-3	1.745E-4	1.464E-3	3	13	ERRFI1,COL1A1,COL1A2
GO: Biological Process	GO:0009991	response to extracellular stimulus	3.986E-6	9.836E-3	1.929E-4	1.618E-3	9	535	RARRES2,TNC,ANGPTL4,GAS6,APOE,ZFP36,VCAM1,BGLAP,COL1A1
GO: Biological Process	GO:0071417	cellular response to organonitrogen compound	5.307E-6	1.310E-2	2.519E-4	2.113E-3	10	711	COL3A1,RARRES2,IGFBP5,PDGFRA,EGR1,ERRFI1,VCAM1,BGLAP,COL1A1,COL1A2
GO: Biological Process	GO:0009967	positive regulation of signal transduction	6.725E-6	1.660E-2	3.025E-4	2.538E-3	15	1733	COL3A1,GADD45B,CYP1B1,BMP5,IGFBP3,IGFBP5,PDGFRA,GAS6,ALDH1A3,APOE,DCN,TF,LEPR,CXCL12,COL1A1
GO: Biological Process	GO:0048754	branching morphogenesis of an epithelial tube	6.733E-6	1.662E-2	3.025E-4	2.538E-3	6	196	SPRY1,MGP,PDGFRA,TNC,MDK,CXCL12
GO: Biological Process	GO:0051241	negative regulation of multicellular organismal process	6.742E-6	1.664E-2	3.025E-4	2.538E-3	13	1295	SPRY1,BMP5,FBLN1,IGFBP5,PDGFRA,MYLIP,GAS6,ERRFI1,TMEM176A,APOE,MDK,DCN,ZFP36
GO: Biological Process	GO:0042127	regulation of cell population proliferation	6.911E-6	1.706E-2	3.046E-4	2.555E-3	16	1973	CYP1B1,SPRY1,BMP5,FBLN1,IGFBP3,IGFBP5,PDGFRA,EGR1,TNC,GAS6,ERRFI1,APOE,MDK,ZFP36,CXCL12,VCAM1
GO: Biological Process	GO:0009968	negative regulation of signal transduction	8.367E-6	2.065E-2	3.561E-4	2.987E-3	14	1537	SPRY1,BMP5,FBLN1,PTPRD,IGFBP3,IGFBP5,EGR1,GAS6,WIF1,ERRFI1,APOE,MDK,DCN,CXCL12
GO: Biological Process	GO:0014910	regulation of smooth muscle cell migration	8.369E-6	2.066E-2	3.561E-4	2.987E-3	5	117	CYP1B1,IGFBP3,IGFBP5,EGR1,MDK
GO: Biological Process	GO:0042060	wound healing	9.271E-6	2.288E-2	3.878E-4	3.253E-3	9	594	COL3A1,FBLN1,PDGFRA,TNC,GAS6,APOE,DCN,COL1A1,COL1A2
GO: Biological Process	GO:0071675	regulation of mononuclear cell migration	9.469E-6	2.337E-2	3.895E-4	3.267E-3	5	120	BMP5,RARRES2,GAS6,MDK,CXCL12
GO: Biological Process	GO:0048514	blood vessel morphogenesis	1.044E-5	2.575E-2	4.201E-4	3.524E-3	10	768	COL3A1,CYP1B1,PDGFRA,ANGPTL4,APOE,MDK,DCN,ENPEP,LEPR,CXCL12
GO: Biological Process	GO:1901699	cellular response to nitrogen compound	1.055E-5	2.605E-2	4.201E-4	3.524E-3	10	769	COL3A1,RARRES2,IGFBP5,PDGFRA,EGR1,ERRFI1,VCAM1,BGLAP,COL1A1,COL1A2
GO: Biological Process	GO:0014909	smooth muscle cell migration	1.155E-5	2.851E-2	4.486E-4	3.763E-3	5	125	CYP1B1,IGFBP3,IGFBP5,EGR1,MDK
GO: Biological Process	GO:0001932	regulation of protein phosphorylation	1.163E-5	2.871E-2	4.486E-4	3.763E-3	13	1362	GADD45B,SPRY1,BMP5,FBLN1,IGFBP3,RARRES2,PDGFRA,EGR1,GAS6,ERRFI1,APOE,TF,LEPR
GO: Biological Process	GO:0097435	supramolecular fiber organization	1.379E-5	3.402E-2	5.234E-4	4.391E-3	10	793	COL3A1,TPM2,CYP1B1,PDGFRA,APOE,TF,MARCKS,CXCL12,COL1A1,COL1A2
GO: Biological Process	GO:0030199	collagen fibril organization	1.504E-5	3.712E-2	5.625E-4	4.718E-3	4	63	COL3A1,CYP1B1,COL1A1,COL1A2
GO: Biological Process	GO:2000026	regulation of multicellular organismal development	1.659E-5	4.094E-2	6.110E-4	5.126E-3	14	1632	CYP1B1,SPRY1,PTPRD,MGP,ANGPTL4,GAS6,ERRFI1,TMEM176A,APOE,MDK,DCN,ZFP36,CXCL12,BGLAP
GO: Biological Process	GO:0046850	regulation of bone remodeling	1.704E-5	4.205E-2	6.183E-4	5.187E-3	4	65	MDK,TF,LEPR,BGLAP
GO: Biological Process	GO:0061138	morphogenesis of a branching epithelium	1.801E-5	4.445E-2	6.442E-4	5.404E-3	6	233	SPRY1,MGP,PDGFRA,TNC,MDK,CXCL12
GO: Biological Process	GO:0030324	lung development	1.845E-5	4.554E-2	6.505E-4	5.457E-3	6	234	SPRY1,IGFBP5,MGP,PDGFRA,TNC,ERRFI1
GO: Biological Process	GO:0014812	muscle cell migration	1.932E-5	4.767E-2	6.593E-4	5.531E-3	5	139	CYP1B1,IGFBP3,IGFBP5,EGR1,MDK
GO: Biological Process	GO:0070372	regulation of ERK1 and ERK2 cascade	1.961E-5	4.839E-2	6.593E-4	5.531E-3	7	356	SPRY1,FBLN1,PDGFRA,GAS6,ERRFI1,APOE,CXCL12
GO: Biological Process	GO:0031099	regeneration	1.983E-5	4.893E-2	6.593E-4	5.531E-3	6	237	TNC,GAS6,APOE,MDK,NNMT,CXCL12
GO: Biological Process	GO:0010648	negative regulation of cell communication	1.983E-5	4.895E-2	6.593E-4	5.531E-3	14	1658	SPRY1,BMP5,FBLN1,PTPRD,IGFBP3,IGFBP5,EGR1,GAS6,WIF1,ERRFI1,APOE,MDK,DCN,CXCL12
GO: Biological Process	GO:0023057	negative regulation of signaling	2.024E-5	4.995E-2	6.593E-4	5.531E-3	14	1661	SPRY1,BMP5,FBLN1,PTPRD,IGFBP3,IGFBP5,EGR1,GAS6,WIF1,ERRFI1,APOE,MDK,DCN,CXCL12
GO: Biological Process	GO:0030323	respiratory tube development	2.030E-5	5.011E-2	6.593E-4	5.531E-3	6	238	SPRY1,IGFBP5,MGP,PDGFRA,TNC,ERRFI1
GO: Biological Process	GO:0007596	blood coagulation	2.183E-5	5.387E-2	6.997E-4	5.869E-3	7	362	COL3A1,FBLN1,PDGFRA,GAS6,APOE,COL1A1,COL1A2
GO: Biological Process	GO:0034754	cellular hormone metabolic process	2.290E-5	5.653E-2	7.247E-4	6.079E-3	5	144	CYP1B1,BMP5,PDGFRA,EGR1,ALDH1A3
GO: Biological Process	GO:0043687	post-translational protein modification	2.342E-5	5.780E-2	7.278E-4	6.105E-3	7	366	IGFBP3,IGFBP5,TNC,VCAN,GAS6,APOE,TF
GO: Biological Process	GO:0007599	hemostasis	2.383E-5	5.882E-2	7.278E-4	6.105E-3	7	367	COL3A1,FBLN1,PDGFRA,GAS6,APOE,COL1A1,COL1A2
GO: Biological Process	GO:0002009	morphogenesis of an epithelium	2.412E-5	5.953E-2	7.278E-4	6.105E-3	9	670	SPRY1,BMP5,IGFBP5,MGP,PDGFRA,TNC,ALDH1A3,MDK,CXCL12
GO: Biological Process	GO:0050817	coagulation	2.425E-5	5.986E-2	7.278E-4	6.105E-3	7	368	COL3A1,FBLN1,PDGFRA,GAS6,APOE,COL1A1,COL1A2
GO: Biological Process	GO:0042476	odontogenesis	2.448E-5	6.041E-2	7.278E-4	6.105E-3	5	146	PDGFRA,TNC,BGLAP,COL1A1,COL1A2
GO: Biological Process	GO:0050673	epithelial cell proliferation	2.589E-5	6.390E-2	7.607E-4	6.381E-3	8	515	BMP5,IGFBP3,IGFBP5,ERRFI1,APOE,MDK,ZFP36,CXCL12
GO: Biological Process	GO:0014911	positive regulation of smooth muscle cell migration	2.701E-5	6.666E-2	7.843E-4	6.579E-3	4	73	CYP1B1,IGFBP5,EGR1,MDK
GO: Biological Process	GO:0042445	hormone metabolic process	2.738E-5	6.758E-2	7.859E-4	6.592E-3	6	251	CYP1B1,BMP5,PDGFRA,EGR1,ALDH1A3,ENPEP
GO: Biological Process	GO:0001763	morphogenesis of a branching structure	2.800E-5	6.911E-2	7.884E-4	6.614E-3	6	252	SPRY1,MGP,PDGFRA,TNC,MDK,CXCL12
GO: Biological Process	GO:0010647	positive regulation of cell communication	2.811E-5	6.938E-2	7.884E-4	6.614E-3	15	1952	COL3A1,GADD45B,CYP1B1,BMP5,IGFBP3,IGFBP5,PDGFRA,GAS6,ALDH1A3,APOE,DCN,TF,LEPR,CXCL12,COL1A1
GO: Biological Process	GO:0071230	cellular response to amino acid stimulus	2.850E-5	7.035E-2	7.898E-4	6.625E-3	4	74	COL3A1,PDGFRA,COL1A1,COL1A2
GO: Biological Process	GO:0023056	positive regulation of signaling	2.880E-5	7.108E-2	7.898E-4	6.625E-3	15	1956	COL3A1,GADD45B,CYP1B1,BMP5,IGFBP3,IGFBP5,PDGFRA,GAS6,ALDH1A3,APOE,DCN,TF,LEPR,CXCL12,COL1A1
GO: Biological Process	GO:0044342	type B pancreatic cell proliferation	3.145E-5	7.761E-2	8.528E-4	7.154E-3	3	26	IGFBP3,IGFBP5,ERRFI1
GO: Biological Process	GO:0048729	tissue morphogenesis	3.180E-5	7.849E-2	8.531E-4	7.156E-3	10	874	COL3A1,SPRY1,BMP5,IGFBP5,MGP,PDGFRA,TNC,ALDH1A3,MDK,CXCL12
GO: Biological Process	GO:0007626	locomotory behavior	3.265E-5	8.058E-2	8.581E-4	7.198E-3	6	259	EGR1,NAV2,ALDH1A3,APOE,LEPR,CXCL12
GO: Biological Process	GO:0032571	response to vitamin K	3.303E-5	8.152E-2	8.581E-4	7.198E-3	2	4	GAS6,BGLAP
GO: Biological Process	GO:0061771	response to caloric restriction	3.303E-5	8.152E-2	8.581E-4	7.198E-3	2	4	RARRES2,APOE
GO: Biological Process	GO:0031668	cellular response to extracellular stimulus	3.408E-5	8.412E-2	8.762E-4	7.350E-3	6	261	TNC,ANGPTL4,GAS6,VCAM1,BGLAP,COL1A1
GO: Biological Process	GO:0001649	osteoblast differentiation	3.633E-5	8.967E-2	9.244E-4	7.755E-3	6	264	IGFBP3,IGFBP5,TNC,VCAN,BGLAP,COL1A1
GO: Biological Process	GO:0050900	leukocyte migration	4.348E-5	1.073E-1	1.095E-3	9.185E-3	8	554	BMP5,RARRES2,GAS6,MDK,CXCL12,VCAM1,COL1A1,COL1A2
GO: Biological Process	GO:0043567	regulation of insulin-like growth factor receptor signaling pathway	4.397E-5	1.085E-1	1.096E-3	9.196E-3	3	29	BMP5,IGFBP3,IGFBP5
GO: Biological Process	GO:0001655	urogenital system development	4.533E-5	1.119E-1	1.119E-3	9.385E-3	7	406	SPRY1,PDGFRA,EGR1,TNC,VCAN,DCN,ENPEP
GO: Biological Process	GO:0019220	regulation of phosphate metabolic process	4.662E-5	1.151E-1	1.135E-3	9.522E-3	14	1790	GADD45B,SPRY1,BMP5,FBLN1,IGFBP3,RARRES2,PDGFRA,EGR1,VCAN,GAS6,ERRFI1,APOE,TF,LEPR
GO: Biological Process	GO:0051174	regulation of phosphorus metabolic process	4.691E-5	1.158E-1	1.135E-3	9.522E-3	14	1791	GADD45B,SPRY1,BMP5,FBLN1,IGFBP3,RARRES2,PDGFRA,EGR1,VCAN,GAS6,ERRFI1,APOE,TF,LEPR
GO: Biological Process	GO:0042325	regulation of phosphorylation	4.823E-5	1.190E-1	1.156E-3	9.694E-3	13	1558	GADD45B,SPRY1,BMP5,FBLN1,IGFBP3,RARRES2,PDGFRA,EGR1,GAS6,ERRFI1,APOE,TF,LEPR
GO: Biological Process	GO:0060562	epithelial tube morphogenesis	4.898E-5	1.209E-1	1.162E-3	9.750E-3	7	411	SPRY1,BMP5,MGP,PDGFRA,TNC,MDK,CXCL12
GO: Biological Process	GO:0030168	platelet activation	5.070E-5	1.251E-1	1.192E-3	9.997E-3	5	170	COL3A1,PDGFRA,APOE,COL1A1,COL1A2
GO: Biological Process	GO:1902533	positive regulation of intracellular signal transduction	5.256E-5	1.297E-1	1.224E-3	1.027E-2	11	1129	COL3A1,GADD45B,IGFBP3,IGFBP5,PDGFRA,GAS6,APOE,DCN,TF,LEPR,CXCL12
GO: Biological Process	GO:0071229	cellular response to acid chemical	5.638E-5	1.391E-1	1.300E-3	1.091E-2	4	88	COL3A1,PDGFRA,COL1A1,COL1A2
GO: Biological Process	GO:0031399	regulation of protein modification process	5.770E-5	1.424E-1	1.318E-3	1.106E-2	14	1825	GADD45B,SPRY1,BMP5,FBLN1,IGFBP3,RARRES2,PDGFRA,EGR1,VCAN,GAS6,ERRFI1,APOE,TF,LEPR
GO: Biological Process	GO:1901652	response to peptide	5.933E-5	1.464E-1	1.343E-3	1.127E-2	8	579	RARRES2,IGFBP5,EGR1,ERRFI1,CXCL12,VCAM1,BGLAP,COL1A1
GO: Biological Process	GO:0061061	muscle structure development	6.118E-5	1.510E-1	1.373E-3	1.151E-2	9	755	COL3A1,CFD,IGFBP3,IGFBP5,PDGFRA,EGR1,TAGLN,DCN,CXCL12
GO: Biological Process	GO:0048878	chemical homeostasis	6.294E-5	1.553E-1	1.399E-3	1.174E-2	12	1369	IGFBP5,PDGFRA,ANGPTL4,MYLIP,GAS6,C7,APOE,DCN,TF,LEPR,CXCL12,VCAM1
GO: Biological Process	GO:0007584	response to nutrient	6.828E-5	1.685E-1	1.505E-3	1.262E-2	5	181	TNC,GAS6,VCAM1,BGLAP,COL1A1
GO: Biological Process	GO:0031214	biomineral tissue development	7.009E-5	1.730E-1	1.531E-3	1.284E-2	5	182	MGP,GAS6,BGLAP,COL1A1,COL1A2
GO: Biological Process	GO:0001775	cell activation	7.358E-5	1.816E-1	1.584E-3	1.329E-2	13	1623	COL3A1,CFD,PDGFRA,EGR1,GAS6,TNFAIP6,APOE,MDK,LEPR,CXCL12,VCAM1,COL1A1,COL1A2
GO: Biological Process	GO:0110148	biomineralization	7.380E-5	1.822E-1	1.584E-3	1.329E-2	5	184	MGP,GAS6,BGLAP,COL1A1,COL1A2
GO: Biological Process	GO:0048646	anatomical structure formation involved in morphogenesis	7.549E-5	1.863E-1	1.602E-3	1.344E-2	12	1395	CYP1B1,SPRY1,BMP5,PDGFRA,ANGPTL4,ALDH1A3,MDK,DCN,ENPEP,LEPR,CXCL12,COL1A1
GO: Biological Process	GO:0033273	response to vitamin	7.604E-5	1.877E-1	1.602E-3	1.344E-2	4	95	TNC,GAS6,BGLAP,COL1A1
GO: Biological Process	GO:0043410	positive regulation of MAPK cascade	7.702E-5	1.901E-1	1.602E-3	1.344E-2	8	601	GADD45B,IGFBP3,PDGFRA,GAS6,APOE,TF,LEPR,CXCL12
GO: Biological Process	GO:0009725	response to hormone	7.722E-5	1.906E-1	1.602E-3	1.344E-2	10	971	RARRES2,IGFBP5,EGR1,TNC,ERRFI1,LEPR,ZFP36,CXCL12,BGLAP,COL1A1
GO: Biological Process	GO:0032803	regulation of low-density lipoprotein particle receptor catabolic process	8.233E-5	2.032E-1	1.693E-3	1.420E-2	2	6	MYLIP,APOE
GO: Biological Process	GO:0007169	transmembrane receptor protein tyrosine kinase signaling pathway	9.091E-5	2.244E-1	1.854E-3	1.556E-2	9	795	SPRY1,BMP5,IGFBP3,RARRES2,IGFBP5,PDGFRA,ERRFI1,DCN,COL1A1
GO: Biological Process	GO:0010817	regulation of hormone levels	9.352E-5	2.308E-1	1.892E-3	1.587E-2	8	618	CYP1B1,BMP5,IGFBP3,PDGFRA,EGR1,ALDH1A3,ENPEP,LEPR
GO: Biological Process	GO:0002521	leukocyte differentiation	1.022E-4	2.523E-1	2.052E-3	1.721E-2	8	626	EGR1,GAS6,TMEM176A,MDK,TF,LEPR,VCAM1,BGLAP
GO: Biological Process	GO:0002690	positive regulation of leukocyte chemotaxis	1.041E-4	2.570E-1	2.064E-3	1.731E-2	4	103	RARRES2,GAS6,MDK,CXCL12
GO: Biological Process	GO:0071407	cellular response to organic cyclic compound	1.045E-4	2.580E-1	2.064E-3	1.731E-2	8	628	CYP1B1,IGFBP5,EGR1,TNC,ERRFI1,ZFP36,BGLAP,COL1A1
GO: Biological Process	GO:0060441	epithelial tube branching involved in lung morphogenesis	1.082E-4	2.669E-1	2.119E-3	1.777E-2	3	39	SPRY1,PDGFRA,TNC
GO: Biological Process	GO:0022008	neurogenesis	1.121E-4	2.767E-1	2.178E-3	1.827E-2	14	1940	COL3A1,BMP5,PTPRD,TNC,VCAN,MYLIP,GAS6,NAV2,APOE,MDK,CDH11,LEPR,CXCL12,VCAM1
GO: Biological Process	GO:2000669	negative regulation of dendritic cell apoptotic process	1.151E-4	2.840E-1	2.219E-3	1.861E-2	2	7	GAS6,CXCL12
GO: Biological Process	GO:0045597	positive regulation of cell differentiation	1.162E-4	2.867E-1	2.222E-3	1.864E-2	10	1020	PTPRD,IGFBP3,RARRES2,GAS6,WIF1,APOE,MDK,ZFP36,CXCL12,COL1A1
GO: Biological Process	GO:0071674	mononuclear cell migration	1.200E-4	2.961E-1	2.278E-3	1.911E-2	5	204	BMP5,RARRES2,GAS6,MDK,CXCL12
GO: Biological Process	GO:0051247	positive regulation of protein metabolic process	1.209E-4	2.985E-1	2.278E-3	1.911E-2	13	1704	GADD45B,CYP1B1,BMP5,FBLN1,RARRES2,PDGFRA,EGR1,MYLIP,GAS6,APOE,TF,LEPR,PCOLCE
GO: Biological Process	GO:0010717	regulation of epithelial to mesenchymal transition	1.251E-4	3.088E-1	2.322E-3	1.948E-2	4	108	SPRY1,BMP5,MDK,COL1A1
GO: Biological Process	GO:0034103	regulation of tissue remodeling	1.251E-4	3.088E-1	2.322E-3	1.948E-2	4	108	MDK,TF,LEPR,BGLAP
GO: Biological Process	GO:0001523	retinoid metabolic process	1.297E-4	3.201E-1	2.388E-3	2.004E-2	4	109	CYP1B1,RARRES2,ALDH1A3,APOE
GO: Biological Process	GO:0007267	cell-cell signaling	1.329E-4	3.280E-1	2.429E-3	2.038E-2	14	1971	SPRY1,PTPRD,IGFBP3,EGR1,TNC,WIF1,TNFAIP6,APOE,MDK,ENPEP,CDH11,LEPR,CXCL12,COL1A1
GO: Biological Process	GO:0048009	insulin-like growth factor receptor signaling pathway	1.352E-4	3.336E-1	2.453E-3	2.058E-2	3	42	BMP5,IGFBP3,IGFBP5
GO: Biological Process	GO:0071496	cellular response to external stimulus	1.375E-4	3.393E-1	2.477E-3	2.078E-2	6	336	TNC,ANGPTL4,GAS6,VCAM1,BGLAP,COL1A1
GO: Biological Process	GO:0007162	negative regulation of cell adhesion	1.397E-4	3.448E-1	2.481E-3	2.081E-2	6	337	CYP1B1,FBLN1,TNC,MDK,CXCL12,COL1A1
GO: Biological Process	GO:0060326	cell chemotaxis	1.397E-4	3.448E-1	2.481E-3	2.081E-2	6	337	RARRES2,PDGFRA,GAS6,MDK,CXCL12,VCAM1
GO: Biological Process	GO:0046849	bone remodeling	1.440E-4	3.555E-1	2.524E-3	2.118E-2	4	112	MDK,TF,LEPR,BGLAP
GO: Biological Process	GO:0001525	angiogenesis	1.442E-4	3.559E-1	2.524E-3	2.118E-2	8	658	CYP1B1,PDGFRA,ANGPTL4,MDK,DCN,ENPEP,LEPR,CXCL12
GO: Biological Process	GO:0043434	response to peptide hormone	1.468E-4	3.623E-1	2.552E-3	2.140E-2	7	490	RARRES2,IGFBP5,EGR1,ERRFI1,CXCL12,BGLAP,COL1A1
GO: Biological Process	GO:0016101	diterpenoid metabolic process	1.595E-4	3.936E-1	2.733E-3	2.293E-2	4	115	CYP1B1,RARRES2,ALDH1A3,APOE
GO: Biological Process	GO:1904035	regulation of epithelial cell apoptotic process	1.595E-4	3.936E-1	2.733E-3	2.293E-2	4	115	ANGPTL4,GAS6,MDK,ZFP36
GO: Biological Process	GO:0001822	kidney development	1.638E-4	4.042E-1	2.788E-3	2.339E-2	6	347	SPRY1,PDGFRA,EGR1,VCAN,DCN,ENPEP
GO: Biological Process	GO:0008217	regulation of blood pressure	1.707E-4	4.214E-1	2.886E-3	2.421E-2	5	220	RARRES2,GAS6,NAV2,ENPEP,COL1A2
GO: Biological Process	GO:0003073	regulation of systemic arterial blood pressure	1.761E-4	4.346E-1	2.957E-3	2.480E-2	4	118	RARRES2,GAS6,NAV2,ENPEP
GO: Biological Process	GO:0030097	hemopoiesis	1.773E-4	4.376E-1	2.957E-3	2.480E-2	10	1074	PDGFRA,EGR1,GAS6,TMEM176A,MDK,TF,LEPR,ZFP36,VCAM1,BGLAP
GO: Biological Process	GO:0048771	tissue remodeling	1.819E-4	4.488E-1	2.993E-3	2.511E-2	5	223	IGFBP5,MDK,TF,LEPR,BGLAP
GO: Biological Process	GO:0043200	response to amino acid	1.819E-4	4.490E-1	2.993E-3	2.511E-2	4	119	COL3A1,PDGFRA,COL1A1,COL1A2
GO: Biological Process	GO:0006468	protein phosphorylation	1.834E-4	4.526E-1	2.998E-3	2.515E-2	13	1776	GADD45B,SPRY1,BMP5,FBLN1,IGFBP3,RARRES2,PDGFRA,EGR1,GAS6,ERRFI1,APOE,TF,LEPR
GO: Biological Process	GO:0031669	cellular response to nutrient levels	1.935E-4	4.776E-1	3.142E-3	2.636E-2	5	226	TNC,ANGPTL4,GAS6,BGLAP,COL1A1
GO: Biological Process	GO:0072239	metanephric glomerulus vasculature development	1.967E-4	4.854E-1	3.173E-3	2.662E-2	2	9	PDGFRA,EGR1
GO: Biological Process	GO:0072001	renal system development	1.999E-4	4.933E-1	3.203E-3	2.687E-2	6	360	SPRY1,PDGFRA,EGR1,VCAN,DCN,ENPEP
GO: Biological Process	GO:0051093	negative regulation of developmental process	2.153E-4	5.315E-1	3.429E-3	2.876E-2	10	1100	SPRY1,BMP5,FBLN1,IGFBP5,GAS6,TMEM176A,APOE,MDK,DCN,ZFP36
GO: Biological Process	GO:0006721	terpenoid metabolic process	2.197E-4	5.423E-1	3.476E-3	2.916E-2	4	125	CYP1B1,RARRES2,ALDH1A3,APOE
GO: Biological Process	GO:0003013	circulatory system process	2.288E-4	5.646E-1	3.596E-3	3.016E-2	8	704	RARRES2,GAS6,NAV2,APOE,ENPEP,LEPR,CXCL12,COL1A2
GO: Biological Process	GO:0008202	steroid metabolic process	2.351E-4	5.801E-1	3.672E-3	3.080E-2	6	371	CYP1B1,BMP5,PDGFRA,EGR1,APOE,LEPR
GO: Biological Process	GO:0002685	regulation of leukocyte migration	2.412E-4	5.952E-1	3.726E-3	3.126E-2	5	237	BMP5,RARRES2,GAS6,MDK,CXCL12
GO: Biological Process	GO:0071364	cellular response to epidermal growth factor stimulus	2.416E-4	5.962E-1	3.726E-3	3.126E-2	3	51	ERRFI1,ZFP36,COL1A1
GO: Biological Process	GO:0008284	positive regulation of cell population proliferation	2.438E-4	6.016E-1	3.737E-3	3.135E-2	10	1117	BMP5,FBLN1,IGFBP5,PDGFRA,EGR1,TNC,GAS6,MDK,CXCL12,VCAM1
GO: Biological Process	GO:0060710	chorio-allantoic fusion	2.455E-4	6.059E-1	3.740E-3	3.137E-2	2	10	BMP5,VCAM1
GO: Biological Process	GO:0002576	platelet degranulation	2.479E-4	6.118E-1	3.749E-3	3.145E-2	4	129	CFD,RARRES2,GAS6,TF
GO: Biological Process	GO:0048534	hematopoietic or lymphoid organ development	2.491E-4	6.148E-1	3.749E-3	3.145E-2	10	1120	PDGFRA,EGR1,GAS6,TMEM176A,MDK,TF,LEPR,ZFP36,VCAM1,BGLAP
GO: Biological Process	GO:0120254	olefinic compound metabolic process	2.553E-4	6.301E-1	3.819E-3	3.203E-2	4	130	CYP1B1,BMP5,EGR1,ALDH1A3
GO: Biological Process	GO:0002688	regulation of leukocyte chemotaxis	2.706E-4	6.679E-1	4.024E-3	3.375E-2	4	132	RARRES2,GAS6,MDK,CXCL12
GO: Biological Process	GO:0050920	regulation of chemotaxis	2.918E-4	7.203E-1	4.313E-3	3.618E-2	5	247	RARRES2,PDGFRA,GAS6,MDK,CXCL12
GO: Biological Process	GO:0043569	negative regulation of insulin-like growth factor receptor signaling pathway	2.996E-4	7.394E-1	4.401E-3	3.692E-2	2	11	BMP5,IGFBP5
GO: Biological Process	GO:0070849	response to epidermal growth factor	3.023E-4	7.461E-1	4.415E-3	3.704E-2	3	55	ERRFI1,ZFP36,COL1A1
GO: Biological Process	GO:0032270	positive regulation of cellular protein metabolic process	3.078E-4	7.595E-1	4.468E-3	3.748E-2	12	1619	GADD45B,CYP1B1,BMP5,FBLN1,RARRES2,PDGFRA,EGR1,GAS6,APOE,TF,LEPR,PCOLCE
GO: Biological Process	GO:0022603	regulation of anatomical structure morphogenesis	3.301E-4	8.147E-1	4.765E-3	3.997E-2	10	1160	CYP1B1,SPRY1,FBLN1,PTPRD,PDGFRA,ANGPTL4,APOE,MDK,DCN,CXCL12
GO: Biological Process	GO:0009628	response to abiotic stimulus	3.332E-4	8.224E-1	4.781E-3	4.011E-2	11	1391	COL3A1,EGR1,TNC,ANGPTL4,ERRFI1,MDK,DCN,CXCL12,VCAM1,BGLAP,COL1A1
GO: Biological Process	GO:0031589	cell-substrate adhesion	3.378E-4	8.337E-1	4.819E-3	4.043E-2	6	397	COL3A1,FBLN1,GAS6,MDK,VCAM1,COL1A1
GO: Biological Process	GO:0050878	regulation of body fluid levels	3.425E-4	8.453E-1	4.858E-3	4.075E-2	7	563	COL3A1,FBLN1,PDGFRA,GAS6,APOE,COL1A1,COL1A2
GO: Biological Process	GO:0040007	growth	3.584E-4	8.844E-1	4.949E-3	4.152E-2	10	1172	SPRY1,IGFBP3,IGFBP5,PDGFRA,TNC,GAS6,APOE,MDK,LEPR,CXCL12
GO: Biological Process	GO:2000644	regulation of receptor catabolic process	3.590E-4	8.859E-1	4.949E-3	4.152E-2	2	12	MYLIP,APOE
GO: Biological Process	GO:2000668	regulation of dendritic cell apoptotic process	3.590E-4	8.859E-1	4.949E-3	4.152E-2	2	12	GAS6,CXCL12
GO: Biological Process	GO:0097048	dendritic cell apoptotic process	3.590E-4	8.859E-1	4.949E-3	4.152E-2	2	12	GAS6,CXCL12
GO: Biological Process	GO:0030208	dermatan sulfate biosynthetic process	3.590E-4	8.859E-1	4.949E-3	4.152E-2	2	12	VCAN,DCN
GO: Biological Process	GO:1904019	epithelial cell apoptotic process	3.670E-4	9.058E-1	5.032E-3	4.221E-2	4	143	ANGPTL4,GAS6,MDK,ZFP36
GO: Biological Process	GO:0061756	leukocyte adhesion to vascular endothelial cell	3.721E-4	9.184E-1	5.074E-3	4.257E-2	3	59	MDK,CXCL12,VCAM1
GO: Biological Process	GO:0001101	response to acid chemical	3.768E-4	9.300E-1	5.110E-3	4.287E-2	4	144	COL3A1,PDGFRA,COL1A1,COL1A2
GO: Biological Process	GO:0007178	transmembrane receptor protein serine/threonine kinase signaling pathway	3.856E-4	9.517E-1	5.201E-3	4.363E-2	6	407	COL3A1,SPRY1,BMP5,EGR1,TF,COL1A2
GO: Biological Process	GO:0060324	face development	3.911E-4	9.652E-1	5.219E-3	4.378E-2	3	60	PDGFRA,ALDH1A3,COL1A1
GO: Biological Process	GO:0002520	immune system development	3.912E-4	9.656E-1	5.219E-3	4.378E-2	10	1185	PDGFRA,EGR1,GAS6,TMEM176A,MDK,TF,LEPR,ZFP36,VCAM1,BGLAP
GO: Biological Process	GO:0006720	isoprenoid metabolic process	3.971E-4	9.800E-1	5.269E-3	4.420E-2	4	146	CYP1B1,RARRES2,ALDH1A3,APOE
GO: Biological Process	GO:0001933	negative regulation of protein phosphorylation	4.009E-4	9.895E-1	5.292E-3	4.439E-2	6	410	GADD45B,SPRY1,FBLN1,IGFBP3,ERRFI1,APOE
GO: Biological Process	GO:1904036	negative regulation of epithelial cell apoptotic process	4.106E-4	1.000E0	5.390E-3	4.522E-2	3	61	ANGPTL4,GAS6,MDK
GO: Biological Process	GO:0006959	humoral immune response	4.221E-4	1.000E0	5.502E-3	4.616E-2	6	414	CFD,RARRES2,C1S,C7,TF,CXCL12
GO: Biological Process	GO:0030205	dermatan sulfate metabolic process	4.236E-4	1.000E0	5.502E-3	4.616E-2	2	13	VCAN,DCN
GO: Biological Process	GO:0051240	positive regulation of multicellular organismal process	4.609E-4	1.000E0	5.955E-3	4.996E-2	12	1692	CYP1B1,SPRY1,PTPRD,PDGFRA,EGR1,ANGPTL4,GAS6,APOE,MDK,LEPR,CXCL12,COL1A1
GO: Biological Process	GO:0043568	positive regulation of insulin-like growth factor receptor signaling pathway	4.934E-4	1.000E0	6.182E-3	5.186E-2	2	14	IGFBP3,IGFBP5
GO: Biological Process	GO:0097090	presynaptic membrane organization	4.934E-4	1.000E0	6.182E-3	5.186E-2	2	14	PTPRD,APOE
GO: Biological Process	GO:0014745	negative regulation of muscle adaptation	4.934E-4	1.000E0	6.182E-3	5.186E-2	2	14	IGFBP5,ERRFI1
GO: Biological Process	GO:0032802	low-density lipoprotein particle receptor catabolic process	4.934E-4	1.000E0	6.182E-3	5.186E-2	2	14	MYLIP,APOE
GO: Biological Process	GO:0030207	chondroitin sulfate catabolic process	4.934E-4	1.000E0	6.182E-3	5.186E-2	2	14	VCAN,DCN
GO: Biological Process	GO:0032799	low-density lipoprotein receptor particle metabolic process	4.934E-4	1.000E0	6.182E-3	5.186E-2	2	14	MYLIP,APOE
GO: Biological Process	GO:0051336	regulation of hydrolase activity	5.037E-4	1.000E0	6.279E-3	5.267E-2	11	1460	TPM2,SPRY1,FBLN1,IGFBP3,PDGFRA,VCAN,ANGPTL4,GAS6,ERRFI1,LEPR,PCOLCE
GO: Biological Process	GO:0050921	positive regulation of chemotaxis	5.224E-4	1.000E0	6.479E-3	5.435E-2	4	157	RARRES2,GAS6,MDK,CXCL12
GO: Biological Process	GO:0071774	response to fibroblast growth factor	5.351E-4	1.000E0	6.603E-3	5.539E-2	4	158	SPRY1,TNC,ZFP36,COL1A1
GO: Biological Process	GO:0002687	positive regulation of leukocyte migration	5.479E-4	1.000E0	6.728E-3	5.644E-2	4	159	RARRES2,GAS6,MDK,CXCL12
GO: Biological Process	GO:1902947	regulation of tau-protein kinase activity	5.685E-4	1.000E0	6.911E-3	5.798E-2	2	15	EGR1,APOE
GO: Biological Process	GO:0050651	dermatan sulfate proteoglycan biosynthetic process	5.685E-4	1.000E0	6.911E-3	5.798E-2	2	15	VCAN,DCN
GO: Biological Process	GO:0042981	regulation of apoptotic process	5.814E-4	1.000E0	7.034E-3	5.901E-2	12	1736	GADD45B,CYP1B1,BMP5,IGFBP3,EGR1,ANGPTL4,GAS6,ALDH1A3,APOE,MDK,ZFP36,CXCL12
GO: Biological Process	GO:0060425	lung morphogenesis	6.153E-4	1.000E0	7.407E-3	6.214E-2	3	70	SPRY1,PDGFRA,TNC
GO: Biological Process	GO:0008015	blood circulation	6.214E-4	1.000E0	7.444E-3	6.245E-2	7	622	RARRES2,GAS6,NAV2,APOE,ENPEP,CXCL12,COL1A2
GO: Biological Process	GO:0050678	regulation of epithelial cell proliferation	6.397E-4	1.000E0	7.610E-3	6.383E-2	6	448	BMP5,ERRFI1,APOE,MDK,ZFP36,CXCL12
GO: Biological Process	GO:0006081	cellular aldehyde metabolic process	6.413E-4	1.000E0	7.610E-3	6.383E-2	3	71	CYP1B1,BMP5,ALDH1A3
GO: Biological Process	GO:0050655	dermatan sulfate proteoglycan metabolic process	6.487E-4	1.000E0	7.624E-3	6.395E-2	2	16	VCAN,DCN
GO: Biological Process	GO:0042574	retinal metabolic process	6.487E-4	1.000E0	7.624E-3	6.395E-2	2	16	CYP1B1,ALDH1A3
GO: Biological Process	GO:0048146	positive regulation of fibroblast proliferation	6.681E-4	1.000E0	7.815E-3	6.555E-2	3	72	FBLN1,PDGFRA,GAS6
GO: Biological Process	GO:0001837	epithelial to mesenchymal transition	6.889E-4	1.000E0	8.020E-3	6.727E-2	4	169	SPRY1,BMP5,MDK,COL1A1
GO: Biological Process	GO:0043067	regulation of programmed cell death	7.169E-4	1.000E0	8.306E-3	6.968E-2	12	1777	GADD45B,CYP1B1,BMP5,IGFBP3,EGR1,ANGPTL4,GAS6,ALDH1A3,APOE,MDK,ZFP36,CXCL12
GO: Biological Process	GO:1902931	negative regulation of alcohol biosynthetic process	7.341E-4	1.000E0	8.391E-3	7.039E-2	2	17	BMP5,APOE
GO: Biological Process	GO:0072224	metanephric glomerulus development	7.341E-4	1.000E0	8.391E-3	7.039E-2	2	17	PDGFRA,EGR1
GO: Biological Process	GO:0019216	regulation of lipid metabolic process	7.344E-4	1.000E0	8.391E-3	7.039E-2	6	460	BMP5,RARRES2,PDGFRA,EGR1,ANGPTL4,APOE
GO: Biological Process	GO:0043588	skin development	7.512E-4	1.000E0	8.521E-3	7.148E-2	6	462	COL3A1,IGFBP5,ERRFI1,ZFP36,COL1A1,COL1A2
GO: Biological Process	GO:0032835	glomerulus development	7.527E-4	1.000E0	8.521E-3	7.148E-2	3	75	PDGFRA,EGR1,ENPEP
GO: Biological Process	GO:0034097	response to cytokine	7.616E-4	1.000E0	8.583E-3	7.200E-2	10	1290	COL3A1,EGR1,GAS6,LEPR,ZFP36,CXCL12,VCAM1,COL1A1,COL1A2,PCOLCE
GO: Biological Process	GO:0031960	response to corticosteroid	7.682E-4	1.000E0	8.618E-3	7.229E-2	4	174	ERRFI1,ZFP36,BGLAP,COL1A1
GO: Biological Process	GO:0061448	connective tissue development	7.733E-4	1.000E0	8.636E-3	7.244E-2	5	306	BMP5,MGP,EGR1,MDK,COL1A1
GO: Biological Process	GO:0035924	cellular response to vascular endothelial growth factor stimulus	7.823E-4	1.000E0	8.658E-3	7.263E-2	3	76	PDGFRA,DCN,VCAM1
GO: Biological Process	GO:0045600	positive regulation of fat cell differentiation	7.823E-4	1.000E0	8.658E-3	7.263E-2	3	76	RARRES2,WIF1,ZFP36
GO: Biological Process	GO:0042326	negative regulation of phosphorylation	7.944E-4	1.000E0	8.731E-3	7.324E-2	6	467	GADD45B,SPRY1,FBLN1,IGFBP3,ERRFI1,APOE
GO: Biological Process	GO:0050776	regulation of immune response	7.960E-4	1.000E0	8.731E-3	7.324E-2	9	1066	COL3A1,CFD,PTPRD,C1S,C7,APOE,VCAM1,COL1A1,COL1A2
GO: Biological Process	GO:0006957	complement activation, alternative pathway	8.246E-4	1.000E0	8.965E-3	7.521E-2	2	18	CFD,C7
GO: Biological Process	GO:0044849	estrous cycle	8.246E-4	1.000E0	8.965E-3	7.521E-2	2	18	EGR1,MDK
