# Supplementary material for: Single-cell RNA sequencing of human non-hematopoietic bone marrow cells reveals a unique set of inter-species conserved biomarkers for native mesenchymal stromal cells
Source: Stem Cell Res Ther. 2023 Aug 30;14:229. doi: 10.1186/s13287-023-03437-x (PMC10469496; doi:10.1186/s13287-023-03437-x)
Supplement: Supplementary file 9 — Additional file 9. Table S8: GO-terms of biological processes from calculated module networks for MSCs. [file 13287_2023_3437_MOESM9_ESM.txt]

GeneSet	RatioOfProteinsInGeneSet	NumberOfProteinsInGeneSet	ProteinsFromNetwork	P-value	FDR	Nodes
positive regulation of fibroblast proliferation	0,0034	46	6	2,88E-06	1,99E-03	PDGFRB,PDGFRA,ABL1,JUN,GAS6,CD74
angiogenesis	0,0166	222	11	2,93E-06	1,99E-03	ACTG1,CYP1B1,CCN2,PDGFRB,EPAS1,CALD1,JUN,ESM1,ANXA2,ANGPTL4,JAM3
cellular response to low-density lipoprotein particle stimulus	0,0012	16	4	1,14E-05	5,16E-03	CD81,ITGB2,PPARG,LDLR
cell adhesion	0,0323	433	14	1,67E-05	5,66E-03	CLSTN1,INPPL1,TNC,CYP1B1,CCN2,VCL,VCAM1,CXCL12,TNFAIP6,ITGB2,LAMC1,VCAN,CDH11,LAMB1
response to hypoxia	0,0109	146	8	3,47E-05	9,41E-03	EPAS1,EGR1,VCAM1,CXCL12,PAM,HK2,TGFBR2,ANGPTL4
negative regulation of platelet activation	0,0006	8	3	4,63E-05	0,0102	PDGFRA,APOE,C1QTNF1
positive regulation of ERK1 and ERK2 cascade	0,015	201	9	5,29E-05	0,0102	CCN2,PDGFRB,PDGFRA,ABL1,APOE,JUN,ARRB1,GAS6,CD74
substrate adhesion-dependent cell spreading	0,0039	52	5	8,39E-05	0,0142	ANTXR1,PIK3R1,ABL1,LAMC1,LAMB1
aging	0,0097	130	7	1,21E-04	0,0152	CCN2,PDGFRB,IGFBP5,SERPINF1,SERPING1,VCAM1,TGFBR2
maintenance of blood-brain barrier	0,0022	30	4	1,29E-04	0,0152	ACTG1,VCL,LAMC1,JAM3
response to caloric restriction	0,0001	2	2	1,37E-04	0,0152	APOE,LDLR
positive regulation of receptor clustering	0,0001	2	2	1,37E-04	0,0152	CD81,TNFAIP6
negative regulation of smooth muscle cell proliferation	0,0023	31	4	1,46E-04	0,0152	IGFBP5,IGFBP3,APOE,PPARG
integrin-mediated signaling pathway	0,0071	95	6	1,61E-04	0,0154	CCN2,PLPP3,FBLN1,ABL1,ITGB2,COL3A1
cell-matrix adhesion	0,0073	98	6	1,90E-04	0,0171	CCN2,VCL,VCAM1,ITGB2,JAM3,COL3A1
animal organ regeneration	0,0026	35	4	2,32E-04	0,0194	IGF2R,CXCL12,TGFBR2,GAS6
positive regulation of cell proliferation by VEGF-activated platelet derived growth factor receptor signaling pathway	0,0002	3	2	3,07E-04	0,023	PDGFRB,PDGFRA
metanephric glomerular capillary formation	0,0002	3	2	3,07E-04	0,023	PDGFRB,PDGFRA
receptor-mediated endocytosis	0,0052	70	5	3,29E-04	0,0234	APOE,IGF2R,ITGB2,TGFBR2,LDLR
response to endoplasmic reticulum stress	0,0054	72	5	3,74E-04	0,0251	PIK3R1,ABL1,WFS1,PPP1R15A,CEBPB
platelet aggregation	0,0031	42	4	4,59E-04	0,0261	ACTG1,PDGFRA,ACTN1,VCL
cellular response to organic cyclic compound	0,0031	42	4	4,59E-04	0,0261	CYP1B1,IGFBP5,ALPL,CEBPB
positive regulation of fat cell differentiation	0,0031	42	4	4,59E-04	0,0261	ZFP36,LPL,PPARG,CEBPB
type I interferon signaling pathway	0,0013	18	3	4,96E-04	0,0261	IFITM3,IRF7,STAT2
skeletal system development	0,0089	119	6	5,28E-04	0,0261	FST,BMP5,COL1A2,ALPL,VCAN,CDH11
positive regulation of low-density lipoprotein receptor activity	0,0003	4	2	5,43E-04	0,0261	ANXA2,PPARG
negative regulation of transcription from RNA polymerase II promoter in response to endoplasmic reticulum stress	0,0003	4	2	5,43E-04	0,0261	JUN,TMBIM6
platelet-derived growth factor receptor-beta signaling pathway	0,0003	4	2	5,43E-04	0,0261	PDGFRB,ABL1
wound healing	0,006	81	5	6,36E-04	0,0292	PDGFRB,PDGFRA,CNN2,TGFBR2,COL3A1
response to ischemia	0,0037	49	4	8,13E-04	0,0301	SQSTM1,EGR1,RCAN1,HK2
lipoprotein catabolic process	0,0004	5	2	8,43E-04	0,0301	APOE,LDLR
toxin metabolic process	0,0004	5	2	8,43E-04	0,0301	CYP1B1,PAM
receptor-mediated virion attachment to host cell	0,0004	5	2	8,43E-04	0,0301	CD81,GAS6
hematopoietic stem cell migration to bone marrow	0,0004	5	2	8,43E-04	0,0301	GAS6,JAM3
positive regulation of CD4-positive, alpha-beta T cell proliferation	0,0004	5	2	8,43E-04	0,0301	CD81,TGFBR2
osteoclast fusion	0,0004	5	2	8,43E-04	0,0301	CD81,SH3PXD2A
regulation of protein metabolic process	0,0004	5	2	8,43E-04	0,0301	APOE,LDLR
cellular response to amino acid stimulus	0,0037	50	4	8,76E-04	0,0301	PDGFRA,COL1A2,CEBPB,COL3A1
negative regulation of endothelial cell migration	0,0016	22	3	8,84E-04	0,0301	SERPINF1,APOE,DCN
negative regulation of inflammatory response	0,0066	88	5	9,19E-04	0,0303	ZFP36,SERPINF1,APOE,TNFAIP6,PPARG
multicellular organism development	0,0104	139	6	1,17E-03	0,0373	PDGFRB,PDGFRA,FST,PCOLCE,VCAN,CDH11
negative regulation of insulin-like growth factor receptor signaling pathway	0,0004	6	2	1,21E-03	0,0373	IGFBP5,BMP5
regulation of insulin-like growth factor receptor signaling pathway	0,0004	6	2	1,21E-03	0,0373	IGFBP5,IGFBP3
response to nutrient	0,0041	55	4	1,24E-03	0,0373	CYP1B1,VCAM1,TGFBR2,PPARG
microglial cell activation	0,0019	26	3	1,42E-03	0,0427	JUN,ITGB2,IFNGR2
response to glucose	0,0044	59	4	1,60E-03	0,0428	CCN2,LPL,EGR1,TGFBR2
high-density lipoprotein particle clearance	0,0005	7	2	1,64E-03	0,0428	APOE,LDLR
negative regulation of dendritic cell apoptotic process	0,0005	7	2	1,64E-03	0,0428	CXCL12,GAS6
negative regulation of cardiac muscle hypertrophy in response to stress	0,0005	7	2	1,64E-03	0,0428	ERRFI1,PPARG
retina vasculature development in camera-type eye	0,0005	7	2	1,64E-03	0,0428	PDGFRB,PDGFRA
heterotypic cell-cell adhesion	0,0021	28	3	1,76E-03	0,0428	VCAM1,ITGB2,JAM3
positive regulation of reactive oxygen species metabolic process	0,0022	29	3	1,94E-03	0,0428	CYP1B1,PDGFRB,TGFBR2
triglyceride homeostasis	0,0022	29	3	1,94E-03	0,0428	LPL,APOE,ANGPTL4
post-embryonic development	0,0047	63	4	2,03E-03	0,0428	INPPL1,SELENOP,ABL1,IGF2R
response to virus	0,0079	106	5	2,07E-03	0,0428	IFITM3,IFIT3,CXCL12,IFNGR2,IRF7
negative regulation of receptor internalization	0,0006	8	2	2,12E-03	0,0428	ATXN2,ANXA2
positive regulation of chemokine (C-X-C motif) ligand 2 production	0,0006	8	2	2,12E-03	0,0428	LPL,CD74
positive regulation by host of viral process	0,0006	8	2	2,12E-03	0,0428	APOE,IGF2R
regulation of Cdc42 protein signal transduction	0,0006	8	2	2,12E-03	0,0428	ABL1,APOE
negative regulation of low-density lipoprotein particle clearance	0,0006	8	2	2,12E-03	0,0428	MYLIP,LDLR
odontogenesis	0,0022	30	3	2,14E-03	0,0428	COL1A2,PAM,LAMB1
positive regulation of Rho protein signal transduction	0,0022	30	3	2,14E-03	0,0428	PDGFRB,ARRB1,COL3A1
negative regulation of endothelial cell apoptotic process	0,0022	30	3	2,14E-03	0,0428	ABL1,ANGPTL4,GAS6
negative regulation of ERK1 and ERK2 cascade	0,0048	64	4	2,15E-03	0,0428	ERRFI1,FBLN1,ABL1,SPRY1
negative regulation of transforming growth factor beta receptor signaling pathway	0,0048	64	4	2,15E-03	0,0428	GLG1,VASN,PPARG,SPRY1
cell chemotaxis	0,0048	64	4	2,15E-03	0,0428	PDGFRB,PDGFRA,VCAM1,CXCL12
positive regulation of apoptotic process	0,0204	273	8	2,17E-03	0,0428	CYP1B1,PDGFRB,IGFBP3,SQSTM1,ABL1,JUN,GADD45B,IGF2R
intrinsic apoptotic signaling pathway in response to endoplasmic reticulum stress	0,0023	31	3	2,34E-03	0,0428	TMBIM6,PPP1R15A,CEBPB
negative regulation of epithelial to mesenchymal transition	0,0023	31	3	2,34E-03	0,0428	VASN,BMP5,SPRY1
actin filament organization	0,0082	110	5	2,43E-03	0,0428	INPPL1,TPM2,ACTN1,TF,MARCKS
osteoblast differentiation	0,0083	111	5	2,52E-03	0,0428	TNC,IGFBP5,ALPL,VCAN,RRBP1
negative regulation of cell migration	0,0083	111	5	2,52E-03	0,0428	CYP1B1,IGFBP5,VCL,CNN2,CD74
actin filament bundle assembly	0,0024	32	3	2,56E-03	0,0428	ACTN1,CALD1,MARCKS
negative regulation of cell adhesion mediated by integrin	0,0007	9	2	2,67E-03	0,0428	CYP1B1,JAM3
positive regulation of protein metabolic process	0,0007	9	2	2,67E-03	0,0428	WFS1,KLF2
cellular response to interferon-alpha	0,0007	9	2	2,67E-03	0,0428	IFIT3,GAS6
very-low-density lipoprotein particle remodeling	0,0007	9	2	2,67E-03	0,0428	LPL,APOE
short-term memory	0,0007	9	2	2,67E-03	0,0428	SERPINF1,RCAN1
keratinocyte development	0,0007	9	2	2,67E-03	0,0428	PALLD,FLNB
regulation of cholesterol metabolic process	0,0007	9	2	2,67E-03	0,0428	APOE,LDLR
positive regulation of cell migration	0,0166	222	7	2,75E-03	0,0439	ACTG1,PDGFRB,PDGFRA,PIK3R1,CXCL12,TNFAIP6,LAMB1
positive regulation of kinase activity	0,0053	71	4	3,12E-03	0,0481	PDGFRB,PDGFRA,LMO4,CD74
negative regulation of gene expression	0,017	228	7	3,18E-03	0,0481	INPPL1,ZBTB20,CCN2,SERPINF1,APOE,PPARG,LDLR
cytoskeleton organization	0,0088	118	5	3,27E-03	0,0481	CNN2,APOE,PALLD,ADD3,WASF3
regulation of chondrocyte differentiation	0,0007	10	2	3,28E-03	0,0481	CCN2,GLG1
positive regulation of phospholipase C activity	0,0007	10	2	3,28E-03	0,0481	PDGFRB,PDGFRA
positive regulation of cytokine-mediated signaling pathway	0,0007	10	2	3,28E-03	0,0481	GAS6,CD74
response to arsenic-containing substance	0,0007	10	2	3,28E-03	0,0481	CYP1B1,SERPINF1
phospholipid metabolic process	0,0026	35	3	3,29E-03	0,0481	PLPP3,LPL,PLAAT4
positive regulation of gene expression	0,032	429	10	3,31E-03	0,0481	ACTG1,CCN2,CNN2,EGR1,C1QTNF1,PPARG,GAS6,LDLR,CD74,HSPA1B
BMP signaling pathway	0,0055	73	4	3,44E-03	0,0481	FST,EGR1,BMP5,PPARG
cell migration	0,0176	235	7	3,74E-03	0,05	SYDE1,CCN2,PDGFRB,ITGB2,LAMC1,PALLD,LAMB1
long-chain fatty acid transport	0,0008	11	2	3,95E-03	0,05	APOE,PPARG
adherens junction assembly	0,0008	11	2	3,95E-03	0,05	VCL,JAM3
negative regulation of long-term synaptic potentiation	0,0008	11	2	3,95E-03	0,05	ABL1,APOE
regulation of keratinocyte differentiation	0,0008	11	2	3,95E-03	0,05	ERRFI1,ZFP36
actin filament network formation	0,0008	11	2	3,95E-03	0,05	FHOD1,ACTN1
negative regulation of protein autophosphorylation	0,0008	11	2	3,95E-03	0,05	ERRFI1,JUN
cardiac myofibril assembly	0,0008	11	2	3,95E-03	0,05	PDGFRB,PDGFRA
extracellular matrix assembly	0,0008	11	2	3,95E-03	0,05	COL1A2,GAS6
lung development	0,0057	76	4	3,96E-03	0,05	CCN2,PDGFRA,EPAS1,COL3A1
cholesterol homeostasis	0,0057	76	4	3,96E-03	0,05	MYLIP,LPL,APOE,LDLR
negative regulation of apoptotic process	0,0333	446	10	4,34E-03	0,05	IFIT3,PDGFRB,PIK3R1,WFS1,ANXA5,TMBIM6,ANGPTL4,GAS6,CD74,HSPA1B
negative regulation of smooth muscle cell migration	0,0009	12	2	4,68E-03	0,05	IGFBP5,IGFBP3
skin morphogenesis	0,0009	12	2	4,68E-03	0,05	ERRFI1,COL1A2
epithelial cell morphogenesis	0,0009	12	2	4,68E-03	0,05	PALLD,FLNB
regulation of axon extension	0,0009	12	2	4,68E-03	0,05	ABL1,APOE
blood vessel development	0,003	40	3	4,77E-03	0,05	ANTXR1,COL1A2,TGFBR2
positive regulation of protein phosphorylation	0,0141	189	6	5,31E-03	0,05	CCN2,SQSTM1,ABL1,ARRB1,GAS6,CD74
negative regulation of cell population proliferation	0,0289	387	9	5,35E-03	0,05	INPPL1,IFIT3,CYP1B1,IGFBP3,JUN,BMP5,PLAAT4,SPRY1,HSPA1B
response to estradiol	0,0062	83	4	5,39E-03	0,05	CYP1B1,CCN2,PDGFRB,PAM
negative regulation of osteoblast differentiation	0,0031	42	3	5,45E-03	0,05	IGFBP5,TNFAIP6,PPARG
insulin-like growth factor receptor signaling pathway	0,001	13	2	5,46E-03	0,05	PIK3R1,IGF2R
negative regulation of amyloid fibril formation	0,001	13	2	5,46E-03	0,05	APOE,LDLR
amyloid-beta clearance	0,001	13	2	5,46E-03	0,05	ITGB2,LDLR
positive regulation of peptidase activity	0,001	13	2	5,46E-03	0,05	PCOLCE,FBLN1
negative regulation of MAP kinase activity	0,0032	43	3	5,82E-03	0,05	APOE,PPARG,SPRY1
immune system process	0,0032	43	3	5,82E-03	0,05	INPPL1,SQSTM1,IRF7
positive regulation of chemokine production	0,0032	43	3	5,82E-03	0,05	LPL,EGR1,CD74
positive regulation of lipid biosynthetic process	0,001	14	2	6,30E-03	0,05	ZBTB20,APOE
positive regulation of phosphoprotein phosphatase activity	0,001	14	2	6,30E-03	0,05	PDGFRB,PPP1R15A
positive regulation of calcium ion import	0,001	14	2	6,30E-03	0,05	PDGFRB,CXCL12
positive regulation of miRNA transcription	0,0034	45	3	6,59E-03	0,05	EGR1,JUN,PPARG
transforming growth factor beta receptor signaling pathway	0,0066	88	4	6,60E-03	0,05	JUN,COL1A2,TGFBR2,COL3A1
negative regulation of interleukin-6 production	0,0034	46	3	6,99E-03	0,05	ARRB1,GAS6,KLF2
endoplasmic reticulum calcium ion homeostasis	0,0011	15	2	7,19E-03	0,05	WFS1,TMBIM6
negative regulation of viral transcription	0,0011	15	2	7,19E-03	0,05	IFITM3,ZFP36
estrous cycle	0,0011	15	2	7,19E-03	0,05	CYP1B1,EGR1
positive regulation of cell motility	0,0011	15	2	7,19E-03	0,05	TF,CAVIN1
white fat cell differentiation	0,0011	15	2	7,19E-03	0,05	PDGFRA,PPARG
prostaglandin biosynthetic process	0,0011	15	2	7,19E-03	0,05	PTGDS,CD74
regulation of stress fiber assembly	0,0011	15	2	7,19E-03	0,05	FHOD1,ACTG1
viral entry into host cell	0,0068	91	4	7,41E-03	0,05	CD81,GAS6,LDLR,HSPA1B
actin cytoskeleton organization	0,0108	144	5	7,47E-03	0,05	ACTN1,ABL1,PALLD,FLNB,WASF3
response to peptide hormone	0,0036	48	3	7,85E-03	0,05	CCN2,CXCL12,STAT2
monocyte differentiation	0,0012	16	2	8,13E-03	0,05	JUN,PPARG
negative regulation of endoplasmic reticulum stress-induced intrinsic apoptotic signaling pathway	0,0012	16	2	8,13E-03	0,05	WFS1,TMBIM6
positive regulation of dendrite development	0,0012	16	2	8,13E-03	0,05	ABL1,BMP5
positive regulation of pathway-restricted SMAD protein phosphorylation	0,0037	49	3	8,30E-03	0,05	BMP5,TGFBR2,PPARG
maintenance of location in cell	0,0001	1	1	8,33E-03	0,05	APOE
positive regulation of hepatocyte growth factor receptor signaling pathway	0,0001	1	1	8,33E-03	0,05	ESM1
selenium compound metabolic process	0,0001	1	1	8,33E-03	0,05	SELENOP
cellular response to interleukin-8	0,0001	1	1	8,33E-03	0,05	EGR1
canonical Wnt signaling pathway involved in positive regulation of endothelial cell migration	0,0001	1	1	8,33E-03	0,05	PLPP3
antigen processing and presentation of endogenous peptide antigen via MHC class I via ER pathway, TAP-dependent	0,0001	1	1	8,33E-03	0,05	HLA-A
regulation of cell fate specification	0,0001	1	1	8,33E-03	0,05	LMO4
glomerular mesangial cell proliferation	0,0001	1	1	8,33E-03	0,05	EGR1
protein amidation	0,0001	1	1	8,33E-03	0,05	PAM
regulation of mesenchymal stem cell differentiation	0,0001	1	1	8,33E-03	0,05	PDGFRA
brown fat cell proliferation	0,0001	1	1	8,33E-03	0,05	SQSTM1
protein trimerization	0,0001	1	1	8,33E-03	0,05	CD74
peptide amidation	0,0001	1	1	8,33E-03	0,05	PAM
negative regulation of renal albumin absorption	0,0001	1	1	8,33E-03	0,05	GAS6
canonical Wnt signaling pathway involved in positive regulation of wound healing	0,0001	1	1	8,33E-03	0,05	PLPP3
transforming growth factor beta1 production	0,0001	1	1	8,33E-03	0,05	COL3A1
response to peptide	0,0001	1	1	8,33E-03	0,05	SERPINF1
positive regulation of deadenylation-independent decapping of nuclear-transcribed mRNA	0,0001	1	1	8,33E-03	0,05	ZFP36
CD4-positive, alpha-beta T cell costimulation	0,0001	1	1	8,33E-03	0,05	CD81
macrophage migration inhibitory factor signaling pathway	0,0001	1	1	8,33E-03	0,05	CD74
metanephric glomerular mesangial cell proliferation involved in metanephros development	0,0001	1	1	8,33E-03	0,05	PDGFRB
superior endocardial cushion morphogenesis	0,0001	1	1	8,33E-03	0,05	TGFBR2
positive regulation of glomerular metanephric mesangial cell proliferation	0,0001	1	1	8,33E-03	0,05	EGR1
positive regulation of endoplasmic reticulum stress-induced eIF2 alpha dephosphorylation	0,0001	1	1	8,33E-03	0,05	PPP1R15A
inferior endocardial cushion morphogenesis	0,0001	1	1	8,33E-03	0,05	TGFBR2
pyridoxal phosphate metabolic process	0,0001	1	1	8,33E-03	0,05	ALPL
neuronal-glial interaction involved in cerebral cortex radial glia guided migration	0,0001	1	1	8,33E-03	0,05	LAMB1
positive regulation of heparan sulfate binding	0,0001	1	1	8,33E-03	0,05	APOE
triglyceride-rich lipoprotein particle clearance	0,0001	1	1	8,33E-03	0,05	APOE
regulation of amyloid fibril formation	0,0001	1	1	8,33E-03	0,05	APOE
intermediate-density lipoprotein particle clearance	0,0001	1	1	8,33E-03	0,05	APOE
regulation of actin cytoskeleton organization by cell-cell adhesion	0,0001	1	1	8,33E-03	0,05	JAM3
positive regulation of lipid transport across blood-brain barrier	0,0001	1	1	8,33E-03	0,05	APOE
regulation of cell activation	0,0001	1	1	8,33E-03	0,05	LMO4
positive regulation of translational initiation in response to stress	0,0001	1	1	8,33E-03	0,05	PPP1R15A
benzene-containing compound metabolic process	0,0001	1	1	8,33E-03	0,05	CYP1B1
regulation of MyD88-independent toll-like receptor signaling pathway	0,0001	1	1	8,33E-03	0,05	IRF7
protein heterotrimerization	0,0001	1	1	8,33E-03	0,05	COL1A2
positive regulation of B cell tolerance induction	0,0001	1	1	8,33E-03	0,05	TGFBR2
fatty acid primary amide biosynthetic process	0,0001	1	1	8,33E-03	0,05	PAM
negative regulation of oligodendrocyte apoptotic process	0,0001	1	1	8,33E-03	0,05	GAS6
canonical Wnt signaling pathway involved in positive regulation of cell-cell adhesion	0,0001	1	1	8,33E-03	0,05	PLPP3
positive regulation of tolerance induction to self antigen	0,0001	1	1	8,33E-03	0,05	TGFBR2
cell proliferation involved in endocardial cushion morphogenesis	0,0001	1	1	8,33E-03	0,05	TGFBR2
negative regulation of skeletal muscle hypertrophy	0,0001	1	1	8,33E-03	0,05	IGFBP5
regulation of low-density lipoprotein particle receptor catabolic process	0,0001	1	1	8,33E-03	0,05	MYLIP
positive regulation of low-density lipoprotein particle receptor binding	0,0001	1	1	8,33E-03	0,05	ANXA2
pronephric nephron development	0,0001	1	1	8,33E-03	0,05	SEC61A1
metanephric mesenchymal cell migration	0,0001	1	1	8,33E-03	0,05	PDGFRB
regulation of cholesterol transporter activity	0,0001	1	1	8,33E-03	0,05	PPARG
mesenchymal-epithelial cell signaling involved in prostate gland development	0,0001	1	1	8,33E-03	0,05	TNC
positive regulation of heparan sulfate proteoglycan binding	0,0001	1	1	8,33E-03	0,05	APOE
cell migration involved in coronary angiogenesis	0,0001	1	1	8,33E-03	0,05	PDGFRB
positive regulation of vacuole organization	0,0001	1	1	8,33E-03	0,05	ANXA2
platelet-derived growth factor receptor-alpha signaling pathway	0,0001	1	1	8,33E-03	0,05	PDGFRA
cementum mineralization	0,0001	1	1	8,33E-03	0,05	ALPL
cardiac neuron differentiation	0,0001	1	1	8,33E-03	0,05	VCAM1
regulation of cellular response to very-low-density lipoprotein particle stimulus	0,0001	1	1	8,33E-03	0,05	APOE
lipid transport involved in lipid storage	0,0001	1	1	8,33E-03	0,05	APOE
transitional one stage B cell differentiation	0,0001	1	1	8,33E-03	0,05	ABL1
negative regulation of peptide secretion	0,0001	1	1	8,33E-03	0,05	CD74
negative regulation of connective tissue replacement involved in inflammatory response wound healing	0,0001	1	1	8,33E-03	0,05	PPARG
positive regulation of peptidyl-serine dephosphorylation	0,0001	1	1	8,33E-03	0,05	PPP1R15A
macrophage fusion	0,0001	1	1	8,33E-03	0,05	CD81
positive regulation of adaptive immune memory response	0,0001	1	1	8,33E-03	0,05	CD81
response to indole-3-methanol	0,0001	1	1	8,33E-03	0,05	CYP1B1
regulation of protein localization to adherens junction	0,0001	1	1	8,33E-03	0,05	VCL
negative regulation of extracellular matrix assembly	0,0001	1	1	8,33E-03	0,05	ANTXR1
establishment of viral latency	0,0001	1	1	8,33E-03	0,05	IRF7
positive regulation of interleukin-1-mediated signaling pathway	0,0001	1	1	8,33E-03	0,05	IL1R1
positive regulation of 1-phosphatidylinositol 4-kinase activity	0,0001	1	1	8,33E-03	0,05	CD81
negative regulation of polynucleotide adenylyltransferase activity	0,0001	1	1	8,33E-03	0,05	ZFP36
