# Supplementary material for: Single-cell RNA sequencing of human non-hematopoietic bone marrow cells reveals a unique set of inter-species conserved biomarkers for native mesenchymal stromal cells
Source: Stem Cell Res Ther. 2023 Aug 30;14:229. doi: 10.1186/s13287-023-03437-x (PMC10469496; doi:10.1186/s13287-023-03437-x)
Supplement: Supplementary file 10 — Additional file 10. Table S9: Gene module networks common for human and mouse MSCs. [file 13287_2023_3437_MOESM10_ESM.txt]

Module	Nodes in Module	Node Percentage	Node List
0	17	0,1349	CAVIN1,CEBPB,EBF3,EGR1,EPAS1,GADD45B,GAS6,GMDS,HSPA1B,JUN,KLF2,LPL,PPARG,SQSTM1,TNC,TPM2,ZBTB20
1	15	0,119	ALPL,ATXN2,CFD,CLSTN1,CYP1B1,ECHDC2,EGFLAM,GLG1,PAM,PHGDH,PLPP3,TMBIM6,TMED9,VASN,ZFP36
2	12	0,0952	APOE,CD81,CEMIP2,CNN2,CNN3,FHL1,IFIT3,IGFBP3,IGFBP5,RRBP1,SELENOP,TF
3	12	0,0952	ADD3,ADGRL2,ANXA5,FNDC3B,GABRE,HLA-A,IFNGR2,IGF2R,JAM3,MARCKS,SEC61A1,SLC7A2
4	12	0,0952	ANGPTL4,CDH11,CHST3,HK2,IRF7,LAMB1,LAMC1,PDGFRA,PLAAT4,PTGDS,SERPINF1,TAGLN
5	12	0,0952	ACTN1,ARRB1,CALD1,CD74,IFITM3,LASP1,LHFPL6,LMO4,LPP,PALLD,VCL,WASF3
6	11	0,0873	AHNAK,ANXA2,ERRFI1,ESM1,FLNB,HSPA1A,ITGB2,PPP1R15A,SH3PXD2A,SYDE1,VCAM1
7	10	0,0794	ABCA8,ABL1,AMY1C,IL1R1,INPPL1,PDGFRB,PIK3R1,RCAN1,STAT2,TGFBR2
8	5	0,0397	C1QTNF1,COL1A2,COL3A1,DCN,PCOLCE
9	4	0,0317	ACTG1,FHOD1,LDLR,MYLIP
10	3	0,0238	CXCL12,TNFAIP6,VCAN
11	3	0,0238	CCN2,FBLN1,SPRY1
12	2	0,0159	ANTXR1,WFS1
13	2	0,0159	BMP5,FST
14	2	0,0159	C1S,SERPING1
15	2	0,0159	PSMB10,PSMB8
16	2	0,0159	FMO2,FMO3
